# Supplementary material for: DET1-mediated degradation of a SAGA-like deubiquitination module controls H2Bub homeostasis
Source: eLife. 2018 Sep 7;7:e37892. doi: 10.7554/eLife.37892 (PMC6128693; doi:10.7554/eLife.37892)
Supplement: Figure 1—source data 1. [file elife-37892-fig1-data1.xlsx]

## Sheet: Legends
Figure 1 source data 1. Mass spectrometry determination of 2-fold differentially modified histone peptides in wild-type and det1-1 purified histone samples. Significantly modified peptides (p-Val<0.001) are listed according to the detected differential enrichment over 3 independent biological replicates. Histone isoforms were annotated according to Talbert et al (2012). Histone PTMs abbreviations…

## Sheet: Figure 1 source data 1
Significantly modified peptides (>2-FC; pVal<0.001) are listed according to the detected differential enrichment over 3 independent biological replicates. Underlined peptides were manually inspected and validated. Histone isoforms were annotated according to Talbert et al (2012).
(Ac): acetylation
(Me): mono-, di- or tri-methylation
2Me: Methylated residue located on 2 differents positions or dimethylated residue (diMe)
3Me: Me + diMe on 2 residues or trimethylation (TriMe) on 1 residue
4Me: TriMe +Me or DiMe +DiMe
(GlyGly): ubiquitination
Histone type	Histone isoform	Peptide position	Peptide sequence	PTM potition(s) in peptide sequence	PTM position(s) on Histone(s)	Normalisation peptide	Mean WT	Mean det1-1	ratio	pvalue
H2B	HTB3	4-23	AGKKPAEKKPAEKAPAEEEK	Ac (K3_K8_K13)	HTB3-Ac(K6_K11_K16)	YNKKPTITSR	0.00550106	0.0655702	11.9196	5.68252e-08
H2B	HTB3	7-23	KPAEKKPAEKAPAEEEK	Ac (K5_K10)	HTB3-Ac(K11_K16)	YNKKPTITSR	0.00738179	0.0476659	6.45723	3.73228e-07
H2A.Z	HTA9	4-22	GAKGLIMGKPSGSDKDKDK	Ac (K3) + Ox (M7)	Ac (K6)	Histones w/o H2B	318316	1.41366e+06	4.44106	3.15119e-06
H2B	HTB3	24-35	VAEKAPAEKKPK	Ac (K4_K9)	HTB3-Ac(K27_K32or33)-1	YNKKPTITSR	0.0154535	0.0625536	4.04787	8.63445e-09
H2A	HTA13	4-13	GKTLGSGVAK	Ac (K2)	Ac (K5)	Histones w/o H2B	5.42733e+06	1.86278e+07	3.43223	5.35707e-07
H2B	HTB1	24-35	AAEKAPAEKKPK	Ac (K4_K9)	HTB1-Ac(K27_K32)	YNKKPTITSR	0.00775328	0.0189344	2.44211	1.59094e-05
H2A	HTA2	4-13	GKQLGSGAAK	Ac (K2)	Ac (K5)	Histones w/o H2B	1.8272e+06	4.3538e+06	2.38277	0.000452303
H2B	HTB3	17-35	APAEEEKVAEKAPAEKKPK	Ac (K11_K16 or 17)	HTB3-Ac(K27_K32or33)-2	YNKKPTITSR	0.0230069	0.0531319	2.30939	5.57557e-09
H2A.Z	HTA11	1-12	AGKGGKGLVAAK	Ac (Nter or K3_K6)	Ac (Nter or K3_K6)	Histones w/o H2B	366413	831707	2.26986	2.12533e-06
H3.3/H3.6/H3.14	HTR4/6/14	27-40	KSAPTTGGVKKPHR	4 Me (K1 or 10 or 11)	4Me (K27 or 36 or 37)	Mean value of YRPGTVALR/FRPGTVALR	0.00851684	0.0186364	2.18818	1.84629e-08
H2B	HTB4/9/11	25-35	AEKAPAEKKPK	Ac (K3_K8)	HTB4/9/11-Ac(K27_K32)-1	YNKKPTITSR	0.0265985	0.056495	2.12399	6.23675e-05
H3.3/H3.6/H3.14	HTR4/6/14	28-40	SAPTTGGVKKPHR	DiMe (K9)	DiMe (K36)	Mean value of YRPGTVALR/FRPGTVALR	0.00961306	0.0199033	2.07044	2.23047e-07
H3.1	HTR1	28-40	SAPATGGVKKPHR	DiMe (K9)	DiMe (K36)	Mean value of YRPGTVALR/FRPGTVALR	0.00120874	0.00245783	2.03338	2.64305e-05
H3.3/H3.6/H3.14	HTR4/6/14	27-40	KSAPTTGGVKKPHR	3 Me (K1 or 10)	3 Me (K27 or 36)	Mean value of YRPGTVALR/FRPGTVALR	0.00538158	0.0108057	2.0079	1.35218e-05
H3.3/H3.6/H3.14	HTR4/6/14	27-40	KSAPTTGGVKKPHR	Me (K1) + Ac (K10 or 11)	Me (K27) + Ac (K36or37)	Mean value of YRPGTVALR/FRPGTVALR	0.00176933	0.00354806	2.00531	0.000150146
H2B	HTB1/2/3/4/6/7/9/10/11	137-144	AVTKFTSS	GlyGly (K4)	HTB1/2/3/4/6/7/9/10/11-GlyGly	YNKKPTITSR	0.924609	0.437267	0.472921	1.01781e-06
