# Supplementary material for: DET1-mediated degradation of a SAGA-like deubiquitination module controls H2Bub homeostasis
Source: eLife. 2018 Sep 7;7:e37892. doi: 10.7554/eLife.37892 (PMC6128693; doi:10.7554/eLife.37892)
Supplement: Figure 2—source data 1. [file elife-37892-fig2-data1.xlsx]

## Sheet: Legends
Figure 1 source data 1. Gene lists summarizing ChIP-Rx analysis of H2Bub levels in WT and det1-1 seedlings grown under dark or light conditions. Worksheet 1 corresponds to all detected H2Bub-marked genes upon MACS2 analysis. Genes are called marked if they overlap with a H2Bub peak in both biological replicates. Worksheets 2 to 6 correspond to a quantitative measurement of H2Bub enrichment over H…

## Sheet: 1. H2Bub-marked_genes
WT (L)	WT (D)	det1-1 (L)	det1-1 (D)
AT1G01020	AT1G01020	AT1G01020	AT1G01020
AT1G01040	AT1G01040	AT1G01040	AT1G01040
AT1G01046	AT1G01046	AT1G01060	AT1G01090
AT1G01050	AT1G01050	AT1G01090	AT1G01100
AT1G01080	AT1G01060	AT1G01100	AT1G01140
AT1G01090	AT1G01080	AT1G01160	AT1G01160
AT1G01100	AT1G01090	AT1G01210	AT1G01210
AT1G01140	AT1G01100	AT1G01230	AT1G01230
AT1G01160	AT1G01140	AT1G01260	AT1G01260
AT1G01170	AT1G01160	AT1G01290	AT1G01290
AT1G01210	AT1G01210	AT1G01320	AT1G01350
AT1G01220	AT1G01220	AT1G01350	AT1G01440
AT1G01230	AT1G01230	AT1G01440	AT1G01448
AT1G01240	AT1G01240	AT1G01448	AT1G01450
AT1G01260	AT1G01260	AT1G01490	AT1G01490
AT1G01290	AT1G01290	AT1G01500	AT1G01500
AT1G01320	AT1G01320	AT1G01510	AT1G01540
AT1G01350	AT1G01350	AT1G01520	AT1G01550
AT1G01360	AT1G01360	AT1G01540	AT1G01650
AT1G01430	AT1G01440	AT1G01550	AT1G01710
AT1G01440	AT1G01448	AT1G01650	AT1G01770
AT1G01448	AT1G01450	AT1G01710	AT1G01790
AT1G01450	AT1G01490	AT1G01770	AT1G01820
AT1G01490	AT1G01500	AT1G01790	AT1G01910
AT1G01500	AT1G01510	AT1G01800	AT1G01930
AT1G01510	AT1G01540	AT1G01820	AT1G01940
AT1G01540	AT1G01550	AT1G01860	AT1G01950
AT1G01550	AT1G01650	AT1G01910	AT1G01960
AT1G01650	AT1G01710	AT1G01930	AT1G01970
AT1G01710	AT1G01760	AT1G01940	AT1G01990
AT1G01750	AT1G01770	AT1G01950	AT1G02080
AT1G01760	AT1G01780	AT1G01960	AT1G02090
AT1G01770	AT1G01790	AT1G01970	AT1G02100
AT1G01780	AT1G01800	AT1G01990	AT1G02120
AT1G01790	AT1G01820	AT1G02010	AT1G02130
AT1G01800	AT1G01860	AT1G02080	AT1G02140
AT1G01820	AT1G01910	AT1G02090	AT1G02145
AT1G01860	AT1G01930	AT1G02100	AT1G02270
AT1G01910	AT1G01940	AT1G02120	AT1G02280
AT1G01930	AT1G01950	AT1G02130	AT1G02305
AT1G01950	AT1G01960	AT1G02140	AT1G02330
AT1G01960	AT1G01970	AT1G02145	AT1G02410
AT1G01970	AT1G01990	AT1G02170	AT1G02420
AT1G01990	AT1G02010	AT1G02270	AT1G02500
AT1G02010	AT1G02020	AT1G02280	AT1G02560
AT1G02020	AT1G02080	AT1G02290	AT1G02680
AT1G02060	AT1G02090	AT1G02300	AT1G02740
AT1G02080	AT1G02100	AT1G02305	AT1G02750
AT1G02090	AT1G02120	AT1G02330	AT1G02780
AT1G02100	AT1G02130	AT1G02410	AT1G02816
AT1G02110	AT1G02140	AT1G02420	AT1G02840
AT1G02120	AT1G02145	AT1G02500	AT1G02860
AT1G02130	AT1G02150	AT1G02560	AT1G02870
AT1G02140	AT1G02170	AT1G02680	AT1G02880
AT1G02145	AT1G02180	AT1G02750	AT1G02890
AT1G02150	AT1G02270	AT1G02780	AT1G02910
AT1G02160	AT1G02280	AT1G02816	AT1G02990
AT1G02170	AT1G02290	AT1G02840	AT1G03000
AT1G02180	AT1G02300	AT1G02860	AT1G03040
AT1G02270	AT1G02305	AT1G02870	AT1G03060
AT1G02280	AT1G02310	AT1G02880	AT1G03080
AT1G02290	AT1G02330	AT1G02890	AT1G03090
AT1G02300	AT1G02410	AT1G02910	AT1G03140
AT1G02305	AT1G02420	AT1G02960	AT1G03150
AT1G02310	AT1G02430	AT1G02990	AT1G03160
AT1G02330	AT1G02500	AT1G03000	AT1G03190
AT1G02410	AT1G02560	AT1G03030	AT1G03250
AT1G02420	AT1G02660	AT1G03040	AT1G03260
AT1G02430	AT1G02680	AT1G03060	AT1G03280
AT1G02475	AT1G02740	AT1G03080	AT1G03290
AT1G02500	AT1G02750	AT1G03090	AT1G03330
AT1G02560	AT1G02780	AT1G03110	AT1G03365
AT1G02660	AT1G02816	AT1G03140	AT1G03370
AT1G02680	AT1G02840	AT1G03150	AT1G03380
AT1G02720	AT1G02860	AT1G03160	AT1G03457
AT1G02740	AT1G02880	AT1G03190	AT1G03470
AT1G02750	AT1G02890	AT1G03250	AT1G03475
AT1G02780	AT1G02910	AT1G03260	AT1G03495
AT1G02816	AT1G02960	AT1G03280	AT1G03502
AT1G02840	AT1G02990	AT1G03290	AT1G03506
AT1G02860	AT1G03000	AT1G03310	AT1G03520
AT1G02870	AT1G03030	AT1G03330	AT1G03610
AT1G02880	AT1G03040	AT1G03350	AT1G03740
AT1G02890	AT1G03060	AT1G03365	AT1G03860
AT1G02910	AT1G03080	AT1G03370	AT1G03900
AT1G02960	AT1G03090	AT1G03380	AT1G03905
AT1G02990	AT1G03140	AT1G03457	AT1G03910
AT1G03000	AT1G03150	AT1G03475	AT1G03930
AT1G03030	AT1G03160	AT1G03495	AT1G03935
AT1G03040	AT1G03190	AT1G03502	AT1G03940
AT1G03060	AT1G03250	AT1G03506	AT1G03960
AT1G03080	AT1G03260	AT1G03520	AT1G03970
AT1G03090	AT1G03280	AT1G03530	AT1G03980
AT1G03110	AT1G03290	AT1G03560	AT1G04010
AT1G03140	AT1G03330	AT1G03590	AT1G04070
AT1G03150	AT1G03350	AT1G03610	AT1G04080
AT1G03160	AT1G03365	AT1G03680	AT1G04120
AT1G03190	AT1G03370	AT1G03740	AT1G04140
AT1G03250	AT1G03380	AT1G03860	AT1G04170
AT1G03260	AT1G03390	AT1G03900	AT1G04190
AT1G03280	AT1G03430	AT1G03905	AT1G04200
AT1G03290	AT1G03457	AT1G03910	AT1G04210
AT1G03300	AT1G03470	AT1G03930	AT1G04230
AT1G03310	AT1G03475	AT1G03935	AT1G04270
AT1G03330	AT1G03495	AT1G03940	AT1G04300
AT1G03350	AT1G03502	AT1G03960	AT1G04340
AT1G03360	AT1G03506	AT1G03970	AT1G04390
AT1G03365	AT1G03520	AT1G03980	AT1G04400
AT1G03370	AT1G03550	AT1G04010	AT1G04410
AT1G03380	AT1G03545	AT1G04070	AT1G04430
AT1G03390	AT1G03560	AT1G04080	AT1G04440
AT1G03400	AT1G03590	AT1G04120	AT1G04480
AT1G03430	AT1G03610	AT1G04140	AT1G04510
AT1G03457	AT1G03680	AT1G04170	AT1G04530
AT1G03470	AT1G03740	AT1G04190	AT1G04550
AT1G03475	AT1G03770	AT1G04200	AT1G04630
AT1G03495	AT1G03860	AT1G04210	AT1G04690
AT1G03502	AT1G03900	AT1G04230	AT1G04750
AT1G03506	AT1G03905	AT1G04270	AT1G04780
AT1G03520	AT1G03910	AT1G04300	AT1G04790
AT1G03530	AT1G03930	AT1G04340	AT1G04810
AT1G03550	AT1G03935	AT1G04390	AT1G04830
AT1G03545	AT1G03940	AT1G04400	AT1G04850
AT1G03560	AT1G03960	AT1G04410	AT1G04860
AT1G03590	AT1G03970	AT1G04420	AT1G04910
AT1G03610	AT1G03980	AT1G04430	AT1G04930
AT1G03630	AT1G04010	AT1G04440	AT1G04945
AT1G03680	AT1G04070	AT1G04480	AT1G04940
AT1G03687	AT1G04080	AT1G04510	AT1G04950
AT1G03740	AT1G04100	AT1G04530	AT1G04960
AT1G03750	AT1G04120	AT1G04550	AT1G04970
AT1G03860	AT1G04130	AT1G04590	AT1G04985
AT1G03900	AT1G04140	AT1G04630	AT1G05030
AT1G03905	AT1G04170	AT1G04640	AT1G05055
AT1G03910	AT1G04190	AT1G04690	AT1G05060
AT1G03930	AT1G04200	AT1G04750	AT1G05070
AT1G03935	AT1G04210	AT1G04780	AT1G05090
AT1G03940	AT1G04220	AT1G04790	AT1G05120
AT1G03950	AT1G04230	AT1G04810	AT1G05150
AT1G03960	AT1G04270	AT1G04820	AT1G05180
AT1G03970	AT1G04300	AT1G04830	AT1G05270
AT1G03980	AT1G04310	AT1G04850	AT1G05350
AT1G04010	AT1G04340	AT1G04860	AT1G05380
AT1G04070	AT1G04390	AT1G04870	AT1G05500
AT1G04080	AT1G04400	AT1G04900	AT1G05520
AT1G04100	AT1G04410	AT1G04910	AT1G05570
AT1G04120	AT1G04420	AT1G04930	AT1G05720
AT1G04130	AT1G04430	AT1G04945	AT1G05730
AT1G04140	AT1G04440	AT1G04940	AT1G05785
AT1G04160	AT1G04480	AT1G04950	AT1G05790
AT1G04170	AT1G04510	AT1G04960	AT1G05810
AT1G04190	AT1G04530	AT1G04970	AT1G05830
AT1G04200	AT1G04550	AT1G04985	AT1G05840
AT1G04210	AT1G04555	AT1G05030	AT1G05850
AT1G04230	AT1G04620	AT1G05055	AT1G05860
AT1G04270	AT1G04630	AT1G05060	AT1G05870
AT1G04300	AT1G04690	AT1G05070	AT1G05890
AT1G04310	AT1G04750	AT1G05090	AT1G05900
AT1G04340	AT1G04770	AT1G05120	AT1G05910
AT1G04350	AT1G04780	AT1G05140	AT1G05940
AT1G04390	AT1G04790	AT1G05150	AT1G05960
AT1G04400	AT1G04810	AT1G05160	AT1G06010
AT1G04410	AT1G04820	AT1G05180	AT1G06040
AT1G04420	AT1G04830	AT1G05190	AT1G06050
AT1G04430	AT1G04850	AT1G05200	AT1G06060
AT1G04440	AT1G04860	AT1G05270	AT1G06070
AT1G04480	AT1G04910	AT1G05350	AT1G06130
AT1G04510	AT1G04930	AT1G05360	AT1G06150
AT1G04530	AT1G04945	AT1G05380	AT1G06149
AT1G04550	AT1G04940	AT1G05500	AT1G06200
AT1G04555	AT1G04950	AT1G05520	AT1G06210
AT1G04590	AT1G04960	AT1G05570	AT1G06220
AT1G04630	AT1G04970	AT1G05630	AT1G06230
AT1G04640	AT1G04980	AT1G05720	AT1G06290
AT1G04690	AT1G04985	AT1G05730	AT1G06380
AT1G04710	AT1G05030	AT1G05785	AT1G06390
AT1G04750	AT1G05055	AT1G05790	AT1G06400
AT1G04770	AT1G05060	AT1G05810	AT1G06410
AT1G04780	AT1G05070	AT1G05830	AT1G06460
AT1G04790	AT1G05090	AT1G05840	AT1G06470
AT1G04810	AT1G05120	AT1G05850	AT1G06515
AT1G04820	AT1G05140	AT1G05860	AT1G06580
AT1G04830	AT1G05150	AT1G05870	AT1G06590
AT1G04850	AT1G05160	AT1G05890	AT1G06630
AT1G04860	AT1G05170	AT1G05900	AT1G06670
AT1G04870	AT1G05180	AT1G05910	AT1G06680
AT1G04910	AT1G05190	AT1G05940	AT1G06700
AT1G04930	AT1G05270	AT1G05960	AT1G06720
AT1G04945	AT1G05350	AT1G06010	AT1G06730
AT1G04940	AT1G05360	AT1G06040	AT1G06780
AT1G04950	AT1G05380	AT1G06050	AT1G06790
AT1G04960	AT1G05385	AT1G06060	AT1G06820
AT1G04970	AT1G05500	AT1G06070	AT1G06840
AT1G04985	AT1G05520	AT1G06130	AT1G06890
AT1G05030	AT1G05570	AT1G06150	AT1G06900
AT1G05055	AT1G05630	AT1G06149	AT1G06910
AT1G05060	AT1G05670	AT1G06190	AT1G06950
AT1G05070	AT1G05720	AT1G06200	AT1G07030
AT1G05090	AT1G05730	AT1G06210	AT1G07080
AT1G05120	AT1G05780	AT1G06220	AT1G07110
AT1G05140	AT1G05785	AT1G06230	AT1G07140
AT1G05150	AT1G05790	AT1G06240	AT1G07170
AT1G05160	AT1G05805	AT1G06250	AT1G07230
AT1G05180	AT1G05810	AT1G06290	AT1G07310
AT1G05190	AT1G05830	AT1G06380	AT1G07350
AT1G05200	AT1G05840	AT1G06390	AT1G07360
AT1G05205	AT1G05850	AT1G06400	AT1G07420
AT1G05270	AT1G05860	AT1G06410	AT1G07470
AT1G05350	AT1G05870	AT1G06430	AT1G07480
AT1G05360	AT1G05890	AT1G06450	AT1G07510
AT1G05380	AT1G05900	AT1G06460	AT1G07530
AT1G05410	AT1G05910	AT1G06470	AT1G07630
AT1G05430	AT1G05940	AT1G06500	AT1G07650
AT1G05500	AT1G05960	AT1G06515	AT1G07670
AT1G05520	AT1G05970	AT1G06510	AT1G07705
AT1G05570	AT1G06040	AT1G06530	AT1G07770
AT1G05590	AT1G06050	AT1G06540	AT1G07780
AT1G05600	AT1G06060	AT1G06550	AT1G07840
AT1G05630	AT1G06070	AT1G06560	AT1G07870
AT1G05670	AT1G06110	AT1G06580	AT1G07890
AT1G05720	AT1G06130	AT1G06590	AT1G07910
AT1G05730	AT1G06150	AT1G06630	AT1G07920
AT1G05780	AT1G06149	AT1G06650	AT1G07930
AT1G05785	AT1G06190	AT1G06660	AT1G07940
AT1G05790	AT1G06200	AT1G06670	AT1G07950
AT1G05810	AT1G06210	AT1G06680	AT1G07960
AT1G05830	AT1G06220	AT1G06690	AT1G07980
AT1G05840	AT1G06230	AT1G06700	AT1G07990
AT1G05850	AT1G06240	AT1G06720	AT1G08010
AT1G05860	AT1G06250	AT1G06730	AT1G08030
AT1G05870	AT1G06290	AT1G06770	AT1G08060
AT1G05890	AT1G06390	AT1G06780	AT1G08110
AT1G05900	AT1G06400	AT1G06790	AT1G08125
AT1G05910	AT1G06410	AT1G06820	AT1G08130
AT1G05940	AT1G06430	AT1G06840	AT1G08190
AT1G05960	AT1G06450	AT1G06870	AT1G08200
AT1G05970	AT1G06460	AT1G06890	AT1G08210
AT1G06010	AT1G06470	AT1G06900	AT1G08220
AT1G06040	AT1G06500	AT1G06910	AT1G08360
AT1G06050	AT1G06515	AT1G06950	AT1G08370
AT1G06060	AT1G06510	AT1G06960	AT1G08390
AT1G06070	AT1G06530	AT1G07010	AT1G08410
AT1G06110	AT1G06540	AT1G07030	AT1G08420
AT1G06130	AT1G06570	AT1G07070	AT1G08450
AT1G06150	AT1G06580	AT1G07080	AT1G08460
AT1G06149	AT1G06590	AT1G07110	AT1G08480
AT1G06190	AT1G06630	AT1G07119	AT1G08490
AT1G06200	AT1G06640	AT1G07120	AT1G08510
AT1G06210	AT1G06650	AT1G07140	AT1G08520
AT1G06220	AT1G06660	AT1G07170	AT1G08540
AT1G06230	AT1G06670	AT1G07200	AT1G08550
AT1G06240	AT1G06680	AT1G07230	AT1G08570
AT1G06250	AT1G06690	AT1G07310	AT1G08580
AT1G06290	AT1G06700	AT1G07320	AT1G08600
AT1G06380	AT1G06730	AT1G07350	AT1G08610
AT1G06390	AT1G06760	AT1G07360	AT1G08620
AT1G06400	AT1G06780	AT1G07390	AT1G08640
AT1G06410	AT1G06790	AT1G07420	AT1G08680
AT1G06430	AT1G06820	AT1G07470	AT1G08710
AT1G06450	AT1G06840	AT1G07480	AT1G08720
AT1G06460	AT1G06870	AT1G07510	AT1G08750
AT1G06470	AT1G06890	AT1G07530	AT1G08760
AT1G06500	AT1G06900	AT1G07650	AT1G08780
AT1G06515	AT1G06910	AT1G07670	AT1G08820
AT1G06510	AT1G06950	AT1G07700	AT1G08830
AT1G06530	AT1G07000	AT1G07705	AT1G08845
AT1G06540	AT1G07010	AT1G07702	AT1G08910
AT1G06550	AT1G07020	AT1G07745	AT1G08960
AT1G06560	AT1G07030	AT1G07770	AT1G08970
AT1G06570	AT1G07040	AT1G07780	AT1G09010
AT1G06580	AT1G07080	AT1G07810	AT1G09020
AT1G06590	AT1G07110	AT1G07830	AT1G09060
AT1G06630	AT1G07140	AT1G07840	AT1G09130
AT1G06640	AT1G07170	AT1G07870	AT1G09140
AT1G06650	AT1G07200	AT1G07890	AT1G09150
AT1G06660	AT1G07230	AT1G07910	AT1G09160
AT1G06670	AT1G07300	AT1G07920	AT1G09195
AT1G06680	AT1G07310	AT1G07930	AT1G09230
AT1G06690	AT1G07320	AT1G07940	AT1G09270
AT1G06700	AT1G07350	AT1G07950	AT1G09280
AT1G06720	AT1G07360	AT1G07960	AT1G09320
AT1G06730	AT1G07420	AT1G07970	AT1G09330
AT1G06770	AT1G07470	AT1G07980	AT1G09430
AT1G06780	AT1G07480	AT1G07990	AT1G09570
AT1G06790	AT1G07510	AT1G08010	AT1G09590
AT1G06820	AT1G07520	AT1G08030	AT1G09630
AT1G06840	AT1G07530	AT1G08060	AT1G09640
AT1G06870	AT1G07570	AT1G08110	AT1G09645
AT1G06890	AT1G07630	AT1G08125	AT1G09660
AT1G06900	AT1G07650	AT1G08130	AT1G09690
AT1G06910	AT1G07670	AT1G08190	AT1G09700
AT1G06950	AT1G07700	AT1G08200	AT1G09730
AT1G06960	AT1G07705	AT1G08210	AT1G09740
AT1G07000	AT1G07702	AT1G08220	AT1G09760
AT1G07010	AT1G07710	AT1G08260	AT1G09770
AT1G07020	AT1G07725	AT1G08280	AT1G09794
AT1G07030	AT1G07728	AT1G08300	AT1G09795
AT1G07040	AT1G07770	AT1G08360	AT1G09810
AT1G07070	AT1G07810	AT1G08370	AT1G09820
AT1G07080	AT1G07820	AT1G08380	AT1G09830
AT1G07110	AT1G07840	AT1G08390	AT1G09840
AT1G07119	AT1G07870	AT1G08400	AT1G09850
AT1G07120	AT1G07890	AT1G08410	AT1G09870
AT1G07140	AT1G07910	AT1G08420	AT1G09900
AT1G07170	AT1G07920	AT1G08450	AT1G09920
AT1G07200	AT1G07930	AT1G08460	AT1G09940
AT1G07210	AT1G07940	AT1G08470	AT1G09980
AT1G07220	AT1G07950	AT1G08480	AT1G09995
AT1G07230	AT1G07960	AT1G08490	AT1G10030
AT1G07310	AT1G07980	AT1G08510	AT1G10050
AT1G07320	AT1G07990	AT1G08520	AT1G10090
AT1G07350	AT1G08000	AT1G08540	AT1G10095
AT1G07360	AT1G08010	AT1G08550	AT1G10130
AT1G07420	AT1G08030	AT1G08570	AT1G10280
AT1G07470	AT1G08060	AT1G08580	AT1G10290
AT1G07480	AT1G08110	AT1G08600	AT1G10310
AT1G07510	AT1G08125	AT1G08610	AT1G10320
AT1G07520	AT1G08130	AT1G08620	AT1G10350
AT1G07530	AT1G08190	AT1G08640	AT1G10390
AT1G07570	AT1G08200	AT1G08680	AT1G10410
AT1G07630	AT1G08210	AT1G08700	AT1G10430
AT1G07650	AT1G08220	AT1G08710	AT1G10450
AT1G07660	AT1G08280	AT1G08720	AT1G10490
AT1G07670	AT1G08315	AT1G08750	AT1G10500
AT1G07700	AT1G08360	AT1G08760	AT1G10510
AT1G07705	AT1G08370	AT1G08780	AT1G10580
AT1G07702	AT1G08400	AT1G08820	AT1G10590
AT1G07710	AT1G08410	AT1G08830	AT1G10600
AT1G07725	AT1G08420	AT1G08840	AT1G10630
AT1G07728	AT1G08450	AT1G08845	AT1G10650
AT1G07745	AT1G08460	AT1G08910	AT1G10670
AT1G07770	AT1G08480	AT1G08960	AT1G10700
AT1G07780	AT1G08490	AT1G08970	AT1G10720
AT1G07790	AT1G08510	AT1G08980	AT1G10740
AT1G07810	AT1G08520	AT1G09010	AT1G10760
AT1G07820	AT1G08540	AT1G09020	AT1G10820
AT1G07830	AT1G08550	AT1G09060	AT1G10840
AT1G07840	AT1G08570	AT1G09100	AT1G10865
AT1G07870	AT1G08580	AT1G09130	AT1G10870
AT1G07890	AT1G08590	AT1G09140	AT1G10890
AT1G07910	AT1G08592	AT1G09150	AT1G10900
AT1G07920	AT1G08600	AT1G09160	AT1G10910
AT1G07930	AT1G08620	AT1G09195	AT1G10940
AT1G07940	AT1G08640	AT1G09210	AT1G10950
AT1G07950	AT1G08660	AT1G09230	AT1G11000
AT1G07960	AT1G08680	AT1G09270	AT1G11020
AT1G07970	AT1G08700	AT1G09280	AT1G11050
AT1G07980	AT1G08710	AT1G09290	AT1G11060
AT1G07990	AT1G08720	AT1G09300	AT1G11180
AT1G08000	AT1G08750	AT1G09330	AT1G11200
AT1G08010	AT1G08760	AT1G09340	AT1G11240
AT1G08030	AT1G08780	AT1G09430	AT1G11310
AT1G08040	AT1G08800	AT1G09510	AT1G11360
AT1G08060	AT1G08820	AT1G09520	AT1G11380
AT1G08110	AT1G08830	AT1G09570	AT1G11390
AT1G08125	AT1G08840	AT1G09590	AT1G11400
AT1G08130	AT1G08845	AT1G09620	AT1G11430
AT1G08190	AT1G08900	AT1G09630	AT1G11475
AT1G08200	AT1G08910	AT1G09640	AT1G11480
AT1G08210	AT1G08920	AT1G09645	AT1G11530
AT1G08220	AT1G08930	AT1G09660	AT1G11630
AT1G08260	AT1G08960	AT1G09690	AT1G11650
AT1G08280	AT1G08970	AT1G09700	AT1G11660
AT1G08300	AT1G08980	AT1G09730	AT1G11750
AT1G08350	AT1G09010	AT1G09740	AT1G11780
AT1G08360	AT1G09020	AT1G09760	AT1G11790
AT1G08370	AT1G09060	AT1G09770	AT1G11820
AT1G08380	AT1G09070	AT1G09780	AT1G11870
AT1G08390	AT1G09100	AT1G09794	AT1G11880
AT1G08400	AT1G09130	AT1G09795	AT1G11890
AT1G08410	AT1G09140	AT1G09810	AT1G11905
AT1G08420	AT1G09150	AT1G09820	AT1G11910
AT1G08450	AT1G09160	AT1G09830	AT1G11930
AT1G08460	AT1G09195	AT1G09840	AT1G11960
AT1G08470	AT1G09210	AT1G09850	AT1G12120
AT1G08480	AT1G09230	AT1G09870	AT1G12230
AT1G08490	AT1G09270	AT1G09900	AT1G12250
AT1G08510	AT1G09280	AT1G09920	AT1G12270
AT1G08520	AT1G09320	AT1G09940	AT1G12280
AT1G08530	AT1G09330	AT1G09980	AT1G12290
AT1G08540	AT1G09340	AT1G09995	AT1G12294
AT1G08550	AT1G09420	AT1G10030	AT1G12310
AT1G08570	AT1G09430	AT1G10050	AT1G12350
AT1G08580	AT1G09510	AT1G10090	AT1G12360
AT1G08590	AT1G09520	AT1G10095	AT1G12390
AT1G08592	AT1G09530	AT1G10130	AT1G12410
AT1G08600	AT1G09570	AT1G10150	AT1G12440
AT1G08610	AT1G09590	AT1G10170	AT1G12470
AT1G08620	AT1G09610	AT1G10240	AT1G12500
AT1G08640	AT1G09620	AT1G10280	AT1G12520
AT1G08660	AT1G09640	AT1G10290	AT1G12530
AT1G08680	AT1G09645	AT1G10310	AT1G12580
AT1G08700	AT1G09660	AT1G10320	AT1G12620
AT1G08710	AT1G09690	AT1G10350	AT1G12640
AT1G08720	AT1G09700	AT1G10390	AT1G12680
AT1G08750	AT1G09710	AT1G10410	AT1G12710
AT1G08760	AT1G09730	AT1G10430	AT1G12760
AT1G08780	AT1G09740	AT1G10450	AT1G12770
AT1G08800	AT1G09760	AT1G10490	AT1G12780
AT1G08820	AT1G09770	AT1G10500	AT1G12790
AT1G08830	AT1G09780	AT1G10510	AT1G12810
AT1G08840	AT1G09794	AT1G10522	AT1G12830
AT1G08845	AT1G09795	AT1G10570	AT1G12840
AT1G08910	AT1G09810	AT1G10580	AT1G12850
AT1G08920	AT1G09830	AT1G10590	AT1G12910
AT1G08930	AT1G09840	AT1G10600	AT1G12920
AT1G08960	AT1G09850	AT1G10630	AT1G12930
AT1G08970	AT1G09870	AT1G10650	AT1G12970
AT1G08980	AT1G09880	AT1G10660	AT1G12990
AT1G09010	AT1G09900	AT1G10670	AT1G13000
AT1G09020	AT1G09910	AT1G10700	AT1G13020
AT1G09050	AT1G09920	AT1G10720	AT1G13040
AT1G09060	AT1G09940	AT1G10740	AT1G13060
AT1G09070	AT1G09960	AT1G10760	AT1G13160
AT1G09100	AT1G09970	AT1G10810	AT1G13180
AT1G09130	AT1G09980	AT1G10820	AT1G13190
AT1G09140	AT1G09995	AT1G10830	AT1G13195
AT1G09150	AT1G10020	AT1G10840	AT1G13320
AT1G09160	AT1G10040	AT1G10865	AT1G13350
AT1G09195	AT1G10050	AT1G10870	AT1G13450
AT1G09210	AT1G10070	AT1G10890	AT1G13560
AT1G09230	AT1G10090	AT1G10900	AT1G13630
AT1G09270	AT1G10095	AT1G10910	AT1G13690
AT1G09280	AT1G10120	AT1G10930	AT1G13700
AT1G09290	AT1G10130	AT1G10940	AT1G13820
AT1G09300	AT1G10140	AT1G10950	AT1G13870
AT1G09310	AT1G10150	AT1G11000	AT1G13960
AT1G09320	AT1G10170	AT1G11020	AT1G13980
AT1G09330	AT1G10180	AT1G11050	AT1G13990
AT1G09340	AT1G10200	AT1G11060	AT1G14000
AT1G09390	AT1G10210	AT1G11090	AT1G14010
AT1G09400	AT1G10240	AT1G11100	AT1G14060
AT1G09420	AT1G10290	AT1G11180	AT1G14140
AT1G09430	AT1G10310	AT1G11200	AT1G14230
AT1G09510	AT1G10320	AT1G11240	AT1G14290
AT1G09520	AT1G10350	AT1G11310	AT1G14300
AT1G09530	AT1G10390	AT1G11360	AT1G14320
AT1G09570	AT1G10410	AT1G11380	AT1G14330
AT1G09580	AT1G10430	AT1G11390	AT1G14340
AT1G09590	AT1G10450	AT1G11400	AT1G14400
AT1G09610	AT1G10490	AT1G11430	AT1G14450
AT1G09620	AT1G10500	AT1G11475	AT1G14510
AT1G09630	AT1G10510	AT1G11480	AT1G14530
AT1G09640	AT1G10570	AT1G11530	AT1G14560
AT1G09645	AT1G10580	AT1G11630	AT1G14570
AT1G09660	AT1G10590	AT1G11650	AT1G14590
AT1G09690	AT1G10600	AT1G11660	AT1G14610
AT1G09700	AT1G10610	AT1G11680	AT1G14620
AT1G09710	AT1G10630	AT1G11710	AT1G14642
AT1G09730	AT1G10650	AT1G11720	AT1G14650
AT1G09740	AT1G10660	AT1G11750	AT1G14660
AT1G09760	AT1G10670	AT1G11780	AT1G14670
AT1G09770	AT1G10700	AT1G11790	AT1G14710
AT1G09780	AT1G10720	AT1G11820	AT1G14740
AT1G09794	AT1G10730	AT1G11840	AT1G14810
AT1G09795	AT1G10740	AT1G11860	AT1G14830
AT1G09810	AT1G10760	AT1G11870	AT1G14850
AT1G09820	AT1G10810	AT1G11880	AT1G14910
AT1G09830	AT1G10820	AT1G11890	AT1G14980
AT1G09840	AT1G10830	AT1G11905	AT1G15030
AT1G09850	AT1G10840	AT1G11910	AT1G15040
AT1G09870	AT1G10850	AT1G11930	AT1G15060
AT1G09900	AT1G10865	AT1G12000	AT1G15120
AT1G09910	AT1G10870	AT1G12050	AT1G15130
AT1G09920	AT1G10890	AT1G12120	AT1G15140
AT1G09940	AT1G10900	AT1G12140	AT1G15200
AT1G09960	AT1G10910	AT1G12230	AT1G15240
AT1G09970	AT1G10940	AT1G12250	AT1G15270
AT1G09980	AT1G10950	AT1G12270	AT1G15280
AT1G09995	AT1G11000	AT1G12280	AT1G15340
AT1G10020	AT1G11020	AT1G12290	AT1G15350
AT1G10030	AT1G11050	AT1G12294	AT1G15370
AT1G10050	AT1G11060	AT1G12310	AT1G15420
AT1G10090	AT1G11090	AT1G12340	AT1G15430
AT1G10095	AT1G11100	AT1G12350	AT1G15440
AT1G10120	AT1G11180	AT1G12360	AT1G15470
AT1G10130	AT1G11200	AT1G12370	AT1G15500
AT1G10150	AT1G11240	AT1G12390	AT1G15730
AT1G10170	AT1G11280	AT1G12410	AT1G15740
AT1G10180	AT1G11310	AT1G12430	AT1G15750
AT1G10200	AT1G11350	AT1G12440	AT1G15780
AT1G10210	AT1G11360	AT1G12450	AT1G15810
AT1G10240	AT1G11380	AT1G12460	AT1G15860
AT1G10270	AT1G11390	AT1G12470	AT1G15880
AT1G10280	AT1G11400	AT1G12500	AT1G15930
AT1G10290	AT1G11430	AT1G12520	AT1G16010
AT1G10310	AT1G11440	AT1G12530	AT1G16020
AT1G10320	AT1G11475	AT1G12580	AT1G16170
AT1G10330	AT1G11480	AT1G12620	AT1G16180
AT1G10350	AT1G11592	AT1G12640	AT1G16190
AT1G10390	AT1G11630	AT1G12650	AT1G16210
AT1G10410	AT1G11650	AT1G12680	AT1G16240
AT1G10430	AT1G11660	AT1G12700	AT1G16250
AT1G10450	AT1G11680	AT1G12710	AT1G16260
AT1G10490	AT1G11750	AT1G12750	AT1G16270
AT1G10500	AT1G11755	AT1G12760	AT1G16320
AT1G10510	AT1G11760	AT1G12770	AT1G16330
AT1G10570	AT1G11780	AT1G12775	AT1G16470
AT1G10580	AT1G11790	AT1G12780	AT1G16540
AT1G10590	AT1G11820	AT1G12790	AT1G16560
AT1G10600	AT1G11860	AT1G12800	AT1G16570
AT1G10610	AT1G11870	AT1G12810	AT1G16610
AT1G10630	AT1G11880	AT1G12820	AT1G16650
AT1G10650	AT1G11890	AT1G12830	AT1G16670
AT1G10660	AT1G11900	AT1G12840	AT1G16680
AT1G10670	AT1G11905	AT1G12850	AT1G16700
AT1G10700	AT1G11910	AT1G12860	AT1G16710
AT1G10720	AT1G11930	AT1G12900	AT1G16740
AT1G10730	AT1G11960	AT1G12910	AT1G16750
AT1G10740	AT1G12050	AT1G12920	AT1G16810
AT1G10760	AT1G12120	AT1G12930	AT1G16840
AT1G10810	AT1G12220	AT1G12970	AT1G16858
AT1G10820	AT1G12230	AT1G13000	AT1G16860
AT1G10830	AT1G12250	AT1G13020	AT1G16880
AT1G10840	AT1G12270	AT1G13040	AT1G16890
AT1G10850	AT1G12280	AT1G13060	AT1G16920
AT1G10865	AT1G12290	AT1G13090	AT1G16970
AT1G10870	AT1G12294	AT1G13120	AT1G17050
AT1G10890	AT1G12310	AT1G13160	AT1G17070
AT1G10900	AT1G12350	AT1G13180	AT1G17080
AT1G10910	AT1G12360	AT1G13190	AT1G17110
AT1G10920	AT1G12390	AT1G13195	AT1G17120
AT1G10930	AT1G12410	AT1G13320	AT1G17130
AT1G10940	AT1G12430	AT1G13350	AT1G17145
AT1G10950	AT1G12440	AT1G13380	AT1G17160
AT1G11000	AT1G12450	AT1G13450	AT1G17210
AT1G11020	AT1G12460	AT1G13460	AT1G17270
AT1G11050	AT1G12470	AT1G13560	AT1G17280
AT1G11060	AT1G12500	AT1G13570	AT1G17290
AT1G11090	AT1G12520	AT1G13580	AT1G17330
AT1G11100	AT1G12530	AT1G13630	AT1G17340
AT1G11180	AT1G12580	AT1G13640	AT1G17370
AT1G11200	AT1G12620	AT1G13690	AT1G17410
AT1G11240	AT1G12640	AT1G13700	AT1G17440
AT1G11280	AT1G12650	AT1G13730	AT1G17460
AT1G11310	AT1G12680	AT1G13740	AT1G17470
AT1G11320	AT1G12710	AT1G13780	AT1G17520
AT1G11350	AT1G12750	AT1G13820	AT1G17530
AT1G11360	AT1G12760	AT1G13860	AT1G17550
AT1G11380	AT1G12770	AT1G13870	AT1G17580
AT1G11390	AT1G12780	AT1G13880	AT1G17665
AT1G11400	AT1G12790	AT1G13960	AT1G17680
AT1G11430	AT1G12800	AT1G13980	AT1G17690
AT1G11440	AT1G12810	AT1G13990	AT1G17720
AT1G11475	AT1G12820	AT1G14000	AT1G17730
AT1G11480	AT1G12830	AT1G14010	AT1G17760
AT1G11530	AT1G12840	AT1G14030	AT1G17790
AT1G11592	AT1G12850	AT1G14060	AT1G17880
AT1G11630	AT1G12860	AT1G14140	AT1G17980
AT1G11650	AT1G12900	AT1G14230	AT1G18030
AT1G11660	AT1G12910	AT1G14270	AT1G18060
AT1G11680	AT1G12920	AT1G14290	AT1G18070
AT1G11710	AT1G12930	AT1G14300	AT1G18080
AT1G11720	AT1G12970	AT1G14320	AT1G18150
AT1G11750	AT1G12990	AT1G14330	AT1G18160
AT1G11755	AT1G13000	AT1G14400	AT1G18260
AT1G11760	AT1G13020	AT1G14450	AT1G18270
AT1G11780	AT1G13060	AT1G14510	AT1G18335
AT1G11790	AT1G13090	AT1G14560	AT1G18360
AT1G11800	AT1G13120	AT1G14570	AT1G18450
AT1G11820	AT1G13160	AT1G14590	AT1G18460
AT1G11840	AT1G13170	AT1G14610	AT1G18470
AT1G11860	AT1G13180	AT1G14620	AT1G18480
AT1G11870	AT1G13190	AT1G14642	AT1G18500
AT1G11880	AT1G13195	AT1G14650	AT1G18540
AT1G11890	AT1G13210	AT1G14660	AT1G18640
AT1G11900	AT1G13220	AT1G14670	AT1G18660
AT1G11905	AT1G13320	AT1G14685	AT1G18690
AT1G11910	AT1G13350	AT1G14710	AT1G18700
AT1G11930	AT1G13380	AT1G14720	AT1G18720
AT1G11940	AT1G13390	AT1G14740	AT1G18730
AT1G11960	AT1G13440	AT1G14810	AT1G18735
AT1G12000	AT1G13450	AT1G14820	AT1G18750
AT1G12050	AT1G13460	AT1G14830	AT1G18890
AT1G12120	AT1G13560	AT1G14840	AT1G18900
AT1G12140	AT1G13570	AT1G14850	AT1G18950
AT1G12230	AT1G13580	AT1G14910	AT1G19000
AT1G12240	AT1G13640	AT1G15030	AT1G19010
AT1G12250	AT1G13690	AT1G15040	AT1G19100
AT1G12270	AT1G13700	AT1G15060	AT1G19110
AT1G12280	AT1G13740	AT1G15120	AT1G19120
AT1G12290	AT1G13770	AT1G15130	AT1G19170
AT1G12294	AT1G13780	AT1G15140	AT1G19220
AT1G12300	AT1G13820	AT1G15165	AT1G19230
AT1G12310	AT1G13870	AT1G15200	AT1G19240
AT1G12340	AT1G13880	AT1G15230	AT1G19270
AT1G12350	AT1G13900	AT1G15240	AT1G19310
AT1G12360	AT1G13940	AT1G15270	AT1G19360
AT1G12390	AT1G13960	AT1G15280	AT1G19370
AT1G12410	AT1G13980	AT1G15290	AT1G19394
AT1G12430	AT1G13990	AT1G15310	AT1G19396
AT1G12440	AT1G14000	AT1G15340	AT1G19397
AT1G12450	AT1G14010	AT1G15350	AT1G19400
AT1G12460	AT1G14020	AT1G15370	AT1G19440
AT1G12470	AT1G14030	AT1G15420	AT1G19480
AT1G12500	AT1G14140	AT1G15430	AT1G19485
AT1G12520	AT1G14205	AT1G15440	AT1G19520
AT1G12530	AT1G14230	AT1G15470	AT1G19580
AT1G12580	AT1G14270	AT1G15500	AT1G19730
AT1G12620	AT1G14290	AT1G15690	AT1G19740
AT1G12640	AT1G14320	AT1G15730	AT1G19770
AT1G12650	AT1G14330	AT1G15740	AT1G19780
AT1G12680	AT1G14370	AT1G15750	AT1G19860
AT1G12700	AT1G14380	AT1G15780	AT1G19870
AT1G12710	AT1G14400	AT1G15810	AT1G19880
AT1G12750	AT1G14450	AT1G15820	AT1G19910
AT1G12760	AT1G14460	AT1G15860	AT1G19920
AT1G12770	AT1G14510	AT1G15880	AT1G20090
AT1G12775	AT1G14530	AT1G15930	AT1G20100
AT1G12780	AT1G14560	AT1G15970	AT1G20110
AT1G12790	AT1G14570	AT1G16010	AT1G20200
AT1G12800	AT1G14590	AT1G16020	AT1G20220
AT1G12810	AT1G14610	AT1G16080	AT1G20225
AT1G12820	AT1G14650	AT1G16090	AT1G20260
AT1G12830	AT1G14660	AT1G16180	AT1G20300
AT1G12840	AT1G14670	AT1G16190	AT1G20370
AT1G12850	AT1G14685	AT1G16210	AT1G20460
AT1G12860	AT1G14690	AT1G16240	AT1G20510
AT1G12900	AT1G14710	AT1G16250	AT1G20575
AT1G12910	AT1G14740	AT1G16260	AT1G20580
AT1G12920	AT1G14810	AT1G16270	AT1G20630
AT1G12930	AT1G14820	AT1G16320	AT1G20670
AT1G12970	AT1G14830	AT1G16460	AT1G20693
AT1G12990	AT1G14840	AT1G16470	AT1G20696
AT1G13000	AT1G14850	AT1G16540	AT1G20760
AT1G13020	AT1G14910	AT1G16560	AT1G20770
AT1G13060	AT1G14980	AT1G16570	AT1G20780
AT1G13090	AT1G15020	AT1G16610	AT1G20830
AT1G13120	AT1G15030	AT1G16650	AT1G20880
AT1G13150	AT1G15040	AT1G16670	AT1G20910
AT1G13160	AT1G15060	AT1G16680	AT1G20960
AT1G13170	AT1G15110	AT1G16700	AT1G20980
AT1G13180	AT1G15120	AT1G16710	AT1G21080
AT1G13190	AT1G15130	AT1G16720	AT1G21170
AT1G13195	AT1G15140	AT1G16740	AT1G21190
AT1G13210	AT1G15180	AT1G16750	AT1G21200
AT1G13220	AT1G15200	AT1G16800	AT1G21350
AT1G13320	AT1G15220	AT1G16810	AT1G21380
AT1G13350	AT1G15230	AT1G16840	AT1G21410
AT1G13380	AT1G15240	AT1G16858	AT1G21450
AT1G13390	AT1G15270	AT1G16860	AT1G21580
AT1G13440	AT1G15280	AT1G16880	AT1G21600
AT1G13450	AT1G15290	AT1G16890	AT1G21610
AT1G13460	AT1G15340	AT1G16920	AT1G21630
AT1G13560	AT1G15350	AT1G16970	AT1G21660
AT1G13570	AT1G15370	AT1G17050	AT1G21700
AT1G13580	AT1G15400	AT1G17070	AT1G21720
AT1G13630	AT1G15420	AT1G17080	AT1G21730
AT1G13640	AT1G15430	AT1G17110	AT1G21750
AT1G13690	AT1G15470	AT1G17120	AT1G21760
AT1G13700	AT1G15490	AT1G17130	AT1G21780
AT1G13730	AT1G15500	AT1G17145	AT1G21900
AT1G13740	AT1G15690	AT1G17160	AT1G21930
AT1G13770	AT1G15730	AT1G17210	AT1G22020
AT1G13780	AT1G15740	AT1G17220	AT1G22050
AT1G13820	AT1G15750	AT1G17270	AT1G22060
AT1G13860	AT1G15780	AT1G17280	AT1G22140
AT1G13870	AT1G15810	AT1G17290	AT1G22200
AT1G13880	AT1G15860	AT1G17330	AT1G22270
AT1G13900	AT1G15880	AT1G17340	AT1G22280
AT1G13940	AT1G15890	AT1G17350	AT1G22300
AT1G13960	AT1G15930	AT1G17370	AT1G22310
AT1G13980	AT1G15970	AT1G17410	AT1G22403
AT1G13990	AT1G16010	AT1G17440	AT1G22410
AT1G14000	AT1G16020	AT1G17455	AT1G22450
AT1G14010	AT1G16040	AT1G17470	AT1G22510
AT1G14020	AT1G16080	AT1G17520	AT1G22520
AT1G14030	AT1G16090	AT1G17530	AT1G22620
AT1G14060	AT1G16130	AT1G17550	AT1G22660
AT1G14070	AT1G16170	AT1G17580	AT1G22700
AT1G14130	AT1G16180	AT1G17680	AT1G22750
AT1G14140	AT1G16190	AT1G17690	AT1G22770
AT1G14180	AT1G16210	AT1G17720	AT1G22780
AT1G14210	AT1G16240	AT1G17730	AT1G22840
AT1G14230	AT1G16250	AT1G17760	AT1G22850
AT1G14270	AT1G16260	AT1G17790	AT1G22860
AT1G14290	AT1G16270	AT1G17820	AT1G22870
AT1G14300	AT1G16280	AT1G17850	AT1G22880
AT1G14310	AT1G16320	AT1G17880	AT1G22882
AT1G14320	AT1G16460	AT1G17970	AT1G22920
AT1G14330	AT1G16470	AT1G17980	AT1G22930
AT1G14340	AT1G16540	AT1G18030	AT1G22940
AT1G14345	AT1G16560	AT1G18060	AT1G22960
AT1G14360	AT1G16570	AT1G18070	AT1G23180
AT1G14370	AT1G16610	AT1G18080	AT1G23190
AT1G14380	AT1G16670	AT1G18090	AT1G23220
AT1G14400	AT1G16680	AT1G18150	AT1G23260
AT1G14410	AT1G16700	AT1G18160	AT1G23280
AT1G14450	AT1G16710	AT1G18190	AT1G23290
AT1G14460	AT1G16720	AT1G18260	AT1G23300
AT1G14510	AT1G16740	AT1G18270	AT1G23310
AT1G14530	AT1G16750	AT1G18335	AT1G23360
AT1G14560	AT1G16810	AT1G18340	AT1G23400
AT1G14570	AT1G16820	AT1G18440	AT1G23440
AT1G14590	AT1G16840	AT1G18450	AT1G23490
AT1G14610	AT1G16858	AT1G18460	AT1G23780
AT1G14620	AT1G16860	AT1G18470	AT1G23820
AT1G14650	AT1G16880	AT1G18480	AT1G23860
AT1G14660	AT1G16890	AT1G18485	AT1G23870
AT1G14670	AT1G16900	AT1G18490	AT1G23900
AT1G14685	AT1G16920	AT1G18500	AT1G24030
AT1G14690	AT1G16930	AT1G18540	AT1G24040
AT1G14710	AT1G16970	AT1G18600	AT1G24050
AT1G14720	AT1G17050	AT1G18610	AT1G24120
AT1G14740	AT1G17070	AT1G18620	AT1G24180
AT1G14770	AT1G17080	AT1G18630	AT1G24190
AT1G14810	AT1G17110	AT1G18640	AT1G24267
AT1G14820	AT1G17120	AT1G18650	AT1G24300
AT1G14830	AT1G17130	AT1G18660	AT1G24330
AT1G14840	AT1G17145	AT1G18700	AT1G24340
AT1G14850	AT1G17160	AT1G18720	AT1G24350
AT1G14910	AT1G17210	AT1G18730	AT1G24360
AT1G14980	AT1G17220	AT1G18735	AT1G24440
AT1G15020	AT1G17230	AT1G18750	AT1G24460
AT1G15030	AT1G17232	AT1G18890	AT1G24490
AT1G15040	AT1G17255	AT1G18900	AT1G24510
AT1G15060	AT1G17250	AT1G18950	AT1G24560
AT1G15110	AT1G17270	AT1G19000	AT1G24610
AT1G15120	AT1G17280	AT1G19010	AT1G24706
AT1G15130	AT1G17290	AT1G19100	AT1G24800
AT1G15140	AT1G17330	AT1G19110	AT1G24807
AT1G15165	AT1G17340	AT1G19120	AT1G24822
AT1G15170	AT1G17360	AT1G19140	AT1G24880
AT1G15175	AT1G17370	AT1G19170	AT1G24881
AT1G15180	AT1G17410	AT1G19230	AT1G24909
AT1G15200	AT1G17440	AT1G19240	AT1G25054
AT1G15215	AT1G17450	AT1G19270	AT1G24996
AT1G15220	AT1G17460	AT1G19310	AT1G25055
AT1G15230	AT1G17470	AT1G19350	AT1G25097
AT1G15240	AT1G17500	AT1G19360	AT1G25098
AT1G15270	AT1G17520	AT1G19394	AT1G25150
AT1G15280	AT1G17530	AT1G19396	AT1G25155
AT1G15290	AT1G17540	AT1G19397	AT1G25175
AT1G15340	AT1G17550	AT1G19400	AT1G25211
AT1G15350	AT1G17580	AT1G19430	AT1G25220
AT1G15370	AT1G17640	AT1G19440	AT1G25260
AT1G15410	AT1G17665	AT1G19480	AT1G25280
AT1G15420	AT1G17680	AT1G19485	AT1G25350
AT1G15430	AT1G17690	AT1G19490	AT1G25380
AT1G15440	AT1G17720	AT1G19520	AT1G25390
AT1G15470	AT1G17730	AT1G19580	AT1G25420
AT1G15490	AT1G17760	AT1G19660	AT1G25490
AT1G15500	AT1G17780	AT1G19680	AT1G25520
AT1G15530	AT1G17790	AT1G19700	AT1G25540
AT1G15690	AT1G17820	AT1G19715	AT1G25580
AT1G15710	AT1G17830	AT1G19720	AT1G25682
AT1G15730	AT1G17880	AT1G19730	AT1G26110
AT1G15740	AT1G17930	AT1G19740	AT1G26160
AT1G15750	AT1G17940	AT1G19770	AT1G26170
AT1G15780	AT1G17980	AT1G19780	AT1G26270
AT1G15810	AT1G18030	AT1G19860	AT1G26300
AT1G15820	AT1G18070	AT1G19870	AT1G26290
AT1G15860	AT1G18080	AT1G19880	AT1G26340
AT1G15880	AT1G18090	AT1G19910	AT1G26370
AT1G15890	AT1G18150	AT1G19920	AT1G26460
AT1G15910	AT1G18160	AT1G19990	AT1G26470
AT1G15920	AT1G18190	AT1G20020	AT1G26550
AT1G15930	AT1G18210	AT1G20090	AT1G26580
AT1G15940	AT1G18260	AT1G20100	AT1G26630
AT1G15970	AT1G18270	AT1G20110	AT1G26660
AT1G15980	AT1G18300	AT1G20200	AT1G26670
AT1G16010	AT1G18330	AT1G20220	AT1G26690
AT1G16020	AT1G18335	AT1G20225	AT1G26740
AT1G16040	AT1G18450	AT1G20260	AT1G26830
AT1G16080	AT1G18460	AT1G20300	AT1G26850
AT1G16090	AT1G18470	AT1G20340	AT1G26880
AT1G16110	AT1G18480	AT1G20370	AT1G26900
AT1G16170	AT1G18485	AT1G20410	AT1G26910
AT1G16180	AT1G18500	AT1G20460	AT1G27000
AT1G16190	AT1G18540	AT1G20560	AT1G27070
AT1G16210	AT1G18560	AT1G20575	AT1G27090
AT1G16240	AT1G18580	AT1G20580	AT1G27150
AT1G16250	AT1G18600	AT1G20630	AT1G27170
AT1G16260	AT1G18610	AT1G20670	AT1G27290
AT1G16270	AT1G18620	AT1G20690	AT1G27300
AT1G16280	AT1G18640	AT1G20691	AT1G27310
AT1G16300	AT1G18650	AT1G20693	AT1G27320
AT1G16320	AT1G18660	AT1G20696	AT1G27330
AT1G16350	AT1G18700	AT1G20760	AT1G27340
AT1G16460	AT1G18720	AT1G20770	AT1G27350
AT1G16470	AT1G18740	AT1G20780	AT1G27360
AT1G16540	AT1G18890	AT1G20810	AT1G27370
AT1G16560	AT1G18900	AT1G20830	AT1G27385
AT1G16570	AT1G18910	AT1G20880	AT1G27390
AT1G16610	AT1G18950	AT1G20910	AT1G27400
AT1G16650	AT1G19000	AT1G20920	AT1G27430
AT1G16670	AT1G19010	AT1G20960	AT1G27435
AT1G16680	AT1G19025	AT1G20970	AT1G27440
AT1G16700	AT1G19100	AT1G20980	AT1G27450
AT1G16710	AT1G19110	AT1G21065	AT1G27470
AT1G16720	AT1G19120	AT1G21080	AT1G27510
AT1G16740	AT1G19130	AT1G21170	AT1G27520
AT1G16750	AT1G19170	AT1G21190	AT1G27530
AT1G16800	AT1G19220	AT1G21200	AT1G27540
AT1G16810	AT1G19230	AT1G21350	AT1G27580
AT1G16820	AT1G19240	AT1G21380	AT1G27590
AT1G16825	AT1G19270	AT1G21410	AT1G27595
AT1G16840	AT1G19310	AT1G21450	AT1G27600
AT1G16858	AT1G19330	AT1G21480	AT1G27630
AT1G16860	AT1G19350	AT1G21580	AT1G27650
AT1G16870	AT1G19360	AT1G21590	AT1G27700
AT1G16880	AT1G19370	AT1G21600	AT1G27750
AT1G16890	AT1G19394	AT1G21610	AT1G27752
AT1G16900	AT1G19396	AT1G21630	AT1G27760
AT1G16920	AT1G19397	AT1G21640	AT1G27770
AT1G16930	AT1G19400	AT1G21660	AT1G27840
AT1G16970	AT1G19430	AT1G21690	AT1G27850
AT1G17040	AT1G19480	AT1G21700	AT1G27900
AT1G17050	AT1G19485	AT1G21710	AT1G27910
AT1G17070	AT1G19490	AT1G21720	AT1G27920
AT1G17080	AT1G19570	AT1G21730	AT1G27921
AT1G17100	AT1G19580	AT1G21750	AT1G27970
AT1G17110	AT1G19660	AT1G21760	AT1G27980
AT1G17120	AT1G19680	AT1G21780	AT1G28050
AT1G17130	AT1G19700	AT1G21880	AT1G28060
AT1G17145	AT1G19715	AT1G21900	AT1G28090
AT1G17160	AT1G19720	AT1G21920	AT1G28120
AT1G17210	AT1G19740	AT1G21930	AT1G28140
AT1G17220	AT1G19770	AT1G22020	AT1G28200
AT1G17230	AT1G19780	AT1G22050	AT1G28240
AT1G17232	AT1G19800	AT1G22060	AT1G28250
AT1G17255	AT1G19835	AT1G22070	AT1G28260
AT1G17270	AT1G19860	AT1G22200	AT1G28320
AT1G17280	AT1G19870	AT1G22270	AT1G28340
AT1G17290	AT1G19880	AT1G22280	AT1G28350
AT1G17330	AT1G19910	AT1G22300	AT1G28380
AT1G17340	AT1G19920	AT1G22310	AT1G28395
AT1G17350	AT1G19980	AT1G22403	AT1G28410
AT1G17360	AT1G20050	AT1G22410	AT1G28420
AT1G17370	AT1G20090	AT1G22450	AT1G28490
AT1G17410	AT1G20100	AT1G22510	AT1G28510
AT1G17440	AT1G20110	AT1G22520	AT1G28540
AT1G17450	AT1G20200	AT1G22540	AT1G28800
AT1G17470	AT1G20220	AT1G22620	AT1G28830
AT1G17500	AT1G20225	AT1G22660	AT1G28850
AT1G17520	AT1G20260	AT1G22700	AT1G28860
AT1G17530	AT1G20270	AT1G22750	AT1G28870
AT1G17540	AT1G20370	AT1G22770	AT1G28880
AT1G17550	AT1G20410	AT1G22780	AT1G28890
AT1G17580	AT1G20460	AT1G22840	AT1G28900
AT1G17640	AT1G20510	AT1G22850	AT1G28910
AT1G17680	AT1G20560	AT1G22860	AT1G28920
AT1G17690	AT1G20575	AT1G22870	AT1G28960
AT1G17720	AT1G20580	AT1G22880	AT1G29030
AT1G17730	AT1G20630	AT1G22882	AT1G29040
AT1G17760	AT1G20640	AT1G22920	AT1G29060
AT1G17780	AT1G20650	AT1G22930	AT1G29070
AT1G17790	AT1G20670	AT1G22940	AT1G29120
AT1G17820	AT1G20690	AT1G22950	AT1G29150
AT1G17830	AT1G20691	AT1G22960	AT1G29220
AT1G17840	AT1G20693	AT1G23030	AT1G29260
AT1G17850	AT1G20696	AT1G23180	AT1G29320
AT1G17880	AT1G20760	AT1G23190	AT1G29330
AT1G17890	AT1G20770	AT1G23220	AT1G29340
AT1G17930	AT1G20780	AT1G23230	AT1G29350
AT1G17970	AT1G20810	AT1G23260	AT1G29370
AT1G17980	AT1G20830	AT1G23280	AT1G29380
AT1G17990	AT1G20840	AT1G23290	AT1G29390
AT1G18030	AT1G20880	AT1G23300	AT1G29400
AT1G18040	AT1G20910	AT1G23310	AT1G29690
AT1G18060	AT1G20920	AT1G23360	AT1G29700
AT1G18070	AT1G20960	AT1G23380	AT1G29710
AT1G18080	AT1G20970	AT1G23400	AT1G29760
AT1G18090	AT1G20980	AT1G23440	AT1G29780
AT1G18150	AT1G21060	AT1G23465	AT1G29785
AT1G18160	AT1G21065	AT1G23490	AT1G29790
AT1G18170	AT1G21070	AT1G23740	AT1G29800
AT1G18190	AT1G21080	AT1G23780	AT1G29850
AT1G18210	AT1G21160	AT1G23820	AT1G29880
AT1G18260	AT1G21170	AT1G23860	AT1G29940
AT1G18270	AT1G21190	AT1G23870	AT1G29950
AT1G18300	AT1G21200	AT1G23900	AT1G29951
AT1G18320	AT1G21202	AT1G24030	AT1G29952
AT1G18330	AT1G21350	AT1G24040	AT1G29965
AT1G18335	AT1G21370	AT1G24050	AT1G29970
AT1G18340	AT1G21380	AT1G24120	AT1G29990
AT1G18415	AT1G21390	AT1G24160	AT1G30000
AT1G18420	AT1G21400	AT1G24180	AT1G30010
AT1G18440	AT1G21410	AT1G24190	AT1G30070
AT1G18450	AT1G21450	AT1G24265	AT1G30090
AT1G18460	AT1G21460	AT1G24267	AT1G30120
AT1G18470	AT1G21480	AT1G24300	AT1G30130
AT1G18480	AT1G21580	AT1G24330	AT1G30200
AT1G18485	AT1G21590	AT1G24340	AT1G30210
AT1G18490	AT1G21600	AT1G24350	AT1G30230
AT1G18500	AT1G21610	AT1G24360	AT1G30240
AT1G18540	AT1G21630	AT1G24440	AT1G30270
AT1G18560	AT1G21640	AT1G24460	AT1G30400
AT1G18580	AT1G21650	AT1G24490	AT1G30440
AT1G18600	AT1G21651	AT1G24510	AT1G30450
AT1G18610	AT1G21660	AT1G24560	AT1G30460
AT1G18620	AT1G21700	AT1G24610	AT1G30470
AT1G18630	AT1G21720	AT1G24706	AT1G30480
AT1G18640	AT1G21730	AT1G24800	AT1G30490
AT1G18650	AT1G21750	AT1G24822	AT1G30540
AT1G18660	AT1G21760	AT1G24880	AT1G30580
AT1G18670	AT1G21780	AT1G24881	AT1G30590
AT1G18690	AT1G21900	AT1G24909	AT1G30620
AT1G18700	AT1G21920	AT1G25054	AT1G30630
AT1G18720	AT1G21930	AT1G24996	AT1G30640
AT1G18730	AT1G21980	AT1G25055	AT1G30680
AT1G18735	AT1G22020	AT1G25097	AT1G30825
AT1G18740	AT1G22040	AT1G25098	AT1G30880
AT1G18750	AT1G22050	AT1G25145	AT1G30890
AT1G18773	AT1G22060	AT1G25150	AT1G30910
AT1G18840	AT1G22140	AT1G25155	AT1G30970
AT1G18850	AT1G22180	AT1G25175	AT1G31020
AT1G18890	AT1G22200	AT1G25211	AT1G31120
AT1G18900	AT1G22270	AT1G25220	AT1G31130
AT1G18910	AT1G22280	AT1G25260	AT1G31170
AT1G18950	AT1G22300	AT1G25280	AT1G31175
AT1G19000	AT1G22310	AT1G25350	AT1G31190
AT1G19010	AT1G22450	AT1G25380	AT1G31220
AT1G19025	AT1G22510	AT1G25390	AT1G31258
AT1G19080	AT1G22520	AT1G25420	AT1G31300
AT1G19070	AT1G22530	AT1G25490	AT1G31330
AT1G19100	AT1G22570	AT1G25500	AT1G31340
AT1G19110	AT1G22610	AT1G25520	AT1G31410
AT1G19120	AT1G22620	AT1G25540	AT1G31420
AT1G19130	AT1G22660	AT1G25570	AT1G31440
AT1G19140	AT1G22700	AT1G25580	AT1G31470
AT1G19170	AT1G22730	AT1G25682	AT1G31480
AT1G19220	AT1G22750	AT1G26110	AT1G31500
AT1G19230	AT1G22770	AT1G26120	AT1G31540
AT1G19240	AT1G22780	AT1G26130	AT1G31600
AT1G19270	AT1G22790	AT1G26150	AT1G31730
AT1G19290	AT1G22830	AT1G26160	AT1G31780
AT1G19310	AT1G22840	AT1G26170	AT1G31810
AT1G19330	AT1G22850	AT1G26180	AT1G31812
AT1G19350	AT1G22860	AT1G26190	AT1G31814
AT1G19360	AT1G22870	AT1G26230	AT1G31817
AT1G19394	AT1G22880	AT1G26270	AT1G31860
AT1G19396	AT1G22882	AT1G26300	AT1G31870
AT1G19397	AT1G22920	AT1G26290	AT1G31910
AT1G19400	AT1G22930	AT1G26340	AT1G31970
AT1G19430	AT1G22940	AT1G26370	AT1G32050
AT1G19440	AT1G22960	AT1G26460	AT1G32120
AT1G19450	AT1G22970	AT1G26470	AT1G32130
AT1G19480	AT1G23030	AT1G26550	AT1G32150
AT1G19485	AT1G23180	AT1G26580	AT1G32160
AT1G19490	AT1G23190	AT1G26630	AT1G32200
AT1G19520	AT1G23220	AT1G26640	AT1G32210
AT1G19570	AT1G23230	AT1G26660	AT1G32230
AT1G19580	AT1G23260	AT1G26670	AT1G32330
AT1G19600	AT1G23290	AT1G26690	AT1G32360
AT1G19650	AT1G23300	AT1G26740	AT1G32370
AT1G19660	AT1G23310	AT1G26761	AT1G32380
AT1G19680	AT1G23360	AT1G26830	AT1G32400
AT1G19700	AT1G23380	AT1G26850	AT1G32410
AT1G19710	AT1G23400	AT1G26880	AT1G32460
AT1G19715	AT1G23440	AT1G26900	AT1G32490
AT1G19720	AT1G23490	AT1G26910	AT1G32500
AT1G19730	AT1G23740	AT1G27000	AT1G32530
AT1G19740	AT1G23780	AT1G27070	AT1G32550
AT1G19770	AT1G23820	AT1G27090	AT1G32580
AT1G19780	AT1G23860	AT1G27150	AT1G32583
AT1G19800	AT1G23870	AT1G27170	AT1G32750
AT1G19835	AT1G23900	AT1G27190	AT1G32790
AT1G19860	AT1G23950	AT1G27290	AT1G32810
AT1G19870	AT1G23960	AT1G27300	AT1G32940
AT1G19880	AT1G23970	AT1G27310	AT1G32990
AT1G19910	AT1G24030	AT1G27320	AT1G33050
AT1G19920	AT1G24040	AT1G27330	AT1G33060
AT1G19970	AT1G24050	AT1G27340	AT1G33120
AT1G19980	AT1G24100	AT1G27350	AT1G33140
AT1G19990	AT1G24120	AT1G27360	AT1G33230
AT1G20020	AT1G24160	AT1G27370	AT1G33250
AT1G20050	AT1G24170	AT1G27385	AT1G33270
AT1G20090	AT1G24180	AT1G27390	AT1G33290
AT1G20100	AT1G24190	AT1G27400	AT1G33360
AT1G20110	AT1G24267	AT1G27430	AT1G33410
AT1G20200	AT1G24300	AT1G27435	AT1G33415
AT1G20220	AT1G24330	AT1G27440	AT1G33420
AT1G20225	AT1G24350	AT1G27450	AT1G33470
AT1G20260	AT1G24360	AT1G27470	AT1G33490
AT1G20270	AT1G24440	AT1G27480	AT1G33520
AT1G20300	AT1G24460	AT1G27510	AT1G33680
AT1G20330	AT1G24490	AT1G27520	AT1G33780
AT1G20340	AT1G24510	AT1G27530	AT1G33810
AT1G20370	AT1G24560	AT1G27540	AT1G33980
AT1G20410	AT1G24610	AT1G27580	AT1G33990
AT1G20430	AT1G24706	AT1G27590	AT1G34000
AT1G20460	AT1G24800	AT1G27595	AT1G34020
AT1G20510	AT1G24822	AT1G27600	AT1G34030
AT1G20540	AT1G24880	AT1G27630	AT1G34120
AT1G20560	AT1G24881	AT1G27640	AT1G34130
AT1G20575	AT1G24909	AT1G27650	AT1G34150
AT1G20580	AT1G25054	AT1G27680	AT1G34190
AT1G20620	AT1G24996	AT1G27695	AT1G34200
AT1G20630	AT1G25055	AT1G27700	AT1G34210
AT1G20640	AT1G25097	AT1G27750	AT1G34220
AT1G20650	AT1G25098	AT1G27752	AT1G34260
AT1G20670	AT1G25145	AT1G27760	AT1G34270
AT1G20690	AT1G25150	AT1G27770	AT1G34300
AT1G20691	AT1G25155	AT1G27840	AT1G34320
AT1G20693	AT1G25175	AT1G27850	AT1G34350
AT1G20696	AT1G25210	AT1G27900	AT1G34360
AT1G20760	AT1G25211	AT1G27910	AT1G34430
AT1G20770	AT1G25220	AT1G27920	AT1G34470
AT1G20780	AT1G25260	AT1G27921	AT1G34550
AT1G20810	AT1G25280	AT1G27970	AT1G34630
AT1G20816	AT1G25320	AT1G27980	AT1G34750
AT1G20830	AT1G25350	AT1G28060	AT1G34780
AT1G20840	AT1G25380	AT1G28090	AT1G35160
AT1G20880	AT1G25390	AT1G28120	AT1G35190
AT1G20890	AT1G25420	AT1G28140	AT1G35220
AT1G20910	AT1G25470	AT1G28200	AT1G35340
AT1G20920	AT1G25472	AT1G28210	AT1G35460
AT1G20950	AT1G25480	AT1G28240	AT1G35470
AT1G20960	AT1G25490	AT1G28250	AT1G35510
AT1G20970	AT1G25500	AT1G28320	AT1G35580
AT1G20980	AT1G25520	AT1G28340	AT1G35660
AT1G21000	AT1G25540	AT1G28350	AT1G35670
AT1G21060	AT1G25570	AT1G28380	AT1G35680
AT1G21065	AT1G25580	AT1G28395	AT1G36050
AT1G21070	AT1G25682	AT1G28410	AT1G36070
AT1G21080	AT1G26110	AT1G28420	AT1G36160
AT1G21160	AT1G26120	AT1G28490	AT1G36320
AT1G21170	AT1G26160	AT1G28510	AT1G36370
AT1G21190	AT1G26170	AT1G28520	AT1G36390
AT1G21200	AT1G26180	AT1G28540	AT1G36730
AT1G21280	AT1G26190	AT1G28580	AT1G36732
AT1G21350	AT1G26218	AT1G28790	AT1G36980
AT1G21370	AT1G26220	AT1G28800	AT1G36990
AT1G21380	AT1G26270	AT1G28830	AT1G36992
AT1G21390	AT1G26300	AT1G28840	AT1G40104
AT1G21400	AT1G26290	AT1G28850	AT1G41880
AT1G21410	AT1G26340	AT1G28860	AT1G42440
AT1G21450	AT1G26370	AT1G28870	AT1G42470
AT1G21480	AT1G26440	AT1G28880	AT1G42480
AT1G21560	AT1G26460	AT1G28890	AT1G42980
AT1G21580	AT1G26470	AT1G28900	AT1G42990
AT1G21590	AT1G26480	AT1G28910	AT1G43130
AT1G21600	AT1G26550	AT1G28920	AT1G43170
AT1G21610	AT1G26580	AT1G28960	AT1G43190
AT1G21630	AT1G26620	AT1G29030	AT1G43560
AT1G21640	AT1G26630	AT1G29040	AT1G43690
AT1G21650	AT1G26640	AT1G29060	AT1G43700
AT1G21660	AT1G26650	AT1G29070	AT1G43710
AT1G21690	AT1G26665	AT1G29120	AT1G43850
AT1G21700	AT1G26670	AT1G29150	AT1G43860
AT1G21710	AT1G26690	AT1G29220	AT1G43890
AT1G21720	AT1G26830	AT1G29250	AT1G44125
AT1G21730	AT1G26850	AT1G29260	AT1G44120
AT1G21740	AT1G26880	AT1G29320	AT1G44170
AT1G21750	AT1G26900	AT1G29330	AT1G44446
AT1G21760	AT1G27000	AT1G29340	AT1G44770
AT1G21780	AT1G27070	AT1G29350	AT1G44810
AT1G21840	AT1G27090	AT1G29370	AT1G44820
AT1G21880	AT1G27100	AT1G29380	AT1G44835
AT1G21900	AT1G27150	AT1G29390	AT1G44910
AT1G21920	AT1G27170	AT1G29400	AT1G44960
AT1G21930	AT1G27180	AT1G29418	AT1G45000
AT1G21980	AT1G27190	AT1G29530	AT1G45050
AT1G22020	AT1G27200	AT1G29550	AT1G45145
AT1G22040	AT1G27290	AT1G29690	AT1G45150
AT1G22050	AT1G27300	AT1G29700	AT1G45160
AT1G22060	AT1G27310	AT1G29710	AT1G45170
AT1G22070	AT1G27320	AT1G29750	AT1G45180
AT1G22140	AT1G27330	AT1G29760	AT1G45207
AT1G22200	AT1G27340	AT1G29780	AT1G45229
AT1G22270	AT1G27350	AT1G29785	AT1G45236
AT1G22280	AT1G27360	AT1G29790	AT1G45238
AT1G22300	AT1G27370	AT1G29800	AT1G45242
AT1G22310	AT1G27385	AT1G29810	AT1G45244
AT1G22403	AT1G27390	AT1G29840	AT1G45246
AT1G22410	AT1G27400	AT1G29850	AT1G45248
AT1G22450	AT1G27430	AT1G29880	AT1G45249
AT1G22510	AT1G27435	AT1G29890	AT1G45230
AT1G22520	AT1G27450	AT1G29900	AT1G45688
AT1G22530	AT1G27460	AT1G29940	AT1G45976
AT1G22540	AT1G27470	AT1G29950	AT1G47056
AT1G22570	AT1G27510	AT1G29951	AT1G47128
AT1G22610	AT1G27520	AT1G29952	AT1G47200
AT1G22620	AT1G27530	AT1G29965	AT1G47240
AT1G22660	AT1G27540	AT1G29970	AT1G47250
AT1G22700	AT1G27580	AT1G29990	AT1G47260
AT1G22730	AT1G27590	AT1G30000	AT1G47278
AT1G22750	AT1G27595	AT1G30010	AT1G47310
AT1G22770	AT1G27600	AT1G30070	AT1G47330
AT1G22780	AT1G27630	AT1G30090	AT1G47380
AT1G22790	AT1G27640	AT1G30120	AT1G47420
AT1G22800	AT1G27650	AT1G30130	AT1G47490
AT1G22830	AT1G27690	AT1G30200	AT1G47500
AT1G22840	AT1G27695	AT1G30210	AT1G47530
AT1G22850	AT1G27700	AT1G30230	AT1G47550
AT1G22860	AT1G27750	AT1G30240	AT1G47560
AT1G22870	AT1G27752	AT1G30270	AT1G47570
AT1G22880	AT1G27760	AT1G30290	AT1G47640
AT1G22882	AT1G27770	AT1G30300	AT1G47710
AT1G22920	AT1G27840	AT1G30320	AT1G47740
AT1G22930	AT1G27850	AT1G30360	AT1G47750
AT1G22940	AT1G27900	AT1G30400	AT1G47830
AT1G22950	AT1G27910	AT1G30440	AT1G47970
AT1G22960	AT1G27920	AT1G30450	AT1G48040
AT1G22970	AT1G27921	AT1G30460	AT1G48090
AT1G23030	AT1G27960	AT1G30470	AT1G48110
AT1G23180	AT1G27970	AT1G30480	AT1G48140
AT1G23190	AT1G27980	AT1G30490	AT1G48160
AT1G23220	AT1G28050	AT1G30540	AT1G48170
AT1G23230	AT1G28060	AT1G30550	AT1G48175
AT1G23260	AT1G28090	AT1G30570	AT1G48200
AT1G23280	AT1G28120	AT1G30580	AT1G48210
AT1G23290	AT1G28140	AT1G30590	AT1G48230
AT1G23300	AT1G28200	AT1G30610	AT1G48240
AT1G23310	AT1G28240	AT1G30620	AT1G48380
AT1G23330	AT1G28250	AT1G30630	AT1G48410
AT1G23360	AT1G28260	AT1G30640	AT1G48430
AT1G23400	AT1G28280	AT1G30680	AT1G48440
AT1G23440	AT1G28320	AT1G30825	AT1G48450
AT1G23465	AT1G28330	AT1G30880	AT1G48460
AT1G23480	AT1G28340	AT1G30890	AT1G48490
AT1G23490	AT1G28350	AT1G30910	AT1G48540
AT1G23740	AT1G28380	AT1G30960	AT1G48560
AT1G23780	AT1G28410	AT1G30970	AT1G48620
AT1G23820	AT1G28420	AT1G31020	AT1G48630
AT1G23860	AT1G28440	AT1G31120	AT1G48635
AT1G23870	AT1G28490	AT1G31130	AT1G48650
AT1G23900	AT1G28510	AT1G31160	AT1G48760
AT1G23950	AT1G28520	AT1G31170	AT1G48790
AT1G23960	AT1G28540	AT1G31175	AT1G48830
AT1G23980	AT1G28550	AT1G31190	AT1G48840
AT1G24030	AT1G28580	AT1G31220	AT1G48850
AT1G24040	AT1G28685	AT1G31258	AT1G48900
AT1G24050	AT1G28680	AT1G31300	AT1G48920
AT1G24100	AT1G28900	AT1G31330	AT1G48970
AT1G24120	AT1G28920	AT1G31340	AT1G49040
AT1G24160	AT1G28760	AT1G31360	AT1G49050
AT1G24170	AT1G28930	AT1G31410	AT1G49140
AT1G24180	AT1G28940	AT1G31420	AT1G49240
AT1G24190	AT1G28950	AT1G31440	AT1G49300
AT1G24265	AT1G28970	AT1G31470	AT1G49340
AT1G24267	AT1G28980	AT1G31480	AT1G49350
AT1G24300	AT1G28990	AT1G31500	AT1G49360
AT1G24310	AT1G28960	AT1G31540	AT1G49400
AT1G24330	AT1G29060	AT1G31600	AT1G49410
AT1G24340	AT1G29070	AT1G31650	AT1G49520
AT1G24350	AT1G29120	AT1G31660	AT1G49540
AT1G24360	AT1G29150	AT1G31730	AT1G49590
AT1G24440	AT1G29220	AT1G31780	AT1G49600
AT1G24460	AT1G29260	AT1G31800	AT1G49670
AT1G24490	AT1G29310	AT1G31810	AT1G49710
AT1G24510	AT1G29330	AT1G31812	AT1G49760
AT1G24560	AT1G29340	AT1G31814	AT1G49850
AT1G24610	AT1G29350	AT1G31817	AT1G49890
AT1G24706	AT1G29355	AT1G31830	AT1G49950
AT1G24793	AT1G29357	AT1G31860	AT1G49970
AT1G24800	AT1G29370	AT1G31870	AT1G49980
AT1G24822	AT1G29380	AT1G31910	AT1G50000
AT1G24880	AT1G29390	AT1G31940	AT1G50020
AT1G24881	AT1G29400	AT1G31970	AT1G50030
AT1G24909	AT1G29470	AT1G32050	AT1G50120
AT1G25054	AT1G29690	AT1G32060	AT1G50140
AT1G24996	AT1G29710	AT1G32070	AT1G50200
AT1G25055	AT1G29760	AT1G32120	AT1G50260
AT1G25097	AT1G29780	AT1G32130	AT1G50300
AT1G25098	AT1G29785	AT1G32150	AT1G50320
AT1G25145	AT1G29790	AT1G32160	AT1G50370
AT1G25150	AT1G29800	AT1G32200	AT1G50380
AT1G25155	AT1G29810	AT1G32210	AT1G50410
AT1G25175	AT1G29850	AT1G32220	AT1G50430
AT1G25210	AT1G29880	AT1G32230	AT1G50440
AT1G25211	AT1G29890	AT1G32260	AT1G50460
AT1G25220	AT1G29950	AT1G32330	AT1G50480
AT1G25260	AT1G29951	AT1G32360	AT1G50500
AT1G25280	AT1G29952	AT1G32370	AT1G50570
AT1G25290	AT1G29965	AT1G32380	AT1G50600
AT1G25350	AT1G29970	AT1G32400	AT1G50620
AT1G25380	AT1G29990	AT1G32410	AT1G50640
AT1G25390	AT1G30000	AT1G32440	AT1G50660
AT1G25420	AT1G30010	AT1G32460	AT1G50670
AT1G25470	AT1G30070	AT1G32470	AT1G50730
AT1G25472	AT1G30090	AT1G32490	AT1G50740
AT1G25490	AT1G30120	AT1G32500	AT1G50750
AT1G25500	AT1G30130	AT1G32530	AT1G50890
AT1G25520	AT1G30200	AT1G32550	AT1G51070
AT1G25540	AT1G30210	AT1G32580	AT1G51110
AT1G25570	AT1G30230	AT1G32583	AT1G51160
AT1G25580	AT1G30270	AT1G32610	AT1G51200
AT1G25682	AT1G30290	AT1G32700	AT1G51350
AT1G26090	AT1G30300	AT1G32730	AT1G51370
AT1G26110	AT1G30330	AT1G32750	AT1G51430
AT1G26120	AT1G30360	AT1G32790	AT1G51450
AT1G26150	AT1G30400	AT1G32810	AT1G51510
AT1G26160	AT1G30410	AT1G32940	AT1G51570
AT1G26170	AT1G30440	AT1G32990	AT1G51590
AT1G26180	AT1G30450	AT1G33040	AT1G51600
AT1G26190	AT1G30460	AT1G33050	AT1G51610
AT1G26218	AT1G30470	AT1G33060	AT1G51650
AT1G26220	AT1G30480	AT1G33110	AT1G51660
AT1G26230	AT1G30490	AT1G33120	AT1G51690
AT1G26270	AT1G30500	AT1G33140	AT1G51710
AT1G26300	AT1G30540	AT1G33230	AT1G51720
AT1G26290	AT1G30550	AT1G33270	AT1G51730
AT1G26340	AT1G30570	AT1G33290	AT1G51740
AT1G26370	AT1G30580	AT1G33330	AT1G51760
AT1G26440	AT1G30590	AT1G33360	AT1G51980
AT1G26460	AT1G30610	AT1G33390	AT1G52280
AT1G26470	AT1G30620	AT1G33400	AT1G52300
AT1G26520	AT1G30630	AT1G33410	AT1G52320
AT1G26550	AT1G30640	AT1G33415	AT1G52347
AT1G26570	AT1G30650	AT1G33420	AT1G52360
AT1G26580	AT1G30755	AT1G33470	AT1G52370
AT1G26620	AT1G30810	AT1G33480	AT1G52380
AT1G26630	AT1G30825	AT1G33490	AT1G52420
AT1G26640	AT1G30880	AT1G33520	AT1G52510
AT1G26650	AT1G30890	AT1G33560	AT1G52600
AT1G26665	AT1G30910	AT1G33680	AT1G52630
AT1G26670	AT1G30970	AT1G33780	AT1G52670
AT1G26690	AT1G31020	AT1G33810	AT1G52710
AT1G26740	AT1G31070	AT1G33980	AT1G52730
AT1G26750	AT1G31120	AT1G33990	AT1G52740
AT1G26761	AT1G31130	AT1G34000	AT1G52930
AT1G26810	AT1G31170	AT1G34010	AT1G52980
AT1G26830	AT1G31175	AT1G34020	AT1G53030
AT1G26850	AT1G31190	AT1G34030	AT1G53050
AT1G26880	AT1G31220	AT1G34120	AT1G53165
AT1G26900	AT1G31230	AT1G34130	AT1G53190
AT1G26910	AT1G31258	AT1G34150	AT1G53210
AT1G26930	AT1G31280	AT1G34190	AT1G53240
AT1G26940	AT1G31300	AT1G34200	AT1G53290
AT1G27000	AT1G31330	AT1G34210	AT1G53300
AT1G27070	AT1G31340	AT1G34220	AT1G53320
AT1G27090	AT1G31360	AT1G34260	AT1G53380
AT1G27100	AT1G31410	AT1G34270	AT1G53390
AT1G27120	AT1G31420	AT1G34300	AT1G53400
AT1G27150	AT1G31440	AT1G34320	AT1G53410
AT1G27180	AT1G31470	AT1G34340	AT1G53460
AT1G27190	AT1G31480	AT1G34350	AT1G53510
AT1G27200	AT1G31490	AT1G34360	AT1G53530
AT1G27210	AT1G31500	AT1G34370	AT1G53560
AT1G27290	AT1G31540	AT1G34430	AT1G53570
AT1G27300	AT1G31600	AT1G34470	AT1G53580
AT1G27310	AT1G31730	AT1G34550	AT1G53590
AT1G27320	AT1G31780	AT1G34570	AT1G53645
AT1G27330	AT1G31810	AT1G34630	AT1G53720
AT1G27340	AT1G31812	AT1G34770	AT1G53750
AT1G27350	AT1G31814	AT1G34780	AT1G53760
AT1G27360	AT1G31830	AT1G35160	AT1G53770
AT1G27370	AT1G31850	AT1G35190	AT1G53780
AT1G27385	AT1G31860	AT1G35220	AT1G53785
AT1G27390	AT1G31870	AT1G35340	AT1G53850
AT1G27400	AT1G31910	AT1G35460	AT1G53880
AT1G27430	AT1G31920	AT1G35470	AT1G53900
AT1G27435	AT1G31930	AT1G35510	AT1G53910
AT1G27440	AT1G31940	AT1G35580	AT1G54060
AT1G27450	AT1G31970	AT1G35620	AT1G54080
AT1G27460	AT1G32050	AT1G35625	AT1G54090
AT1G27470	AT1G32070	AT1G35670	AT1G54100
AT1G27480	AT1G32080	AT1G35680	AT1G54115
AT1G27510	AT1G32090	AT1G36050	AT1G54130
AT1G27520	AT1G32120	AT1G36070	AT1G54140
AT1G27530	AT1G32130	AT1G36160	AT1G54150
AT1G27540	AT1G32150	AT1G36280	AT1G54170
AT1G27580	AT1G32160	AT1G36310	AT1G54210
AT1G27590	AT1G32200	AT1G36320	AT1G54220
AT1G27595	AT1G32210	AT1G36370	AT1G54250
AT1G27600	AT1G32230	AT1G36390	AT1G54260
AT1G27630	AT1G32330	AT1G36730	AT1G54270
AT1G27640	AT1G32340	AT1G36732	AT1G54320
AT1G27650	AT1G32360	AT1G36980	AT1G54340
AT1G27690	AT1G32370	AT1G36990	AT1G54350
AT1G27695	AT1G32400	AT1G36992	AT1G54355
AT1G27700	AT1G32410	AT1G40104	AT1G54370
AT1G27750	AT1G32460	AT1G41880	AT1G54380
AT1G27752	AT1G32490	AT1G42430	AT1G54390
AT1G27760	AT1G32500	AT1G42440	AT1G54440
AT1G27770	AT1G32530	AT1G42470	AT1G54490
AT1G27840	AT1G32550	AT1G42480	AT1G54510
AT1G27850	AT1G32580	AT1G42540	AT1G54520
AT1G27900	AT1G32700	AT1G42960	AT1G54570
AT1G27910	AT1G32750	AT1G42970	AT1G54610
AT1G27920	AT1G32790	AT1G42990	AT1G54630
AT1G27921	AT1G32810	AT1G43130	AT1G54710
AT1G27960	AT1G32940	AT1G43170	AT1G54770
AT1G27970	AT1G32990	AT1G43190	AT1G54780
AT1G27980	AT1G33050	AT1G43560	AT1G54920
AT1G28050	AT1G33060	AT1G43620	AT1G55000
AT1G28060	AT1G33120	AT1G43670	AT1G55040
AT1G28090	AT1G33140	AT1G43690	AT1G55140
AT1G28100	AT1G33230	AT1G43700	AT1G55150
AT1G28120	AT1G33250	AT1G43710	AT1G55160
AT1G28140	AT1G33270	AT1G43850	AT1G55170
AT1G28150	AT1G33290	AT1G43860	AT1G55175
AT1G28200	AT1G33330	AT1G43890	AT1G55250
AT1G28240	AT1G33360	AT1G43900	AT1G55270
AT1G28250	AT1G33400	AT1G44000	AT1G55300
AT1G28260	AT1G33415	AT1G44125	AT1G55310
AT1G28280	AT1G33420	AT1G44120	AT1G55325
AT1G28320	AT1G33430	AT1G44170	AT1G55350
AT1G28340	AT1G33470	AT1G44446	AT1G55510
AT1G28350	AT1G33490	AT1G44575	AT1G55520
AT1G28380	AT1G33520	AT1G44750	AT1G55530
AT1G28390	AT1G33560	AT1G44770	AT1G55535
AT1G28395	AT1G33680	AT1G44810	AT1G55590
AT1G28410	AT1G33700	AT1G44820	AT1G55620
AT1G28420	AT1G33780	AT1G44835	AT1G55680
AT1G28440	AT1G33810	AT1G44910	AT1G55730
AT1G28490	AT1G33970	AT1G44920	AT1G55805
AT1G28510	AT1G33980	AT1G44960	AT1G55810
AT1G28520	AT1G33990	AT1G45000	AT1G55820
AT1G28540	AT1G34000	AT1G45050	AT1G55830
AT1G28580	AT1G34020	AT1G45145	AT1G55860
AT1G28685	AT1G34030	AT1G45150	AT1G55890
AT1G28680	AT1G34110	AT1G45160	AT1G55980
AT1G28850	AT1G34120	AT1G45170	AT1G56000
AT1G28860	AT1G34130	AT1G45180	AT1G56045
AT1G28870	AT1G34150	AT1G45207	AT1G56070
AT1G28880	AT1G34190	AT1G45229	AT1G56140
AT1G28890	AT1G34200	AT1G45234	AT1G56145
AT1G28900	AT1G34210	AT1G45236	AT1G56180
AT1G28910	AT1G34220	AT1G45238	AT1G56200
AT1G28920	AT1G34260	AT1G45240	AT1G56260
AT1G28760	AT1G34270	AT1G45242	AT1G56280
AT1G28970	AT1G34300	AT1G45244	AT1G56290
AT1G28980	AT1G34320	AT1G45246	AT1G56330
AT1G28960	AT1G34350	AT1G45248	AT1G56340
AT1G29040	AT1G34360	AT1G45249	AT1G56350
AT1G29060	AT1G34370	AT1G45230	AT1G56420
AT1G29070	AT1G34380	AT1G45332	AT1G56423
AT1G29120	AT1G34420	AT1G45474	AT1G56440
AT1G29150	AT1G34430	AT1G45545	AT1G56450
AT1G29220	AT1G34470	AT1G45688	AT1G56460
AT1G29260	AT1G34550	AT1G45976	AT1G56500
AT1G29310	AT1G34630	AT1G47056	AT1G56510
AT1G29320	AT1G34750	AT1G47128	AT1G56560
AT1G29330	AT1G34770	AT1G47200	AT1G56590
AT1G29340	AT1G34780	AT1G47230	AT1G56610
AT1G29350	AT1G34844	AT1G47240	AT1G56612
AT1G29355	AT1G35160	AT1G47250	AT1G56660
AT1G29357	AT1G35190	AT1G47260	AT1G56700
AT1G29370	AT1G35220	AT1G47278	AT1G56710
AT1G29380	AT1G35340	AT1G47290	AT1G57540
AT1G29390	AT1G35460	AT1G47310	AT1G57600
AT1G29400	AT1G35470	AT1G47330	AT1G57620
AT1G29418	AT1G35510	AT1G47380	AT1G57660
AT1G29420	AT1G35515	AT1G47420	AT1G57680
AT1G29470	AT1G35516	AT1G47490	AT1G57700
AT1G29530	AT1G35580	AT1G47500	AT1G57720
AT1G29550	AT1G35620	AT1G47530	AT1G57765
AT1G29690	AT1G35625	AT1G47550	AT1G57790
AT1G29700	AT1G35660	AT1G47560	AT1G57860
AT1G29710	AT1G35670	AT1G47570	AT1G57870
AT1G29750	AT1G35680	AT1G47640	AT1G58025
AT1G29760	AT1G36050	AT1G47710	AT1G58030
AT1G29780	AT1G36070	AT1G47720	AT1G58060
AT1G29785	AT1G36160	AT1G47740	AT1G58080
AT1G29790	AT1G36310	AT1G47750	AT1G58100
AT1G29800	AT1G36320	AT1G47830	AT1G58110
AT1G29810	AT1G36370	AT1G47970	AT1G58180
AT1G29820	AT1G36380	AT1G48030	AT1G58200
AT1G29840	AT1G36390	AT1G48040	AT1G58220
AT1G29850	AT1G36730	AT1G48050	AT1G58230
AT1G29880	AT1G36732	AT1G48090	AT1G58250
AT1G29890	AT1G36980	AT1G48110	AT1G58290
AT1G29900	AT1G36990	AT1G48140	AT1G58350
AT1G29940	AT1G36992	AT1G48160	AT1G58380
AT1G29950	AT1G40104	AT1G48170	AT1G58440
AT1G29951	AT1G41880	AT1G48200	AT1G58520
AT1G29952	AT1G42430	AT1G48210	AT1G58602
AT1G29965	AT1G42440	AT1G48230	AT1G58684
AT1G29970	AT1G42470	AT1G48240	AT1G58807
AT1G29990	AT1G42480	AT1G48310	AT1G58848
AT1G30000	AT1G42540	AT1G48350	AT1G58983
AT1G30010	AT1G42960	AT1G48360	AT1G59124
AT1G30020	AT1G42970	AT1G48380	AT1G59218
AT1G30090	AT1G42980	AT1G48410	AT1G59359
AT1G30120	AT1G42990	AT1G48430	AT1G59520
AT1G30130	AT1G43130	AT1G48440	AT1G59600
AT1G30200	AT1G43170	AT1G48450	AT1G59610
AT1G30210	AT1G43190	AT1G48460	AT1G59650
AT1G30230	AT1G43245	AT1G48490	AT1G59710
AT1G30240	AT1G43560	AT1G48520	AT1G59720
AT1G30270	AT1G43620	AT1G48540	AT1G59750
AT1G30290	AT1G43670	AT1G48560	AT1G59760
AT1G30300	AT1G43690	AT1G48570	AT1G59820
AT1G30320	AT1G43700	AT1G48598	AT1G59830
AT1G30330	AT1G43710	AT1G48600	AT1G59870
AT1G30360	AT1G43770	AT1G48610	AT1G59890
AT1G30400	AT1G43850	AT1G48620	AT1G59900
AT1G30410	AT1G43860	AT1G48630	AT1G59910
AT1G30440	AT1G43890	AT1G48635	AT1G59980
AT1G30450	AT1G43900	AT1G48650	AT1G60070
AT1G30460	AT1G44000	AT1G48760	AT1G60080
AT1G30470	AT1G44125	AT1G48790	AT1G60140
AT1G30480	AT1G44120	AT1G48830	AT1G60200
AT1G30490	AT1G44170	AT1G48840	AT1G60220
AT1G30520	AT1G44446	AT1G48850	AT1G60230
AT1G30540	AT1G44750	AT1G48860	AT1G60440
AT1G30550	AT1G44770	AT1G48900	AT1G60490
AT1G30570	AT1G44790	AT1G48920	AT1G60545
AT1G30580	AT1G44810	AT1G48950	AT1G60550
AT1G30590	AT1G44820	AT1G48970	AT1G60640
AT1G30610	AT1G44835	AT1G49040	AT1G60650
AT1G30620	AT1G44910	AT1G49050	AT1G60670
AT1G30630	AT1G44920	AT1G49140	AT1G60710
AT1G30640	AT1G44960	AT1G49170	AT1G60730
AT1G30680	AT1G45000	AT1G49180	AT1G60780
AT1G30755	AT1G45050	AT1G49240	AT1G60900
AT1G30810	AT1G45145	AT1G49300	AT1G60940
AT1G30820	AT1G45150	AT1G49340	AT1G60990
AT1G30825	AT1G45160	AT1G49350	AT1G60989
AT1G30880	AT1G45170	AT1G49380	AT1G60995
AT1G30890	AT1G45180	AT1G49400	AT1G61010
AT1G30910	AT1G45233	AT1G49405	AT1G61030
AT1G30970	AT1G45229	AT1G49410	AT1G61100
AT1G31020	AT1G45236	AT1G49480	AT1G61140
AT1G31070	AT1G45238	AT1G49510	AT1G61150
AT1G31120	AT1G45242	AT1G49520	AT1G61210
AT1G31130	AT1G45244	AT1G49540	AT1G61240
AT1G31150	AT1G45246	AT1G49590	AT1G61250
AT1G31160	AT1G45248	AT1G49600	AT1G61580
AT1G31170	AT1G45249	AT1G49630	AT1G61620
AT1G31175	AT1G45230	AT1G49670	AT1G61640
AT1G31180	AT1G45474	AT1G49710	AT1G61670
AT1G31190	AT1G45545	AT1G49760	AT1G61690
AT1G31220	AT1G45688	AT1G49820	AT1G61730
AT1G31230	AT1G45976	AT1G49850	AT1G61770
AT1G31258	AT1G47056	AT1G49880	AT1G61780
AT1G31300	AT1G47128	AT1G49890	AT1G61790
AT1G31330	AT1G47200	AT1G49950	AT1G61850
AT1G31340	AT1G47230	AT1G49960	AT1G61870
AT1G31360	AT1G47240	AT1G49970	AT1G61900
AT1G31410	AT1G47250	AT1G49980	AT1G61990
AT1G31420	AT1G47260	AT1G50000	AT1G62040
AT1G31440	AT1G47270	AT1G50020	AT1G62390
AT1G31470	AT1G47278	AT1G50030	AT1G62430
AT1G31480	AT1G47310	AT1G50120	AT1G62600
AT1G31500	AT1G47330	AT1G50140	AT1G62640
AT1G31540	AT1G47380	AT1G50170	AT1G62680
AT1G31600	AT1G47410	AT1G50200	AT1G62740
AT1G31650	AT1G47420	AT1G50250	AT1G62820
AT1G31660	AT1G47490	AT1G50260	AT1G62850
AT1G31730	AT1G47500	AT1G50300	AT1G62880
AT1G31780	AT1G47530	AT1G50310	AT1G62914
AT1G31800	AT1G47550	AT1G50320	AT1G63010
AT1G31810	AT1G47560	AT1G50370	AT1G63090
AT1G31812	AT1G47570	AT1G50380	AT1G63120
AT1G31814	AT1G47640	AT1G50410	AT1G63130
AT1G31817	AT1G47710	AT1G50430	AT1G63170
AT1G31830	AT1G47720	AT1G50440	AT1G63430
AT1G31835	AT1G47740	AT1G50450	AT1G63490
AT1G31860	AT1G47750	AT1G50460	AT1G63500
AT1G31870	AT1G47830	AT1G50480	AT1G63610
AT1G31910	AT1G47970	AT1G50500	AT1G63640
AT1G31920	AT1G48030	AT1G50510	AT1G63660
AT1G31930	AT1G48040	AT1G50570	AT1G63690
AT1G31940	AT1G48050	AT1G50575	AT1G63700
AT1G31970	AT1G48090	AT1G50600	AT1G63720
AT1G32050	AT1G48110	AT1G50620	AT1G63740
AT1G32060	AT1G48120	AT1G50659	AT1G63770
AT1G32070	AT1G48140	AT1G50660	AT1G63780
AT1G32080	AT1G48160	AT1G50670	AT1G63810
AT1G32090	AT1G48170	AT1G50710	AT1G63830
AT1G32120	AT1G48175	AT1G50730	AT1G63860
AT1G32130	AT1G48200	AT1G50740	AT1G63880
AT1G32150	AT1G48210	AT1G50750	AT1G63900
AT1G32160	AT1G48230	AT1G50840	AT1G63940
AT1G32200	AT1G48240	AT1G50890	AT1G63970
AT1G32210	AT1G48260	AT1G50900	AT1G63980
AT1G32220	AT1G48270	AT1G50910	AT1G64040
AT1G32230	AT1G48300	AT1G50920	AT1G64050
AT1G32260	AT1G48350	AT1G51070	AT1G64090
AT1G32310	AT1G48380	AT1G51110	AT1G64140
AT1G32330	AT1G48410	AT1G51160	AT1G64142
AT1G32340	AT1G48420	AT1G51200	AT1G64190
AT1G32360	AT1G48430	AT1G51310	AT1G64230
AT1G32370	AT1G48440	AT1G51350	AT1G64280
AT1G32380	AT1G48450	AT1G51370	AT1G64385
AT1G32400	AT1G48460	AT1G51390	AT1G64430
AT1G32410	AT1G48490	AT1G51400	AT1G64440
AT1G32440	AT1G48520	AT1G51402	AT1G64470
AT1G32460	AT1G48540	AT1G51430	AT1G64510
AT1G32470	AT1G48550	AT1G51450	AT1G64520
AT1G32490	AT1G48560	AT1G51510	AT1G64530
AT1G32500	AT1G48610	AT1G51550	AT1G64550
AT1G32520	AT1G48620	AT1G51560	AT1G64563
AT1G32530	AT1G48630	AT1G51570	AT1G64570
AT1G32550	AT1G48635	AT1G51590	AT1G64628
AT1G32580	AT1G48650	AT1G51600	AT1G64630
AT1G32583	AT1G48760	AT1G51610	AT1G64650
AT1G32582	AT1G48790	AT1G51650	AT1G64740
AT1G32610	AT1G48830	AT1G51660	AT1G64750
AT1G32630	AT1G48840	AT1G51690	AT1G64760
AT1G32700	AT1G48850	AT1G51710	AT1G64790
AT1G32730	AT1G48860	AT1G51720	AT1G64810
AT1G32750	AT1G48880	AT1G51730	AT1G64850
AT1G32790	AT1G48900	AT1G51740	AT1G64880
AT1G32810	AT1G48920	AT1G51745	AT1G64960
AT1G32870	AT1G48950	AT1G51760	AT1G64980
AT1G32940	AT1G48970	AT1G51950	AT1G64990
AT1G32990	AT1G49040	AT1G51980	AT1G65000
AT1G33040	AT1G49050	AT1G52150	AT1G65010
AT1G33050	AT1G49140	AT1G52220	AT1G65020
AT1G33060	AT1G49170	AT1G52260	AT1G65030
AT1G33110	AT1G49180	AT1G52280	AT1G65040
AT1G33120	AT1G49240	AT1G52300	AT1G65070
AT1G33140	AT1G49300	AT1G52310	AT1G65080
AT1G33230	AT1G49340	AT1G52320	AT1G65220
AT1G33250	AT1G49350	AT1G52347	AT1G65230
AT1G33270	AT1G49360	AT1G52360	AT1G65260
AT1G33290	AT1G49380	AT1G52370	AT1G65270
AT1G33330	AT1G49400	AT1G52380	AT1G65280
AT1G33360	AT1G49405	AT1G52420	AT1G65290
AT1G33390	AT1G49410	AT1G52500	AT1G65320
AT1G33400	AT1G49480	AT1G52510	AT1G65380
AT1G33410	AT1G49510	AT1G52520	AT1G65430
AT1G33415	AT1G49520	AT1G52550	AT1G65440
AT1G33420	AT1G49590	AT1G52570	AT1G65540
AT1G33470	AT1G49600	AT1G52580	AT1G65580
AT1G33480	AT1G49670	AT1G52590	AT1G65650
AT1G33490	AT1G49710	AT1G52600	AT1G65700
AT1G33520	AT1G49730	AT1G52630	AT1G65720
AT1G33560	AT1G49760	AT1G52670	AT1G65820
AT1G33680	AT1G49820	AT1G52710	AT1G65840
AT1G33700	AT1G49832	AT1G52730	AT1G65950
AT1G33780	AT1G49850	AT1G52740	AT1G65980
AT1G33810	AT1G49890	AT1G52820	AT1G66070
AT1G33970	AT1G49950	AT1G52825	AT1G66080
AT1G33980	AT1G49960	AT1G52870	AT1G66150
AT1G33990	AT1G49970	AT1G52930	AT1G66240
AT1G34000	AT1G49980	AT1G52980	AT1G66260
AT1G34010	AT1G50000	AT1G53050	AT1G66330
AT1G34020	AT1G50010	AT1G53165	AT1G66340
AT1G34030	AT1G50020	AT1G53190	AT1G66345
AT1G34110	AT1G50030	AT1G53200	AT1G66410
AT1G34120	AT1G50120	AT1G53210	AT1G66510
AT1G34130	AT1G50140	AT1G53240	AT1G66580
AT1G34150	AT1G50170	AT1G53290	AT1G66660
AT1G34190	AT1G50200	AT1G53300	AT1G66670
AT1G34200	AT1G50250	AT1G53310	AT1G66680
AT1G34210	AT1G50260	AT1G53320	AT1G66740
AT1G34220	AT1G50300	AT1G53380	AT1G66750
AT1G34260	AT1G50310	AT1G53390	AT1G66760
AT1G34270	AT1G50320	AT1G53400	AT1G66900
AT1G34300	AT1G50360	AT1G53410	AT1G67060
AT1G34320	AT1G50370	AT1G53450	AT1G67120
AT1G34340	AT1G50380	AT1G53460	AT1G67140
AT1G34350	AT1G50410	AT1G53510	AT1G67190
AT1G34360	AT1G50420	AT1G53530	AT1G67230
AT1G34370	AT1G50430	AT1G53560	AT1G67250
AT1G34380	AT1G50440	AT1G53570	AT1G67280
AT1G34420	AT1G50450	AT1G53580	AT1G67300
AT1G34430	AT1G50460	AT1G53590	AT1G67310
AT1G34470	AT1G50480	AT1G53645	AT1G67325
AT1G34550	AT1G50500	AT1G53670	AT1G67350
AT1G34570	AT1G50510	AT1G53720	AT1G67360
AT1G34630	AT1G50570	AT1G53730	AT1G67410
AT1G34750	AT1G50575	AT1G53750	AT1G67430
AT1G34770	AT1G50600	AT1G53760	AT1G67440
AT1G34780	AT1G50620	AT1G53770	AT1G67480
AT1G34844	AT1G50640	AT1G53780	AT1G67490
AT1G35160	AT1G50659	AT1G53785	AT1G67500
AT1G35190	AT1G50660	AT1G53800	AT1G67530
AT1G35220	AT1G50670	AT1G53850	AT1G67580
AT1G35340	AT1G50730	AT1G53880	AT1G67680
AT1G35350	AT1G50740	AT1G53900	AT1G67700
AT1G35460	AT1G50750	AT1G53910	AT1G67730
AT1G35470	AT1G50840	AT1G54060	AT1G67740
AT1G35510	AT1G50890	AT1G54080	AT1G67785
AT1G35515	AT1G50900	AT1G54090	AT1G67790
AT1G35516	AT1G50910	AT1G54100	AT1G67792
AT1G35580	AT1G50920	AT1G54110	AT1G67850
AT1G35620	AT1G50940	AT1G54115	AT1G67880
AT1G35625	AT1G50970	AT1G54130	AT1G67890
AT1G35660	AT1G51070	AT1G54140	AT1G67930
AT1G35670	AT1G51160	AT1G54150	AT1G67960
AT1G35680	AT1G51200	AT1G54170	AT1G67970
AT1G36050	AT1G51350	AT1G54210	AT1G68000
AT1G36070	AT1G51370	AT1G54220	AT1G68020
AT1G36160	AT1G51390	AT1G54260	AT1G68060
AT1G36180	AT1G51400	AT1G54270	AT1G68100
AT1G36280	AT1G51402	AT1G54320	AT1G68140
AT1G36310	AT1G51430	AT1G54340	AT1G68160
AT1G36320	AT1G51450	AT1G54350	AT1G68185
AT1G36370	AT1G51500	AT1G54355	AT1G68290
AT1G36380	AT1G51510	AT1G54370	AT1G68300
AT1G36390	AT1G51540	AT1G54380	AT1G68310
AT1G36730	AT1G51550	AT1G54390	AT1G68370
AT1G36732	AT1G51560	AT1G54440	AT1G68410
AT1G36980	AT1G51570	AT1G54460	AT1G68580
AT1G36990	AT1G51590	AT1G54490	AT1G68660
AT1G36992	AT1G51600	AT1G54500	AT1G68680
AT1G41880	AT1G51610	AT1G54510	AT1G68720
AT1G42430	AT1G51630	AT1G54520	AT1G68725
AT1G42440	AT1G51645	AT1G54570	AT1G68730
AT1G42470	AT1G51640	AT1G54580	AT1G68790
AT1G42480	AT1G51650	AT1G54610	AT1G68820
AT1G42540	AT1G51660	AT1G54630	AT1G68830
AT1G42550	AT1G51690	AT1G54650	AT1G68872
AT1G42960	AT1G51710	AT1G54710	AT1G68890
AT1G42970	AT1G51720	AT1G54770	AT1G68910
AT1G42990	AT1G51730	AT1G54780	AT1G68920
AT1G43130	AT1G51740	AT1G54790	AT1G68980
AT1G43170	AT1G51745	AT1G54920	AT1G68990
AT1G43190	AT1G51760	AT1G54990	AT1G69010
AT1G43245	AT1G51940	AT1G55000	AT1G69030
AT1G43560	AT1G51950	AT1G55040	AT1G69060
AT1G43580	AT1G51965	AT1G55090	AT1G69170
AT1G43620	AT1G51980	AT1G55130	AT1G69220
AT1G43670	AT1G52150	AT1G55140	AT1G69250
AT1G43690	AT1G52280	AT1G55150	AT1G69270
AT1G43700	AT1G52300	AT1G55160	AT1G69290
AT1G43710	AT1G52310	AT1G55170	AT1G69340
AT1G43850	AT1G52320	AT1G55175	AT1G69390
AT1G43860	AT1G52347	AT1G55205	AT1G69450
AT1G43890	AT1G52360	AT1G55250	AT1G69460
AT1G43900	AT1G52370	AT1G55270	AT1G69510
AT1G44000	AT1G52380	AT1G55280	AT1G69550
AT1G44125	AT1G52420	AT1G55300	AT1G69620
AT1G44120	AT1G52520	AT1G55310	AT1G69640
AT1G44170	AT1G52540	AT1G55325	AT1G69670
AT1G44446	AT1G52600	AT1G55340	AT1G69680
AT1G44575	AT1G52630	AT1G55350	AT1G69740
AT1G44750	AT1G52670	AT1G55460	AT1G69750
AT1G44770	AT1G52710	AT1G55480	AT1G69800
AT1G44810	AT1G52730	AT1G55490	AT1G69830
AT1G44820	AT1G52740	AT1G55510	AT1G69935
AT1G44835	AT1G52780	AT1G55520	AT1G69960
AT1G44910	AT1G52820	AT1G55530	AT1G69980
AT1G44920	AT1G52825	AT1G55535	AT1G70060
AT1G44960	AT1G52980	AT1G55540	AT1G70090
AT1G45000	AT1G53050	AT1G55590	AT1G70100
AT1G45050	AT1G53090	AT1G55620	AT1G70160
AT1G45145	AT1G53110	AT1G55630	AT1G70180
AT1G45150	AT1G53165	AT1G55680	AT1G70190
AT1G45160	AT1G53190	AT1G55730	AT1G70290
AT1G45170	AT1G53210	AT1G55750	AT1G70310
AT1G45180	AT1G53230	AT1G55805	AT1G70320
AT1G45207	AT1G53233	AT1G55810	AT1G70330
AT1G45233	AT1G53240	AT1G55820	AT1G70340
AT1G45229	AT1G53280	AT1G55830	AT1G70350
AT1G45234	AT1G53290	AT1G55840	AT1G70360
AT1G45236	AT1G53300	AT1G55860	AT1G70490
AT1G45238	AT1G53310	AT1G55880	AT1G70530
AT1G45240	AT1G53320	AT1G55890	AT1G70570
AT1G45242	AT1G53340	AT1G55900	AT1G70590
AT1G45244	AT1G53380	AT1G55980	AT1G70600
AT1G45246	AT1G53390	AT1G56000	AT1G70610
AT1G45248	AT1G53400	AT1G56045	AT1G70620
AT1G45249	AT1G53410	AT1G56070	AT1G70770
AT1G45230	AT1G53430	AT1G56090	AT1G70790
AT1G45332	AT1G53440	AT1G56110	AT1G71010
AT1G45474	AT1G53450	AT1G56140	AT1G71070
AT1G45545	AT1G53460	AT1G56180	AT1G71080
AT1G45688	AT1G53500	AT1G56190	AT1G71090
AT1G45976	AT1G53510	AT1G56200	AT1G71180
AT1G47056	AT1G53530	AT1G56220	AT1G71190
AT1G47128	AT1G53560	AT1G56260	AT1G71210
AT1G47200	AT1G53570	AT1G56280	AT1G71220
AT1G47230	AT1G53580	AT1G56290	AT1G71240
AT1G47240	AT1G53590	AT1G56330	AT1G71270
AT1G47250	AT1G53670	AT1G56340	AT1G71310
AT1G47260	AT1G53710	AT1G56350	AT1G71340
AT1G47270	AT1G53720	AT1G56420	AT1G71360
AT1G47278	AT1G53730	AT1G56423	AT1G71400
AT1G47290	AT1G53750	AT1G56440	AT1G71410
AT1G47310	AT1G53760	AT1G56450	AT1G71500
AT1G47330	AT1G53770	AT1G56460	AT1G71696
AT1G47380	AT1G53780	AT1G56500	AT1G71697
AT1G47420	AT1G53785	AT1G56510	AT1G71710
AT1G47490	AT1G53790	AT1G56520	AT1G71720
AT1G47500	AT1G53800	AT1G56560	AT1G71780
AT1G47530	AT1G53801	AT1G56590	AT1G71800
AT1G47550	AT1G53840	AT1G56612	AT1G71810
AT1G47560	AT1G53850	AT1G56660	AT1G71820
AT1G47570	AT1G53880	AT1G56700	AT1G71850
AT1G47578	AT1G53900	AT1G56710	AT1G71860
AT1G47640	AT1G53910	AT1G57540	AT1G71865
AT1G47710	AT1G54030	AT1G57600	AT1G71900
AT1G47720	AT1G54060	AT1G57620	AT1G71940
AT1G47740	AT1G54080	AT1G57660	AT1G71950
AT1G47750	AT1G54090	AT1G57680	AT1G72020
AT1G47830	AT1G54100	AT1G57700	AT1G72050
AT1G47900	AT1G54110	AT1G57720	AT1G72090
AT1G47970	AT1G54115	AT1G57765	AT1G72170
AT1G48030	AT1G54130	AT1G57770	AT1G72175
AT1G48040	AT1G54140	AT1G57860	AT1G72320
AT1G48050	AT1G54150	AT1G57870	AT1G72340
AT1G48090	AT1G54170	AT1G57906	AT1G72370
AT1G48110	AT1G54210	AT1G58025	AT1G72390
AT1G48140	AT1G54250	AT1G58030	AT1G72410
AT1G48160	AT1G54260	AT1G58060	AT1G72440
AT1G48170	AT1G54270	AT1G58080	AT1G72450
AT1G48200	AT1G54290	AT1G58100	AT1G72540
AT1G48210	AT1G54320	AT1G58110	AT1G72550
AT1G48230	AT1G54340	AT1G58180	AT1G72560
AT1G48240	AT1G54350	AT1G58200	AT1G72650
AT1G48270	AT1G54355	AT1G58210	AT1G72680
AT1G48300	AT1G54360	AT1G58220	AT1G72710
AT1G48310	AT1G54370	AT1G58230	AT1G72740
AT1G48315	AT1G54380	AT1G58250	AT1G72750
AT1G48320	AT1G54390	AT1G58290	AT1G72770
AT1G48350	AT1G54440	AT1G58350	AT1G72830
AT1G48360	AT1G54460	AT1G58380	AT1G72880
AT1G48380	AT1G54490	AT1G58440	AT1G73030
AT1G48410	AT1G54500	AT1G58520	AT1G73060
AT1G48420	AT1G54510	AT1G58602	AT1G73066
AT1G48430	AT1G54520	AT1G58684	AT1G73090
AT1G48440	AT1G54570	AT1G58807	AT1G73100
AT1G48450	AT1G54580	AT1G58848	AT1G73150
AT1G48460	AT1G54610	AT1G58983	AT1G73170
AT1G48480	AT1G54630	AT1G59124	AT1G73200
AT1G48490	AT1G54680	AT1G59218	AT1G73240
AT1G48520	AT1G54700	AT1G59359	AT1G73350
AT1G48540	AT1G54710	AT1G59510	AT1G73390
AT1G48550	AT1G54770	AT1G59520	AT1G73430
AT1G48560	AT1G54780	AT1G59600	AT1G73440
AT1G48570	AT1G54920	AT1G59610	AT1G73460
AT1G48598	AT1G54990	AT1G59650	AT1G73470
AT1G48600	AT1G55000	AT1G59700	AT1G73480
AT1G48610	AT1G55080	AT1G59750	AT1G73530
AT1G48620	AT1G55090	AT1G59760	AT1G73655
AT1G48630	AT1G55110	AT1G59820	AT1G73660
AT1G48635	AT1G55140	AT1G59830	AT1G73670
AT1G48650	AT1G55150	AT1G59840	AT1G73720
AT1G48760	AT1G55160	AT1G59870	AT1G73840
AT1G48770	AT1G55170	AT1G59890	AT1G73875
AT1G48790	AT1G55175	AT1G59900	AT1G73920
AT1G48830	AT1G55180	AT1G59910	AT1G73940
AT1G48840	AT1G55250	AT1G59980	AT1G73950
AT1G48850	AT1G55270	AT1G59990	AT1G73960
AT1G48860	AT1G55280	AT1G60070	AT1G73980
AT1G48880	AT1G55300	AT1G60080	AT1G73990
AT1G48900	AT1G55310	AT1G60140	AT1G74050
AT1G48920	AT1G55325	AT1G60160	AT1G74060
AT1G48950	AT1G55340	AT1G60170	AT1G74120
AT1G48970	AT1G55350	AT1G60200	AT1G74170
AT1G49040	AT1G55360	AT1G60220	AT1G74230
AT1G49050	AT1G55460	AT1G60230	AT1G74250
AT1G49140	AT1G55475	AT1G60420	AT1G74270
AT1G49170	AT1G55490	AT1G60430	AT1G74280
AT1G49180	AT1G55510	AT1G60440	AT1G74320
AT1G49240	AT1G55520	AT1G60490	AT1G74330
AT1G49300	AT1G55530	AT1G60545	AT1G74340
AT1G49340	AT1G55535	AT1G60550	AT1G74350
AT1G49350	AT1G55540	AT1G60560	AT1G74370
AT1G49360	AT1G55590	AT1G60600	AT1G74380
AT1G49380	AT1G55620	AT1G60640	AT1G74390
AT1G49400	AT1G55680	AT1G60650	AT1G74410
AT1G49405	AT1G55690	AT1G60670	AT1G74530
AT1G49410	AT1G55730	AT1G60690	AT1G74640
AT1G49480	AT1G55750	AT1G60710	AT1G74750
AT1G49510	AT1G55805	AT1G60780	AT1G74780
AT1G49520	AT1G55810	AT1G60800	AT1G74840
AT1G49540	AT1G55820	AT1G60860	AT1G74850
AT1G49580	AT1G55830	AT1G60890	AT1G74860
AT1G49590	AT1G55840	AT1G60900	AT1G74910
AT1G49600	AT1G55860	AT1G60940	AT1G74950
AT1G49630	AT1G55870	AT1G60990	AT1G74960
AT1G49670	AT1G55880	AT1G60989	AT1G74970
AT1G49710	AT1G55890	AT1G60995	AT1G75010
AT1G49730	AT1G55900	AT1G61010	AT1G75020
AT1G49740	AT1G55960	AT1G61020	AT1G75080
AT1G49760	AT1G55970	AT1G61030	AT1G75090
AT1G49820	AT1G55980	AT1G61100	AT1G75170
AT1G49832	AT1G56000	AT1G61140	AT1G75180
AT1G49840	AT1G56010	AT1G61150	AT1G75210
AT1G49850	AT1G56070	AT1G61190	AT1G75220
AT1G49880	AT1G56090	AT1G61210	AT1G75230
AT1G49890	AT1G56140	AT1G61240	AT1G75310
AT1G49950	AT1G56145	AT1G61250	AT1G75330
AT1G49960	AT1G56180	AT1G61350	AT1G75340
AT1G49970	AT1G56200	AT1G61580	AT1G75350
AT1G49975	AT1G56260	AT1G61620	AT1G75400
AT1G49980	AT1G56280	AT1G61640	AT1G75440
AT1G50000	AT1G56290	AT1G61670	AT1G75450
AT1G50010	AT1G56310	AT1G61690	AT1G75460
AT1G50020	AT1G56330	AT1G61730	AT1G75510
AT1G50030	AT1G56340	AT1G61770	AT1G75560
AT1G50120	AT1G56345	AT1G61780	AT1G75630
AT1G50140	AT1G56350	AT1G61790	AT1G75660
AT1G50170	AT1G56420	AT1G61850	AT1G75670
AT1G50200	AT1G56423	AT1G61870	AT1G75760
AT1G50250	AT1G56440	AT1G61900	AT1G75810
AT1G50260	AT1G56450	AT1G61970	AT1G75840
AT1G50300	AT1G56460	AT1G61990	AT1G75850
AT1G50310	AT1G56500	AT1G62020	AT1G75860
AT1G50320	AT1G56540	AT1G62040	AT1G75950
AT1G50360	AT1G56550	AT1G62305	AT1G76010
AT1G50370	AT1G56560	AT1G62330	AT1G76030
AT1G50380	AT1G56590	AT1G62390	AT1G76140
AT1G50410	AT1G56610	AT1G62430	AT1G76150
AT1G50420	AT1G56612	AT1G62590	AT1G76200
AT1G50430	AT1G56660	AT1G62600	AT1G76280
AT1G50440	AT1G56700	AT1G62640	AT1G76300
AT1G50450	AT1G56710	AT1G62680	AT1G76340
AT1G50460	AT1G57540	AT1G62740	AT1G76390
AT1G50480	AT1G57600	AT1G62750	AT1G76400
AT1G50500	AT1G57610	AT1G62780	AT1G76405
AT1G50510	AT1G57620	AT1G62820	AT1G76460
AT1G50570	AT1G57660	AT1G62830	AT1G76490
AT1G50575	AT1G57680	AT1G62850	AT1G76510
AT1G50600	AT1G57700	AT1G62880	AT1G76520
AT1G50620	AT1G57720	AT1G62910	AT1G76580
AT1G50640	AT1G57765	AT1G62914	AT1G76630
AT1G50659	AT1G57790	AT1G62920	AT1G76670
AT1G50660	AT1G57860	AT1G62950	AT1G76690
AT1G50670	AT1G57870	AT1G62960	AT1G76700
AT1G50710	AT1G57906	AT1G63000	AT1G76730
AT1G50730	AT1G57990	AT1G63010	AT1G76810
AT1G50740	AT1G58025	AT1G63090	AT1G76850
AT1G50750	AT1G58030	AT1G63110	AT1G76860
AT1G50840	AT1G58060	AT1G63120	AT1G76900
AT1G50890	AT1G58080	AT1G63130	AT1G76920
AT1G50900	AT1G58100	AT1G63150	AT1G76940
AT1G50910	AT1G58110	AT1G63170	AT1G76970
AT1G50920	AT1G58180	AT1G63260	AT1G76980
AT1G50940	AT1G58190	AT1G63290	AT1G77000
AT1G51070	AT1G58200	AT1G63360	AT1G77030
AT1G51110	AT1G58220	AT1G63400	AT1G77080
AT1G51160	AT1G58230	AT1G63430	AT1G77090
AT1G51200	AT1G58250	AT1G63460	AT1G77140
AT1G51310	AT1G58290	AT1G63470	AT1G77220
AT1G51350	AT1G58350	AT1G63490	AT1G77230
AT1G51370	AT1G58380	AT1G63500	AT1G77235
AT1G51390	AT1G58400	AT1G63610	AT1G77250
AT1G51400	AT1G58410	AT1G63640	AT1G77290
AT1G51402	AT1G58440	AT1G63660	AT1G77300
AT1G51430	AT1G58470	AT1G63680	AT1G77320
AT1G51450	AT1G58520	AT1G63690	AT1G77370
AT1G51500	AT1G58602	AT1G63700	AT1G77380
AT1G51510	AT1G58684	AT1G63740	AT1G77440
AT1G51540	AT1G58807	AT1G63770	AT1G77500
AT1G51550	AT1G58848	AT1G63780	AT1G77550
AT1G51560	AT1G58983	AT1G63800	AT1G77610
AT1G51570	AT1G59124	AT1G63810	AT1G77680
AT1G51580	AT1G59218	AT1G63830	AT1G77710
AT1G51590	AT1G59359	AT1G63855	AT1G77770
AT1G51600	AT1G59510	AT1G63880	AT1G77800
AT1G51610	AT1G59520	AT1G63900	AT1G77850
AT1G51630	AT1G59580	AT1G63940	AT1G77890
AT1G51650	AT1G59600	AT1G63970	AT1G77930
AT1G51660	AT1G59610	AT1G63980	AT1G77940
AT1G51690	AT1G59620	AT1G64040	AT1G78010
AT1G51710	AT1G59650	AT1G64050	AT1G78040
AT1G51720	AT1G59710	AT1G64090	AT1G78070
AT1G51730	AT1G59720	AT1G64140	AT1G78140
AT1G51740	AT1G59750	AT1G64142	AT1G78150
AT1G51745	AT1G59760	AT1G64150	AT1G78280
AT1G51760	AT1G59820	AT1G64190	AT1G78300
AT1G51805	AT1G59830	AT1G64200	AT1G78380
AT1G51940	AT1G59840	AT1G64230	AT1G78420
AT1G51950	AT1G59850	AT1G64280	AT1G78510
AT1G51965	AT1G59870	AT1G64385	AT1G78560
AT1G51980	AT1G59890	AT1G64430	AT1G78590
AT1G52150	AT1G59900	AT1G64440	AT1G78610
AT1G52220	AT1G59910	AT1G64470	AT1G78620
AT1G52230	AT1G60070	AT1G64510	AT1G78630
AT1G52240	AT1G60140	AT1G64520	AT1G78660
AT1G52260	AT1G60160	AT1G64530	AT1G78670
AT1G52280	AT1G60170	AT1G64550	AT1G78690
AT1G52300	AT1G60200	AT1G64563	AT1G78790
AT1G52310	AT1G60220	AT1G64570	AT1G78810
AT1G52320	AT1G60230	AT1G64628	AT1G78870
AT1G52347	AT1G60420	AT1G64630	AT1G78880
AT1G52360	AT1G60430	AT1G64650	AT1G78882
AT1G52370	AT1G60440	AT1G64680	AT1G78890
AT1G52380	AT1G60490	AT1G64720	AT1G78895
AT1G52420	AT1G60505	AT1G64740	AT1G78900
AT1G52500	AT1G60545	AT1G64750	AT1G78920
AT1G52510	AT1G60550	AT1G64760	AT1G78960
AT1G52520	AT1G60560	AT1G64790	AT1G79000
AT1G52540	AT1G60600	AT1G64810	AT1G79010
AT1G52550	AT1G60610	AT1G64840	AT1G79020
AT1G52600	AT1G60620	AT1G64850	AT1G79050
AT1G52620	AT1G60640	AT1G64860	AT1G79075
AT1G52630	AT1G60650	AT1G64880	AT1G79090
AT1G52670	AT1G60670	AT1G64960	AT1G79200
AT1G52710	AT1G60710	AT1G64980	AT1G79230
AT1G52730	AT1G60730	AT1G64990	AT1G79280
AT1G52740	AT1G60780	AT1G65000	AT1G79340
AT1G52780	AT1G60800	AT1G65010	AT1G79350
AT1G52820	AT1G60900	AT1G65020	AT1G79380
AT1G52825	AT1G60940	AT1G65030	AT1G79440
AT1G52870	AT1G60950	AT1G65040	AT1G79500
AT1G52930	AT1G60990	AT1G65070	AT1G79510
AT1G52980	AT1G60989	AT1G65080	AT1G79550
AT1G53000	AT1G60995	AT1G65220	AT1G79570
AT1G53040	AT1G61010	AT1G65230	AT1G79590
AT1G53050	AT1G61030	AT1G65260	AT1G79600
AT1G53090	AT1G61040	AT1G65270	AT1G79650
AT1G53120	AT1G61065	AT1G65280	AT1G79730
AT1G53165	AT1G61100	AT1G65290	AT1G79750
AT1G53190	AT1G61140	AT1G65320	AT1G79810
AT1G53200	AT1G61150	AT1G65380	AT1G79830
AT1G53210	AT1G61180	AT1G65410	AT1G79840
AT1G53230	AT1G61210	AT1G65420	AT1G79850
AT1G53233	AT1G61240	AT1G65430	AT1G79920
AT1G53240	AT1G61250	AT1G65440	AT1G79930
AT1G53280	AT1G61310	AT1G65540	AT1G79940
AT1G53290	AT1G61350	AT1G65560	AT1G79950
AT1G53300	AT1G61370	AT1G65580	AT1G79990
AT1G53310	AT1G61580	AT1G65650	AT1G80000
AT1G53320	AT1G61620	AT1G65700	AT1G80030
AT1G53350	AT1G61670	AT1G65720	AT1G80040
AT1G53380	AT1G61680	AT1G65820	AT1G80070
AT1G53390	AT1G61690	AT1G65840	AT1G80190
AT1G53400	AT1G61730	AT1G65930	AT1G80230
AT1G53410	AT1G61770	AT1G65950	AT1G80245
AT1G53430	AT1G61780	AT1G65980	AT1G80350
AT1G53440	AT1G61790	AT1G66070	AT1G80410
AT1G53450	AT1G61850	AT1G66080	AT1G80420
AT1G53460	AT1G61890	AT1G66130	AT1G80480
AT1G53500	AT1G61900	AT1G66150	AT1G80490
AT1G53510	AT1G61970	AT1G66240	AT1G80500
AT1G53520	AT1G61980	AT1G66260	AT1G80600
AT1G53530	AT1G61990	AT1G66330	AT1G80620
AT1G53560	AT1G62020	AT1G66340	AT1G80670
AT1G53570	AT1G62040	AT1G66345	AT1G80750
AT1G53580	AT1G62200	AT1G66410	AT1G80790
AT1G53590	AT1G62305	AT1G66510	AT1G80890
AT1G53645	AT1G62310	AT1G66540	AT1G80910
AT1G53670	AT1G62390	AT1G66580	AT1G80930
AT1G53710	AT1G62430	AT1G66590	AT1G80950
AT1G53720	AT1G62590	AT1G66660	AT2G01008
AT1G53730	AT1G62600	AT1G66670	AT2G01010
AT1G53750	AT1G62610	AT1G66680	AT2G01020
AT1G53760	AT1G62640	AT1G66730	AT2G01021
AT1G53770	AT1G62740	AT1G66740	AT2G01023
AT1G53780	AT1G62750	AT1G66750	AT2G01060
AT1G53785	AT1G62780	AT1G66880	AT2G01090
AT1G53800	AT1G62820	AT1G66900	AT2G01100
AT1G53801	AT1G62850	AT1G67060	AT2G01190
AT1G53840	AT1G62880	AT1G67120	AT2G01220
AT1G53850	AT1G62910	AT1G67140	AT2G01250
AT1G53880	AT1G62914	AT1G67170	AT2G01260
AT1G53900	AT1G62920	AT1G67190	AT2G01280
AT1G53910	AT1G62930	AT1G67230	AT2G01290
AT1G54030	AT1G62970	AT1G67250	AT2G01330
AT1G54060	AT1G63000	AT1G67280	AT2G01350
AT1G54080	AT1G63010	AT1G67300	AT2G01450
AT1G54090	AT1G63080	AT1G67310	AT2G01460
AT1G54100	AT1G63090	AT1G67325	AT2G01470
AT1G54110	AT1G63110	AT1G67350	AT2G01480
AT1G54115	AT1G63120	AT1G67360	AT2G01490
AT1G54130	AT1G63130	AT1G67410	AT2G01600
AT1G54140	AT1G63150	AT1G67430	AT2G01650
AT1G54150	AT1G63170	AT1G67440	AT2G01690
AT1G54170	AT1G63180	AT1G67480	AT2G01720
AT1G54210	AT1G63220	AT1G67490	AT2G01750
AT1G54220	AT1G63260	AT1G67530	AT2G01820
AT1G54250	AT1G63290	AT1G67550	AT2G01850
AT1G54260	AT1G63430	AT1G67580	AT2G01860
AT1G54270	AT1G63460	AT1G67620	AT2G01970
AT1G54290	AT1G63470	AT1G67680	AT2G01980
AT1G54320	AT1G63490	AT1G67690	AT2G02040
AT1G54340	AT1G63500	AT1G67700	AT2G02050
AT1G54350	AT1G63610	AT1G67730	AT2G02090
AT1G54355	AT1G63640	AT1G67740	AT2G02160
AT1G54360	AT1G63680	AT1G67785	AT2G02180
AT1G54370	AT1G63690	AT1G67790	AT2G02220
AT1G54380	AT1G63700	AT1G67792	AT2G02360
AT1G54390	AT1G63720	AT1G67840	AT2G02370
AT1G54440	AT1G63730	AT1G67850	AT2G02390
AT1G54460	AT1G63740	AT1G67880	AT2G02410
AT1G54490	AT1G63770	AT1G67890	AT2G02470
AT1G54500	AT1G63780	AT1G67930	AT2G02510
AT1G54510	AT1G63800	AT1G67960	AT2G02560
AT1G54520	AT1G63830	AT1G67970	AT2G02570
AT1G54580	AT1G63850	AT1G68000	AT2G02710
AT1G54610	AT1G63860	AT1G68010	AT2G02720
AT1G54630	AT1G63900	AT1G68020	AT2G02730
AT1G54650	AT1G63940	AT1G68060	AT2G02740
AT1G54680	AT1G63970	AT1G68070	AT2G02760
AT1G54700	AT1G63980	AT1G68100	AT2G02800
AT1G54710	AT1G64040	AT1G68140	AT2G02860
AT1G54730	AT1G64050	AT1G68160	AT2G02870
AT1G54770	AT1G64090	AT1G68185	AT2G02880
AT1G54780	AT1G64110	AT1G68290	AT2G02960
AT1G54790	AT1G64140	AT1G68300	AT2G02970
AT1G54830	AT1G64142	AT1G68310	AT2G02980
AT1G54850	AT1G64190	AT1G68370	AT2G03010
AT1G54920	AT1G64200	AT1G68410	AT2G03020
AT1G54990	AT1G64230	AT1G68490	AT2G03050
AT1G55000	AT1G64280	AT1G68550	AT2G03120
AT1G55040	AT1G64350	AT1G68552	AT2G03140
AT1G55080	AT1G64385	AT1G68580	AT2G03150
AT1G55090	AT1G64430	AT1G68660	AT2G03240
AT1G55110	AT1G64440	AT1G68680	AT2G03390
AT1G55130	AT1G64460	AT1G68720	AT2G03620
AT1G55140	AT1G64470	AT1G68725	AT2G03640
AT1G55150	AT1G64510	AT1G68730	AT2G03680
AT1G55160	AT1G64520	AT1G68790	AT2G03800
AT1G55170	AT1G64530	AT1G68820	AT2G03810
AT1G55175	AT1G64550	AT1G68830	AT2G03820
AT1G55180	AT1G64563	AT1G68872	AT2G03870
AT1G55205	AT1G64570	AT1G68890	AT2G04030
AT1G55250	AT1G64572	AT1G68910	AT2G04230
AT1G55270	AT1G64610	AT1G68920	AT2G04270
AT1G55280	AT1G64628	AT1G68940	AT2G04305
AT1G55300	AT1G64630	AT1G68935	AT2G04340
AT1G55310	AT1G64650	AT1G68980	AT2G04350
AT1G55325	AT1G64720	AT1G68990	AT2G04378
AT1G55340	AT1G64740	AT1G69010	AT2G04380
AT1G55350	AT1G64750	AT1G69030	AT2G04390
AT1G55360	AT1G64760	AT1G69060	AT2G04400
AT1G55370	AT1G64790	AT1G69070	AT2G04410
AT1G55460	AT1G64810	AT1G69170	AT2G04430
[truncated: 9,419 more rows]

## Sheet: 2. DEseq2_WT(L)_vs_WT(D)
Gene ID	Log2 FC	FDR
AT1G01020	0.563439	0.275484
AT1G01040	0.121093	0.330872
AT1G01046	0.151528	0.221276
AT1G01050	-0.235224	0.382543
AT1G01060	-1.01361	6.37265e-07
AT1G01080	0.570568	0.00837277
AT1G01090	0.351228	0.0302726
AT1G01100	0.678279	0.000766823
AT1G01140	0.588882	0.000432186
AT1G01160	0.465094	0.00883222
AT1G01170	0.499077	0.2012
AT1G01210	0.0891574	0.684293
AT1G01220	0.390831	0.0141815
AT1G01230	0.350676	0.046413
AT1G01240	0.057661	0.806679
AT1G01260	0.29224	0.0407687
AT1G01290	0.473046	0.0198575
AT1G01320	0.664861	8.64767e-07
AT1G01340	0.302984	0.469167
AT1G01350	0.0940171	0.593944
AT1G01360	0.0412672	0.895455
AT1G01430	0.289873	0.237158
AT1G01440	0.23393	0.149479
AT1G01448	0.0415206	0.806201
AT1G01450	0.0415206	0.806201
AT1G01490	0.292419	0.148536
AT1G01500	0.781243	2.23314e-05
AT1G01510	0.824733	9.29161e-09
AT1G01520	0.498578	0.0436342
AT1G01540	0.544298	1.96647e-05
AT1G01550	0.137968	0.433218
AT1G01630	-0.55963	0.192415
AT1G01650	0.154806	0.24631
AT1G01670	0.18084	0.749985
AT1G01710	-0.0780507	0.615392
AT1G01725	-0.294147	0.426057
AT1G01730	-0.184997	0.57695
AT1G01750	0.545246	0.0181932
AT1G01760	0.573381	0.000494096
AT1G01770	-0.0764993	0.670067
AT1G01780	-0.644741	0.00100304
AT1G01790	1.02324	2.51371e-18
AT1G01800	0.450281	0.0196594
AT1G01820	-0.133011	0.498333
AT1G01830	-0.0329755	0.921073
AT1G01840	0.429873	0.0322766
AT1G01860	0.429873	0.0322766
AT1G01910	0.367955	0.0128613
AT1G01930	0.387408	0.0032365
AT1G01940	-0.173015	0.407705
AT1G01950	0.667294	9.3376e-08
AT1G01960	0.40005	0.00648126
AT1G01970	0.654306	0.000185103
AT1G01990	0.341791	0.0461734
AT1G02000	0.300088	0.268112
AT1G02010	0.688615	0.000133286
AT1G02020	0.0130083	0.953822
AT1G02060	0.695906	0.00886062
AT1G02080	0.240552	0.0481242
AT1G02090	0.0900172	0.515666
AT1G02100	0.212874	0.128041
AT1G02110	0.296491	0.20356
AT1G02120	0.121452	0.473942
AT1G02130	0.125903	0.464762
AT1G02140	0.324865	0.0558955
AT1G02145	0.729829	4.07452e-05
AT1G02150	0.540658	0.00165007
AT1G02160	0.5448	0.0765518
AT1G02170	0.393536	0.0122584
AT1G02180	0.393536	0.0122584
AT1G02260	0.173484	0.653993
AT1G02270	0.333827	0.00872289
AT1G02280	0.440782	0.00842828
AT1G02290	0.115045	0.623202
AT1G02300	0.00730516	0.97291
AT1G02305	-0.180075	0.265921
AT1G02310	-0.180075	0.265921
AT1G02320	0.372223	0.0779672
AT1G02330	0.372223	0.0779672
AT1G02340	-1.79654	2.25538e-08
AT1G02410	0.924013	1.18427e-05
AT1G02420	0.454906	0.00779498
AT1G02430	0.385915	0.0190143
AT1G02475	0.73118	0.000748043
AT1G02500	0.30804	0.216569
AT1G02560	0.478399	0.00819668
AT1G02610	0.319973	0.572098
AT1G02660	-0.0445445	0.839922
AT1G02680	0.321469	0.085271
AT1G02720	1.44999	2.90012e-13
AT1G02740	0.419574	0.0260945
AT1G02750	0.160387	0.427385
AT1G02780	0.538421	0.00213121
AT1G02816	-0.319475	0.0619156
AT1G02840	0.25519	0.077878
AT1G02850	-0.763976	0.0255692
AT1G02860	-0.21284	0.225286
AT1G02870	1.28078	3.17221e-06
AT1G02880	-0.329927	0.152113
AT1G02890	0.230143	0.0888263
AT1G02910	0.714561	6.3093e-08
AT1G02960	0.459091	0.0442232
AT1G02990	0.270634	0.0652066
AT1G03000	0.646318	0.000222254
AT1G03030	0.106034	0.502819
AT1G03040	0.106034	0.502819
AT1G03060	0.329758	0.0056091
AT1G03080	-0.234653	0.0678893
AT1G03090	0.371268	0.0683797
AT1G03110	1.51514	1.52376e-09
AT1G03130	0.502127	0.148236
AT1G03140	0.227854	0.171575
AT1G03150	0.181158	0.466511
AT1G03160	0.267029	0.102091
AT1G03190	0.21011	0.186449
AT1G03250	0.506451	0.00634359
AT1G03260	0.562813	0.00124861
AT1G03270	0.576594	0.0602543
AT1G03280	0.269852	0.0936979
AT1G03290	-0.482803	0.00294792
AT1G03300	0.962553	1.36392e-08
AT1G03310	0.986561	2.28494e-07
AT1G03330	0.251728	0.104218
AT1G03350	0.180529	0.260618
AT1G03360	1.43927	1.39879e-10
AT1G03365	0.549092	4.57918e-05
AT1G03370	0.436028	0.00210909
AT1G03380	0.120366	0.382009
AT1G03390	0.120366	0.382009
AT1G03400	0.922071	5.97972e-06
AT1G03410	1.43281	0.00027554
AT1G03430	-0.0525614	0.855273
AT1G03457	0.420693	0.00794662
AT1G03470	-0.759354	0.00162805
AT1G03475	0.427693	0.00307949
AT1G03495	0.877852	1.98006e-08
AT1G03502	0.877852	1.98006e-08
AT1G03506	0.877852	1.98006e-08
AT1G03520	0.0831556	0.607574
AT1G03530	0.895023	6.55439e-05
AT1G03545	-0.366463	0.0573682
AT1G03550	-0.366463	0.0573682
AT1G03560	1.06322	2.33903e-11
AT1G03590	0.56628	0.00124096
AT1G03610	0.62116	7.56958e-05
AT1G03630	0.977085	1.64548e-07
AT1G03680	0.65082	0.000424913
AT1G03687	1.00622	8.50581e-05
AT1G03740	0.126664	0.383407
AT1G03750	0.493943	0.00597686
AT1G03770	-0.387596	0.11946
AT1G03860	0.384918	0.0193437
AT1G03900	-0.0134765	0.94209
AT1G03905	0.174402	0.316172
AT1G03910	0.261287	0.0698228
AT1G03930	0.522152	0.00189655
AT1G03935	0.792094	4.92569e-07
AT1G03940	0.792094	4.92569e-07
AT1G03950	0.0656898	0.810724
AT1G03960	0.301476	0.142531
AT1G03970	0.0138615	0.948327
AT1G03980	0.0138615	0.948327
AT1G03990	0.10156	0.684293
AT1G04010	-0.158793	0.382353
AT1G04070	0.323447	0.129758
AT1G04080	0.493505	0.000254564
AT1G04100	0.210055	0.38931
AT1G04120	-0.238186	0.0572003
AT1G04130	-0.441082	0.00925316
AT1G04140	0.229578	0.076654
AT1G04160	0.714436	5.52614e-08
AT1G04170	0.505106	0.00106424
AT1G04190	0.419783	0.0443635
AT1G04200	0.857301	1.95045e-11
AT1G04210	0.381522	0.0119773
AT1G04230	0.336234	0.0137994
AT1G04260	0.182133	0.626449
AT1G04270	0.597774	0.00597814
AT1G04280	-0.00131456	0.996788
AT1G04300	0.293521	0.0391583
AT1G04310	0.0970071	0.5985
AT1G04340	0.333564	0.0569271
AT1G04350	1.91538	3.20324e-09
AT1G04390	0.185403	0.168803
AT1G04400	0.23069	0.118882
AT1G04410	0.353126	0.021778
AT1G04420	1.04567	2.24633e-07
AT1G04430	0.556028	0.000128525
AT1G04440	0.090277	0.577031
AT1G04480	0.620496	0.000410306
AT1G04510	0.362282	0.0270773
AT1G04530	0.174954	0.376215
AT1G04550	0.311159	0.0990726
AT1G04555	0.0303635	0.914454
AT1G04590	1.07302	2.3905e-06
AT1G04620	-3.42641	6.52573e-78
AT1G04630	0.64924	0.00882205
AT1G04640	1.1123	1.67587e-06
AT1G04690	0.0701085	0.71876
AT1G04710	0.908569	1.22643e-05
AT1G04750	0.120699	0.405099
AT1G04770	0.850792	1.27779e-05
AT1G04780	0.138768	0.353687
AT1G04790	0.399784	0.0071172
AT1G04810	0.171863	0.322884
AT1G04820	0.80283	4.23573e-06
AT1G04830	0.0663553	0.708082
AT1G04850	0.241352	0.145964
AT1G04860	0.213366	0.111631
AT1G04870	0.973581	7.746e-05
AT1G04900	0.924437	0.000990407
AT1G04910	0.141025	0.41634
AT1G04930	0.353139	0.0648233
AT1G04940	0.709953	0.000257176
AT1G04945	0.674091	5.80666e-05
AT1G04950	0.499259	0.00256068
AT1G04960	-0.10426	0.606986
AT1G04970	-0.0624953	0.684293
AT1G04985	0.184435	0.216263
AT1G04990	-0.187386	0.555022
AT1G05000	-0.477862	0.120069
AT1G05030	0.436867	0.00192987
AT1G05055	0.461768	0.00581911
AT1G05060	0.152626	0.557016
AT1G05070	0.981981	2.16429e-05
AT1G05090	0.165135	0.247156
AT1G05120	-0.057104	0.733475
AT1G05140	0.563101	0.000865658
AT1G05150	0.0649762	0.667214
AT1G05160	0.314828	0.177031
AT1G05170	-1.04418	9.17783e-11
AT1G05180	0.00508571	0.976211
AT1G05190	0.748907	0.00327066
AT1G05200	0.750921	9.34714e-07
AT1G05205	0.275635	0.269165
AT1G05220	-0.875571	0.0174238
AT1G05230	-0.875571	0.0174238
AT1G05270	0.157249	0.3998
AT1G05320	-1.5867	0.00131966
AT1G05350	0.825222	2.39658e-06
AT1G05360	0.680934	0.000173718
AT1G05380	0.228977	0.0992752
AT1G05385	-0.166359	0.564822
AT1G05410	0.734063	0.000121489
AT1G05430	0.385754	0.0547312
AT1G05470	0.84189	0.0170112
AT1G05500	0.595892	0.000309004
AT1G05520	-0.132552	0.428143
AT1G05570	-0.753849	1.76968e-08
AT1G05590	0.34907	0.166748
AT1G05600	0.374901	0.166619
AT1G05620	-0.345053	0.228512
AT1G05630	0.586433	9.0963e-05
AT1G05640	0.114149	0.76228
AT1G05670	0.696894	0.000114863
AT1G05720	0.301944	0.19253
AT1G05730	0.301944	0.19253
AT1G05750	0.308042	0.198758
AT1G05780	0.137906	0.622666
AT1G05785	-0.222755	0.230635
AT1G05790	0.0437929	0.813242
AT1G05805	-0.581285	0.00286718
AT1G05810	-0.034436	0.876335
AT1G05830	0.507826	0.00340549
AT1G05840	0.242775	0.12091
AT1G05850	0.541124	0.000965315
AT1G05860	0.247079	0.0732214
AT1G05870	0.185575	0.356305
AT1G05890	0.0269119	0.882503
AT1G05900	0.508407	0.00717089
AT1G05910	0.59556	0.000174851
AT1G05940	0.163372	0.38618
AT1G05960	0.119023	0.457587
AT1G05970	0.840513	7.30556e-06
AT1G06010	1.43562	3.46091e-11
AT1G06040	0.571291	0.00139503
AT1G06050	-0.231953	0.134464
AT1G06060	0.236689	0.119215
AT1G06070	0.236689	0.119215
AT1G06100	0.0617768	0.742547
AT1G06110	0.0617768	0.742547
AT1G06130	0.543647	0.0112987
AT1G06149	0.672129	0.000490194
AT1G06150	0.672129	0.000490194
AT1G06190	0.476948	0.0266744
AT1G06200	0.327885	0.124784
AT1G06210	0.421753	0.0082792
AT1G06220	0.50267	0.000222398
AT1G06230	0.250335	0.0883987
AT1G06240	0.781947	6.9482e-07
AT1G06250	0.781947	6.9482e-07
AT1G06270	0.530926	0.208013
AT1G06290	0.215974	0.117789
AT1G06380	1.09543	6.17143e-07
AT1G06390	0.538947	8.03347e-05
AT1G06400	0.109798	0.479826
AT1G06410	0.194674	0.144918
AT1G06430	0.229154	0.125098
AT1G06450	0.292966	0.0971214
AT1G06460	0.292966	0.0971214
AT1G06470	0.651367	4.34848e-07
AT1G06500	0.430697	0.00676899
AT1G06510	0.2461	0.223322
AT1G06515	0.469571	0.00215242
AT1G06530	0.202544	0.301232
AT1G06540	0.202544	0.301232
AT1G06550	0.894719	6.23191e-07
AT1G06560	0.715472	2.99576e-05
AT1G06570	0.506484	0.00787791
AT1G06580	0.673792	4.74335e-05
AT1G06590	0.717322	1.30865e-06
AT1G06630	0.248996	0.163542
AT1G06640	0.0587747	0.797219
AT1G06650	0.698915	2.37125e-05
AT1G06660	0.698915	2.37125e-05
AT1G06670	0.612354	5.01268e-06
AT1G06680	0.73808	0.000639902
AT1G06690	0.31798	0.102815
AT1G06700	-0.0400163	0.793111
AT1G06720	1.14568	2.19965e-11
AT1G06730	0.53147	0.000451906
AT1G06760	-0.90162	0.00777521
AT1G06770	0.535641	0.0131854
AT1G06780	-0.217111	0.131648
AT1G06790	0.781781	1.95199e-05
AT1G06820	0.480428	0.00132953
AT1G06840	0.19713	0.152401
AT1G06850	-0.0503445	0.845149
AT1G06870	0.328541	0.0443635
AT1G06890	-0.265996	0.107106
AT1G06900	0.775846	1.91819e-05
AT1G06910	0.436019	0.0220468
AT1G06950	0.392013	0.0160058
AT1G06960	1.37498	5.37022e-10
AT1G07000	-0.205537	0.308022
AT1G07010	0.913635	1.37662e-10
AT1G07020	-0.607487	0.0301571
AT1G07030	0.583176	0.000296384
AT1G07040	-0.542874	0.00338722
AT1G07070	1.29076	1.41882e-07
AT1G07080	0.312835	0.0493403
AT1G07110	0.441998	0.00199413
AT1G07119	0.869877	0.000214281
AT1G07120	0.869877	0.000214281
AT1G07140	0.175036	0.223082
AT1G07170	0.330594	0.11749
AT1G07200	0.438241	0.00457524
AT1G07210	0.882826	2.59941e-05
AT1G07220	0.633049	0.000248726
AT1G07230	0.783686	4.84891e-05
AT1G07300	0.0232981	0.8832
AT1G07310	0.0232981	0.8832
AT1G07320	1.01826	3.90958e-10
AT1G07350	-0.485322	0.000778508
AT1G07360	0.409143	0.00428895
AT1G07380	-0.525813	0.0663285
AT1G07390	0.649074	0.0769673
AT1G07420	0.57242	7.88342e-05
AT1G07470	0.177345	0.270485
AT1G07480	0.238729	0.129532
AT1G07510	0.688763	2.21089e-07
AT1G07520	-0.0171047	0.928027
AT1G07530	0.351961	0.0120949
AT1G07570	0.220656	0.202371
AT1G07590	-0.120335	0.746188
AT1G07615	0.66992	0.108083
AT1G07630	-0.168064	0.342945
AT1G07650	-0.000287812	0.998534
AT1G07660	0.913868	0.000155648
AT1G07670	-0.0398746	0.777656
AT1G07700	0.987007	7.2117e-10
AT1G07702	0.268306	0.107335
AT1G07705	0.268306	0.107335
AT1G07710	0.247012	0.139419
AT1G07725	0.259866	0.182076
AT1G07728	0.259866	0.182076
AT1G07745	1.07613	1.22826e-05
AT1G07770	0.84102	1.4577e-05
AT1G07780	0.900513	0.000409367
AT1G07790	-0.0340409	0.922962
AT1G07810	-0.0502015	0.715642
AT1G07820	0.178934	0.478719
AT1G07830	0.939345	0.00019799
AT1G07840	0.365646	0.0443635
AT1G07870	0.192364	0.246394
AT1G07890	0.151514	0.393171
AT1G07901	0.455642	0.21056
AT1G07910	0.637281	3.70946e-05
AT1G07920	0.225576	0.10943
AT1G07930	0.206209	0.16712
AT1G07940	0.268529	0.0709231
AT1G07950	0.213596	0.267765
AT1G07960	0.09787	0.581854
AT1G07970	0.745025	1.41958e-05
AT1G07980	0.423405	0.00726775
AT1G07990	0.152689	0.395698
AT1G08000	0.388359	0.0285496
AT1G08010	0.486817	0.00191764
AT1G08030	0.39613	0.00403358
AT1G08040	0.353722	0.0552628
AT1G08060	0.334428	0.0111213
AT1G08110	0.654048	0.00105913
AT1G08125	0.242202	0.205682
AT1G08130	0.62541	0.00291806
AT1G08190	0.113876	0.393995
AT1G08200	0.457984	0.000703092
AT1G08210	-0.0476402	0.830246
AT1G08220	1.06947	3.04598e-11
AT1G08260	0.6998	0.000287706
AT1G08280	0.621481	0.00137394
AT1G08300	1.8133	5.44943e-25
AT1G08315	0.042195	0.896185
AT1G08320	-1.11349	0.00787064
AT1G08350	0.804313	0.000807239
AT1G08360	0.664985	0.000647993
AT1G08370	0.342613	0.0676056
AT1G08380	1.07544	1.5751e-05
AT1G08390	1.36463	2.23642e-11
AT1G08400	0.640567	1.92198e-05
AT1G08410	1.11235	8.43692e-11
AT1G08420	0.21449	0.0944918
AT1G08450	0.25043	0.602664
AT1G08460	-0.0295836	0.874915
AT1G08470	0.880052	1.82823e-05
AT1G08480	0.0317916	0.878154
AT1G08490	0.542358	0.000148183
AT1G08510	0.485741	0.000778508
AT1G08520	0.52661	0.00275438
AT1G08530	0.401333	0.0492235
AT1G08540	0.55427	0.00108525
AT1G08550	0.347612	0.0702504
AT1G08570	0.088654	0.624698
AT1G08580	0.603162	0.0110608
AT1G08590	0.521815	0.0022196
AT1G08592	0.521815	0.0022196
AT1G08600	-0.0079525	0.969934
AT1G08610	1.01633	4.43712e-08
AT1G08620	0.115173	0.46827
AT1G08640	0.236726	0.21528
AT1G08660	0.583823	0.00264166
AT1G08680	0.0188053	0.915072
AT1G08700	0.895141	1.32546e-07
AT1G08710	0.303471	0.0951204
AT1G08720	0.516063	0.000258336
AT1G08750	0.479597	0.00460547
AT1G08760	-0.232902	0.138543
AT1G08780	0.597301	0.0225454
AT1G08800	-0.596452	9.43492e-05
AT1G08820	0.152205	0.338833
AT1G08830	0.333874	0.0534282
AT1G08840	0.367959	0.0281089
AT1G08845	0.873974	5.22743e-06
AT1G08880	0.28524	0.457587
AT1G08890	-2.2247	4.785e-11
AT1G08900	-0.703515	0.273219
AT1G08910	0.346103	0.12011
AT1G08920	-0.405022	0.0589426
AT1G08930	0.0612978	0.768795
AT1G08960	0.797274	6.88419e-06
AT1G08970	0.447824	0.0312399
AT1G08980	0.734972	8.70126e-06
AT1G09010	0.224167	0.115931
AT1G09020	0.312268	0.0507667
AT1G09040	1.14789	6.09668e-05
AT1G09060	0.609303	1.62337e-06
AT1G09070	0.224003	0.360856
AT1G09100	-0.243369	0.295158
AT1G09130	0.12805	0.368324
AT1G09140	-0.314863	0.0170141
AT1G09150	0.184799	0.4351
AT1G09160	0.49811	0.000149035
AT1G09195	-0.0398067	0.833867
AT1G09210	1.08352	9.35435e-09
AT1G09230	0.201965	0.319678
AT1G09270	0.196659	0.175847
AT1G09280	0.43716	0.0149627
AT1G09290	0.745094	0.000337024
AT1G09300	0.773487	0.00144915
AT1G09310	0.292525	0.186344
AT1G09320	0.347306	0.0389872
AT1G09330	0.379091	0.00795132
AT1G09340	0.921171	8.2684e-07
AT1G09390	0.980808	3.50111e-07
AT1G09400	0.980808	3.50111e-07
AT1G09420	0.0995305	0.609526
AT1G09421	0.0995305	0.609526
AT1G09430	0.192657	0.248698
AT1G09490	0.715714	0.067333
AT1G09510	0.537348	0.00402417
AT1G09520	0.537348	0.00402417
AT1G09530	0.228062	0.164581
AT1G09570	0.0936796	0.514007
AT1G09580	1.76543	6.08297e-13
AT1G09590	0.854507	2.26825e-06
AT1G09610	0.448454	0.00166225
AT1G09620	0.448454	0.00166225
AT1G09630	0.89842	8.4822e-06
AT1G09640	0.45704	0.00381372
AT1G09645	0.136735	0.443311
AT1G09660	0.42974	0.39172
AT1G09690	0.986644	2.50176e-06
AT1G09700	0.91087	3.31125e-08
AT1G09710	-0.0625497	0.799714
AT1G09730	0.119415	0.485591
AT1G09740	-0.880835	4.01856e-09
AT1G09760	0.66924	5.56773e-05
AT1G09770	0.397425	0.00157654
AT1G09780	0.275818	0.112769
AT1G09794	0.146514	0.616464
AT1G09795	-0.0115398	0.955516
AT1G09800	0.559534	0.0800187
AT1G09810	-0.168205	0.5294
AT1G09815	0.356425	0.261155
AT1G09820	1.22742	4.79152e-13
AT1G09830	0.645802	0.000873065
AT1G09840	0.314052	0.0190151
AT1G09850	-0.14604	0.504147
AT1G09870	0.0398816	0.793265
AT1G09900	0.633399	6.29107e-05
AT1G09910	-0.331661	0.103227
AT1G09920	0.0832179	0.635845
AT1G09940	0.282377	0.0625534
AT1G09960	-0.145106	0.495833
AT1G09970	0.489178	0.00630385
AT1G09980	0.459047	0.00342658
AT1G09995	0.364034	0.020778
AT1G10020	0.752088	0.000238984
AT1G10030	0.77609	0.00199413
AT1G10040	-1.32439	1.53088e-08
AT1G10050	-0.425957	0.00251612
AT1G10070	-0.675954	0.0038053
AT1G10090	0.0192515	0.902213
AT1G10095	0.0157752	0.940863
AT1G10120	0.2512	0.174934
AT1G10130	0.472625	0.0109026
AT1G10140	-0.542192	0.0723764
AT1G10150	0.493985	0.00240755
AT1G10170	0.221002	0.0967455
AT1G10180	0.583689	0.00013671
AT1G10200	-0.109082	0.603767
AT1G10210	-0.132853	0.466062
AT1G10240	0.649856	0.000134533
AT1G10270	0.834734	0.0190224
AT1G10280	0.678346	0.0019961
AT1G10290	0.279445	0.100336
AT1G10310	0.358323	0.0301866
AT1G10320	0.0437168	0.786849
AT1G10330	0.703716	0.00835339
AT1G10350	0.632167	0.00173618
AT1G10390	0.283669	0.0335847
AT1G10410	-0.459596	0.0036029
AT1G10430	0.391031	0.0076519
AT1G10450	-0.082151	0.699523
AT1G10490	0.845361	2.07425e-07
AT1G10500	0.300944	0.0599518
AT1G10510	0.249772	0.18467
AT1G10522	-0.107774	0.678167
AT1G10570	0.330135	0.106483
AT1G10580	0.351017	0.013762
AT1G10590	0.215662	0.213311
AT1G10600	0.289281	0.190871
AT1G10610	0.0432159	0.905226
AT1G10630	0.435798	0.00620845
AT1G10650	0.269317	0.2035
AT1G10660	0.132232	0.479826
AT1G10670	0.498715	0.00457524
AT1G10700	0.906573	1.78195e-08
AT1G10720	0.148382	0.334483
AT1G10730	-0.390984	0.0233171
AT1G10740	0.434863	0.00117725
AT1G10760	0.212617	0.359169
AT1G10810	0.354618	0.0412082
AT1G10820	0.354618	0.0412082
AT1G10830	0.227539	0.308824
AT1G10840	0.419181	0.00439709
AT1G10850	0.512591	0.000484602
AT1G10865	0.510317	0.000638861
AT1G10870	0.266777	0.102091
AT1G10890	0.102067	0.502948
AT1G10900	0.601036	0.000896503
AT1G10910	0.405277	0.059312
AT1G10920	0.6397	0.0133902
AT1G10930	0.655481	0.00324725
AT1G10940	0.206039	0.113043
AT1G10950	0.383589	0.00498206
AT1G11000	-0.180339	0.327671
AT1G11020	0.233719	0.124077
AT1G11050	0.158412	0.334712
AT1G11060	0.170417	0.271059
AT1G11090	0.0437641	0.838896
AT1G11100	-0.195601	0.283116
AT1G11180	-0.197882	0.403782
AT1G11200	0.302686	0.0719073
AT1G11240	0.746724	0.000225813
AT1G11270	-2.31427	1.5007e-06
AT1G11280	0.688526	8.21751e-05
AT1G11310	0.0435462	0.8178
AT1G11320	0.581698	0.0399494
AT1G11350	0.0541831	0.773212
AT1G11360	0.210025	0.188628
AT1G11380	0.516284	0.00124329
AT1G11390	0.436916	0.000360008
AT1G11400	-0.0611639	0.653582
AT1G11410	-0.940872	0.00327426
AT1G11430	0.447717	0.00699435
AT1G11440	0.0393172	0.88747
AT1G11475	0.403501	0.147272
AT1G11480	-0.0128702	0.934254
AT1G11530	0.279222	0.697367
AT1G11592	-0.495271	0.00526348
AT1G11630	0.782206	1.01526e-06
AT1G11650	0.324231	0.064556
AT1G11660	0.450767	0.000795054
AT1G11680	0.284849	0.101025
AT1G11710	0.394385	0.0867223
AT1G11720	0.599723	0.000245203
AT1G11750	0.376666	0.0224823
AT1G11755	0.247992	0.298725
AT1G11760	0.427947	0.0272126
AT1G11770	0.37913	0.0163008
AT1G11780	0.37913	0.0163008
AT1G11790	1.2615	1.17602e-19
AT1G11800	0.460186	0.0211052
AT1G11820	0.717778	3.4551e-06
AT1G11840	0.81243	8.76482e-05
AT1G11860	0.581863	0.00109611
AT1G11870	0.514424	0.00965367
AT1G11880	0.722118	0.000131867
AT1G11890	0.258196	0.116471
AT1G11900	0.123121	0.583111
AT1G11905	0.712217	3.24398e-05
AT1G11910	0.29417	0.0364899
AT1G11930	-0.0492794	0.82375
AT1G11940	0.970946	1.22826e-05
AT1G11950	-0.0278059	0.922349
AT1G11960	-0.195935	0.267318
AT1G12000	0.691487	0.00151038
AT1G12050	0.471473	0.00954366
AT1G12120	0.145665	0.571944
AT1G12140	-0.0638175	0.805513
AT1G12220	-0.542138	0.00908415
AT1G12230	0.21713	0.292132
AT1G12240	1.11811	7.97387e-06
AT1G12250	1.54037	9.51439e-21
AT1G12270	0.227376	0.12944
AT1G12280	0.232624	0.058646
AT1G12290	0.232948	0.0570961
AT1G12294	0.232948	0.0570961
AT1G12300	0.497652	0.0321424
AT1G12310	-0.181936	0.39233
AT1G12340	0.320856	0.267373
AT1G12350	0.0722918	0.738956
AT1G12360	0.260285	0.0604929
AT1G12370	0.961933	9.40802e-06
AT1G12390	0.519809	0.0174265
AT1G12410	0.461479	0.0107119
AT1G12430	0.547007	8.02809e-05
AT1G12440	0.150979	0.399848
AT1G12450	0.68754	0.000667747
AT1G12460	0.636864	0.000379079
AT1G12470	0.332221	0.0132557
AT1G12500	0.461588	0.016821
AT1G12520	0.34301	0.0551592
AT1G12530	0.296219	0.158717
AT1G12550	1.00985	0.018005
AT1G12580	0.400536	0.00371492
AT1G12620	0.607802	0.000957754
AT1G12640	0.00579183	0.972809
AT1G12650	0.2863	0.163459
AT1G12680	0.323846	0.0277903
AT1G12700	0.572778	0.0087289
AT1G12710	0.0457682	0.848082
AT1G12730	0.645326	0.0327914
AT1G12750	0.841505	6.86243e-06
AT1G12760	0.188296	0.18964
AT1G12770	0.192601	0.348773
AT1G12775	0.624623	0.00179643
AT1G12780	0.137257	0.536808
AT1G12790	0.107091	0.602472
AT1G12800	0.741369	3.50717e-06
AT1G12810	-0.212721	0.23065
AT1G12820	0.121498	0.363767
AT1G12830	0.264467	0.186204
AT1G12840	0.331744	0.0180485
AT1G12850	0.275455	0.134697
AT1G12860	0.563856	0.0214064
AT1G12900	1.1937	1.71064e-11
AT1G12910	0.20698	0.215904
AT1G12920	0.490729	0.00300394
AT1G12930	0.549425	0.00217587
AT1G12970	0.103556	0.562792
AT1G12990	0.328787	0.0401924
AT1G13000	0.196583	0.295096
AT1G13020	0.457116	0.00344407
AT1G13040	0.740862	0.0250788
AT1G13060	0.343147	0.0556863
AT1G13090	0.215111	0.334204
AT1G13120	0.507797	0.0119158
AT1G13150	0.0470972	0.894108
AT1G13160	0.827572	1.13778e-06
AT1G13170	0.657384	0.000151906
AT1G13180	0.859741	5.12848e-06
AT1G13190	0.115787	0.482833
AT1G13195	0.237251	0.151297
AT1G13210	-0.257929	0.121738
AT1G13220	0.496824	0.00279203
AT1G13270	-1.45829	0.00218256
AT1G13320	0.513183	0.0010622
AT1G13350	0.291041	0.0345004
AT1G13380	0.766642	0.00110451
AT1G13390	-0.225717	0.23981
AT1G13440	-0.0199215	0.921358
AT1G13450	0.40021	0.0151756
AT1G13460	0.0517812	0.773728
AT1G13560	0.611217	4.87464e-05
AT1G13570	0.3819	0.0265281
AT1G13580	0.470199	0.0127557
AT1G13630	0.664812	0.00113924
AT1G13640	0.0453791	0.803913
AT1G13690	0.514837	0.00179643
AT1G13700	0.592842	0.000102998
AT1G13730	0.903543	1.52887e-05
AT1G13740	-0.468316	0.032845
AT1G13770	0.556578	0.00436562
AT1G13780	0.489245	0.0109592
AT1G13820	1.41832	8.49396e-18
AT1G13860	0.656083	0.0110761
AT1G13870	0.44458	0.0137122
AT1G13880	0.284543	0.057896
AT1G13900	0.175057	0.252138
AT1G13940	-0.0644248	0.690489
AT1G13960	-0.00817589	0.963042
AT1G13980	0.607315	5.31414e-05
AT1G13990	-0.565537	0.00117051
AT1G14000	0.294266	0.0354321
AT1G14010	0.294266	0.0354321
AT1G14020	0.556711	0.00100297
AT1G14030	0.554895	0.00115945
AT1G14060	1.41284	1.4431e-10
AT1G14070	0.335613	0.132932
AT1G14130	-0.177765	0.409315
AT1G14140	0.908647	5.32695e-07
AT1G14180	1.06913	7.98117e-06
AT1G14205	0.0465617	0.850216
AT1G14210	0.14163	0.615377
AT1G14230	0.44854	0.00595379
AT1G14270	0.767057	2.13765e-05
AT1G14280	0.625054	0.0437979
AT1G14290	0.855355	5.61851e-10
AT1G14300	1.22009	5.33408e-12
AT1G14310	1.05248	4.61739e-06
AT1G14320	0.382113	0.0171981
AT1G14330	0.358437	0.0211663
AT1G14340	0.127248	0.683664
AT1G14345	1.31191	4.0071e-06
AT1G14360	1.39188	1.25756e-12
AT1G14370	-0.33893	0.0399027
AT1G14380	0.38538	0.0548137
AT1G14400	0.192517	0.20622
AT1G14410	0.80973	0.0135804
AT1G14450	0.61474	0.00355302
AT1G14460	0.310843	0.101863
AT1G14510	0.391223	0.0249945
AT1G14520	0.422375	0.173468
AT1G14530	0.0754796	0.662599
AT1G14560	0.2856	0.0530734
AT1G14570	0.210555	0.144315
AT1G14590	0.528451	0.0018704
AT1G14610	0.611537	0.000316729
AT1G14620	1.27849	7.99266e-10
AT1G14642	-0.0372554	0.921573
AT1G14650	-0.00291315	0.985463
AT1G14660	0.368073	0.0398623
AT1G14670	0.328019	0.0291753
AT1G14685	0.816016	6.99591e-06
AT1G14690	0.481979	0.0134613
AT1G14710	0.991755	2.06833e-10
AT1G14720	0.71033	0.00634359
AT1G14740	0.173621	0.222011
AT1G14770	1.08848	6.13113e-09
AT1G14810	0.920586	2.00301e-09
AT1G14820	0.55531	0.000692462
AT1G14830	0.537821	5.52515e-05
AT1G14840	0.706873	7.9944e-05
AT1G14850	0.914591	1.51023e-12
AT1G14900	0.631889	0.124701
AT1G14910	0.207551	0.198202
AT1G14920	0.554643	0.123878
AT1G14980	-0.27003	0.187221
AT1G15020	0.312609	0.0831395
AT1G15030	0.632624	0.000117305
AT1G15040	0.632624	0.000117305
AT1G15060	0.269036	0.0885631
AT1G15110	-0.381745	0.00751965
AT1G15120	0.106237	0.593609
AT1G15130	0.102719	0.443373
AT1G15140	0.372444	0.015642
AT1G15165	1.326	1.28635e-18
AT1G15170	1.13498	3.334e-15
AT1G15175	1.13498	3.334e-15
AT1G15180	1.05327	3.42442e-12
AT1G15200	0.53562	0.000485986
AT1G15215	0.212188	0.39154
AT1G15220	0.215337	0.26835
AT1G15230	0.446454	0.0164024
AT1G15240	0.128528	0.331349
AT1G15270	0.0586851	0.757218
AT1G15280	0.2789	0.0731984
AT1G15290	0.769163	6.06251e-07
AT1G15310	-0.351339	0.226916
AT1G15340	0.462067	0.00194548
AT1G15350	-0.237636	0.133907
AT1G15370	0.22742	0.158836
AT1G15400	-0.727249	0.022338
AT1G15410	0.342355	0.103733
AT1G15420	0.804218	9.74405e-07
AT1G15430	0.114605	0.499821
AT1G15440	1.06873	5.13932e-11
AT1G15470	0.700992	0.000134467
AT1G15490	0.45053	0.00648759
AT1G15500	0.407791	0.0173384
AT1G15510	0.846037	0.00831784
AT1G15530	0.801092	0.000159721
AT1G15570	0.997443	0.00856333
AT1G15690	0.391106	0.0165301
AT1G15710	0.90969	0.000215437
AT1G15720	0.198944	0.556473
AT1G15730	0.60722	1.85981e-05
AT1G15740	0.179833	0.294222
AT1G15750	0.176678	0.200152
AT1G15780	0.136636	0.271483
AT1G15800	-1.04602	0.0118143
AT1G15810	0.334439	0.029073
AT1G15820	1.19831	2.25175e-08
AT1G15860	-0.0298452	0.898379
AT1G15880	0.321224	0.0385334
AT1G15890	-0.200425	0.265605
AT1G15910	0.940641	5.82265e-10
AT1G15920	0.458689	0.0548384
AT1G15930	0.884136	5.85002e-06
AT1G15940	0.355572	0.0789907
AT1G15970	0.564162	0.00110026
AT1G15980	1.22641	1.46432e-09
AT1G16010	0.268813	0.0683757
AT1G16020	0.777632	2.75269e-06
AT1G16040	-0.383544	0.0765194
AT1G16080	0.434817	0.00205767
AT1G16090	0.434817	0.00205767
AT1G16110	0.429186	0.0692135
AT1G16130	-0.780796	0.000499405
AT1G16170	0.488965	0.0104419
AT1G16180	0.188945	0.223451
AT1G16190	0.591295	5.65984e-06
AT1G16210	0.109132	0.521222
AT1G16240	0.156961	0.390591
AT1G16250	0.226552	0.0872585
AT1G16260	0.226552	0.0872585
AT1G16270	0.239118	0.0755852
AT1G16280	0.041563	0.84459
AT1G16300	0.453424	0.0252538
AT1G16320	0.354912	0.0339875
AT1G16340	0.622447	0.0272055
AT1G16350	1.04229	5.89582e-06
AT1G16460	-0.0742162	0.748124
AT1G16470	0.0515374	0.82091
AT1G16480	0.978533	0.00263047
AT1G16520	0.407814	0.212962
AT1G16540	-0.433399	0.0131585
AT1G16560	0.353101	0.0476884
AT1G16570	0.332436	0.0860273
AT1G16610	0.318349	0.0359503
AT1G16650	0.79662	1.50773e-05
AT1G16670	-0.0949275	0.620778
AT1G16680	0.570362	0.00457367
AT1G16690	0.641867	0.055797
AT1G16700	0.423221	0.0103624
AT1G16710	0.145371	0.267762
AT1G16720	1.28332	3.01058e-22
AT1G16740	0.0367381	0.896147
AT1G16750	0.0646529	0.757193
AT1G16780	0.510907	0.121027
AT1G16800	0.600455	4.73686e-05
AT1G16810	0.157051	0.430407
AT1G16820	0.0149272	0.968811
AT1G16825	0.473961	0.0161586
AT1G16840	0.256824	0.171614
AT1G16858	0.208962	0.131112
AT1G16860	0.208962	0.131112
AT1G16870	0.796876	1.43189e-05
AT1G16880	0.963826	6.78343e-07
AT1G16890	0.169484	0.364746
AT1G16900	0.26654	0.163216
AT1G16920	0.743426	2.50464e-06
AT1G16930	-0.468781	0.0127136
AT1G16970	0.0102967	0.971047
AT1G17040	0.480455	0.0463662
AT1G17050	0.824519	4.49127e-06
AT1G17070	0.182157	0.265027
AT1G17080	-0.0116894	0.948674
AT1G17100	0.316671	0.0352795
AT1G17110	0.316671	0.0352795
AT1G17120	0.143712	0.453105
AT1G17130	0.111403	0.498307
AT1G17145	0.205064	0.27129
AT1G17160	0.409667	0.0438966
AT1G17200	-0.00452038	0.989524
AT1G17210	0.332535	0.0244213
AT1G17220	0.862197	1.45388e-11
AT1G17230	-0.340261	0.056107
AT1G17232	-0.340261	0.056107
AT1G17250	-0.132351	0.70438
AT1G17255	-0.190041	0.403148
AT1G17270	0.34554	0.0327622
AT1G17280	0.30515	0.0942805
AT1G17290	0.11623	0.430248
AT1G17330	0.0453421	0.859268
AT1G17340	-0.0628649	0.64394
AT1G17350	0.885294	1.37577e-06
AT1G17360	0.533626	0.000105603
AT1G17370	0.392941	0.0112731
AT1G17410	0.439128	0.00851726
AT1G17440	0.134048	0.298725
AT1G17450	-0.0343535	0.835998
AT1G17455	-0.24681	0.500758
AT1G17460	-2.36453	1.50886e-26
AT1G17470	0.261796	0.110505
AT1G17500	0.047264	0.768795
AT1G17520	0.151006	0.471484
AT1G17530	0.119204	0.498251
AT1G17540	0.119204	0.498251
AT1G17550	0.0139657	0.936573
AT1G17580	0.130079	0.411392
AT1G17620	0.0933203	0.837932
AT1G17640	-0.283411	0.202004
AT1G17650	0.440707	0.239301
AT1G17665	-2.49137	7.2465e-16
AT1G17680	-0.119641	0.504067
AT1G17690	0.231252	0.232892
AT1G17720	0.205265	0.186895
AT1G17730	0.333185	0.0221562
AT1G17760	0.116958	0.487304
AT1G17780	-0.375564	0.0845262
AT1G17790	0.277536	0.0497838
AT1G17820	0.142812	0.408079
AT1G17830	0.376698	0.0519727
AT1G17840	0.179033	0.310562
AT1G17850	0.931186	0.000227102
AT1G17880	0.470698	0.0494755
AT1G17890	0.359585	0.118712
AT1G17930	0.144602	0.454033
AT1G17940	-0.613202	0.00240414
AT1G17970	0.984563	0.000113445
AT1G17980	0.333059	0.0178764
AT1G17990	0.257448	0.20356
AT1G18020	0.282403	0.174269
AT1G18030	0.378004	0.00807976
AT1G18040	0.517897	0.022149
AT1G18060	1.8365	5.4193e-18
AT1G18070	0.249135	0.101917
AT1G18080	0.840521	1.42497e-06
AT1G18090	0.650765	0.00271339
AT1G18150	0.443083	0.0014945
AT1G18160	0.1797	0.171789
AT1G18170	0.310511	0.206871
AT1G18190	0.47786	0.00090256
AT1G18210	0.270901	0.239749
AT1G18260	0.203278	0.175383
AT1G18270	0.0564247	0.746482
AT1G18300	-0.0721279	0.746677
AT1G18320	0.893624	0.0010121
AT1G18330	-0.643174	0.000219163
AT1G18335	0.481448	0.0390116
AT1G18340	0.99058	1.83629e-05
AT1G18360	-0.493627	0.135891
AT1G18390	0.124372	0.641854
AT1G18415	0.853387	6.5165e-06
AT1G18420	0.853387	6.5165e-06
AT1G18440	0.791097	0.000169058
AT1G18450	0.706543	9.74234e-07
AT1G18460	0.432126	0.00771244
AT1G18470	0.136981	0.323447
AT1G18480	0.30906	0.036397
AT1G18485	0.79287	8.57728e-07
AT1G18490	0.722354	0.00249675
AT1G18500	0.325235	0.0271944
AT1G18540	0.764216	0.000129402
AT1G18550	-0.0708822	0.795241
AT1G18560	0.207683	0.336303
AT1G18580	0.315212	0.0441819
AT1G18600	0.694614	0.000436802
AT1G18610	0.97074	3.45512e-07
AT1G18620	0.524672	0.00182277
AT1G18630	0.646744	0.0183603
AT1G18640	0.410775	0.034599
AT1G18650	0.0194551	0.954744
AT1G18660	0.520173	0.00382471
AT1G18670	0.904786	1.45494e-07
AT1G18680	0.682319	0.0464569
AT1G18690	0.676066	7.85008e-05
AT1G18700	0.488738	0.0059444
AT1G18720	0.379259	0.0625105
AT1G18730	1.38268	8.70354e-10
AT1G18735	1.38268	8.70354e-10
AT1G18740	0.158761	0.409315
AT1G18750	0.522338	0.051982
AT1G18773	1.22164	8.22785e-06
AT1G18800	0.413867	0.33312
AT1G18840	0.214087	0.413758
AT1G18850	1.06172	2.34046e-06
AT1G18890	0.422693	0.00872289
AT1G18900	0.812897	7.1725e-09
AT1G18910	-0.545442	0.000298322
AT1G18950	0.480727	0.00575551
AT1G19000	0.557265	0.0158363
AT1G19010	0.543458	0.00373642
AT1G19025	0.0294433	0.906608
AT1G19070	0.660187	0.00242405
AT1G19080	0.660187	0.00242405
AT1G19100	0.472108	0.00665178
AT1G19110	0.0326808	0.816511
AT1G19120	0.485689	0.00547469
AT1G19130	0.402706	0.0198179
AT1G19140	1.52284	2.41014e-19
AT1G19170	0.565215	0.000700905
AT1G19220	0.246198	0.0873398
AT1G19230	0.586304	0.000966621
AT1G19240	0.586304	0.000966621
AT1G19270	0.0459384	0.789695
AT1G19290	0.731157	0.00714019
AT1G19310	-0.297948	0.118022
AT1G19330	0.744994	0.000331353
AT1G19340	0.15665	0.673942
AT1G19350	0.505747	0.00252057
AT1G19360	0.289996	0.0855748
AT1G19370	-0.975813	1.00329e-05
AT1G19394	-0.131621	0.390522
AT1G19396	-0.131621	0.390522
AT1G19397	-0.131621	0.390522
AT1G19400	-0.156006	0.447192
AT1G19430	-0.0542474	0.791582
AT1G19440	0.62909	0.00453878
AT1G19450	1.07746	3.77791e-06
AT1G19480	0.71292	0.000101365
AT1G19485	0.293144	0.0871057
AT1G19490	-0.336949	0.0564947
AT1G19520	1.13282	7.09904e-09
AT1G19570	0.399516	0.12513
AT1G19580	0.743585	1.41385e-06
AT1G19600	0.849163	3.10896e-05
AT1G19650	1.19299	9.97382e-08
AT1G19660	0.0173601	0.923257
AT1G19680	0.272121	0.180891
AT1G19700	0.404884	0.0164356
AT1G19710	0.652409	0.0443198
AT1G19715	0.948246	1.35232e-11
AT1G19720	0.948246	1.35232e-11
AT1G19730	1.33428	5.59871e-13
AT1G19740	0.692552	6.96078e-05
AT1G19770	0.00716126	0.970576
AT1G19780	0.00716126	0.970576
AT1G19800	0.357324	0.0675316
AT1G19835	0.324441	0.0741032
AT1G19860	0.671625	0.000850432
AT1G19870	0.248515	0.111912
AT1G19880	0.37679	0.0218185
AT1G19910	0.26901	0.0619156
AT1G19920	0.26901	0.0619156
AT1G19970	0.763308	0.0003287
AT1G19980	0.0844413	0.678516
AT1G19990	1.37541	7.31038e-09
AT1G20020	1.11299	5.48372e-09
AT1G20050	0.201843	0.283731
AT1G20090	0.347461	0.00954124
AT1G20100	0.12493	0.498058
AT1G20110	0.184495	0.190057
AT1G20200	0.223283	0.131177
AT1G20220	0.805534	0.000303919
AT1G20225	0.0655408	0.733313
AT1G20260	0.0403039	0.81588
AT1G20270	0.167176	0.475222
AT1G20300	1.07671	1.14505e-08
AT1G20330	0.680232	0.0128634
AT1G20340	1.06807	3.76437e-06
AT1G20370	1.10727	1.49746e-09
AT1G20410	0.54876	0.0086136
AT1G20430	0.973006	0.000256929
AT1G20460	0.0989624	0.572799
AT1G20510	0.153782	0.393556
AT1G20540	0.893615	9.02332e-07
AT1G20560	0.392812	0.017582
AT1G20575	0.245349	0.255381
AT1G20580	0.35743	0.103176
AT1G20620	0.612854	0.00501724
AT1G20630	0.253404	0.2609
AT1G20640	0.037532	0.840134
AT1G20650	0.223363	0.323185
AT1G20670	0.349884	0.0264568
AT1G20690	0.161439	0.561096
AT1G20691	0.161439	0.561096
AT1G20693	-0.220052	0.365976
AT1G20696	-0.248632	0.237222
AT1G20760	0.219108	0.147172
AT1G20770	0.219108	0.147172
AT1G20780	0.1414	0.327107
AT1G20810	0.699861	7.02014e-05
AT1G20816	0.48011	0.0358281
AT1G20830	0.384753	0.0412082
AT1G20840	-0.00232303	0.993026
AT1G20880	-0.145116	0.426051
AT1G20890	0.00332172	0.991576
AT1G20900	-0.555222	0.158168
AT1G20910	0.143668	0.474895
AT1G20920	0.252647	0.0636165
AT1G20950	0.896384	2.44997e-05
AT1G20960	0.271907	0.06953
AT1G20970	0.567696	0.000159356
AT1G20980	0.222312	0.0775036
AT1G21000	0.490073	0.0731862
AT1G21060	-0.0738087	0.746626
AT1G21065	0.51392	0.0240651
AT1G21070	0.58698	0.00504895
AT1G21080	0.168318	0.307483
AT1G21160	0.0454665	0.752599
AT1G21170	0.400758	0.010064
AT1G21190	0.439843	0.0272
AT1G21200	-0.334989	0.052078
AT1G21202	-0.334989	0.052078
AT1G21280	0.799543	0.00132342
AT1G21350	0.275553	0.155542
AT1G21370	0.0632867	0.761106
AT1G21380	-0.0185731	0.906716
AT1G21390	0.0323926	0.913676
AT1G21400	0.0178367	0.93952
AT1G21410	0.453538	0.00829646
AT1G21450	0.149568	0.342292
AT1G21460	0.149568	0.342292
AT1G21480	0.604984	0.00122716
AT1G21560	0.733822	0.000146198
AT1G21580	0.195612	0.137706
AT1G21590	0.570344	0.00213016
AT1G21600	0.212421	0.324696
AT1G21610	0.31503	0.06111
AT1G21630	0.218134	0.0786107
AT1G21640	0.62527	5.10817e-07
AT1G21650	0.545144	7.57672e-06
AT1G21651	-0.175225	0.424317
AT1G21660	0.281973	0.0188179
AT1G21690	0.342224	0.173382
AT1G21700	0.401894	0.00337999
AT1G21710	0.601322	0.00613855
AT1G21720	0.346761	0.0446874
AT1G21730	-0.0778026	0.650087
AT1G21740	0.360204	0.0992752
AT1G21750	-0.279688	0.149374
AT1G21760	0.184246	0.290926
AT1G21780	0.11245	0.571623
AT1G21790	0.624447	0.0456596
AT1G21840	0.325413	0.299937
AT1G21880	0.0286605	0.909198
AT1G21900	0.374782	0.0224111
AT1G21920	0.413325	0.0221297
AT1G21930	0.539217	0.0388652
AT1G21980	-0.326005	0.0236363
AT1G22020	0.14137	0.264894
AT1G22040	-0.0211883	0.909045
AT1G22050	0.217019	0.403879
AT1G22060	0.447893	0.000434867
AT1G22070	0.0714761	0.785648
AT1G22140	0.188193	0.422794
AT1G22180	-1.10082	1.83531e-09
AT1G22200	0.272108	0.101674
AT1G22270	0.404927	0.0544086
AT1G22280	0.140629	0.484271
AT1G22300	0.147392	0.397853
AT1G22310	0.476506	0.00373813
AT1G22403	0.999719	9.01274e-07
AT1G22410	1.78328	1.22855e-20
AT1G22430	0.453634	0.143123
AT1G22450	0.425172	0.00823295
AT1G22500	0.607641	0.00145617
AT1G22510	0.607641	0.00145617
AT1G22520	0.488109	0.0117037
AT1G22530	0.188932	0.385364
AT1G22540	0.669767	0.00120701
AT1G22550	0.469016	0.216569
AT1G22570	0.555939	0.00755851
AT1G22610	0.117169	0.485597
AT1G22620	0.127814	0.457698
AT1G22660	0.59779	0.000970669
AT1G22700	0.712075	0.00317623
AT1G22730	0.176309	0.27166
AT1G22740	0.166069	0.488251
AT1G22750	1.05452	4.4414e-07
AT1G22770	-0.780323	8.34763e-12
AT1G22780	0.694139	0.000313754
AT1G22790	0.231766	0.235816
AT1G22800	1.02505	1.10109e-07
AT1G22830	0.0801732	0.711353
AT1G22840	0.105266	0.528182
AT1G22850	0.362796	0.00870114
AT1G22860	0.409492	0.00223912
AT1G22870	0.190764	0.161197
AT1G22880	0.556508	0.000321416
AT1G22882	0.234296	0.16712
AT1G22910	0.349035	0.254442
AT1G22920	0.348472	0.0281823
AT1G22930	0.184313	0.18626
AT1G22940	0.17558	0.375304
AT1G22950	0.91578	0.000109524
AT1G22960	0.532636	0.00101024
AT1G22970	0.544252	0.00223659
AT1G23020	0.643933	0.00120943
AT1G23030	0.543425	0.00066093
AT1G23180	0.292454	0.094294
AT1G23190	0.174402	0.370102
AT1G23220	0.870353	5.16426e-07
AT1G23230	0.438905	0.00116783
AT1G23260	0.365932	0.0529285
AT1G23280	1.277	6.65617e-09
AT1G23290	0.357695	0.0912241
AT1G23300	0.357695	0.0912241
AT1G23310	0.707632	5.87916e-07
AT1G23330	0.352527	0.129213
AT1G23360	0.825766	3.71439e-06
AT1G23380	-1.07075	9.12993e-05
AT1G23400	0.594925	0.000924179
AT1G23440	0.0118014	0.942734
AT1G23465	1.11739	7.99026e-05
AT1G23480	0.513444	0.0103513
AT1G23490	0.358736	0.0196481
AT1G23740	0.569513	0.00422957
AT1G23780	0.267905	0.0842402
AT1G23820	0.0925443	0.746967
AT1G23860	0.400202	0.0110773
AT1G23870	0.503856	0.00104645
AT1G23880	0.913554	0.0222667
AT1G23900	-0.0214199	0.904458
AT1G23950	-0.204006	0.356849
AT1G23960	-0.0581483	0.770741
AT1G23970	-0.298238	0.229967
AT1G23980	0.841749	0.00374088
AT1G24030	0.536324	0.000751686
AT1G24040	0.536324	0.000751686
AT1G24050	0.195335	0.328004
AT1G24095	0.577449	0.117814
AT1G24100	0.267878	0.170649
AT1G24120	0.245313	0.0844276
AT1G24150	1.14222	3.00065e-05
AT1G24160	0.41374	0.00855304
AT1G24170	0.619219	0.000172361
AT1G24180	0.157976	0.2774
AT1G24190	-0.013898	0.921358
AT1G24240	-0.194253	0.480332
AT1G24265	0.784933	0.000794403
AT1G24267	0.237087	0.150032
AT1G24300	0.348403	0.0070832
AT1G24310	0.495896	0.0783376
AT1G24330	0.85814	2.96856e-07
AT1G24340	0.878221	4.98363e-10
AT1G24350	0.568404	0.000205135
AT1G24360	0.615695	0.000170341
AT1G24440	0.176159	0.330872
AT1G24460	0.288242	0.0204909
AT1G24490	0.322111	0.100473
AT1G24510	0.573881	0.000190804
AT1G24560	0.168868	0.22781
AT1G24610	0.739645	2.34146e-05
AT1G24706	0.192277	0.21527
AT1G24764	0.0350095	0.910828
AT1G24793	0.260213	0.189422
AT1G24800	0.0260143	0.876401
AT1G24822	-0.0359431	0.878154
AT1G24880	-0.0230259	0.910296
AT1G24881	0.0223343	0.894679
AT1G24909	0.0223343	0.894679
AT1G24996	-0.0651173	0.757218
AT1G25054	-0.0429411	0.837932
AT1G25055	-0.0644631	0.710789
AT1G25097	0.0223145	0.928384
AT1G25098	0.0223145	0.928384
AT1G25145	0.147947	0.440722
AT1G25150	-0.0112516	0.94788
AT1G25155	-0.0112516	0.94788
AT1G25175	-0.0827092	0.731773
AT1G25210	0.221234	0.223156
AT1G25211	-0.00936745	0.952801
AT1G25220	0.165185	0.237181
AT1G25260	1.03879	4.63208e-05
AT1G25280	0.0128309	0.947561
AT1G25290	0.512968	0.0383179
AT1G25320	-0.796419	0.0105838
AT1G25350	0.573505	9.52097e-05
AT1G25380	-0.0708285	0.626845
AT1G25390	-0.0708285	0.626845
AT1G25420	0.585396	0.000130545
AT1G25470	0.3103	0.142444
AT1G25472	0.3103	0.142444
AT1G25480	-0.596057	0.0312871
AT1G25490	0.461837	0.00171408
AT1G25500	0.175586	0.405112
AT1G25520	0.316581	0.0856864
AT1G25540	0.159795	0.28365
AT1G25570	0.525874	0.00506592
AT1G25580	-0.105288	0.528055
AT1G25682	0.153342	0.326045
AT1G26090	0.219619	0.309399
AT1G26110	0.301005	0.0209425
AT1G26120	0.278222	0.104766
AT1G26130	0.670308	0.0227976
AT1G26150	0.938254	5.39719e-10
AT1G26160	0.329891	0.0156257
AT1G26170	0.469272	0.0112352
AT1G26180	0.758191	6.16782e-06
AT1G26190	0.321524	0.0391694
AT1G26218	0.701301	0.00028157
AT1G26220	0.701301	0.00028157
AT1G26230	0.633077	4.6659e-05
AT1G26270	0.422018	0.00816805
AT1G26290	0.17506	0.292257
AT1G26300	0.166058	0.314975
AT1G26340	0.281898	0.173691
AT1G26370	0.365843	0.0165177
AT1G26440	-0.410253	0.0257136
AT1G26460	0.889617	8.99783e-07
AT1G26470	0.317881	0.234927
AT1G26520	0.764713	0.00345738
AT1G26550	0.317908	0.153844
AT1G26570	0.457454	0.0422649
AT1G26580	0.191793	0.214566
AT1G26620	0.000547517	0.998406
AT1G26630	0.160019	0.348068
AT1G26640	0.478287	0.018777
AT1G26650	0.496263	0.00624623
AT1G26660	0.127113	0.579581
AT1G26665	-1.1785	3.85439e-09
AT1G26670	0.125722	0.489378
AT1G26690	-0.379493	0.0814238
AT1G26740	0.784796	0.00330251
AT1G26750	0.766693	0.00364624
AT1G26761	1.8944	7.83935e-13
AT1G26810	0.745978	0.00127513
AT1G26830	0.224787	0.106954
AT1G26850	0.217022	0.196724
AT1G26880	0.690075	0.00197177
AT1G26900	0.530007	0.00457524
AT1G26910	1.54406	9.77107e-16
AT1G26930	0.955684	0.000103153
AT1G26940	0.469085	0.0190637
AT1G27000	0.172038	0.309981
AT1G27070	0.244578	0.129564
AT1G27090	0.390409	0.0187711
AT1G27100	0.380875	0.0462628
AT1G27110	0.64135	0.10787
AT1G27120	1.0193	2.1847e-05
AT1G27150	0.0551093	0.81421
AT1G27170	-1.13602	1.92074e-13
AT1G27180	-0.371753	0.0298357
AT1G27190	0.247454	0.110635
AT1G27200	0.0689652	0.692047
AT1G27210	0.533178	0.00563723
AT1G27290	0.325766	0.0892678
AT1G27300	0.360101	0.0135289
AT1G27310	0.405747	0.0113948
AT1G27320	0.271703	0.0600123
AT1G27330	0.279166	0.188868
AT1G27340	0.539829	0.000341828
AT1G27350	0.343292	0.0480177
AT1G27360	0.126973	0.466943
AT1G27370	-0.0593034	0.708174
AT1G27385	0.0773216	0.712222
AT1G27390	0.636977	0.00176948
AT1G27400	0.936205	1.35035e-06
AT1G27430	0.339746	0.0120044
AT1G27435	1.00726	3.94549e-07
AT1G27440	1.24676	8.71344e-11
AT1G27450	0.428232	0.0288487
AT1G27460	0.894688	1.91274e-05
AT1G27470	0.737062	1.24667e-05
AT1G27480	1.4452	2.56789e-13
AT1G27500	0.226776	0.320196
AT1G27510	0.276934	0.136307
AT1G27520	0.288168	0.0448588
AT1G27530	0.340593	0.0764928
AT1G27540	0.103794	0.536322
AT1G27580	0.171284	0.359342
AT1G27590	0.462821	0.0103624
AT1G27595	0.462821	0.0103624
AT1G27600	0.126343	0.350185
AT1G27630	-0.377306	0.00886062
AT1G27640	0.136596	0.410143
AT1G27650	0.136596	0.410143
AT1G27680	0.25461	0.427324
AT1G27690	0.148446	0.468417
AT1G27695	0.256001	0.334473
AT1G27700	1.22477	7.43185e-14
AT1G27720	1.03783	0.00317633
AT1G27750	0.428406	0.000838274
AT1G27752	0.123898	0.492913
AT1G27760	-0.240848	0.150475
AT1G27770	0.28649	0.0502018
AT1G27840	0.51687	0.00223137
AT1G27850	0.522584	0.000999319
AT1G27900	0.252274	0.144604
AT1G27910	0.498023	6.84341e-05
AT1G27920	0.215303	0.27713
AT1G27921	0.215303	0.27713
AT1G27960	-0.0804707	0.653799
AT1G27970	0.48413	0.00164584
AT1G27980	-0.149681	0.363366
AT1G28040	-1.2302	1.5912e-14
AT1G28050	-1.2302	1.5912e-14
AT1G28060	0.357498	0.0113373
AT1G28090	0.26676	0.198924
AT1G28100	0.253597	0.289059
AT1G28120	0.200443	0.225173
AT1G28140	0.737588	4.8386e-06
AT1G28150	0.240274	0.369788
AT1G28200	0.0316676	0.867347
AT1G28210	0.680793	0.0118307
AT1G28240	0.330885	0.00942699
AT1G28250	0.677261	0.00613147
AT1G28260	-0.168451	0.241226
AT1G28280	0.275604	0.231699
AT1G28320	0.2297	0.0677239
AT1G28330	-0.328828	0.168237
AT1G28340	0.563484	0.000112327
AT1G28350	0.907124	1.08587e-09
AT1G28380	0.487646	0.000707812
AT1G28395	1.81327	4.09681e-17
AT1G28410	0.720846	0.000370779
AT1G28420	0.169197	0.288069
AT1G28440	0.210337	0.261613
AT1G28490	0.3505	0.0202334
AT1G28510	0.396098	0.0307052
AT1G28520	0.258264	0.0947718
AT1G28530	0.893203	0.000631188
AT1G28540	0.0933604	0.706526
AT1G28560	0.545489	0.0950258
AT1G28580	0.0761175	0.757218
AT1G28610	-0.0345778	0.954178
AT1G28670	-0.276204	0.507203
AT1G28680	-0.402916	0.0557355
AT1G28685	-0.402916	0.0557355
AT1G28760	0.592576	0.00301139
AT1G28770	0.288238	0.444331
AT1G28790	0.657155	0.0367156
AT1G28800	0.657155	0.0367156
AT1G28820	0.520168	0.0075781
AT1G28830	0.520168	0.0075781
AT1G28840	0.520168	0.0075781
AT1G28850	0.520168	0.0075781
AT1G28860	0.520168	0.0075781
AT1G28870	0.520168	0.0075781
AT1G28880	0.520168	0.0075781
AT1G28890	0.520168	0.0075781
AT1G28900	0.520168	0.0075781
AT1G28910	0.520168	0.0075781
AT1G28920	0.520168	0.0075781
AT1G28930	-0.846416	7.40688e-07
AT1G28940	-0.846416	7.40688e-07
AT1G28950	-0.846416	7.40688e-07
AT1G28960	-0.846416	7.40688e-07
AT1G28970	-0.846416	7.40688e-07
AT1G28980	-0.846416	7.40688e-07
AT1G28990	-0.846416	7.40688e-07
AT1G29030	0.59957	0.0129501
AT1G29040	0.646652	0.00263651
AT1G29060	0.0609341	0.790774
AT1G29070	0.636597	0.00083772
AT1G29120	0.0555625	0.763636
AT1G29150	-0.014921	0.927148
AT1G29170	0.400672	0.254817
AT1G29220	0.159475	0.344523
AT1G29250	1.08317	0.00127513
AT1G29260	0.125218	0.481048
AT1G29310	0.696671	1.27832e-05
AT1G29320	1.25602	8.3568e-10
AT1G29330	-0.142658	0.316168
AT1G29340	0.227687	0.117841
AT1G29350	0.0807622	0.635603
AT1G29355	0.0841981	0.676298
AT1G29357	0.0841981	0.676298
AT1G29370	0.0893321	0.581393
AT1G29380	0.481364	0.00857352
AT1G29390	0.481364	0.00857352
AT1G29400	0.454084	0.00110019
AT1G29410	0.833207	0.00253394
AT1G29418	0.978536	0.000198159
AT1G29465	0.3755	0.253556
AT1G29470	0.427723	0.00435489
AT1G29530	1.63702	2.82578e-15
AT1G29550	0.693464	0.00260642
AT1G29690	0.263535	0.0487422
AT1G29700	1.92619	2.84741e-21
AT1G29710	0.653801	0.000208101
AT1G29750	0.752849	0.000277571
AT1G29760	0.06758	0.630361
AT1G29770	-0.409659	0.172894
AT1G29780	0.168097	0.437103
AT1G29785	0.168097	0.437103
AT1G29790	0.393438	0.0399762
AT1G29800	0.116451	0.438769
AT1G29810	0.380625	0.033627
AT1G29820	0.71527	9.26372e-05
AT1G29840	1.05008	3.80273e-06
AT1G29850	0.26928	0.186046
AT1G29880	0.768312	2.35465e-06
AT1G29890	0.645312	0.0011256
AT1G29900	1.11479	2.65116e-15
AT1G29940	1.20534	4.27292e-10
AT1G29950	0.484192	0.00745447
AT1G29951	0.484192	0.00745447
AT1G29952	0.484192	0.00745447
AT1G29965	0.70937	2.86419e-05
AT1G29970	0.413916	0.0173221
AT1G29990	0.288029	0.203602
AT1G30000	0.401358	0.00717823
AT1G30010	0.499487	0.000888989
AT1G30070	-0.854894	4.07473e-05
AT1G30090	0.317363	0.0453211
AT1G30110	-0.227194	0.735866
AT1G30120	0.405295	0.0264123
AT1G30130	0.0619324	0.797489
AT1G30200	0.213837	0.115285
AT1G30210	0.302465	0.187442
AT1G30230	0.431809	0.0470793
AT1G30240	1.20452	3.48757e-07
AT1G30270	-0.29626	0.108083
AT1G30290	0.417559	0.00709264
AT1G30300	0.27207	0.114153
AT1G30320	0.29045	0.217202
AT1G30330	-0.0599969	0.73184
AT1G30360	0.35164	0.0215233
AT1G30380	1.95915	7.57672e-06
AT1G30400	0.142939	0.414901
AT1G30410	0.249637	0.0981281
AT1G30440	0.432307	0.00205965
AT1G30450	0.441826	0.0022491
AT1G30460	0.413227	0.0558818
AT1G30470	0.208477	0.195995
AT1G30480	0.443616	0.00795092
AT1G30490	0.242078	0.0971014
AT1G30500	-0.585446	0.00528768
AT1G30520	1.40316	2.54411e-18
AT1G30540	-0.12908	0.391566
AT1G30550	0.388861	0.129592
AT1G30570	0.490303	0.000326551
AT1G30580	0.383325	0.01121
AT1G30590	0.23322	0.183659
AT1G30610	0.515605	0.0111436
AT1G30620	-0.480495	0.00152705
AT1G30630	0.40604	0.00563969
AT1G30640	0.0726357	0.623208
AT1G30650	-0.636288	0.0172579
AT1G30680	0.959668	0.000984724
AT1G30690	0.0624837	0.867347
AT1G30755	-0.409852	0.0316728
AT1G30810	0.0831292	0.567578
AT1G30820	0.516012	0.03319
AT1G30825	0.821809	9.2833e-05
AT1G30845	0.394834	0.304556
AT1G30870	0.640684	0.00257561
AT1G30880	0.640684	0.00257561
AT1G30890	0.38392	0.0138663
AT1G30910	-0.00655294	0.972217
AT1G30960	0.837996	0.00553455
AT1G30970	0.202991	0.215753
AT1G31010	1.05879	0.00317438
AT1G31020	0.281794	0.148055
AT1G31070	-0.041825	0.884197
AT1G31120	-0.0731094	0.690866
AT1G31130	0.132643	0.410221
AT1G31150	0.72804	0.000165688
AT1G31160	0.929597	2.1163e-07
AT1G31170	0.598285	0.00159947
AT1G31175	0.490224	0.00777521
AT1G31180	1.01773	9.75739e-08
AT1G31190	1.03444	1.64704e-09
AT1G31220	0.249911	0.255381
AT1G31230	0.290142	0.102996
AT1G31258	-0.364368	0.087588
AT1G31280	-1.29137	4.61878e-13
AT1G31300	0.507174	0.000226869
AT1G31330	0.943607	6.60597e-07
AT1G31340	0.585091	0.004157
AT1G31360	0.610947	0.000155329
AT1G31410	0.823136	2.46688e-07
AT1G31420	0.343814	0.00593266
AT1G31440	0.505132	0.00297989
AT1G31470	-0.0502538	0.796994
AT1G31480	0.114299	0.357231
AT1G31485	0.107584	0.390466
AT1G31490	0.107584	0.390466
AT1G31500	0.244106	0.299177
AT1G31540	0.923266	2.16703e-10
AT1G31600	0.202633	0.253117
AT1G31650	1.15778	6.48414e-06
AT1G31660	1.27616	2.35233e-08
AT1G31730	0.249227	0.0539667
AT1G31780	0.452232	0.000973555
AT1G31800	1.5513	1.7883e-16
AT1G31810	0.332493	0.0687446
AT1G31812	0.394905	0.0809425
AT1G31814	0.599732	5.6553e-05
AT1G31817	0.699983	0.000238984
AT1G31830	-0.440451	0.0113149
AT1G31835	0.697282	0.0158039
AT1G31850	-0.704224	0.000157509
AT1G31860	1.28197	4.89413e-08
AT1G31870	0.301316	0.0384113
AT1G31910	0.526065	0.00113585
AT1G31920	0.565317	0.000352085
AT1G31930	-0.082079	0.616514
AT1G31940	0.608789	0.0105622
AT1G31970	0.979844	2.00127e-06
AT1G32050	0.307171	0.0673548
AT1G32060	0.957385	2.27548e-06
AT1G32070	0.654285	0.00233206
AT1G32080	0.318725	0.0764807
AT1G32090	-1.18663	1.71461e-16
AT1G32120	0.315223	0.181868
AT1G32130	0.165083	0.250396
AT1G32150	0.495163	0.00592998
AT1G32160	0.846693	6.05037e-07
AT1G32190	-0.251314	0.378059
AT1G32200	0.7599	9.43718e-10
AT1G32210	0.597703	0.00116953
AT1G32220	1.4121	2.78894e-11
AT1G32230	0.151729	0.271037
AT1G32240	0.0293729	0.94805
AT1G32260	0.176019	0.46807
AT1G32310	0.500346	0.0877384
AT1G32330	0.041733	0.867715
AT1G32340	0.0527244	0.751864
AT1G32360	0.430608	0.00428448
AT1G32370	0.352476	0.0257626
AT1G32380	1.03246	5.62015e-06
AT1G32400	0.108475	0.490388
AT1G32410	0.209431	0.197014
AT1G32440	1.10006	6.96226e-12
AT1G32450	1.10006	6.96226e-12
AT1G32460	-0.0673431	0.766063
AT1G32470	1.28449	3.72657e-10
AT1G32490	0.333292	0.0398436
AT1G32500	0.578279	0.002569
AT1G32520	1.19456	0.000153189
AT1G32530	0.286415	0.0218891
AT1G32550	0.921015	9.00853e-05
AT1G32580	0.761393	0.000735497
AT1G32582	1.52987	5.47577e-08
AT1G32583	1.52987	5.47577e-08
AT1G32610	0.786185	0.00152408
AT1G32630	0.235267	0.352983
AT1G32700	0.461506	0.0270773
AT1G32730	1.08331	3.63415e-06
AT1G32750	0.22027	0.102714
AT1G32790	0.0624876	0.701639
AT1G32810	0.240753	0.0492235
AT1G32870	0.333803	0.0906852
AT1G32930	0.0681137	0.848414
AT1G32940	0.260808	0.0995168
AT1G32990	0.851414	0.000567739
AT1G33040	0.532578	0.0271865
AT1G33050	0.509228	0.000567758
AT1G33060	0.49326	0.00391035
AT1G33110	1.1841	1.4474e-09
AT1G33120	0.435075	0.0249587
AT1G33140	0.484935	0.00665848
AT1G33230	0.192487	0.236208
AT1G33240	0.233715	0.343988
AT1G33250	0.0246422	0.889766
AT1G33265	-0.413767	0.223322
AT1G33270	0.205496	0.198094
AT1G33290	0.487595	0.00374104
AT1G33330	-0.00452636	0.984609
AT1G33360	0.100242	0.594629
AT1G33390	0.342563	0.0895447
AT1G33400	0.491315	0.0036214
AT1G33410	1.13785	4.997e-14
AT1G33415	0.0175697	0.907286
AT1G33420	0.0676414	0.636729
AT1G33430	-0.698352	0.00951688
AT1G33470	0.0260244	0.902247
AT1G33480	0.886757	0.00106132
AT1G33490	0.502834	0.000465836
AT1G33520	0.20837	0.138174
AT1G33560	1.12963	5.87232e-14
AT1G33680	0.393033	0.00256885
AT1G33700	0.393033	0.00256885
AT1G33780	0.376885	0.0258144
AT1G33810	0.463938	0.0339584
AT1G33970	-0.134608	0.512711
AT1G33980	0.19416	0.144918
AT1G33990	0.466127	0.0355588
AT1G34000	0.466127	0.0355588
AT1G34010	1.42505	1.54904e-12
AT1G34020	0.517791	0.00186036
AT1G34030	0.559381	0.000260277
AT1G34110	-0.157027	0.452338
AT1G34120	0.153937	0.409057
AT1G34130	0.660634	6.33569e-06
AT1G34150	0.416159	0.00501724
AT1G34180	-0.832834	0.0756094
AT1G34190	0.146692	0.279329
AT1G34200	0.245713	0.203251
AT1G34210	0.275971	0.108126
AT1G34220	0.0978601	0.540095
AT1G34260	0.235144	0.0974197
AT1G34270	0.216797	0.180882
AT1G34300	0.0356023	0.812522
AT1G34320	0.329325	0.0677263
AT1G34340	0.846109	7.0174e-05
AT1G34350	0.893559	0.000454101
AT1G34360	0.312116	0.205678
AT1G34370	0.147863	0.353404
AT1G34420	0.117263	0.396757
AT1G34430	0.148781	0.294564
AT1G34470	0.381328	0.0392154
AT1G34550	0.659826	7.73793e-08
AT1G34570	0.944744	0.000168228
AT1G34630	0.125893	0.464762
AT1G34750	-0.211547	0.244617
AT1G34760	-0.410696	0.116872
AT1G34770	0.447983	0.041536
AT1G34780	0.52449	0.00113585
AT1G34844	0.108291	0.585208
AT1G35160	0.0678962	0.632585
AT1G35190	-0.0693896	0.695037
AT1G35220	0.512512	0.000106668
AT1G35340	0.651257	2.27447e-05
AT1G35350	1.17721	7.1968e-11
AT1G35460	0.423579	0.0112836
AT1G35470	0.14224	0.414173
AT1G35510	0.414382	0.00138274
AT1G35515	0.345641	0.153163
AT1G35516	0.345641	0.153163
AT1G35540	-0.307508	0.70141
AT1G35580	0.567239	0.000548172
AT1G35620	0.332245	0.0636601
AT1G35625	0.332245	0.0636601
AT1G35660	-0.441174	0.00843553
AT1G35670	0.557167	5.88336e-06
AT1G35680	1.07651	3.63996e-12
AT1G36050	0.395847	0.00457424
AT1G36070	0.0465619	0.794084
AT1G36160	0.306746	0.0472811
AT1G36180	0.831571	0.0245036
AT1G36280	1.00802	1.32266e-07
AT1G36310	0.584371	0.0027378
AT1G36320	0.312673	0.208577
AT1G36370	0.410076	0.00889454
AT1G36380	0.381983	0.131442
AT1G36390	0.381983	0.131442
AT1G36730	0.178867	0.280219
AT1G36732	0.178867	0.280219
AT1G36980	0.190323	0.352748
AT1G36990	0.342261	0.0217022
AT1G36992	0.342261	0.0217022
AT1G40104	-1.29718	8.99576e-22
AT1G41880	0.526405	0.0259162
AT1G42430	0.940972	2.61368e-06
AT1G42440	0.504738	0.00209016
AT1G42470	0.267825	0.0485437
AT1G42480	0.635568	0.00664394
AT1G42540	0.844089	7.06363e-08
AT1G42550	0.863381	2.02505e-06
AT1G42960	-0.0299855	0.88753
AT1G42970	0.862712	5.36423e-07
AT1G42980	0.0412582	0.844119
AT1G42990	0.0412582	0.844119
AT1G43130	0.0853134	0.704124
AT1G43170	0.775899	2.85821e-06
AT1G43190	0.359632	0.0670904
AT1G43245	0.104989	0.690486
AT1G43560	0.490551	0.0162798
AT1G43580	0.521438	0.0517002
AT1G43620	-0.126308	0.53007
AT1G43670	0.385839	0.0479556
AT1G43690	0.322834	0.0467005
AT1G43700	0.206811	0.33031
AT1G43710	0.490487	0.00303654
AT1G43770	-0.365657	0.0642513
AT1G43850	0.243423	0.0871057
AT1G43860	0.381511	0.0185213
AT1G43890	0.101051	0.638417
AT1G43900	0.288262	0.234533
AT1G43950	-0.56407	0.46539
AT1G44000	1.14462	1.54365e-11
AT1G44120	0.669446	1.68237e-05
AT1G44125	0.669446	1.68237e-05
AT1G44170	-0.445959	0.0114746
AT1G44446	0.375087	0.0488129
AT1G44575	1.38028	8.26092e-13
AT1G44750	0.214415	0.22781
AT1G44770	0.181796	0.263476
AT1G44790	-0.466795	0.0826153
AT1G44810	0.189861	0.516736
AT1G44820	0.209476	0.299277
AT1G44835	0.787895	0.000326041
AT1G44910	0.375528	0.0241366
AT1G44920	0.728316	3.12114e-05
AT1G44960	0.379006	0.0137243
AT1G45000	0.300153	0.0598306
AT1G45050	-0.236949	0.252701
AT1G45130	-0.475824	0.150224
AT1G45145	-0.461369	0.0327066
AT1G45150	0.00783326	0.969197
AT1G45160	-0.213128	0.187815
AT1G45170	0.74037	0.00062183
AT1G45180	0.908746	3.26978e-12
AT1G45207	1.68065	1.40358e-20
AT1G45229	0.561426	0.00105594
AT1G45230	0.490759	0.0168485
AT1G45233	0.124843	0.513993
AT1G45234	0.561426	0.00105594
AT1G45236	0.561426	0.00105594
AT1G45238	0.561426	0.00105594
AT1G45240	0.561426	0.00105594
AT1G45242	0.561426	0.00105594
AT1G45244	0.561426	0.00105594
AT1G45246	0.561426	0.00105594
AT1G45248	0.561426	0.00105594
AT1G45249	-0.324475	0.0275915
AT1G45332	0.738627	2.21707e-06
AT1G45474	0.978562	1.39457e-08
AT1G45545	0.978562	1.39457e-08
AT1G45688	0.747501	1.68789e-05
AT1G45976	0.150296	0.347127
AT1G47056	0.501869	0.00257727
AT1G47128	0.310244	0.131404
AT1G47200	0.362719	0.0399175
AT1G47230	0.581162	0.00859332
AT1G47240	0.51019	0.00244262
AT1G47250	0.411193	0.0599987
AT1G47260	0.413722	0.0139862
AT1G47270	0.00615451	0.981858
AT1G47278	0.589877	0.000905879
AT1G47290	0.650446	0.00520307
AT1G47310	0.233172	0.139089
AT1G47330	-0.19395	0.361529
AT1G47380	0.754838	8.1172e-11
AT1G47410	0.2828	0.060354
AT1G47420	0.2828	0.060354
AT1G47490	0.280406	0.18626
AT1G47500	0.376915	0.0251196
AT1G47530	0.143095	0.443299
AT1G47550	0.228035	0.192873
AT1G47560	0.0590478	0.802391
AT1G47570	0.37919	0.0907073
AT1G47578	0.43981	0.0920969
AT1G47640	0.372675	0.0594123
AT1G47710	0.00677524	0.973866
AT1G47720	0.766498	0.000309004
AT1G47740	0.348981	0.0294085
AT1G47750	0.348981	0.0294085
AT1G47820	0.668789	0.105808
AT1G47830	0.173831	0.376215
AT1G47870	-0.154722	0.641863
AT1G47900	0.759014	0.00813932
AT1G47970	-0.0431539	0.884905
AT1G48030	0.545443	0.00260515
AT1G48040	0.140128	0.334712
AT1G48050	0.101101	0.627182
AT1G48090	0.249314	0.037929
AT1G48110	0.263467	0.0611218
AT1G48120	-0.282086	0.225077
AT1G48140	0.0458466	0.778728
AT1G48160	0.443718	0.0236812
AT1G48170	0.0035379	0.988372
AT1G48175	-0.399078	0.0976833
AT1G48200	0.100976	0.627252
AT1G48210	-0.894002	1.1744e-05
AT1G48230	0.801166	6.64659e-05
AT1G48240	0.404999	0.00262228
AT1G48260	-1.44431	6.51828e-10
AT1G48270	0.480862	0.0183899
AT1G48300	0.0662737	0.742328
AT1G48310	0.236729	0.322826
AT1G48315	0.816941	9.68422e-05
AT1G48320	0.816941	9.68422e-05
AT1G48350	0.740578	0.000465104
AT1G48360	0.713685	0.000396457
AT1G48370	-0.859093	0.0160559
AT1G48380	0.166591	0.389967
AT1G48410	0.129044	0.383407
AT1G48420	0.530968	0.00443794
AT1G48430	-0.197315	0.279492
AT1G48440	0.153615	0.344359
AT1G48450	0.137586	0.36797
AT1G48460	0.838719	1.28874e-05
AT1G48480	0.650338	0.00674074
AT1G48490	-0.226672	0.101888
AT1G48520	0.578223	0.000574647
AT1G48540	-0.220085	0.0909182
AT1G48550	-0.138935	0.474426
AT1G48560	0.195741	0.422885
AT1G48570	1.19871	8.85417e-12
AT1G48598	0.78088	0.00874141
AT1G48600	0.78088	0.00874141
AT1G48610	0.975908	8.48081e-05
AT1G48620	-0.0433757	0.832859
AT1G48630	1.24296	4.51866e-10
AT1G48635	0.194853	0.234859
AT1G48650	0.960835	5.65881e-11
AT1G48760	0.435244	0.00345262
AT1G48770	0.560485	0.0292945
AT1G48790	0.159468	0.313124
AT1G48830	0.552359	0.0147418
AT1G48840	0.147267	0.459763
AT1G48850	0.517796	0.00663367
AT1G48860	0.32248	0.0687446
AT1G48880	0.52601	0.00146515
AT1G48900	0.363272	0.00746646
AT1G48920	0.522748	0.00843977
AT1G48950	0.697666	4.56466e-05
AT1G48970	0.114117	0.414901
AT1G49032	0.286353	0.474949
AT1G49040	0.548319	0.000319942
AT1G49050	0.337925	0.0174531
AT1G49140	0.849366	4.42761e-05
AT1G49170	0.0598747	0.844853
AT1G49180	0.305785	0.223511
AT1G49240	0.0505185	0.797426
AT1G49300	0.0232547	0.893094
AT1G49340	0.511514	0.00138274
AT1G49350	0.0720667	0.731362
AT1G49360	-0.226311	0.306314
AT1G49380	0.753921	8.13292e-05
AT1G49400	0.446298	0.036146
AT1G49405	0.446298	0.036146
AT1G49410	0.613597	0.249116
AT1G49480	0.475802	0.0075781
AT1G49510	0.762373	7.49781e-05
AT1G49520	0.300813	0.15622
AT1G49540	0.598238	0.00345738
AT1G49560	-1.78032	1.82823e-05
AT1G49580	0.822858	0.0146
AT1G49590	0.210494	0.228252
AT1G49600	0.54148	0.00953879
AT1G49630	0.805871	1.52655e-05
AT1G49670	-0.224754	0.197424
AT1G49710	-0.315545	0.0403143
AT1G49720	-2.36414	1.10863e-10
AT1G49730	0.748402	4.61791e-06
AT1G49740	0.569887	0.00641587
AT1G49760	0.630084	0.000495454
AT1G49820	0.308428	0.108039
AT1G49832	-0.0115432	0.961849
AT1G49840	0.938626	5.22908e-06
AT1G49850	0.087905	0.632476
AT1G49880	0.314475	0.153889
AT1G49890	0.89539	8.73072e-07
AT1G49950	0.288191	0.0383291
AT1G49960	0.177815	0.235957
AT1G49970	0.177815	0.235957
AT1G49975	0.788654	0.00723639
AT1G49980	0.301644	0.153163
AT1G50000	0.279466	0.208228
AT1G50010	0.974925	3.23257e-08
AT1G50020	0.335772	0.116688
AT1G50030	0.147559	0.278773
AT1G50055	0.691306	0.0285261
AT1G50120	0.425577	0.0048238
AT1G50140	0.471426	0.0120086
AT1G50170	0.11623	0.559416
AT1G50200	0.296878	0.0777068
AT1G50250	1.03471	1.75845e-12
AT1G50260	0.375261	0.0118715
AT1G50300	0.592463	6.7949e-05
AT1G50310	0.157368	0.387968
AT1G50320	0.157368	0.387968
AT1G50360	-0.0103897	0.95796
AT1G50370	0.270307	0.0829304
AT1G50380	0.0277847	0.874941
AT1G50410	0.22476	0.10356
AT1G50420	0.415094	0.0172859
AT1G50430	0.707263	3.19797e-05
AT1G50440	0.384485	0.0240241
AT1G50450	0.79096	8.87315e-07
AT1G50460	0.397539	0.00131378
AT1G50480	0.0296249	0.869493
AT1G50500	0.212409	0.259597
AT1G50510	0.0296776	0.882382
AT1G50570	-0.166663	0.31342
AT1G50575	0.195926	0.372008
AT1G50600	0.258264	0.111912
AT1G50620	0.554613	0.00109824
AT1G50640	0.0210781	0.921358
AT1G50659	0.555529	0.00255778
AT1G50660	0.528112	0.00272721
AT1G50670	0.451692	0.0457125
AT1G50710	0.86885	0.000440374
AT1G50730	0.189466	0.286494
AT1G50740	0.168153	0.256974
AT1G50750	0.168153	0.256974
AT1G50840	0.504694	0.000944883
AT1G50890	0.399035	0.0217022
AT1G50900	0.97643	2.07364e-08
AT1G50910	0.967164	1.4874e-08
[truncated: 10,723 more rows]

## Sheet: 3. DEseq2_det1(L)_vs_WT(L)
Gene ID	Log2 FC	FDR
AT1G01020	-2.57548	4.19357e-41
AT1G01040	-3.02216	2.7832e-161
AT1G01046	-3.01915	1.85735e-157
AT1G01050	-2.18745	8.56721e-21
AT1G01060	-1.9374	4.222e-22
AT1G01080	-3.01661	5.56932e-45
AT1G01090	-3.08976	5.23091e-88
AT1G01100	-1.78739	1.08719e-26
AT1G01140	-3.34968	4.43224e-99
AT1G01160	-2.23203	2.31438e-50
AT1G01170	-3.37728	3.07687e-14
AT1G01210	-2.27045	1.30695e-36
AT1G01220	-2.87434	1.6285e-77
AT1G01230	-1.89765	2.30177e-45
AT1G01240	-3.29978	8.70071e-65
AT1G01260	-3.51276	1.20217e-128
AT1G01290	-2.42692	4.88709e-42
AT1G01320	-3.32975	1.61957e-194
AT1G01340	-3.27581	1.36192e-11
AT1G01350	-2.55652	1.06427e-49
AT1G01360	-3.06998	1.16135e-25
AT1G01430	-3.37763	6.62577e-39
AT1G01440	-2.9448	1.32856e-92
AT1G01448	-3.10805	2.94299e-85
AT1G01450	-3.10805	2.94299e-85
AT1G01490	-2.74629	4.78602e-56
AT1G01500	-2.19655	3.98336e-43
AT1G01510	-3.20445	4.18173e-127
AT1G01520	-0.881313	0.000103723
AT1G01540	-2.59704	2.98894e-105
AT1G01550	-2.92575	1.03733e-81
AT1G01630	-2.28776	9.36948e-09
AT1G01650	-2.7308	3.16259e-83
AT1G01670	-0.410993	0.364033
AT1G01710	-2.82981	2.77221e-114
AT1G01725	-2.42086	1.02548e-08
AT1G01730	-3.06891	2.95012e-14
AT1G01750	-2.82142	1.14109e-32
AT1G01760	-3.10055	9.49973e-78
AT1G01770	-2.7154	8.64951e-106
AT1G01780	-2.5996	2.03712e-35
AT1G01790	-2.58794	4.42994e-128
AT1G01800	-2.89741	5.88114e-60
AT1G01820	-2.08425	2.47581e-43
AT1G01830	-3.01741	2.01225e-15
AT1G01860	-3.06237	4.864e-78
AT1G01910	-2.15198	1.87839e-72
AT1G01930	-2.62672	6.08939e-95
AT1G01940	-1.65391	2.79382e-14
AT1G01950	-3.15372	3.24174e-103
AT1G01960	-3.17644	4.12953e-182
AT1G01970	-2.27283	5.77716e-50
AT1G01990	-2.97454	1.92397e-61
AT1G02000	-3.05944	3.80677e-23
AT1G02010	-2.73809	6.14651e-78
AT1G02020	-2.9044	3.38486e-46
AT1G02060	-2.73407	8.12492e-20
AT1G02080	-2.94662	9.63185e-109
AT1G02090	-2.60392	7.43113e-104
AT1G02100	-2.85968	9.17176e-86
AT1G02110	-3.03725	8.45522e-30
AT1G02120	-2.78781	3.54666e-103
AT1G02130	-3.06596	2.90792e-81
AT1G02140	-2.33949	3.46826e-47
AT1G02145	-2.68862	4.77941e-78
AT1G02150	-3.63556	9.25114e-91
AT1G02160	-2.75918	1.36951e-18
AT1G02170	-3.54078	4.67883e-122
AT1G02180	-3.54078	4.67883e-122
AT1G02260	-3.15192	6.92289e-12
AT1G02270	-2.62143	1.81104e-99
AT1G02280	-2.06955	2.16255e-50
AT1G02290	-2.59623	9.53466e-32
AT1G02300	-2.95788	5.34528e-67
AT1G02305	-3.10586	4.51475e-111
AT1G02310	-3.10586	4.51475e-111
AT1G02330	-2.64092	1.98354e-59
AT1G02340	-0.890133	0.0318235
AT1G02410	-2.824	1.49626e-59
AT1G02420	-2.19359	2.89196e-43
AT1G02430	-2.21757	4.42082e-47
AT1G02475	-3.06019	2.53043e-57
AT1G02500	-2.58312	2.07016e-34
AT1G02560	-2.82054	1.4715e-87
AT1G02610	-2.87527	2.94677e-35
AT1G02660	-3.33043	2.1091e-80
AT1G02680	-2.40197	1.73155e-53
AT1G02720	-3.27721	6.47456e-55
AT1G02740	-3.22681	4.65016e-67
AT1G02750	-2.13233	2.55601e-49
AT1G02780	-2.0146	3.59024e-45
AT1G02816	-2.82057	6.25163e-69
AT1G02840	-2.44735	7.4544e-86
AT1G02850	-2.90976	5.67405e-11
AT1G02860	-2.78729	1.72705e-58
AT1G02870	-1.73871	2.0576e-14
AT1G02880	-2.29229	3.8993e-38
AT1G02890	-2.8661	1.69982e-153
AT1G02910	-2.62767	2.27259e-107
AT1G02960	-2.79112	4.77958e-44
AT1G02990	-2.85454	1.12421e-123
AT1G03000	-2.88815	2.79565e-111
AT1G03030	-2.98007	4.50887e-126
AT1G03040	-2.98007	4.50887e-126
AT1G03060	-3.06674	1.51069e-126
AT1G03080	-3.4851	3.09305e-186
AT1G03090	-3.20795	3.84836e-108
AT1G03110	-2.67393	1.4427e-46
AT1G03130	-2.79166	1.31041e-12
AT1G03140	-1.49344	2.13855e-32
AT1G03150	-1.91674	5.12924e-32
AT1G03160	-2.36404	2.60418e-89
AT1G03190	-2.61677	1.53877e-82
AT1G03250	-3.07227	3.25588e-81
AT1G03260	-2.18313	8.99891e-48
AT1G03270	-1.74823	6.90038e-09
AT1G03280	-2.70421	3.32835e-104
AT1G03290	-2.67921	1.03912e-74
AT1G03300	-3.44621	1.14784e-82
AT1G03310	-2.30671	4.00732e-35
AT1G03330	-2.17158	5.32359e-56
AT1G03350	-3.19256	1.31709e-92
AT1G03360	-2.549	4.20725e-34
AT1G03365	-2.77278	1.90383e-113
AT1G03370	-3.58958	1.80671e-146
AT1G03380	-2.68783	2.54757e-133
AT1G03390	-2.68783	2.54757e-133
AT1G03400	-3.02641	1.51553e-42
AT1G03410	-3.71814	7.60716e-17
AT1G03430	-3.13987	4.62054e-37
AT1G03457	-3.49093	6.00474e-119
AT1G03470	-2.86643	1.03825e-47
AT1G03475	-2.64777	8.06333e-103
AT1G03495	-2.86998	1.38561e-80
AT1G03520	-2.21714	1.25847e-44
AT1G03530	-2.25942	3.74202e-25
AT1G03545	-3.12717	1.51578e-48
AT1G03550	-3.12717	1.51578e-48
AT1G03560	-2.73246	3.147e-75
AT1G03590	-3.03102	2.90389e-93
AT1G03610	-2.99197	9.57818e-97
AT1G03630	-3.34017	2.21636e-69
AT1G03680	-2.4457	1.44753e-40
AT1G03687	-2.85914	4.46229e-36
AT1G03740	-2.88458	1.96866e-107
AT1G03750	-2.96484	4.12174e-46
AT1G03770	-2.28102	1.44248e-17
AT1G03860	-2.06507	5.56843e-55
AT1G03900	-1.88685	1.07194e-43
AT1G03905	-2.25206	2.78466e-37
AT1G03910	-2.50609	2.51781e-103
AT1G03930	-3.03448	2.06316e-91
AT1G03940	-3.00705	3.39313e-85
AT1G03950	-2.53468	5.6705e-20
AT1G03960	-2.62174	7.18625e-49
AT1G03970	-2.99715	4.0338e-68
AT1G03980	-2.99715	4.0338e-68
AT1G03990	-3.62272	1.74704e-38
AT1G04010	-1.97104	9.74563e-24
AT1G04070	-2.57337	7.09867e-29
AT1G04080	-2.60951	1.17255e-92
AT1G04100	-2.51197	1.28989e-26
AT1G04120	-2.95684	1.00783e-132
AT1G04130	-2.76173	1.66079e-41
AT1G04140	-2.38526	1.1137e-90
AT1G04160	-3.10554	2.70735e-118
AT1G04170	-2.37727	2.16187e-76
AT1G04190	-2.58503	2.05461e-49
AT1G04200	-3.23675	2.4157e-116
AT1G04210	-2.78782	9.39418e-107
AT1G04230	-2.92668	1.50982e-86
AT1G04260	-2.97603	3.07724e-12
AT1G04270	-2.07917	1.53866e-42
AT1G04280	-2.83813	1.26534e-25
AT1G04300	-2.46179	2.01679e-117
AT1G04310	-3.4232	1.49331e-73
AT1G04340	-1.92645	1.7122e-39
AT1G04350	-2.78731	2.91409e-19
AT1G04390	-2.82427	9.38484e-114
AT1G04400	-2.91329	6.01706e-118
AT1G04410	-2.45453	3.32931e-94
AT1G04420	-2.70671	5.58749e-70
AT1G04430	-3.74062	3.93042e-158
AT1G04440	-2.94698	1.47757e-131
AT1G04480	-1.98619	5.20193e-37
AT1G04510	-2.54787	5.29132e-89
AT1G04530	-2.298	5.26427e-47
AT1G04550	-2.16759	1.27495e-44
AT1G04555	-2.86735	1.15831e-20
AT1G04590	-2.82126	4.61694e-48
AT1G04620	-0.916386	0.00181462
AT1G04630	-2.07004	1.12707e-26
AT1G04640	-2.18542	3.62904e-27
AT1G04690	-2.9489	3.81053e-80
AT1G04710	-3.03628	1.54208e-44
AT1G04750	-2.26795	2.39461e-73
AT1G04770	-3.37411	2.44641e-65
AT1G04780	-3.08501	3.14562e-113
AT1G04790	-2.70575	8.35578e-102
AT1G04810	-2.80175	1.48317e-98
AT1G04820	-3.33025	1.27923e-97
AT1G04830	-2.60143	1.61155e-81
AT1G04850	-2.52211	1.49098e-86
AT1G04860	-2.59224	3.5319e-103
AT1G04870	-2.09024	9.65486e-23
AT1G04900	-1.30028	1.38257e-07
AT1G04910	-2.68775	1.74509e-98
AT1G04930	-2.06554	4.13992e-43
AT1G04940	-2.1582	6.45071e-51
AT1G04945	-2.23395	3.78966e-61
AT1G04950	-2.47833	1.07158e-79
AT1G04960	-2.46062	4.59913e-62
AT1G04970	-2.92304	4.76206e-115
AT1G04985	-1.98697	5.62199e-46
AT1G04990	-2.19153	4.71976e-10
AT1G05000	-1.53686	5.74773e-06
AT1G05030	-2.83933	4.94276e-94
AT1G05055	-2.54286	2.18322e-66
AT1G05060	-1.84848	2.89416e-15
AT1G05070	-1.49844	1.31052e-19
AT1G05090	-2.77478	2.15094e-90
AT1G05120	-2.78923	2.43923e-102
AT1G05140	-3.01807	4.69189e-75
AT1G05150	-2.63479	4.60399e-71
AT1G05160	-2.77321	1.03887e-47
AT1G05170	-2.6079	2.74366e-39
AT1G05180	-2.48944	1.4433e-82
AT1G05190	-2.28074	5.30872e-36
AT1G05200	-2.71391	1.23386e-66
AT1G05205	-2.49655	1.41762e-20
AT1G05230	-2.33199	2.33095e-06
AT1G05270	-2.12403	4.81237e-57
AT1G05320	-1.84068	0.00280649
AT1G05350	-2.85528	1.23603e-92
AT1G05360	-2.49393	1.81849e-56
AT1G05380	-2.75423	3.08307e-138
AT1G05385	-2.95859	1.77401e-17
AT1G05410	-3.12693	1.29095e-50
AT1G05430	-3.03337	3.04389e-49
AT1G05470	-3.32862	4.48117e-16
AT1G05500	-2.32857	4.24031e-78
AT1G05520	-1.9202	7.91524e-55
AT1G05570	-2.67572	3.20888e-105
AT1G05590	-2.90516	1.33516e-32
AT1G05600	-3.25875	1.33964e-26
AT1G05620	-2.29334	1.04166e-13
AT1G05630	-3.09935	5.49276e-103
AT1G05640	-2.94123	4.55607e-12
AT1G05670	-3.30852	8.22608e-66
AT1G05720	-2.0042	4.65873e-27
AT1G05730	-2.0042	4.65873e-27
AT1G05750	-2.28075	1.51686e-18
AT1G05780	-3.45948	3.79648e-39
AT1G05785	-2.35467	8.95361e-49
AT1G05790	-2.43643	1.40786e-79
AT1G05805	-2.79042	2.3195e-39
AT1G05810	-2.21305	7.81051e-24
AT1G05830	-2.54665	6.5814e-96
AT1G05840	-2.92195	2.86138e-125
AT1G05850	-2.76852	3.01925e-102
AT1G05860	-2.19811	9.00013e-75
AT1G05870	-2.43633	8.76587e-48
AT1G05890	-2.54096	4.07638e-89
AT1G05900	-1.90757	3.26976e-41
AT1G05910	-2.93007	8.10327e-124
AT1G05940	-2.68701	2.47126e-80
AT1G05960	-2.34693	1.78571e-88
AT1G05970	-3.50107	1.81592e-62
AT1G06010	-2.56792	7.75866e-47
AT1G06040	-3.19383	5.38278e-84
AT1G06050	-2.78227	2.72638e-62
AT1G06060	-2.38908	1.21584e-94
AT1G06070	-2.38908	1.21584e-94
AT1G06110	-3.20626	6.83942e-89
AT1G06130	-3.08817	6.42244e-65
AT1G06149	-2.5554	5.35982e-71
AT1G06150	-2.5554	5.35982e-71
AT1G06190	-2.7389	2.02798e-33
AT1G06200	-2.02453	1.73183e-44
AT1G06210	-2.59379	9.40352e-83
AT1G06220	-2.84181	7.33305e-141
AT1G06230	-3.41934	5.72158e-188
AT1G06240	-2.59636	8.26307e-78
AT1G06250	-2.59636	8.26307e-78
AT1G06270	-2.65277	2.83125e-09
AT1G06290	-3.04977	1.75882e-134
AT1G06380	-2.99293	1.7173e-47
AT1G06390	-2.70768	5.30097e-116
AT1G06400	-2.02465	5.66266e-56
AT1G06410	-3.25421	3.27908e-185
AT1G06430	-2.41625	9.49954e-67
AT1G06450	-2.3507	3.53037e-64
AT1G06460	-2.3507	3.53037e-64
AT1G06470	-2.27615	7.69477e-85
AT1G06500	-2.54492	1.05455e-73
AT1G06510	-3.32952	2.58153e-75
AT1G06515	-2.67388	8.86007e-76
AT1G06530	-3.14909	1.19563e-80
AT1G06540	-3.14909	1.19563e-80
AT1G06550	-2.19606	8.20948e-41
AT1G06560	-2.56312	6.72928e-57
AT1G06570	-2.97955	7.72923e-50
AT1G06580	-2.89618	5.93614e-70
AT1G06590	-2.42808	3.9207e-83
AT1G06630	-2.55185	5.51455e-62
AT1G06640	-3.26546	4.35301e-54
AT1G06650	-3.11745	3.30831e-89
AT1G06660	-3.11745	3.30831e-89
AT1G06670	-2.53377	1.2222e-112
AT1G06680	-2.87374	1.72968e-64
AT1G06690	-1.61001	6.3066e-28
AT1G06700	-2.90802	1.02241e-101
AT1G06720	-2.0936	2.98422e-51
AT1G06730	-2.12745	3.93191e-56
AT1G06760	-2.36543	1.77346e-08
AT1G06770	-2.36702	9.19336e-31
AT1G06780	-2.96498	5.8961e-103
AT1G06790	-2.65346	3.16201e-57
AT1G06820	-2.35885	2.81461e-73
AT1G06840	-2.92845	7.0538e-137
AT1G06850	-3.29325	4.45685e-31
AT1G06870	-3.08543	2.026e-95
AT1G06890	-2.48771	1.04012e-74
AT1G06900	-2.70519	7.36047e-92
AT1G06910	-2.61564	6.26021e-64
AT1G06950	-2.53357	5.21786e-119
AT1G06960	-2.47327	1.08279e-43
AT1G07000	-3.26512	1.01002e-54
AT1G07010	-2.70789	2.8088e-91
AT1G07020	-2.63721	2.05174e-13
AT1G07030	-1.64371	1.46942e-39
AT1G07040	-2.67498	1.41157e-41
AT1G07070	-2.19683	1.10822e-25
AT1G07080	-1.66297	4.402e-39
AT1G07110	-2.71859	1.24855e-136
AT1G07119	-1.79685	4.33617e-18
AT1G07120	-1.79685	4.33617e-18
AT1G07140	-2.07454	2.01821e-58
AT1G07170	-2.59473	5.06432e-42
AT1G07200	-3.05221	8.17767e-108
AT1G07210	-3.0161	1.03326e-38
AT1G07220	-3.36539	9.79294e-82
AT1G07230	-2.94594	2.96743e-74
AT1G07300	-3.20003	2.13008e-138
AT1G07310	-3.20003	2.13008e-138
AT1G07320	-2.84773	5.66712e-84
AT1G07350	-2.51123	2.42057e-65
AT1G07360	-2.67734	6.44265e-102
AT1G07380	-1.97694	4.21398e-13
AT1G07390	-1.51283	2.46398e-06
AT1G07420	-2.2726	3.60578e-64
AT1G07470	-2.48546	4.70906e-83
AT1G07480	-2.5169	1.89457e-81
AT1G07510	-2.51805	1.74066e-84
AT1G07520	-3.58262	1.51078e-85
AT1G07530	-3.3013	3.54095e-124
AT1G07570	-3.53922	9.0749e-93
AT1G07590	-2.32453	3.0376e-09
AT1G07615	-2.05222	5.14199e-07
AT1G07630	-2.96142	2.86368e-59
AT1G07650	-3.17708	1.16741e-163
AT1G07660	-3.45471	5.52085e-42
AT1G07670	-3.532	5.277e-165
AT1G07700	-2.9384	6.31438e-77
AT1G07705	-2.88396	6.06725e-121
AT1G07710	-2.88578	3.39561e-123
AT1G07725	-3.49108	3.58087e-71
AT1G07728	-3.49108	3.58087e-71
AT1G07745	-2.59017	9.7416e-41
AT1G07770	-2.43174	7.74619e-54
AT1G07780	-2.36134	8.01904e-24
AT1G07790	-2.53508	1.06882e-15
AT1G07810	-3.25883	8.59996e-159
AT1G07820	-2.75083	7.22864e-24
AT1G07830	-2.08505	6.16857e-18
AT1G07840	-2.63292	3.93323e-68
AT1G07870	-3.06314	1.96144e-59
AT1G07890	-3.25788	2.6349e-18
AT1G07910	-2.31424	2.99532e-75
AT1G07920	-2.63155	2.02059e-81
AT1G07930	-2.5482	6.31068e-83
AT1G07940	-2.65131	2.12497e-92
AT1G07950	-2.94622	1.59101e-46
AT1G07960	-2.16347	1.01462e-54
AT1G07970	-2.62821	1.08016e-73
AT1G07980	-2.06403	8.71289e-41
AT1G07990	-2.40431	3.05941e-93
AT1G08000	-3.33473	1.20662e-65
AT1G08010	-3.40487	1.30246e-119
AT1G08030	-2.48728	3.16506e-86
AT1G08040	-2.64073	6.23803e-54
AT1G08060	-2.5044	5.59203e-125
AT1G08110	-1.78377	8.82239e-26
AT1G08125	-2.30942	2.03394e-53
AT1G08130	-2.27827	5.74151e-42
AT1G08190	-2.13398	2.31055e-86
AT1G08200	-2.60265	2.02109e-104
AT1G08210	-1.95526	4.63692e-43
AT1G08220	-2.28392	1.94479e-58
AT1G08260	-1.84805	4.43192e-35
AT1G08280	-2.79692	5.91533e-44
AT1G08300	-2.80223	1.97173e-66
AT1G08315	-3.13697	1.1923e-17
AT1G08320	-2.23527	6.27085e-07
AT1G08350	-2.58064	5.26527e-28
AT1G08360	-2.28188	9.61779e-57
AT1G08370	-2.43032	2.30659e-80
AT1G08380	-2.66807	3.29822e-31
AT1G08390	-2.42746	2.84279e-42
AT1G08400	-3.11541	4.25979e-81
AT1G08410	-2.177	2.6709e-46
AT1G08420	-2.45063	1.25968e-97
AT1G08450	-2.29419	9.75158e-12
AT1G08460	-2.20108	8.32096e-39
AT1G08470	-2.47715	6.60525e-36
AT1G08480	-2.74626	4.4646e-60
AT1G08490	-2.55123	5.19001e-90
AT1G08510	-3.21651	6.77368e-147
AT1G08520	-2.54045	4.07009e-112
AT1G08530	-2.91105	6.68821e-45
AT1G08540	-2.19579	8.89767e-75
AT1G08550	-2.04522	1.70312e-37
AT1G08570	-2.99615	8.5669e-87
AT1G08580	-2.17669	1.28188e-36
AT1G08590	-3.10113	1.35488e-65
AT1G08592	-3.10113	1.35488e-65
AT1G08600	-1.99243	7.26474e-51
AT1G08610	-2.71294	5.29728e-46
AT1G08620	-2.67804	2.61684e-112
AT1G08640	-2.54995	1.13012e-69
AT1G08660	-3.19254	3.98132e-74
AT1G08680	-2.42661	4.11716e-92
AT1G08700	-3.29291	3.23519e-83
AT1G08710	-2.99134	5.26064e-82
AT1G08720	-2.91847	1.61607e-106
AT1G08750	-2.3392	1.14489e-72
AT1G08760	-2.42692	5.09544e-73
AT1G08780	-2.30769	6.73513e-32
AT1G08800	-2.81023	2.16373e-79
AT1G08820	-2.25845	7.4585e-52
AT1G08830	-2.79681	4.74444e-84
AT1G08840	-2.75184	5.60391e-88
AT1G08845	-1.55375	2.13976e-20
AT1G08880	-2.77322	1.26494e-10
AT1G08890	-1.77238	0.000269063
AT1G08900	-2.9202	4.28632e-26
AT1G08910	-2.38846	3.05155e-54
AT1G08920	-3.32416	1.19492e-55
AT1G08930	-3.67322	2.57967e-81
AT1G08960	-2.21783	7.53821e-51
AT1G08970	-2.75411	2.25841e-70
AT1G08980	-3.48275	1.2572e-110
AT1G09010	-2.96863	1.16449e-139
AT1G09020	-2.41304	1.61186e-96
AT1G09040	-1.85576	1.32908e-11
AT1G09060	-3.33184	7.89425e-174
AT1G09070	-3.60228	8.2297e-33
AT1G09100	-2.29697	2.77891e-33
AT1G09130	-2.79745	3.93282e-101
AT1G09140	-2.38074	9.4336e-77
AT1G09150	-1.95923	3.82276e-33
AT1G09160	-3.31335	3.14527e-107
AT1G09195	-2.71672	5.87159e-65
AT1G09210	-3.16826	9.85132e-113
AT1G09230	-2.38974	1.00805e-57
AT1G09270	-2.3386	7.6126e-85
AT1G09280	-2.44006	3.23384e-55
AT1G09290	-2.08271	4.90815e-28
AT1G09300	-1.83922	6.33451e-14
AT1G09310	-2.78802	1.26173e-45
AT1G09320	-2.86159	9.78606e-76
AT1G09330	-2.00106	1.02036e-65
AT1G09340	-2.3951	4.10691e-63
AT1G09390	-3.47342	5.676e-99
AT1G09400	-3.47342	5.676e-99
AT1G09420	-3.17951	1.82908e-76
AT1G09430	-2.73836	6.64885e-97
AT1G09490	-2.33458	4.63015e-09
AT1G09510	-3.05866	1.2201e-74
AT1G09520	-3.05866	1.2201e-74
AT1G09530	-3.52943	3.71435e-87
AT1G09570	-3.07708	4.17048e-161
AT1G09580	-2.64764	6.38572e-30
AT1G09590	-1.91728	1.53309e-36
AT1G09610	-3.36673	5.29008e-174
AT1G09620	-3.36673	5.29008e-174
AT1G09630	-2.46201	2.60833e-37
AT1G09640	-2.88275	7.79764e-118
AT1G09645	-2.52677	6.74198e-55
AT1G09660	-2.31226	9.32568e-40
AT1G09690	-1.86885	1.8458e-31
AT1G09700	-2.26294	1.61331e-46
AT1G09710	-2.54623	5.29456e-29
AT1G09730	-2.43345	4.60072e-80
AT1G09740	-1.74604	3.88377e-20
AT1G09760	-2.17054	1.07315e-68
AT1G09770	-2.34071	5.71064e-94
AT1G09780	-3.14023	7.50599e-102
AT1G09794	-1.60956	4.66725e-12
AT1G09795	-2.10097	4.95503e-38
AT1G09800	-2.01158	2.58356e-13
AT1G09810	-1.96992	8.88615e-25
AT1G09815	-3.05111	2.09203e-16
AT1G09820	-2.32937	1.80856e-44
AT1G09830	-1.65483	1.34514e-23
AT1G09840	-2.90711	5.32826e-116
AT1G09850	-1.84518	2.10837e-27
AT1G09870	-2.68301	6.47186e-15
AT1G09900	-2.26676	3.45152e-50
AT1G09910	-2.7355	4.20584e-53
AT1G09920	-2.00785	1.97879e-52
AT1G09940	-3.2026	8.69576e-114
AT1G09960	-2.67879	1.70893e-30
AT1G09970	-3.49233	7.44505e-103
AT1G09980	-3.00332	1.8949e-147
AT1G09995	-3.31242	6.623e-65
AT1G10020	-3.39583	9.83528e-59
AT1G10030	-1.81269	4.63794e-19
AT1G10040	-2.47768	4.5885e-15
AT1G10050	-2.54268	1.6629e-09
AT1G10070	-3.12437	1.41876e-34
AT1G10090	-2.20659	7.02704e-77
AT1G10095	-2.76585	1.18555e-64
AT1G10120	-3.40602	6.83039e-88
AT1G10130	-2.14862	7.89902e-52
AT1G10140	-2.81344	1.03994e-13
AT1G10150	-3.18872	2.08911e-92
AT1G10170	-2.99486	1.97384e-129
AT1G10180	-3.1025	5.50931e-94
AT1G10200	-2.95437	6.1866e-46
AT1G10210	-2.91303	3.36113e-54
AT1G10240	-3.22002	1.03745e-108
AT1G10270	-2.59822	8.92541e-13
AT1G10280	-1.35958	3.30641e-15
AT1G10290	-2.29355	1.30501e-79
AT1G10310	-1.99519	8.6439e-39
AT1G10320	-2.46317	5.38431e-90
AT1G10330	-3.03288	1.2767e-22
AT1G10350	-3.05901	3.43481e-77
AT1G10390	-2.92918	9.37747e-156
AT1G10410	-2.71726	2.51141e-67
AT1G10430	-2.24931	6.68798e-77
AT1G10450	-2.46904	2.33519e-55
AT1G10490	-2.172	2.41925e-68
AT1G10500	-2.07899	9.66467e-48
AT1G10510	-2.48382	9.70494e-71
AT1G10522	-1.40109	6.85353e-10
AT1G10570	-2.94344	1.42132e-75
AT1G10580	-2.97777	2.46715e-112
AT1G10590	-2.43962	1.64479e-57
AT1G10600	-2.54503	4.20557e-54
AT1G10610	-2.87206	2.87983e-13
AT1G10630	-2.88996	9.52757e-86
AT1G10650	-2.65927	8.62664e-52
AT1G10660	-2.81917	8.09019e-69
AT1G10670	-3.06633	8.49483e-110
AT1G10700	-2.73966	3.04545e-82
AT1G10720	-3.41145	2.31956e-112
AT1G10730	-3.17419	7.90983e-67
AT1G10740	-3.09245	8.10638e-123
AT1G10760	-1.69631	6.96309e-31
AT1G10810	-2.21995	1.11527e-67
AT1G10820	-2.21995	1.11527e-67
AT1G10830	-2.33194	1.07179e-27
AT1G10840	-2.39593	1.03962e-90
AT1G10850	-2.39006	2.76374e-66
AT1G10865	-2.19533	2.5122e-50
AT1G10870	-2.61855	2.08484e-91
AT1G10890	-1.89113	6.19775e-51
AT1G10900	-1.95689	1.72209e-47
AT1G10910	-2.36248	2.44128e-59
AT1G10920	-2.44384	4.38104e-18
AT1G10930	-2.06445	1.19665e-32
AT1G10940	-2.41892	6.87135e-79
AT1G10950	-2.68042	3.62709e-124
AT1G11000	-2.43642	3.2797e-39
AT1G11020	-2.99353	3.71749e-96
AT1G11050	-3.49844	2.20861e-81
AT1G11060	-2.1494	5.14082e-80
AT1G11090	-2.24816	3.46903e-29
AT1G11100	-2.26648	3.55805e-34
AT1G11180	-2.65791	1.21685e-45
AT1G11200	-2.14317	9.66129e-45
AT1G11240	-2.29365	8.70985e-34
AT1G11270	0.798935	0.121875
AT1G11280	-2.99623	2.3861e-81
AT1G11310	-3.22404	9.64969e-115
AT1G11320	-3.12488	1.58772e-25
AT1G11350	-3.01684	4.7371e-66
AT1G11360	-2.69606	2.52293e-82
AT1G11380	-3.06714	2.42473e-86
AT1G11390	-2.19041	3.95912e-82
AT1G11400	-2.16128	2.38448e-71
AT1G11410	-2.14769	3.82177e-08
AT1G11430	-1.87879	2.05246e-51
AT1G11440	-3.0495	2.31123e-26
AT1G11475	-1.62408	2.42603e-16
AT1G11480	-3.09408	2.60776e-118
AT1G11530	-1.77687	3.19631e-12
AT1G11592	-2.51502	2.46346e-36
AT1G11630	-3.09906	1.60759e-81
AT1G11650	-2.09946	6.84408e-61
AT1G11660	-2.90158	1.81079e-121
AT1G11680	-2.91681	8.83928e-74
AT1G11710	-2.20366	8.98545e-21
AT1G11720	-2.69516	8.75058e-78
AT1G11750	-2.15914	2.45151e-46
AT1G11755	-2.70542	1.00242e-33
AT1G11760	-2.72473	5.30427e-41
AT1G11780	-3.07664	2.28211e-89
AT1G11790	-2.01461	2.71408e-49
AT1G11800	-2.95796	6.36292e-42
AT1G11820	-2.87342	2.02413e-106
AT1G11840	-1.72419	5.51424e-23
AT1G11860	-2.94672	1.23637e-76
AT1G11870	-2.38413	7.23885e-53
AT1G11880	-2.35745	5.25582e-71
AT1G11890	-2.40916	1.01435e-67
AT1G11900	-2.61489	4.34707e-29
AT1G11905	-2.55879	3.55048e-64
AT1G11910	-2.87225	2.29818e-142
AT1G11930	-2.13751	1.03704e-40
AT1G11940	-2.89422	4.93759e-35
AT1G11950	-3.05668	5.67055e-23
AT1G11960	-3.24724	1.41724e-20
AT1G12000	-2.13846	5.10373e-30
AT1G12050	-2.3133	7.14888e-50
AT1G12120	-2.15917	2.2304e-31
AT1G12140	-1.95734	1.55529e-19
AT1G12220	-2.70816	9.34664e-38
AT1G12230	-2.98768	9.69096e-76
AT1G12240	-3.10523	1.26611e-30
AT1G12250	-2.39882	1.286e-70
AT1G12270	-3.03089	5.72629e-114
AT1G12280	-2.70409	6.03399e-103
AT1G12290	-2.7063	3.88945e-102
AT1G12294	-2.7063	3.88945e-102
AT1G12300	-2.4437	4.05409e-21
AT1G12310	-2.71425	3.19187e-57
AT1G12340	-1.65547	3.21993e-08
AT1G12350	-2.54386	1.33696e-51
AT1G12360	-2.55198	1.29163e-74
AT1G12370	-1.4636	2.5694e-12
AT1G12390	-2.00559	7.33506e-28
AT1G12410	-2.82713	2.4412e-82
AT1G12430	-3.08013	2.55399e-107
AT1G12440	-2.18997	8.83895e-70
AT1G12450	-3.30054	1.3943e-75
AT1G12460	-2.53792	2.48263e-49
AT1G12470	-2.7729	8.34109e-131
AT1G12500	-2.77976	1.56806e-60
AT1G12520	-2.49369	3.7581e-62
AT1G12530	-1.7683	2.55239e-27
AT1G12550	-2.48202	8.05078e-09
AT1G12580	-2.42012	4.75538e-81
AT1G12620	-2.70401	1.55935e-48
AT1G12640	-2.63338	1.03549e-69
AT1G12650	-2.93683	1.6954e-65
AT1G12680	-2.80132	1.38474e-129
AT1G12700	-2.37904	3.56207e-28
AT1G12710	-2.83541	2.30365e-35
AT1G12730	-2.3822	7.48178e-16
AT1G12750	-3.19755	2.76119e-106
AT1G12760	-2.54383	2.28425e-92
AT1G12770	-2.10876	1.07693e-26
AT1G12775	-2.70481	1.3133e-39
AT1G12780	-3.10677	3.87421e-95
AT1G12790	-2.91383	1.43466e-67
AT1G12800	-2.96508	5.70456e-112
AT1G12810	-2.09447	3.26837e-36
AT1G12820	-2.83899	3.57158e-129
AT1G12830	-1.87455	7.22606e-40
AT1G12840	-2.39899	5.46108e-103
AT1G12850	-1.97232	7.72671e-48
AT1G12860	-2.85483	1.71255e-49
AT1G12900	-3.1376	5.20391e-94
AT1G12910	-3.09855	1.78917e-87
AT1G12920	-2.99329	2.37373e-97
AT1G12930	-2.7328	5.52376e-111
AT1G12970	-2.42941	1.44492e-58
AT1G12990	-3.60219	1.13507e-123
AT1G13000	-3.07043	4.82962e-90
AT1G13020	-2.89648	6.16777e-131
AT1G13040	-1.50354	1.57866e-07
AT1G13060	-2.16695	1.84909e-53
AT1G13090	-2.43378	2.37878e-30
AT1G13120	-2.68028	7.18044e-52
AT1G13150	-3.11638	7.80165e-15
AT1G13160	-2.57066	5.79693e-72
AT1G13170	-3.40397	1.5126e-92
AT1G13180	-2.40119	2.67135e-55
AT1G13190	-3.23976	1.24986e-109
AT1G13195	-2.79647	2.5662e-64
AT1G13210	-3.54197	3.30716e-105
AT1G13220	-3.0912	3.50982e-94
AT1G13270	-0.921154	0.106857
AT1G13320	-2.43405	9.40013e-88
AT1G13350	-2.83552	1.02688e-142
AT1G13380	-3.13181	2.09176e-58
AT1G13390	-2.9593	3.68333e-41
AT1G13440	-2.90284	1.00056e-60
AT1G13450	-2.059	6.92453e-54
AT1G13460	-2.83285	9.08126e-73
AT1G13560	-3.03129	9.34045e-117
AT1G13570	-3.26663	2.66106e-81
AT1G13580	-2.72308	1.33875e-54
AT1G13630	-1.63216	1.87492e-17
AT1G13640	-3.19949	1.02271e-92
AT1G13690	-2.60438	1.29917e-67
AT1G13700	-2.72419	3.41053e-81
AT1G13730	-2.53674	7.59397e-45
AT1G13740	-2.0275	1.10574e-18
AT1G13770	-3.44516	8.10325e-91
AT1G13780	-2.36582	2.9712e-34
AT1G13820	-2.46159	2.71529e-58
AT1G13860	-2.0987	7.5154e-18
AT1G13870	-2.54285	5.32603e-56
AT1G13880	-3.18345	3.24831e-99
AT1G13900	-3.37015	6.9961e-100
AT1G13940	-3.00966	1.11202e-90
AT1G13960	-2.01476	2.18014e-57
AT1G13980	-2.59279	1.10854e-116
AT1G13990	-1.64593	2.88994e-26
AT1G14000	-2.32244	2.26509e-69
AT1G14010	-2.32244	2.26509e-69
AT1G14020	-3.20265	1.26131e-119
AT1G14030	-3.11929	3.87186e-128
AT1G14060	-2.05928	6.74451e-30
AT1G14070	-2.72076	6.06952e-30
AT1G14130	-3.26926	1.10617e-36
AT1G14140	-2.24391	4.03094e-57
AT1G14180	-3.08355	1.21712e-40
AT1G14205	-2.99165	2.6026e-45
AT1G14210	-3.41702	1.00682e-29
AT1G14230	-1.95377	2.25844e-37
AT1G14270	-2.66365	7.10703e-79
AT1G14280	-3.56599	3.4368e-20
AT1G14290	-1.95053	1.03579e-53
AT1G14300	-2.46711	2.00635e-44
AT1G14310	-3.33181	5.60092e-45
AT1G14320	-2.64804	9.2528e-85
AT1G14330	-3.35487	5.80183e-95
AT1G14340	-2.12885	3.70918e-15
AT1G14345	-2.7795	7.86846e-22
AT1G14360	-2.70032	3.15014e-37
AT1G14370	-3.32036	3.83948e-87
AT1G14380	-3.32091	5.20225e-92
AT1G14400	-2.21403	6.73813e-60
AT1G14410	-2.65694	5.65113e-16
AT1G14450	-2.05706	4.01039e-39
AT1G14460	-3.39902	1.30105e-87
AT1G14510	-2.41766	2.80646e-81
AT1G14520	-3.6244	2.03809e-24
AT1G14530	-2.8969	7.21143e-67
AT1G14560	-2.91611	2.30152e-115
AT1G14570	-1.94136	9.81174e-52
AT1G14590	-2.42491	9.48031e-50
AT1G14610	-2.43	5.24573e-82
AT1G14620	-1.81125	2.64158e-21
AT1G14642	-0.883979	0.0109892
AT1G14650	-3.08866	7.70672e-141
AT1G14660	-2.67089	2.48583e-68
AT1G14670	-3.45619	2.61387e-148
AT1G14685	-2.86262	1.19997e-82
AT1G14690	-3.1384	3.38772e-76
AT1G14710	-2.68985	2.46413e-74
AT1G14720	-1.84344	2.91434e-16
AT1G14740	-2.44775	1.94723e-65
AT1G14770	-3.34522	2.52638e-60
AT1G14810	-2.47935	2.11022e-65
AT1G14820	-2.4196	3.35148e-51
AT1G14830	-3.03705	6.35331e-104
AT1G14840	-2.85532	4.86882e-85
AT1G14850	-2.46077	2.6856e-109
AT1G14900	-2.5282	9.3538e-10
AT1G14910	-2.67348	1.42145e-89
AT1G14920	-3.45474	5.35237e-15
AT1G14980	-2.62047	3.40992e-33
AT1G15020	-3.41401	9.36605e-102
AT1G15030	-3.01546	1.39616e-132
AT1G15040	-3.01546	1.39616e-132
AT1G15060	-2.78523	6.60941e-97
AT1G15110	-3.0708	5.5484e-84
AT1G15120	-2.39331	3.26289e-57
AT1G15130	-3.20099	4.12581e-170
AT1G15140	-2.51122	5.31569e-79
AT1G15165	-2.76171	1.4153e-89
AT1G15170	-3.51182	9.91286e-126
AT1G15175	-3.51182	9.91286e-126
AT1G15180	-3.41563	3.10334e-112
AT1G15200	-2.44413	2.82619e-86
AT1G15215	-2.5702	1.17736e-25
AT1G15220	-3.25164	5.33385e-50
AT1G15230	-3.10094	1.55618e-53
AT1G15240	-2.78387	4.40937e-131
AT1G15270	-2.14592	7.77564e-50
AT1G15280	-2.02132	2.04495e-65
AT1G15290	-2.76152	1.51695e-129
AT1G15310	-1.2537	2.96386e-05
AT1G15340	-2.55033	5.01861e-78
AT1G15350	-2.49119	7.8297e-64
AT1G15370	-2.33742	1.51854e-51
AT1G15400	-2.98828	5.83426e-12
AT1G15410	-3.07255	1.3088e-38
AT1G15420	-2.13628	7.37023e-48
AT1G15430	-2.77518	1.11704e-61
AT1G15440	-2.10335	7.0445e-42
AT1G15470	-2.69725	1.54201e-53
AT1G15490	-2.9348	6.01459e-67
AT1G15500	-2.33434	3.26939e-56
AT1G15510	-1.95539	2.12012e-09
AT1G15530	-3.5696	1.00454e-50
AT1G15570	-3.75377	1.23901e-17
AT1G15690	-3.02225	3.03227e-117
AT1G15710	-3.73966	4.13536e-49
AT1G15720	-2.89401	7.57357e-18
AT1G15730	-3.22006	1.06071e-139
AT1G15740	-3.27527	2.02209e-160
AT1G15750	-3.21918	6.23899e-186
AT1G15780	-2.80763	3.13947e-147
AT1G15800	-2.69262	1.47523e-06
AT1G15810	-2.80519	5.36289e-68
AT1G15820	-2.61534	6.48648e-40
AT1G15860	-2.94397	9.55092e-67
AT1G15880	-2.50618	2.30322e-73
AT1G15890	-2.54622	1.47826e-40
AT1G15910	-3.28559	1.3064e-107
AT1G15920	-3.21906	3.5353e-32
AT1G15930	-2.25182	1.05965e-56
AT1G15940	-2.50401	2.59762e-34
AT1G15970	-2.2713	1.15532e-49
AT1G15980	-2.8377	2.25123e-45
AT1G16010	-3.07861	6.40452e-119
AT1G16020	-2.85153	4.66983e-87
AT1G16040	-2.72622	3.33844e-37
AT1G16080	-2.5899	2.98027e-89
AT1G16090	-2.5899	2.98027e-89
AT1G16110	-2.86416	6.17006e-40
AT1G16130	-3.31176	1.16036e-37
AT1G16170	-3.21587	4.6805e-57
AT1G16180	-3.25183	4.26224e-137
AT1G16190	-2.59537	2.14591e-16
AT1G16210	-2.17814	2.21909e-51
AT1G16240	-2.93651	2.53475e-89
AT1G16250	-2.85262	3.33269e-127
AT1G16260	-2.85262	3.33269e-127
AT1G16270	-3.3631	1.7484e-176
AT1G16280	-2.91908	3.04707e-42
AT1G16300	-3.00859	8.61378e-36
AT1G16320	-2.62083	5.24764e-57
AT1G16340	-3.22496	1.12057e-22
AT1G16350	-3.16453	3.11722e-35
AT1G16460	-2.67365	4.12721e-56
AT1G16470	-2.77882	2.05344e-72
AT1G16480	-3.01412	2.47146e-17
AT1G16520	-1.61452	5.92365e-07
AT1G16540	-2.43147	1.20807e-66
AT1G16560	-2.60405	1.58024e-65
AT1G16570	-2.87681	2.80444e-65
AT1G16610	-2.49885	1.02815e-93
AT1G16650	-2.70786	9.91358e-71
AT1G16670	-2.98609	2.90547e-67
AT1G16680	-2.64791	2.0017e-68
AT1G16690	-2.45634	9.03276e-15
AT1G16700	-2.41578	2.55199e-55
AT1G16710	-3.29839	5.99537e-198
AT1G16720	-2.63161	8.89138e-101
AT1G16740	-1.92799	1.40548e-27
AT1G16750	-2.17559	2.14001e-52
AT1G16780	-3.3572	5.02764e-21
AT1G16800	-2.61138	6.10829e-91
AT1G16810	-2.63646	6.57933e-55
AT1G16820	-1.43734	3.97263e-05
AT1G16825	-2.688	1.28295e-43
AT1G16840	-2.55879	2.01241e-71
AT1G16858	-2.60256	3.97224e-57
AT1G16860	-2.60256	3.97224e-57
AT1G16870	-2.87705	4.56329e-50
AT1G16880	-2.71157	1.44646e-80
AT1G16890	-2.32061	2.35613e-65
AT1G16900	-2.7922	1.68258e-57
AT1G16920	-2.71288	1.5072e-13
AT1G16930	-3.4892	3.00081e-47
AT1G16970	-2.34328	5.15606e-40
AT1G17040	-3.07175	6.57832e-41
AT1G17050	-1.96536	7.89321e-39
AT1G17070	-2.47496	5.97351e-58
AT1G17080	-2.05809	1.9691e-40
AT1G17100	-2.84705	1.33803e-145
AT1G17110	-2.84705	1.33803e-145
AT1G17120	-2.69984	7.59721e-56
AT1G17130	-2.45047	3.98187e-72
AT1G17145	-2.85067	4.21249e-80
AT1G17160	-2.38907	5.15066e-38
AT1G17200	-2.36413	5.62e-12
AT1G17210	-2.34696	2.19691e-96
AT1G17220	-3.08014	9.40939e-173
AT1G17230	-2.85904	6.89798e-55
AT1G17232	-2.85904	6.89798e-55
AT1G17250	-3.31828	4.04942e-15
AT1G17255	-2.93649	1.14572e-27
AT1G17270	-2.60811	3.46944e-56
AT1G17280	-2.06388	2.05427e-52
AT1G17290	-3.2242	1.55965e-163
AT1G17330	-2.64863	4.37988e-33
AT1G17340	-3.13009	4.98141e-154
AT1G17350	-2.7534	3.64674e-59
AT1G17360	-3.2805	7.90497e-125
AT1G17370	-2.92562	3.15847e-103
AT1G17410	-3.04699	5.70852e-72
AT1G17440	-2.82619	1.24457e-100
AT1G17450	-2.75927	1.03023e-94
AT1G17455	-1.90097	4.22151e-08
AT1G17460	-1.41323	1.22435e-06
AT1G17470	-2.57458	3.8235e-92
AT1G17500	-3.51127	1.09983e-164
AT1G17520	-2.19174	3.83731e-48
AT1G17530	-2.47769	9.26158e-58
AT1G17540	-2.47769	9.26158e-58
AT1G17550	-2.56446	9.87245e-58
AT1G17580	-3.0022	2.41212e-149
AT1G17620	-3.46886	1.04e-11
AT1G17640	-2.69139	1.61796e-27
AT1G17650	-2.71848	8.45959e-17
AT1G17665	-1.06353	0.00970434
AT1G17680	-2.34958	2.16819e-76
AT1G17690	-2.65554	1.21558e-78
AT1G17720	-2.15998	3.29817e-67
AT1G17730	-2.35034	7.80064e-49
AT1G17760	-2.70191	2.28749e-98
AT1G17780	-2.82664	5.69082e-37
AT1G17790	-2.98909	4.06028e-85
AT1G17820	-2.74419	1.42383e-73
AT1G17830	-3.35042	4.84605e-56
AT1G17840	-3.14967	2.81182e-65
AT1G17850	-2.85377	3.25916e-52
AT1G17880	-2.51836	1.17248e-51
AT1G17890	-3.11632	1.1501e-36
AT1G17930	-3.04336	6.1281e-71
AT1G17940	-2.19299	1.83762e-27
AT1G17970	-1.92661	1.31887e-23
AT1G17980	-2.6833	5.38763e-96
AT1G17990	-3.11821	1.25046e-43
AT1G18020	-2.9761	6.50281e-38
AT1G18030	-2.92328	4.27348e-113
AT1G18040	-2.87312	4.73057e-31
AT1G18060	-1.26041	1.30475e-12
AT1G18070	-2.701	4.99832e-103
AT1G18080	-2.31143	1.34152e-67
AT1G18090	-1.87006	1.02703e-24
AT1G18150	-2.76106	2.07492e-91
AT1G18160	-3.01052	5.35092e-156
AT1G18170	-2.59328	2.15578e-23
AT1G18190	-2.99859	8.18785e-82
AT1G18210	-3.5328	1.89261e-35
AT1G18260	-2.99091	3.6974e-120
AT1G18270	-2.71221	6.49936e-124
AT1G18300	-3.08127	1.39847e-44
AT1G18320	-2.16447	3.69835e-14
AT1G18330	-2.38267	9.68995e-34
AT1G18335	-1.9605	1.34447e-25
AT1G18340	-2.25738	6.7629e-35
AT1G18360	-2.09253	6.97911e-08
AT1G18390	-3.03405	9.46907e-26
AT1G18415	-3.43726	1.48126e-57
AT1G18420	-3.43726	1.48126e-57
AT1G18440	-2.96067	1.71447e-50
AT1G18450	-2.88987	8.11807e-104
AT1G18460	-3.19405	1.25835e-146
AT1G18470	-3.04371	4.20195e-147
AT1G18480	-1.82895	2.57268e-39
AT1G18485	-2.81332	1.4093e-65
AT1G18490	-2.35291	1.80661e-29
AT1G18500	-3.05803	7.9863e-149
AT1G18540	-2.31574	5.66956e-47
AT1G18550	-2.76281	2.50078e-26
AT1G18560	-2.99781	5.46629e-43
AT1G18580	-3.30954	2.16211e-100
AT1G18600	-2.77087	2.47796e-43
AT1G18610	-2.75477	8.58271e-88
AT1G18620	-3.12082	1.78136e-126
AT1G18630	-2.06059	1.07059e-16
AT1G18640	-2.11913	5.53115e-42
AT1G18650	-1.82336	5.0481e-11
AT1G18660	-1.97634	1.49217e-51
AT1G18670	-3.09116	2.84867e-110
AT1G18680	-2.40521	1.62205e-17
AT1G18690	-2.69637	1.2487e-62
AT1G18700	-2.22226	3.57791e-59
AT1G18720	-2.4024	2.07026e-58
AT1G18730	-2.21006	2.12768e-41
AT1G18735	-2.21006	2.12768e-41
AT1G18740	-3.51993	2.462e-67
AT1G18750	-1.77054	1.15811e-14
AT1G18773	-2.77134	1.47228e-23
AT1G18800	-2.6269	8.40437e-11
AT1G18840	-2.86983	7.63793e-27
AT1G18850	-2.33837	4.78236e-24
AT1G18890	-3.46888	1.16528e-99
AT1G18900	-2.39403	2.91201e-71
AT1G18910	-2.61659	3.1641e-57
AT1G18950	-2.03036	1.48819e-60
AT1G19000	-2.34075	2.51643e-53
AT1G19010	-2.58156	3.2932e-56
AT1G19025	-2.97355	1.20653e-35
AT1G19070	-3.00822	3.90461e-42
AT1G19080	-3.00822	3.90461e-42
AT1G19100	-2.65374	6.03369e-94
AT1G19110	-3.50878	1.0186e-171
AT1G19120	-3.1219	1.55022e-73
AT1G19130	-3.16001	1.78214e-78
AT1G19140	-2.01339	1.42775e-38
AT1G19170	-2.39582	7.43989e-47
AT1G19220	-3.52279	1.40547e-137
AT1G19230	-2.23879	2.78482e-57
AT1G19240	-2.23879	2.78482e-57
AT1G19270	-3.03675	1.17754e-107
AT1G19290	-2.40175	2.79973e-20
AT1G19310	-2.58076	9.32335e-33
AT1G19330	-3.09941	1.48041e-60
AT1G19340	-1.77398	1.20944e-06
AT1G19350	-2.98514	2.69961e-62
AT1G19360	-2.34598	7.80118e-56
AT1G19370	-2.42022	4.916e-19
AT1G19394	-2.98076	3.50926e-82
AT1G19396	-2.98076	3.50926e-82
AT1G19397	-2.98076	3.50926e-82
AT1G19400	-2.68901	3.36022e-69
AT1G19430	-3.05699	2.23744e-76
AT1G19440	-2.70551	7.40942e-38
AT1G19450	-2.83245	3.39014e-32
AT1G19480	-2.39775	5.63402e-56
AT1G19485	-2.59487	6.08515e-72
AT1G19490	-1.92454	2.4285e-26
AT1G19520	-3.03065	9.18663e-85
AT1G19570	-2.68994	4.46281e-25
AT1G19580	-2.10959	1.04515e-68
AT1G19600	-2.89602	6.40487e-42
AT1G19650	-2.58959	6.14051e-34
AT1G19660	-2.83661	1.64216e-94
AT1G19680	-2.64802	1.1604e-62
AT1G19700	-2.73937	4.54248e-72
AT1G19710	-3.26442	2.27579e-17
AT1G19715	-3.2481	1.63827e-197
AT1G19720	-3.2481	1.63827e-197
AT1G19730	-2.36366	1.4638e-42
AT1G19740	-1.99427	2.99556e-56
AT1G19770	-3.1868	3.13652e-96
AT1G19780	-3.1868	3.13652e-96
AT1G19800	-2.91715	4.35357e-46
AT1G19835	-3.34421	5.55933e-83
AT1G19860	-2.24279	7.10418e-54
AT1G19870	-2.69457	2.57401e-103
AT1G19880	-2.64859	7.36421e-100
AT1G19910	-2.32878	5.42809e-85
AT1G19920	-2.32878	5.42809e-85
AT1G19970	-2.77592	9.27443e-32
AT1G19980	-3.16593	8.65681e-56
AT1G19990	-2.51529	5.00083e-36
AT1G20020	-2.37945	1.7197e-46
AT1G20050	-3.46465	6.07032e-63
AT1G20090	-2.96506	1.67896e-122
AT1G20100	-2.3692	5.11492e-61
AT1G20110	-2.49237	5.44063e-74
AT1G20200	-2.54742	5.72281e-97
AT1G20220	-2.60087	3.73634e-56
AT1G20225	-2.30319	2.55745e-48
AT1G20260	-2.0414	6.65134e-65
AT1G20270	-2.82167	2.91559e-51
AT1G20300	-2.15129	2.6824e-28
AT1G20330	-3.28301	7.05408e-24
AT1G20340	-2.95055	1.12304e-51
AT1G20370	-1.80299	2.30076e-33
AT1G20410	-2.64828	2.06805e-39
AT1G20430	-2.72752	9.57542e-23
AT1G20460	-1.95899	2.74558e-42
AT1G20510	-2.71488	1.23238e-07
AT1G20540	-3.05778	4.22831e-84
AT1G20560	-3.05567	6.4865e-80
AT1G20575	-2.45824	2.71124e-43
AT1G20580	-2.08447	4.49975e-36
AT1G20620	-3.5826	2.00043e-85
AT1G20630	-2.72505	1.21872e-35
AT1G20640	-3.07587	4.27779e-67
AT1G20650	-2.95565	9.20939e-38
AT1G20670	-2.9511	1.14879e-114
AT1G20690	-1.92511	1.17975e-17
AT1G20691	-1.92511	1.17975e-17
AT1G20693	-2.4045	7.51455e-40
AT1G20696	-2.27147	1.81299e-44
AT1G20760	-2.7174	1.37031e-128
AT1G20770	-2.7174	1.37031e-128
AT1G20780	-3.46111	2.43255e-155
AT1G20810	-3.09189	5.10583e-72
AT1G20816	-2.81437	7.51914e-29
AT1G20830	-1.87661	1.96693e-36
AT1G20840	-3.20981	7.24822e-37
AT1G20880	-2.61938	9.72237e-90
AT1G20890	-2.33355	5.59607e-18
AT1G20900	-2.08562	5.16523e-06
AT1G20910	-2.10326	1.66151e-50
AT1G20920	-3.42491	1.63239e-189
AT1G20950	-3.02416	5.10855e-64
AT1G20960	-2.91138	6.1559e-159
AT1G20970	-3.83185	1.18125e-178
AT1G20980	-3.42308	1.44753e-184
AT1G21000	-2.96821	1.32875e-33
AT1G21060	-3.03679	5.94982e-42
AT1G21065	-2.92877	9.05697e-55
AT1G21070	-3.32805	6.16311e-59
AT1G21080	-2.00694	7.97157e-53
AT1G21160	-3.17507	8.21123e-114
AT1G21170	-2.64855	1.98315e-86
AT1G21190	-2.17927	1.94368e-34
AT1G21200	-3.13516	1.64858e-83
AT1G21280	-3.23706	3.86641e-32
AT1G21350	-2.42051	9.73256e-38
AT1G21370	-3.08856	5.65202e-57
AT1G21380	-2.82613	8.00149e-103
AT1G21390	-2.6149	1.42772e-22
AT1G21400	-2.9566	2.24817e-62
AT1G21410	-1.9915	1.86328e-53
AT1G21450	-2.42192	7.51153e-76
AT1G21480	-2.72082	1.38526e-57
AT1G21560	-2.96157	2.39385e-54
AT1G21580	-2.63634	2.42909e-122
AT1G21590	-2.94332	1.71473e-108
AT1G21600	-1.89856	1.73744e-45
AT1G21610	-2.24444	6.83442e-75
AT1G21630	-2.2029	9.43201e-86
AT1G21640	-3.00974	3.07231e-150
AT1G21650	-2.98058	8.6423e-152
AT1G21651	-2.66953	1.95787e-26
AT1G21660	-2.58346	6.87569e-129
AT1G21690	-2.49668	3.54128e-35
AT1G21700	-2.19645	1.52708e-83
AT1G21710	-2.57643	1.22459e-35
AT1G21720	-2.07762	2.60659e-53
AT1G21730	-2.46662	1.75885e-85
AT1G21740	-2.66508	1.24417e-43
AT1G21750	-2.85508	2.25809e-71
AT1G21760	-2.42605	5.63033e-68
AT1G21780	-1.90522	1.30409e-31
AT1G21790	-2.01799	3.52108e-11
AT1G21840	-2.97038	7.3038e-25
AT1G21880	-2.08766	1.3774e-16
AT1G21900	-2.92264	5.57023e-69
AT1G21920	-3.00856	2.06858e-61
AT1G21930	-2.431	2.41495e-27
AT1G21980	-3.25624	7.64941e-104
AT1G22020	-2.85287	1.84851e-146
AT1G22040	-3.07505	2.52643e-70
AT1G22050	-2.06056	1.71471e-20
AT1G22060	-2.87104	1.06338e-134
AT1G22070	-2.3048	1.07169e-27
AT1G22140	-3.01145	1.48895e-35
AT1G22180	-2.20343	3.05933e-22
AT1G22200	-2.27066	1.78223e-60
AT1G22270	-2.36218	8.66669e-31
AT1G22280	-3.40121	5.23582e-101
AT1G22300	-2.76	1.08151e-94
AT1G22310	-2.56059	1.46383e-71
AT1G22403	-1.5476	3.60607e-15
AT1G22410	-2.12969	1.97239e-43
AT1G22430	-2.86713	3.6872e-18
AT1G22450	-3.0425	1.03801e-119
AT1G22510	-2.61995	5.68759e-09
AT1G22520	-1.63922	1.72975e-27
AT1G22530	-3.46212	2.17779e-70
AT1G22540	-2.54808	6.51703e-35
AT1G22550	-3.15146	1.30997e-12
AT1G22570	-3.4207	3.55211e-53
AT1G22610	-3.65571	2.13174e-135
AT1G22620	-2.13565	1.49722e-64
AT1G22660	-2.43762	1.05721e-61
AT1G22700	-2.1097	1.53542e-45
AT1G22730	-3.22842	3.36192e-88
AT1G22740	-2.77938	2.30088e-22
AT1G22750	-1.90704	1.05966e-34
AT1G22770	-1.9723	4.60189e-68
AT1G22780	-1.89692	2.39992e-37
AT1G22790	-3.03351	1.11088e-72
AT1G22800	-3.07726	4.04909e-50
AT1G22830	-2.92387	5.21828e-35
AT1G22840	-2.8718	4.83531e-80
AT1G22850	-2.06517	1.50344e-77
AT1G22860	-2.47752	1.96021e-101
AT1G22870	-2.84507	1.46844e-95
AT1G22880	-2.73166	5.40542e-74
AT1G22882	-3.62367	1.81613e-118
AT1G22910	-3.13386	2.26683e-25
AT1G22920	-2.81471	3.81473e-95
AT1G22930	-3.30035	8.62561e-166
AT1G22940	-2.54035	1.17712e-53
AT1G22950	-2.43422	3.07687e-38
AT1G22960	-2.30105	8.60456e-54
AT1G22970	-3.34059	1.59175e-63
AT1G23020	-2.97637	3.07898e-47
AT1G23030	-3.23131	9.47606e-93
AT1G23180	-1.92076	4.16534e-30
AT1G23190	-2.24001	1.36642e-57
AT1G23220	-1.90393	1.27312e-34
AT1G23230	-2.80139	1.8148e-87
AT1G23260	-2.23321	5.69629e-52
AT1G23280	-2.41966	3.0354e-41
AT1G23290	-2.64376	1.79741e-52
AT1G23300	-2.64376	1.79741e-52
AT1G23310	-2.64454	1.20012e-102
AT1G23330	-2.18252	3.86543e-21
AT1G23360	-2.74884	2.05664e-72
AT1G23380	-1.84036	4.05266e-13
AT1G23400	-2.25522	2.95957e-58
AT1G23440	-2.58212	2.85505e-87
AT1G23465	-2.2141	3.47679e-17
AT1G23480	-3.13218	5.94796e-46
AT1G23490	-2.88843	1.94384e-96
AT1G23740	-2.69499	7.54254e-36
AT1G23780	-1.71928	9.24136e-39
AT1G23820	-1.49257	2.31228e-15
AT1G23860	-2.70392	1.96337e-83
AT1G23870	-3.36521	1.25395e-161
AT1G23880	-2.80332	6.87927e-11
AT1G23900	-2.23594	2.85276e-77
AT1G23950	-3.07512	1.08838e-33
AT1G23960	-3.56129	6.64401e-74
AT1G23970	-3.72543	4.89889e-37
AT1G23980	-2.70615	2.63528e-18
AT1G24030	-2.48697	5.37625e-85
AT1G24040	-2.48697	5.37625e-85
AT1G24050	-1.98339	2.32205e-40
AT1G24095	-1.34372	0.000135848
AT1G24100	-3.16515	1.57798e-45
AT1G24120	-2.33437	1.83289e-67
AT1G24150	-3.35858	1.51926e-31
AT1G24160	-3.22322	1.14622e-127
AT1G24170	-3.50588	7.91157e-94
AT1G24180	-2.2265	4.55417e-61
AT1G24190	-3.0806	1.61865e-177
AT1G24240	-2.04538	1.57809e-14
AT1G24265	-0.971804	1.00874e-06
AT1G24267	-2.44154	1.5488e-90
AT1G24300	-2.87913	1.08948e-158
AT1G24310	-2.14499	1.61932e-15
AT1G24330	-2.51508	5.17195e-48
AT1G24340	-2.12031	2.57191e-76
AT1G24350	-2.38346	1.24903e-91
AT1G24360	-2.76575	2.13182e-93
AT1G24440	-1.92725	5.0537e-42
AT1G24460	-3.21857	2.65361e-170
AT1G24490	-2.4033	6.37368e-49
AT1G24510	-2.85168	7.60785e-111
AT1G24560	-2.21708	2.33614e-82
AT1G24610	-2.78662	4.1755e-67
AT1G24706	-2.17223	6.67776e-55
AT1G24764	-2.91216	2.21703e-28
AT1G24793	-2.34946	1.83825e-30
AT1G24800	-2.64324	2.88241e-70
AT1G24822	-2.09778	6.79379e-36
AT1G24880	-2.13643	1.21319e-46
AT1G24881	-2.65317	4.42189e-69
AT1G24909	-2.65317	4.42189e-69
AT1G24996	-2.04538	5.65873e-41
AT1G25054	-2.06696	9.17341e-44
AT1G25055	-2.60681	2.08413e-56
AT1G25097	-2.10653	7.53898e-35
AT1G25098	-2.10653	7.53898e-35
AT1G25145	-2.44763	1.61625e-33
AT1G25150	-2.56654	5.15718e-60
AT1G25155	-2.56654	5.15718e-60
AT1G25175	-2.05916	4.98731e-33
AT1G25210	-2.41368	4.98651e-38
AT1G25211	-2.77961	1.23472e-83
AT1G25220	-2.7038	2.91802e-90
AT1G25260	-2.4956	3.48735e-48
AT1G25280	-2.76263	6.19556e-84
AT1G25290	-3.18933	8.96587e-32
AT1G25320	-2.05368	2.14636e-08
AT1G25350	-2.77275	2.80578e-120
AT1G25380	-2.83421	2.06997e-124
AT1G25390	-2.83421	2.06997e-124
AT1G25420	-2.63392	1.69547e-76
AT1G25470	-3.28372	2.32653e-59
AT1G25472	-3.28372	2.32653e-59
AT1G25480	-2.06928	7.76243e-18
AT1G25490	-2.81804	4.92821e-138
AT1G25500	-2.19576	3.46472e-25
AT1G25520	-2.22666	4.27674e-48
AT1G25540	-2.64976	2.82109e-114
AT1G25570	-2.74392	1.44662e-84
AT1G25580	-2.38239	1.78805e-47
AT1G25682	-2.48509	3.99147e-66
AT1G26090	-2.83207	8.85189e-34
AT1G26110	-2.78039	1.06505e-129
AT1G26120	-2.86507	9.01687e-81
AT1G26130	-1.5671	3.17039e-08
AT1G26150	-2.78487	1.65267e-79
AT1G26160	-1.70196	3.42788e-44
AT1G26170	-2.54939	6.85097e-68
AT1G26180	-2.76791	3.16341e-63
AT1G26190	-3.02972	5.73292e-108
AT1G26218	-3.15473	5.5959e-63
AT1G26220	-3.15473	5.5959e-63
AT1G26230	-2.69121	8.73326e-72
AT1G26270	-3.46893	3.57269e-136
AT1G26290	-2.92676	7.61768e-84
AT1G26300	-2.94002	1.60644e-93
AT1G26340	-1.9742	4.15372e-38
AT1G26370	-3.09148	9.06848e-114
AT1G26440	-2.59634	3.20453e-39
AT1G26460	-2.66593	1.08836e-90
AT1G26470	-2.50672	4.32875e-37
AT1G26520	-2.82234	3.16579e-27
AT1G26550	-2.69181	3.77297e-60
AT1G26570	-3.02653	7.37564e-34
AT1G26580	-2.60882	3.36987e-105
AT1G26620	-2.95933	1.30515e-35
AT1G26630	-2.286	2.59533e-59
AT1G26640	-2.75833	1.0801e-45
AT1G26650	-3.11017	2.9276e-63
AT1G26660	-2.01136	7.20553e-24
AT1G26665	-2.62828	4.07395e-25
AT1G26670	-1.98953	1.0139e-42
AT1G26690	-1.43335	9.79606e-15
AT1G26740	-1.65936	2.61011e-16
AT1G26750	-2.43769	1.03143e-23
AT1G26761	-2.28235	8.0591e-25
AT1G26810	-3.31774	9.9934e-60
AT1G26830	-2.65284	4.65037e-98
AT1G26850	-3.31532	2.97468e-151
AT1G26880	-2.03131	6.04096e-33
AT1G26900	-2.93668	1.24994e-49
AT1G26910	-1.79903	7.27595e-26
AT1G26930	-3.34212	1.31742e-32
AT1G26940	-3.24648	7.07966e-43
AT1G27000	-3.00106	4.3244e-103
AT1G27070	-2.9882	6.70733e-96
AT1G27090	-1.91026	1.93019e-43
AT1G27100	-3.41615	4.32867e-71
AT1G27110	-2.71633	2.50753e-10
AT1G27120	-3.32137	1.70449e-51
AT1G27150	-2.89696	2.48427e-74
AT1G27170	-1.8876	1.00554e-25
AT1G27180	-2.77411	2.92236e-51
AT1G27190	-2.71478	4.4423e-91
AT1G27200	-3.28762	2.22005e-77
AT1G27210	-3.19855	6.19586e-53
AT1G27290	-2.80143	1.84305e-52
AT1G27300	-2.01434	1.23722e-66
AT1G27310	-1.75844	3.40422e-43
AT1G27320	-2.53825	5.8595e-113
AT1G27330	-2.62673	1.65386e-38
AT1G27340	-2.59492	3.21721e-88
AT1G27350	-2.28967	3.34906e-44
AT1G27360	-2.27505	1.1614e-47
AT1G27370	-2.17318	3.04744e-61
AT1G27385	-2.03027	1.69581e-39
AT1G27390	-2.66585	6.22363e-53
AT1G27400	-2.16042	2.34402e-45
AT1G27430	-2.85248	7.75435e-158
AT1G27435	-1.75631	2.18277e-28
AT1G27440	-2.62824	2.17027e-50
AT1G27450	-2.47268	3.97608e-55
AT1G27460	-3.98451	1.60463e-94
AT1G27470	-2.82823	8.02028e-88
AT1G27480	-2.11885	1.61827e-36
AT1G27500	-3.37448	5.51732e-39
AT1G27510	-2.25632	5.34408e-74
AT1G27520	-2.88249	8.82814e-135
AT1G27530	-1.53079	1.20264e-25
AT1G27540	-2.81548	2.2578e-74
AT1G27580	-2.83617	2.03394e-53
AT1G27590	-2.50852	1.82719e-77
AT1G27595	-2.50852	1.82719e-77
AT1G27600	-2.52415	4.5403e-95
AT1G27630	-2.02325	5.53225e-57
AT1G27640	-3.13806	2.42099e-113
AT1G27650	-3.13806	2.42099e-113
AT1G27680	-1.29412	4.76604e-05
AT1G27690	-2.95235	1.5954e-61
AT1G27695	-2.26653	1.50827e-21
AT1G27700	-2.91083	4.31038e-75
AT1G27720	-1.54336	4.70633e-05
AT1G27750	-2.44967	3.87604e-102
AT1G27752	-2.08144	3.92615e-57
AT1G27760	-2.90409	1.45419e-87
AT1G27770	-3.21512	4.95241e-118
AT1G27840	-2.18114	1.19305e-64
AT1G27850	-2.75804	1.08458e-122
AT1G27900	-2.48276	2.91387e-67
AT1G27910	-3.04182	8.96778e-141
AT1G27920	-2.2945	4.0942e-51
AT1G27921	-2.2945	4.0942e-51
AT1G27960	-2.68815	4.21629e-64
AT1G27970	-2.04858	1.08954e-43
AT1G27980	-2.7255	2.0768e-100
AT1G28050	-2.81566	3.15316e-49
AT1G28060	-2.82468	1.3118e-138
AT1G28090	-2.36554	1.56406e-45
AT1G28100	-3.09007	6.82594e-46
AT1G28120	-2.54855	5.41361e-88
AT1G28140	-2.30622	5.10716e-49
AT1G28150	-2.55027	4.68289e-22
AT1G28200	-2.11847	1.45725e-40
AT1G28210	-1.28845	3.76552e-08
AT1G28240	-2.25681	8.53636e-65
AT1G28250	-2.30742	1.22311e-35
AT1G28260	-3.3066	8.63328e-111
AT1G28280	-3.04231	1.41677e-40
AT1G28320	-2.90277	4.40876e-148
AT1G28330	-2.41635	5.63042e-22
AT1G28340	-2.6856	2.79818e-99
AT1G28350	-2.57397	1.23905e-98
AT1G28380	-3.04828	2.91117e-114
AT1G28395	-1.97421	3.04702e-31
AT1G28410	-2.0214	9.45654e-41
AT1G28420	-2.58027	6.03433e-109
AT1G28440	-3.41829	7.58919e-94
AT1G28490	-2.58587	7.03254e-86
AT1G28510	-1.69813	1.47932e-38
AT1G28520	-3.18671	9.81587e-83
AT1G28530	-1.73575	3.28092e-12
AT1G28540	-1.83526	1.35038e-24
AT1G28560	-2.45635	1.16766e-15
AT1G28580	-2.93212	6.483e-66
AT1G28610	-0.30025	0.534285
AT1G28670	-2.90457	2.51556e-10
AT1G28680	-2.84728	1.40484e-34
AT1G28685	-2.84728	1.40484e-34
AT1G28760	-2.88362	4.46994e-40
AT1G28960	-1.90821	3.28795e-36
AT1G29030	-1.38753	1.34767e-10
AT1G29040	-2.38463	2.13857e-31
AT1G29060	-1.97751	4.02523e-40
AT1G29070	-2.09145	2.99894e-56
AT1G29120	-1.80723	4.92303e-49
AT1G29150	-2.42703	5.11506e-75
AT1G29170	-1.6823	2.75637e-07
AT1G29220	-2.10921	5.81671e-50
AT1G29250	-2.33452	4.45158e-19
AT1G29260	-1.99231	4.58136e-49
AT1G29310	-3.26102	3.46881e-104
AT1G29320	-1.808	2.57543e-30
AT1G29330	-2.45768	1.85698e-10
AT1G29340	-3.07474	6.77562e-117
AT1G29350	-1.95981	5.09642e-57
AT1G29355	-3.84453	7.87382e-56
AT1G29357	-3.84453	7.87382e-56
AT1G29370	-1.92648	1.56121e-58
AT1G29380	-2.13894	9.12784e-40
AT1G29390	-2.13894	9.12784e-40
AT1G29400	-3.16469	2.69808e-164
AT1G29410	-3.23193	5.51554e-24
AT1G29418	-2.83277	7.44046e-33
AT1G29465	-2.51453	1.00806e-14
AT1G29470	-3.47252	3.57498e-128
AT1G29530	-2.44173	3.4656e-59
AT1G29550	-1.95384	2.80925e-17
AT1G29690	-2.64447	8.33762e-82
AT1G29700	-1.72586	1.73881e-24
AT1G29710	-2.07371	1.85039e-36
AT1G29750	-2.69588	1.09056e-59
AT1G29760	-2.32465	6.94447e-79
AT1G29770	-2.56566	7.37461e-12
AT1G29780	-2.27489	2.31079e-46
AT1G29785	-2.27489	2.31079e-46
AT1G29790	-2.31313	9.82526e-54
AT1G29800	-2.92443	7.91131e-111
AT1G29810	-2.5243	5.80481e-42
AT1G29820	-2.7737	3.99548e-62
AT1G29840	-3.06886	2.16409e-56
AT1G29850	-2.36394	6.27222e-45
AT1G29880	-2.3029	2.37627e-77
AT1G29890	-2.52271	8.26666e-62
AT1G29900	-3.09215	2.19879e-123
AT1G29940	-2.14331	6.3702e-52
AT1G29950	-2.4716	9.1217e-64
AT1G29951	-2.4716	9.1217e-64
AT1G29952	-2.4716	9.1217e-64
AT1G29965	-2.52611	2.75234e-56
AT1G29970	-2.06297	4.03437e-49
AT1G29990	-2.22032	1.35292e-39
AT1G30000	-2.37387	4.90293e-79
AT1G30010	-2.58528	2.54417e-66
AT1G30070	-1.73751	9.81423e-12
AT1G30090	-2.54075	8.77646e-66
AT1G30110	-2.30121	1.17447e-15
AT1G30120	-2.24747	1.01073e-52
AT1G30130	-2.17133	2.40019e-45
AT1G30200	-2.5492	2.65669e-95
AT1G30210	-2.8836	3.20501e-76
AT1G30230	-2.73674	1.97911e-75
AT1G30240	-1.91415	2.48068e-31
AT1G30270	-2.89648	1.02177e-87
AT1G30290	-2.84505	2.08635e-86
AT1G30300	-2.71894	1.30067e-65
AT1G30320	-2.47644	1.47415e-35
AT1G30330	-2.97124	5.75108e-61
AT1G30360	-3.12555	8.23377e-97
AT1G30380	-3.03331	2.95828e-13
AT1G30400	-2.5304	3.51395e-96
AT1G30410	-2.64486	2.88201e-75
AT1G30440	-3.10372	1.08232e-124
AT1G30450	-2.572	2.72316e-112
AT1G30460	-2.02761	1.04654e-35
AT1G30470	-2.04083	6.90445e-50
AT1G30480	-1.86115	5.60349e-46
AT1G30490	-3.26586	4.45234e-143
AT1G30500	-2.40772	5.17948e-27
AT1G30520	-3.28352	1.04787e-85
AT1G30540	-2.13443	2.42974e-54
AT1G30550	-2.50166	2.86775e-43
AT1G30570	-3.12634	6.15109e-124
AT1G30580	-2.45133	2.01623e-95
AT1G30590	-2.55973	8.59056e-86
AT1G30610	-3.03412	4.57975e-87
AT1G30620	-2.95414	2.81021e-79
AT1G30630	-2.33686	2.83313e-70
AT1G30640	-2.90285	4.05148e-86
AT1G30650	-1.78691	1.59026e-06
AT1G30680	-1.71745	4.66752e-11
AT1G30690	-2.50579	1.2408e-12
AT1G30755	-2.87082	6.70949e-43
AT1G30810	-3.44024	1.42165e-129
AT1G30820	-3.23518	3.48328e-46
AT1G30825	-2.71469	4.32482e-71
AT1G30845	-2.50402	5.45375e-10
AT1G30880	-2.48997	1.31248e-45
AT1G30890	-2.16373	1.19717e-40
AT1G30910	-2.50565	4.08027e-53
AT1G30960	-1.39656	1.51145e-07
AT1G30970	-2.18529	2.31331e-73
AT1G31010	-2.46316	2.6142e-11
AT1G31020	-2.16887	1.14567e-32
AT1G31070	-2.05862	2.33694e-14
AT1G31120	-2.44708	8.74519e-56
AT1G31130	-2.40804	4.50612e-53
AT1G31150	-3.10097	1.96855e-47
AT1G31160	-2.58266	5.15069e-46
AT1G31170	-2.12803	7.90466e-34
AT1G31175	-2.62231	2.70935e-56
AT1G31180	-3.38663	6.04442e-70
AT1G31190	-2.31698	2.84276e-56
AT1G31220	-2.17392	1.77412e-34
AT1G31230	-3.03926	2.8714e-60
AT1G31258	-1.79495	1.62903e-18
AT1G31280	-2.33288	2.25561e-32
AT1G31300	-2.82166	4.54063e-115
AT1G31330	-2.61048	8.7065e-61
AT1G31340	-2.43472	2.62789e-57
AT1G31360	-2.5882	2.15335e-68
AT1G31410	-2.82636	3.22887e-92
AT1G31420	-2.68657	1.1533e-120
AT1G31440	-2.0973	7.39951e-51
AT1G31470	-2.33889	1.53672e-37
AT1G31480	-3.12482	9.61722e-186
AT1G31485	-3.12056	7.83389e-185
AT1G31490	-3.12056	7.83389e-185
AT1G31500	-2.27556	3.52663e-40
AT1G31540	-3.04021	2.90856e-80
AT1G31600	-2.34322	4.23346e-55
AT1G31650	-2.57779	1.63875e-53
AT1G31660	-2.33805	7.05969e-33
AT1G31730	-2.79827	1.81339e-108
AT1G31780	-2.16545	1.81629e-68
AT1G31800	-2.31221	1.72657e-51
AT1G31810	-2.98275	8.42638e-109
AT1G31812	-2.51557	2.53838e-50
AT1G31814	-2.4778	1.76082e-65
AT1G31817	-2.2862	8.44237e-36
AT1G31830	-2.57554	3.57702e-42
AT1G31835	-2.62951	1.30479e-17
AT1G31850	-2.61278	1.10385e-42
AT1G31860	-2.20029	2.31509e-37
AT1G31870	-2.76403	1.13358e-82
AT1G31910	-2.5793	3.62279e-108
AT1G31920	-2.70208	9.98013e-126
AT1G31930	-3.16513	5.29069e-102
AT1G31940	-2.64302	7.70394e-35
AT1G31970	-2.80723	1.61602e-62
AT1G32050	-2.45012	6.31851e-71
AT1G32060	-2.71613	7.58134e-63
AT1G32070	-2.70065	8.34699e-44
AT1G32080	-2.75305	1.8987e-57
AT1G32090	-2.93768	9.53957e-70
AT1G32120	-2.01063	8.44715e-36
AT1G32130	-3.23633	1.882e-137
AT1G32150	-2.8061	6.73778e-96
AT1G32160	-2.16344	1.2837e-59
AT1G32190	-1.66108	5.56444e-08
AT1G32200	-2.35869	4.14296e-70
AT1G32210	-2.20139	4.63717e-56
AT1G32220	-2.28131	3.86237e-29
AT1G32230	-2.75494	3.87756e-120
AT1G32240	-1.35684	0.00153117
AT1G32260	-2.2127	3.29759e-18
AT1G32310	-2.77863	2.19142e-21
AT1G32330	-1.85704	1.05466e-35
AT1G32340	-3.4211	2.28527e-101
AT1G32360	-1.79814	2.26083e-44
AT1G32370	-2.28295	3.00596e-58
AT1G32380	-2.34555	3.50693e-27
AT1G32400	-2.29055	3.30689e-70
AT1G32410	-2.78758	5.7604e-69
AT1G32440	-2.56626	4.47058e-61
AT1G32460	-2.69746	8.10325e-41
AT1G32470	-3.14262	1.45476e-48
AT1G32490	-2.46911	2.66554e-86
AT1G32500	-1.61569	8.8408e-29
AT1G32520	-2.52285	9.79678e-16
AT1G32530	-2.29378	6.94101e-96
AT1G32550	-1.48542	9.2397e-24
AT1G32580	-2.40859	2.2522e-37
AT1G32583	-1.79899	2.6467e-05
AT1G32610	-2.58491	7.5873e-29
AT1G32630	-3.03123	1.04336e-38
AT1G32700	-2.88857	2.26876e-65
AT1G32730	-1.82868	2.95651e-20
AT1G32750	-2.17854	2.48504e-77
AT1G32790	-3.00698	5.91701e-104
AT1G32810	-2.16193	3.89407e-87
AT1G32870	-2.23641	4.27704e-35
AT1G32930	-2.37024	1.87546e-15
AT1G32940	-2.55107	3.35215e-69
AT1G32990	-2.06373	4.23431e-37
AT1G33040	-2.10563	5.58146e-24
AT1G33050	-3.07263	8.79313e-145
AT1G33060	-2.44871	4.06002e-71
AT1G33110	-2.37633	1.23875e-35
AT1G33120	-1.77195	7.30015e-35
AT1G33140	-1.75923	8.04875e-43
AT1G33230	-1.92067	2.72781e-45
AT1G33240	-3.11441	4.97707e-26
AT1G33250	-3.24604	3.42476e-83
AT1G33265	-2.66524	3.65003e-14
AT1G33270	-2.53196	1.5259e-72
AT1G33290	-2.97095	3.80983e-70
AT1G33330	-2.24756	2.53646e-33
AT1G33360	-2.88017	2.11132e-96
AT1G33390	-2.72762	8.26408e-55
AT1G33400	-2.73133	4.43868e-87
AT1G33410	-2.34265	8.3554e-82
AT1G33415	-2.6328	1.04952e-118
AT1G33420	-2.64076	1.72429e-117
AT1G33430	-2.48756	6.34182e-15
AT1G33470	-2.7901	2.92132e-63
AT1G33480	-1.09532	1.10359e-06
AT1G33490	-2.2105	1.06858e-66
AT1G33520	-2.65894	9.67138e-87
AT1G33560	-3.24222	4.98443e-105
AT1G33680	-2.37409	9.11038e-103
AT1G33700	-2.37409	9.11038e-103
AT1G33780	-3.06992	4.90848e-67
AT1G33810	-1.82259	8.08397e-33
AT1G33970	-2.95548	1.00098e-44
AT1G33980	-2.73072	1.82604e-118
AT1G33990	-2.48263	5.02453e-59
AT1G34000	-2.48263	5.02453e-59
AT1G34010	-2.06193	9.54271e-35
AT1G34020	-2.53736	1.29893e-88
AT1G34030	-2.08899	8.42781e-61
AT1G34110	-3.24865	2.01884e-69
AT1G34120	-2.42126	6.72871e-50
AT1G34130	-2.88561	1.48105e-117
AT1G34150	-2.8289	7.92404e-94
AT1G34180	-3.122	8.79438e-08
AT1G34190	-3.09788	1.24773e-159
AT1G34200	-2.51605	1.52502e-52
AT1G34210	-2.31215	4.69864e-63
AT1G34220	-2.38246	4.2773e-84
AT1G34260	-3.26203	2.57259e-161
AT1G34270	-2.54583	4.28734e-62
AT1G34300	-1.86084	3.53171e-38
AT1G34320	-3.10093	2.68306e-141
AT1G34340	-2.16943	4.15889e-26
AT1G34350	-2.30816	7.86336e-10
AT1G34360	-1.76592	6.63838e-23
AT1G34370	-3.29175	1.463e-112
AT1G34420	-2.63934	9.38966e-103
AT1G34430	-2.62852	2.07533e-101
AT1G34470	-2.08782	8.71905e-50
AT1G34550	-2.31773	8.74844e-75
AT1G34570	-1.77949	3.27263e-16
AT1G34630	-3.16857	4.37947e-97
AT1G34750	-3.24709	1.08849e-52
AT1G34760	-3.71864	1.97143e-30
AT1G34770	-1.97617	1.1757e-28
AT1G34780	-1.97928	6.35991e-45
AT1G34844	-3.32532	1.56117e-53
AT1G35160	-2.07183	2.25902e-56
AT1G35190	-2.92802	6.267e-75
AT1G35220	-2.83	7.06324e-114
AT1G35340	-1.93036	2.0361e-50
AT1G35350	-3.49709	3.07129e-78
AT1G35460	-2.43009	7.01644e-58
AT1G35470	-1.78217	2.66195e-41
AT1G35510	-1.98177	4.19042e-64
AT1G35515	-3.03473	4.21932e-27
AT1G35516	-3.03473	4.21932e-27
AT1G35540	0.227643	0.706124
AT1G35580	-2.73304	2.74917e-118
AT1G35620	-3.23495	2.95015e-93
AT1G35660	-2.63894	1.10281e-60
AT1G35670	-2.37915	5.06432e-91
AT1G35680	-2.3014	1.27851e-72
AT1G36050	-2.55457	3.70581e-92
AT1G36070	-2.4745	1.52641e-72
AT1G36160	-2.85405	1.21506e-144
AT1G36180	-3.36146	3.52261e-14
AT1G36280	-2.63471	7.27552e-41
AT1G36310	-2.74341	1.31509e-56
AT1G36320	-2.32611	9.59232e-31
AT1G36370	-1.9431	4.45391e-55
AT1G36380	-1.96038	7.88327e-30
AT1G36390	-1.96038	7.88327e-30
AT1G36730	-2.99892	3.70766e-115
AT1G36732	-2.99892	3.70766e-115
AT1G36980	-1.95788	1.62287e-43
AT1G36990	-2.27171	4.56117e-87
AT1G36992	-2.27171	4.56117e-87
AT1G40104	-0.403841	0.00019893
AT1G41880	-2.38223	2.83116e-48
AT1G42430	-2.05649	5.31687e-34
AT1G42440	-2.74766	8.87002e-92
AT1G42470	-3.21713	9.70033e-182
AT1G42480	-2.42684	1.11833e-46
AT1G42540	-2.56233	1.81605e-67
AT1G42550	-3.0265	2.33622e-63
AT1G42960	-2.93424	1.8234e-58
AT1G42970	-2.91101	3.08591e-76
AT1G42980	-2.4485	1.52999e-59
AT1G42990	-2.4485	1.52999e-59
AT1G43130	-1.92766	3.68738e-42
AT1G43170	-2.72786	1.72851e-103
AT1G43190	-2.99377	1.9553e-96
AT1G43245	-2.6967	2.2822e-31
AT1G43560	-2.71223	2.32434e-64
AT1G43580	-2.66529	7.69523e-29
AT1G43620	-2.04154	2.15186e-36
AT1G43670	-2.42739	1.01687e-55
AT1G43690	-1.73382	1.04819e-51
AT1G43700	-1.8923	5.85842e-35
AT1G43710	-2.6632	8.7663e-62
AT1G43770	-2.50561	1.18181e-36
AT1G43850	-2.81715	2.61984e-143
AT1G43860	-2.46791	4.39927e-68
AT1G43890	-1.7135	5.41923e-29
AT1G43900	-2.60015	3.4947e-45
AT1G43950	0.283548	0.659357
AT1G44000	-2.02998	5.62066e-38
AT1G44120	-2.95659	1.81335e-72
AT1G44125	-2.95659	1.81335e-72
AT1G44170	-2.51095	2.51059e-47
AT1G44446	-2.21962	2.50171e-65
AT1G44575	-2.16295	2.50289e-40
AT1G44750	-2.88253	4.92435e-74
AT1G44770	-1.99516	1.60462e-58
AT1G44790	-2.46519	3.06563e-15
AT1G44810	-2.60058	2.22003e-30
AT1G44820	-2.25432	3.52365e-49
AT1G44835	-2.43339	4.2268e-53
AT1G44910	-2.45542	3.85877e-87
AT1G44920	-3.07214	9.06795e-70
AT1G44960	-1.82547	9.7619e-45
AT1G45000	-2.56186	3.69183e-92
AT1G45050	-2.31477	5.84922e-41
AT1G45130	-2.67863	8.02201e-13
AT1G45145	-1.68164	9.80572e-14
AT1G45150	-2.28466	5.23701e-63
AT1G45160	-1.91927	1.8767e-55
AT1G45170	-2.35436	1.95619e-43
AT1G45180	-3.45764	3.6485e-151
AT1G45207	-2.90153	1.04101e-88
AT1G45229	-2.29557	1.75592e-63
AT1G45230	-1.48728	1.74001e-26
AT1G45233	-3.10945	9.73498e-74
AT1G45248	-2.29557	1.75592e-63
AT1G45249	-2.7807	1.15604e-84
AT1G45332	-2.62742	8.21604e-69
AT1G45474	-2.72894	2.52046e-71
AT1G45545	-2.72894	2.52046e-71
AT1G45688	-2.77918	5.23914e-65
AT1G45976	-3.08817	8.33737e-83
AT1G47056	-3.20893	1.06465e-97
AT1G47128	-2.71341	7.13384e-77
AT1G47200	-2.50753	2.78361e-61
AT1G47230	-2.85008	8.44195e-63
AT1G47240	-2.09103	4.5332e-47
AT1G47250	-2.04841	7.57488e-33
AT1G47260	-2.07744	1.51257e-62
AT1G47270	-2.91174	7.69249e-30
AT1G47278	-2.53425	1.65213e-50
AT1G47290	-2.53487	6.79503e-44
AT1G47310	-1.98154	3.77044e-41
AT1G47330	-2.66358	4.94062e-60
AT1G47380	-3.1863	1.40919e-94
AT1G47410	-3.29493	1.71724e-111
AT1G47420	-3.29493	1.71724e-111
AT1G47490	-2.13572	4.39707e-54
AT1G47500	-2.6283	4.18605e-88
AT1G47530	-2.6123	1.98274e-57
AT1G47550	-2.345	1.96577e-79
AT1G47560	-1.90247	1.78205e-27
AT1G47570	-2.11831	9.20437e-39
AT1G47578	-3.12407	8.52054e-25
AT1G47640	-2.46353	3.54957e-43
AT1G47710	-1.6385	3.76195e-20
AT1G47720	-3.1257	1.48316e-53
AT1G47740	-2.77779	3.36136e-89
AT1G47750	-2.77779	3.36136e-89
AT1G47830	-2.01449	2.01825e-44
AT1G47870	-2.94711	8.32826e-18
AT1G47900	-2.64017	6.14323e-20
AT1G47970	-2.69536	5.15581e-40
AT1G48030	-2.92296	3.42624e-75
AT1G48040	-1.96124	7.66605e-54
AT1G48050	-2.95276	2.13697e-57
AT1G48090	-2.30351	1.01611e-49
AT1G48110	-2.67777	4.15514e-105
AT1G48120	-2.17409	3.64787e-17
AT1G48140	-1.73871	1.16624e-40
AT1G48160	-2.01877	3.76965e-41
AT1G48170	-2.46876	1.45192e-34
AT1G48175	-2.31373	2.16286e-20
AT1G48200	-2.44028	1.65279e-41
AT1G48210	-2.5846	2.02064e-48
AT1G48230	-2.42833	3.64077e-61
AT1G48240	-2.14736	5.32908e-73
AT1G48260	-2.23552	2.1329e-11
AT1G48270	-2.64561	1.06904e-43
AT1G48300	-2.95829	1.46974e-51
AT1G48310	-2.12409	1.51397e-30
AT1G48315	-3.10716	3.46811e-49
AT1G48320	-3.10716	3.46811e-49
AT1G48350	-2.6603	4.02751e-54
AT1G48360	-2.33582	6.17164e-33
AT1G48370	-2.40324	2.73033e-07
AT1G48380	-2.58649	9.47701e-44
AT1G48410	-2.95293	8.08168e-141
AT1G48420	-2.96342	2.40931e-56
AT1G48430	-2.87341	4.94473e-65
AT1G48440	-2.20569	2.2869e-41
AT1G48450	-2.43845	6.04395e-73
AT1G48460	-1.95721	3.22136e-34
AT1G48480	-2.85177	4.92314e-26
AT1G48490	-2.55649	1.42272e-122
AT1G48520	-2.74938	2.14509e-69
AT1G48540	-2.24291	1.87993e-77
AT1G48550	-2.84998	6.3406e-40
AT1G48560	-2.00173	6.25909e-18
AT1G48570	-2.05626	3.80315e-36
AT1G48598	-1.91163	2.21811e-16
AT1G48600	-1.91163	2.21811e-16
AT1G48610	-2.05031	1.21953e-32
AT1G48620	-2.63588	3.58076e-81
AT1G48630	-1.82397	7.19819e-38
AT1G48635	-2.87326	9.54994e-87
AT1G48650	-2.06046	4.38812e-65
AT1G48760	-1.94514	2.15004e-53
AT1G48770	-2.96328	3.10068e-45
AT1G48790	-2.63853	1.89508e-103
AT1G48830	-2.16509	3.26351e-44
AT1G48840	-2.78625	1.22289e-68
AT1G48850	-2.50632	2.46069e-63
AT1G48860	-2.72584	4.94711e-74
AT1G48880	-3.48064	2.29136e-93
AT1G48900	-1.96294	8.11099e-65
AT1G48920	-2.50862	6.93155e-63
AT1G48950	-2.51618	5.16989e-77
AT1G48970	-2.5013	5.3175e-90
AT1G49032	-3.28099	2.24722e-12
AT1G49040	-2.52783	6.9112e-100
AT1G49050	-2.76161	4.65089e-58
AT1G49140	-1.55423	9.37703e-21
AT1G49170	-2.25715	1.45981e-16
AT1G49180	-2.44185	2.47516e-51
AT1G49240	-2.9255	1.16267e-74
AT1G49300	-1.91423	1.13007e-52
AT1G49340	-2.57469	3.50292e-96
AT1G49350	-2.73576	1.57273e-52
AT1G49360	-2.8119	2.11689e-56
AT1G49380	-2.70748	1.31749e-54
AT1G49400	-2.49417	1.53811e-37
AT1G49405	-2.49417	1.53811e-37
AT1G49410	-1.73708	1.47407e-17
AT1G49480	-2.86249	1.27869e-90
AT1G49510	-2.83645	6.31412e-79
AT1G49520	-2.92566	6.59517e-65
AT1G49540	-1.64906	3.48572e-18
AT1G49560	-1.59894	0.0053245
AT1G49580	-3.29255	4.64704e-19
AT1G49590	-2.14411	4.24778e-53
AT1G49600	-2.61733	3.06137e-73
AT1G49630	-2.33719	3.59038e-52
AT1G49670	-2.51245	1.37219e-74
AT1G49710	-2.23939	1.39291e-62
AT1G49720	-1.45192	0.215915
AT1G49730	-3.8687	1.01058e-124
AT1G49740	-2.69996	3.16491e-33
AT1G49760	-2.49973	3.57427e-79
AT1G49820	-2.67584	2.64561e-52
AT1G49832	-2.22648	4.7162e-20
AT1G49840	-3.62104	1.4989e-83
AT1G49850	-2.61727	1.81146e-76
AT1G49880	-2.3784	1.50303e-29
AT1G49890	-2.31512	2.29978e-75
AT1G49950	-2.33254	5.02871e-68
AT1G49960	-2.62982	2.95806e-114
AT1G49970	-2.62982	2.95806e-114
AT1G49975	-2.90809	9.48157e-27
AT1G49980	-2.19831	1.05535e-46
AT1G50000	-2.54292	2.12132e-45
AT1G50010	-3.64479	1.28931e-102
AT1G50020	-1.50538	2.62241e-21
AT1G50030	-2.39109	2.3097e-67
AT1G50055	-2.22639	2.49917e-12
AT1G50120	-2.54244	3.25691e-102
AT1G50140	-2.47504	1.16099e-70
AT1G50170	-2.82205	7.85789e-51
AT1G50200	-2.23922	1.80816e-71
AT1G50250	-2.91911	3.25701e-72
AT1G50260	-2.24747	3.3083e-79
AT1G50300	-2.05413	1.1318e-68
AT1G50310	-2.08314	2.56523e-43
AT1G50320	-2.08314	2.56523e-43
AT1G50360	-2.583	1.10306e-57
AT1G50370	-2.24235	5.08537e-78
AT1G50380	-1.96308	3.26314e-45
AT1G50410	-2.60348	9.4662e-111
AT1G50420	-3.43231	1.46389e-80
AT1G50430	-2.50861	2.52728e-86
AT1G50440	-2.68195	4.55895e-85
AT1G50450	-2.62773	8.42247e-65
AT1G50460	-3.06722	3.04045e-118
AT1G50480	-3.11313	2.38618e-116
AT1G50500	-2.21393	3.88708e-61
AT1G50510	-2.37764	1.52089e-49
AT1G50570	-3.03756	3.75367e-85
AT1G50575	-2.66781	1.62984e-51
AT1G50600	-3.11865	8.66504e-131
AT1G50620	-2.39466	7.74949e-65
AT1G50640	-2.98594	3.46626e-52
AT1G50659	-2.76886	2.85119e-79
AT1G50660	-2.7854	2.44774e-84
AT1G50670	-2.5001	4.29982e-48
AT1G50710	-2.5981	4.69907e-48
AT1G50730	-2.21315	6.69342e-70
AT1G50740	-2.62292	2.75886e-70
AT1G50750	-2.62292	2.75886e-70
AT1G50840	-2.69231	3.30558e-92
AT1G50890	-2.29496	1.06837e-49
AT1G50900	-2.76303	1.76985e-72
AT1G50910	-2.56999	6.95728e-70
AT1G50920	-3.27224	2.39738e-126
AT1G50940	-2.95036	1.8292e-63
AT1G50950	-2.60146	3.04625e-09
AT1G50970	-2.92919	3.56318e-23
AT1G51070	-1.72692	5.65412e-23
AT1G51110	-2.50245	2.17359e-62
AT1G51130	-2.96678	1.07771e-16
AT1G51140	-1.18282	0.000414081
AT1G51160	-1.45508	4.7204e-25
AT1G51200	-2.03973	1.10148e-46
AT1G51310	-2.69636	4.973e-47
AT1G51350	-2.34256	9.99234e-91
AT1G51360	-2.66865	4.42504e-14
AT1G51370	-2.4758	1.43711e-43
AT1G51390	-3.00715	7.91179e-68
AT1G51400	-3.00715	7.91179e-68
AT1G51402	-3.00715	7.91179e-68
AT1G51430	-2.99395	8.47843e-47
AT1G51450	-2.25297	4.10926e-69
AT1G51500	-2.8012	4.41401e-49
AT1G51510	-1.86935	1.51783e-47
AT1G51540	-2.79921	1.02548e-93
AT1G51550	-2.79921	1.02548e-93
AT1G51560	-2.51084	2.05037e-50
AT1G51570	-2.54676	1.83887e-94
AT1G51580	-3.02821	1.68102e-63
AT1G51590	-2.20163	6.92626e-81
AT1G51600	-2.20163	6.92626e-81
AT1G51610	-2.31636	9.09103e-81
AT1G51630	-3.19159	8.88941e-79
AT1G51640	-2.94907	6.06689e-22
AT1G51645	-2.94907	6.06689e-22
AT1G51650	-1.98528	7.60237e-33
AT1G51660	-2.90739	2.29748e-76
AT1G51670	-0.76762	0.0461407
AT1G51690	-2.50077	1.44663e-101
AT1G51710	-2.66465	6.6239e-122
AT1G51720	-2.4434	8.10558e-105
AT1G51730	-2.85383	1.19877e-78
AT1G51740	-1.99679	2.40772e-60
AT1G51745	-2.87981	1.69177e-110
AT1G51760	-3.11722	1.19367e-82
AT1G51805	-2.97521	7.60098e-55
AT1G51940	-3.2344	3.2227e-60
AT1G51950	-2.63845	5.22961e-36
AT1G51965	-3.15523	9.73382e-84
AT1G51980	-2.78633	2.87209e-137
[truncated: 10,723 more rows]

## Sheet: 4. DEseq2_det1(D)_vs_WT(D)
Gene ID	Log2 FC	FDR
AT1G01020	-1.86049	1.00054e-11
AT1G01040	-2.66795	1.05082e-40
AT1G01046	-2.61626	1.02686e-37
AT1G01050	-2.40165	3.95081e-20
AT1G01060	-3.18294	5.8649e-46
AT1G01080	-2.81434	4.4766e-20
AT1G01090	-2.2953	1.97396e-27
AT1G01100	-0.944223	1.10588e-05
AT1G01140	-1.97762	9.66682e-21
AT1G01160	-1.68104	2.20034e-15
AT1G01170	-2.40982	6.58499e-07
AT1G01210	-1.8643	1.16141e-16
AT1G01220	-2.79367	8.38323e-35
AT1G01230	-1.12474	5.67071e-07
AT1G01240	-3.22411	2.15629e-35
AT1G01260	-2.75374	4.05306e-26
AT1G01290	-1.96565	1.02426e-14
AT1G01320	-2.52709	2.18836e-42
AT1G01340	-0.984086	0.306725
AT1G01350	-2.15078	2.40922e-17
AT1G01360	-2.74176	1.63696e-13
AT1G01430	-2.6643	2.6146e-19
AT1G01440	-2.44574	1.28174e-34
AT1G01448	-2.44088	2.61044e-31
AT1G01450	-2.44088	2.61044e-31
AT1G01490	-2.16187	2.61348e-22
AT1G01500	-1.09994	1.15432e-06
AT1G01510	-2.81321	4.20676e-35
AT1G01520	-0.917362	0.00135089
AT1G01540	-1.81372	3.45504e-23
AT1G01550	-2.32109	3.14683e-25
AT1G01630	-3.59814	1.5956e-14
AT1G01650	-1.68885	8.52671e-12
AT1G01670	-1.45893	0.00716098
AT1G01710	-2.66685	2.51318e-38
AT1G01725	-3.28002	7.38834e-12
AT1G01730	-3.19395	4.62094e-14
AT1G01750	-2.6134	1.51212e-19
AT1G01760	-2.93314	2.15255e-35
AT1G01770	-2.50339	1.83937e-35
AT1G01780	-2.64737	1.19105e-29
AT1G01790	-1.90541	6.08858e-26
AT1G01800	-2.52845	1.10742e-27
AT1G01820	-1.57442	1.64729e-16
AT1G01830	-3.26058	8.915e-15
AT1G01860	-2.52799	2.13621e-26
AT1G01910	-1.57967	8.88058e-14
AT1G01930	-2.10858	1.09389e-29
AT1G01940	-1.20144	2.56538e-05
AT1G01950	-2.31798	1.45215e-27
AT1G01960	-2.62574	1.64188e-40
AT1G01970	-1.65907	1.15165e-13
AT1G01990	-2.00009	9.09777e-18
AT1G02000	-2.71235	2.77067e-15
AT1G02010	-2.40412	3.34843e-29
AT1G02020	-2.76121	2.35913e-29
AT1G02060	-2.07582	5.17225e-09
AT1G02080	-2.50814	3.4295e-21
AT1G02090	-1.99103	1.95423e-20
AT1G02100	-2.28049	1.20586e-20
AT1G02110	-2.40543	3.27006e-15
AT1G02120	-2.26039	3.66846e-26
AT1G02130	-2.73134	5.58526e-35
AT1G02140	-1.7875	1.29966e-16
AT1G02145	-2.22416	5.90028e-26
AT1G02150	-3.32191	9.84507e-38
AT1G02160	-1.94353	3.489e-07
AT1G02170	-3.01907	2.94478e-27
AT1G02180	-3.01907	2.94478e-27
AT1G02260	-2.81958	8.52356e-09
AT1G02270	-1.83826	8.90518e-16
AT1G02280	-1.77819	3.90464e-17
AT1G02290	-2.2648	1.88697e-18
AT1G02300	-2.76056	6.02712e-33
AT1G02305	-2.82098	3.52337e-45
AT1G02310	-2.82098	3.52337e-45
AT1G02330	-2.21184	1.31555e-23
AT1G02340	-2.11004	2.37339e-10
AT1G02410	-1.67265	1.74061e-12
AT1G02420	-1.42782	2.36184e-11
AT1G02430	-1.53916	1.76848e-13
AT1G02475	-2.52	9.15886e-22
AT1G02500	-1.57507	1.1527e-08
AT1G02560	-2.39861	2.01106e-30
AT1G02610	-1.73516	3.19341e-11
AT1G02660	-2.93458	8.41479e-37
AT1G02680	-1.79385	3.15032e-16
AT1G02720	-2.15667	2.36054e-12
AT1G02740	-2.47201	1.67478e-25
AT1G02750	-1.84698	1.16814e-18
AT1G02780	-1.15441	1.25544e-07
AT1G02816	-2.10147	5.74065e-22
AT1G02840	-1.82469	3.62823e-22
AT1G02850	-2.88784	8.7841e-13
AT1G02860	-2.27986	6.06523e-27
AT1G02870	-0.1369	0.611595
AT1G02880	-2.31297	8.22141e-27
AT1G02890	-2.1981	5.39643e-30
AT1G02910	-1.88696	1.61035e-23
AT1G02960	-1.93042	2.3793e-12
AT1G02990	-2.28631	4.10669e-31
AT1G03000	-2.34517	8.59313e-26
AT1G03030	-2.54109	2.35693e-37
AT1G03040	-2.54109	2.35693e-37
AT1G03060	-2.1858	9.93135e-16
AT1G03080	-3.17506	1.02104e-57
AT1G03090	-2.36676	1.84545e-21
AT1G03110	-1.67796	2.70646e-08
AT1G03130	-1.89052	6.24754e-06
AT1G03140	-1.02124	4.53568e-07
AT1G03150	-1.45367	1.61261e-11
AT1G03160	-1.98166	2.32806e-22
AT1G03190	-2.31451	1.83278e-28
AT1G03250	-2.49722	1.82452e-25
AT1G03260	-1.40946	4.45771e-09
AT1G03270	-2.08347	6.27129e-09
AT1G03280	-2.14234	2.30317e-26
AT1G03290	-2.56243	2.09134e-40
AT1G03300	-2.08571	3.66372e-18
AT1G03310	-1.85799	2.03246e-12
AT1G03330	-1.77006	1.03325e-19
AT1G03350	-2.9075	3.06259e-43
AT1G03360	-1.09873	0.000142381
AT1G03365	-2.07679	5.68533e-28
AT1G03370	-2.651	4.14941e-26
AT1G03380	-2.29957	8.31975e-34
AT1G03390	-2.29957	8.31975e-34
AT1G03400	-1.83121	2.05064e-10
AT1G03410	-1.3408	0.0103597
AT1G03430	-2.69138	2.52543e-23
AT1G03457	-2.07913	8.48916e-21
AT1G03470	-2.3621	4.61905e-21
AT1G03475	-1.9522	3.3203e-22
AT1G03495	-1.7351	6.03291e-14
AT1G03520	-1.9127	3.10643e-20
AT1G03530	-1.35998	2.61396e-07
AT1G03545	-3.15196	2.91822e-37
AT1G03550	-3.15196	2.91822e-37
AT1G03560	-1.83004	1.85153e-16
AT1G03590	-2.60962	3.72164e-32
AT1G03610	-2.15991	5.73292e-24
AT1G03630	-2.96249	4.00463e-25
AT1G03680	-2.00412	1.53486e-15
AT1G03687	-2.39273	1.32843e-14
AT1G03740	-2.13402	1.04035e-25
AT1G03750	-2.20613	4.3973e-19
AT1G03770	-2.5358	7.10496e-19
AT1G03860	-0.96366	1.33332e-06
AT1G03900	-1.15317	4.9839e-07
AT1G03905	-1.6481	0.0119432
AT1G03910	-1.92108	1.57383e-23
AT1G03930	-2.56397	6.13072e-28
AT1G03940	-1.71459	9.00408e-12
AT1G03950	-2.37871	4.12914e-14
AT1G03960	-2.03544	2.27695e-21
AT1G03970	-2.23288	2.65945e-21
AT1G03980	-2.23288	2.65945e-21
AT1G03990	-2.70795	1.60571e-20
AT1G04010	-1.89678	2.20189e-13
AT1G04070	-1.61922	8.87299e-09
AT1G04080	-1.72179	8.92344e-17
AT1G04100	-2.02877	1.22862e-12
AT1G04120	-2.90907	1.25733e-50
AT1G04130	-2.77154	1.58211e-26
AT1G04140	-1.7858	5.33339e-17
AT1G04160	-2.15472	0.00111068
AT1G04170	-1.75552	2.07194e-20
AT1G04190	-2.10739	5.97132e-21
AT1G04200	-2.29066	1.23824e-17
AT1G04210	-2.15525	2.06304e-25
AT1G04230	-1.98267	2.50394e-14
AT1G04260	-3.55565	5.32386e-11
AT1G04270	-1.16268	8.12009e-08
AT1G04280	-2.8328	1.50398e-18
AT1G04300	-1.85391	1.20461e-19
AT1G04310	-3.35892	1.22776e-36
AT1G04340	-1.2879	7.18105e-08
AT1G04350	-0.851111	0.056819
AT1G04390	-2.37324	1.97357e-36
AT1G04400	-2.50554	3.51243e-38
AT1G04410	-1.96728	3.92395e-22
AT1G04420	-2.08904	1.18135e-16
AT1G04430	-2.79474	2.97288e-35
AT1G04440	-2.49107	1.20713e-38
AT1G04480	-0.838912	0.000117332
AT1G04510	-2.05092	2.05286e-27
AT1G04530	-2.33206	1.21022e-27
AT1G04550	-2.26073	9.27553e-24
AT1G04555	-2.9112	1.63375e-16
AT1G04590	-1.61191	4.18282e-10
AT1G04620	-2.51957	5.22311e-33
AT1G04630	-1.53809	4.06133e-10
AT1G04640	-1.73178	1.00808e-08
AT1G04690	-2.44582	9.50452e-25
AT1G04710	-3.00534	1.73339e-20
AT1G04750	-1.7043	8.99869e-13
AT1G04770	-2.93442	1.63743e-20
AT1G04780	-2.68923	8.40334e-46
AT1G04790	-2.41253	1.38422e-31
AT1G04810	-2.39254	1.27054e-29
AT1G04820	-2.79766	6.50552e-25
AT1G04830	-2.11951	9.40299e-20
AT1G04850	-2.34908	3.42649e-34
AT1G04860	-2.15699	8.58287e-30
AT1G04870	-1.01624	2.42292e-05
AT1G04900	-1.23353	5.31416e-05
AT1G04910	-2.30428	1.41046e-25
AT1G04930	-0.97507	0.000327361
AT1G04940	-1.73309	1.9901e-14
AT1G04945	-1.75477	9.53269e-18
AT1G04950	-2.09848	1.57061e-27
AT1G04960	-1.99763	6.93588e-16
AT1G04970	-2.45456	1.18366e-28
AT1G04985	-1.15941	1.41934e-06
AT1G04990	-2.57104	6.34972e-12
AT1G05000	-2.09949	9.99567e-10
AT1G05030	-2.02216	1.31936e-23
AT1G05055	-2.04283	1.47114e-21
AT1G05060	-1.56232	2.52947e-09
AT1G05070	-0.901132	0.00109804
AT1G05090	-2.57597	6.78345e-26
AT1G05120	-2.72117	1.43154e-34
AT1G05140	-2.69544	1.63202e-27
AT1G05150	-2.59893	7.76864e-39
AT1G05160	-2.2795	4.56962e-23
AT1G05170	-3.32096	2.12275e-47
AT1G05180	-2.04769	5.43805e-28
AT1G05190	-1.9611	7.69258e-13
AT1G05200	-1.98662	3.71631e-20
AT1G05205	-2.54484	0.000859288
AT1G05230	-3.63347	2.66049e-13
AT1G05270	-1.63572	1.13109e-14
AT1G05320	-3.32473	8.02096e-10
AT1G05350	-1.8513	3.40235e-12
AT1G05360	-2.21138	1.8727e-22
AT1G05380	-2.30429	8.23462e-28
AT1G05385	-2.25539	5.5456e-12
AT1G05410	-2.16921	8.79373e-18
AT1G05430	-2.88622	2.55877e-25
AT1G05470	-2.56577	3.55174e-07
AT1G05500	-1.75136	1.17448e-14
AT1G05520	-1.7785	7.40607e-21
AT1G05570	-2.76064	3.72277e-42
AT1G05590	-3.00513	4.71401e-23
AT1G05600	-2.82634	2.12694e-16
AT1G05620	-3.37824	4.40075e-21
AT1G05630	-2.47873	1.47869e-20
AT1G05640	-2.48286	2.78936e-08
AT1G05670	-2.46725	2.00076e-21
AT1G05720	-1.52165	9.13863e-11
AT1G05730	-1.52165	9.13863e-11
AT1G05750	-1.78689	2.50137e-09
AT1G05780	-3.04231	9.36838e-21
AT1G05785	-1.58877	2.10604e-09
AT1G05790	-2.25407	9.33497e-32
AT1G05805	-2.54705	1.11566e-28
AT1G05810	-1.57907	6.25094e-08
AT1G05830	-1.90714	3.20238e-20
AT1G05840	-2.2132	4.82268e-26
AT1G05850	-2.3673	2.91094e-25
AT1G05860	-1.64927	1.19331e-18
AT1G05870	-2.5673	5.53219e-28
AT1G05890	-2.2542	5.5319e-32
AT1G05900	-1.50624	1.48416e-14
AT1G05910	-2.50173	1.82554e-34
AT1G05940	-2.62853	1.31664e-37
AT1G05960	-1.64887	2.67102e-10
AT1G05970	-2.50353	1.26461e-18
AT1G06010	-1.43876	1.34131e-07
AT1G06040	-2.27994	5.07781e-23
AT1G06050	-2.63446	6.91037e-37
AT1G06060	-1.88869	9.4461e-21
AT1G06070	-1.88869	9.4461e-21
AT1G06110	-2.85195	8.60396e-40
AT1G06130	-2.26132	1.09102e-14
AT1G06149	-2.00582	7.33205e-21
AT1G06150	-2.00582	7.33205e-21
AT1G06190	-2.04369	1.6172e-14
AT1G06200	-1.118	4.99858e-06
AT1G06210	-2.10105	1.95226e-24
AT1G06220	-2.31347	9.98052e-35
AT1G06230	-2.92861	5.19025e-50
AT1G06240	-1.92196	8.09105e-20
AT1G06250	-1.92196	8.09105e-20
AT1G06270	-1.84165	0.000106017
AT1G06290	-2.36598	1.67891e-33
AT1G06380	-1.47435	1.69757e-07
AT1G06390	-1.89226	6.47885e-25
AT1G06400	-1.29047	1.20727e-09
AT1G06410	-2.55088	1.26145e-40
AT1G06430	-2.4893	1.27958e-26
AT1G06450	-1.83855	1.63217e-20
AT1G06460	-1.83855	1.63217e-20
AT1G06470	-1.42905	1.7649e-13
AT1G06500	-1.73165	4.96293e-15
AT1G06510	-2.66464	8.91611e-29
AT1G06515	-1.69999	1.80127e-11
AT1G06530	-2.58493	2.28949e-27
AT1G06540	-2.58493	2.28949e-27
AT1G06550	-2.41421	3.01982e-21
AT1G06560	-2.10958	1.65182e-21
AT1G06570	-2.38318	1.06408e-20
AT1G06580	-2.15012	1.51414e-20
AT1G06590	-1.4554	9.02073e-13
AT1G06630	-1.65497	2.31286e-10
AT1G06640	-2.50862	7.37297e-21
AT1G06650	-2.28756	2.93839e-23
AT1G06660	-2.28756	2.93839e-23
AT1G06670	-1.88224	5.92615e-25
AT1G06680	-1.79589	2.61681e-12
AT1G06690	-1.79421	2.00982e-13
AT1G06700	-2.71323	9.22685e-45
AT1G06720	-0.743559	4.62719e-05
AT1G06730	-1.50398	1.52579e-14
AT1G06760	-2.50064	1.00038e-11
AT1G06770	-1.58461	9.71039e-08
AT1G06780	-2.88639	4.0333e-45
AT1G06790	-1.91656	1.03797e-17
AT1G06820	-2.13318	1.50961e-27
AT1G06840	-2.31268	1.00088e-29
AT1G06850	-3.24718	8.12405e-24
AT1G06870	-2.81845	2.78115e-37
AT1G06890	-2.05549	5.89874e-24
AT1G06900	-2.02557	5.55748e-23
AT1G06910	-2.22552	3.91322e-25
AT1G06950	-1.89001	3.75449e-18
AT1G06960	-1.78441	5.09206e-11
AT1G07000	-2.79846	2.66574e-31
AT1G07010	-1.94202	2.32884e-21
AT1G07020	-3.03397	2.31949e-17
AT1G07030	-0.89218	9.09978e-06
AT1G07040	-2.45446	1.21765e-25
AT1G07070	-1.36389	3.10111e-06
AT1G07080	-1.34144	2.43596e-12
AT1G07110	-2.00791	9.80945e-20
AT1G07119	-0.600082	0.0218382
AT1G07120	-0.600082	0.0218382
AT1G07140	-1.29706	3.21954e-11
AT1G07170	-1.83725	1.4305e-13
AT1G07200	-2.56036	3.35294e-32
AT1G07210	-2.39569	2.00535e-16
AT1G07220	-2.58199	4.10256e-27
AT1G07230	-1.71035	9.23153e-13
AT1G07300	-2.5003	1.31482e-25
AT1G07310	-2.5003	1.31482e-25
AT1G07320	-2.68951	5.71686e-23
AT1G07350	-2.09496	8.99043e-23
AT1G07360	-1.99976	8.15256e-24
AT1G07380	-2.50172	4.35214e-16
AT1G07390	-0.544827	0.133144
AT1G07420	-1.48829	1.43805e-12
AT1G07470	-2.07774	2.7269e-21
AT1G07480	-2.16633	1.16502e-22
AT1G07510	-2.13472	1.63835e-25
AT1G07520	-2.96128	4.23554e-30
AT1G07530	-2.77112	2.14924e-45
AT1G07570	-3.12405	1.38013e-41
AT1G07590	-2.46727	1.87634e-09
AT1G07615	-0.635849	0.120251
AT1G07630	-2.73043	6.09503e-34
AT1G07650	-2.7069	5.71752e-29
AT1G07660	-2.20771	4.70161e-13
AT1G07670	-2.88711	7.9035e-45
AT1G07700	-2.23572	5.2512e-22
AT1G07705	-2.42082	3.11533e-36
AT1G07710	-2.43904	2.46164e-36
AT1G07725	-3.16604	2.59836e-38
AT1G07728	-3.16604	2.59836e-38
AT1G07745	-1.87651	3.84553e-10
AT1G07770	-1.51293	2.35386e-11
AT1G07780	-1.02915	0.000730016
AT1G07790	-2.58466	7.73595e-13
AT1G07810	-3.14119	1.07117e-59
AT1G07820	-2.42884	1.02834e-14
AT1G07830	-0.979149	0.00100152
AT1G07840	-2.1278	3.35976e-23
AT1G07870	-2.50578	1.00294e-28
AT1G07890	-2.3867	1.77692e-30
AT1G07910	-1.81055	4.21065e-21
AT1G07920	-2.01651	2.85651e-25
AT1G07930	-1.97155	5.58048e-25
AT1G07940	-2.05471	7.76078e-27
AT1G07950	-2.17491	1.45451e-17
AT1G07960	-1.85103	3.52781e-17
AT1G07970	-1.99664	3.80458e-19
AT1G07980	-1.56174	1.80787e-14
AT1G07990	-1.95518	8.13337e-20
AT1G08000	-2.89928	1.90619e-30
AT1G08010	-2.75974	6.50156e-39
AT1G08030	-1.80121	1.93906e-19
AT1G08040	-2.80097	4.1309e-32
AT1G08060	-2.04003	6.01056e-26
AT1G08110	-1.46604	5.77737e-11
AT1G08125	-1.91217	4.98785e-18
AT1G08130	-1.76201	1.08257e-15
AT1G08190	-1.84766	3.49195e-22
AT1G08200	-1.78728	5.25712e-22
AT1G08210	-1.45837	2.7032e-09
AT1G08220	-0.975947	2.09087e-05
AT1G08260	-1.8224	1.22048e-15
AT1G08280	-2.35246	9.99917e-19
AT1G08300	-0.560671	0.0569654
AT1G08315	-2.64399	3.84767e-11
AT1G08320	-2.70517	2.14649e-12
AT1G08350	-2.09323	1.80031e-11
AT1G08360	-1.33081	2.96246e-10
AT1G08370	-1.79537	7.60322e-14
AT1G08380	-1.37276	3.47812e-06
AT1G08390	-1.16849	1.45636e-05
AT1G08400	-2.31506	1.20579e-27
AT1G08410	-0.903113	1.54841e-05
AT1G08420	-1.79826	7.08079e-17
AT1G08450	-2.10473	1.22758e-17
AT1G08460	-1.70346	1.02009e-11
AT1G08470	-2.42847	1.23739e-15
AT1G08480	-2.55396	1.40948e-28
AT1G08490	-1.63662	1.65312e-18
AT1G08510	-2.42478	1.79295e-32
AT1G08520	-1.98485	3.7337e-19
AT1G08530	-2.26521	4.83135e-19
AT1G08540	-1.82168	3.34832e-15
AT1G08550	-1.4525	6.12012e-11
AT1G08570	-2.78878	1.00543e-37
AT1G08580	-1.11523	2.53076e-06
AT1G08590	-2.75575	5.37245e-32
AT1G08592	-2.75575	5.37245e-32
AT1G08600	-1.94609	1.94535e-21
AT1G08610	-1.57206	7.2721e-10
AT1G08620	-2.22028	1.92595e-22
AT1G08640	-2.41213	3.17842e-28
AT1G08660	-2.70382	4.79766e-27
AT1G08680	-2.14985	3.769e-27
AT1G08700	-2.75324	6.43325e-27
AT1G08710	-2.40874	1.18554e-20
AT1G08720	-1.8431	1.18726e-15
AT1G08750	-1.88367	2.44076e-22
AT1G08760	-2.4638	4.79763e-37
AT1G08780	-1.62415	5.49433e-09
AT1G08800	-2.95935	7.19516e-41
AT1G08820	-1.88203	3.6368e-16
AT1G08830	-2.16753	7.32009e-22
AT1G08840	-2.09377	2.98917e-20
AT1G08845	-0.640346	0.00329106
AT1G08880	-2.01278	9.82063e-06
AT1G08890	-3.08227	1.49238e-19
AT1G08900	-3.32097	2.88886e-27
AT1G08910	-2.13977	7.5509e-22
AT1G08920	-2.74806	5.42586e-31
AT1G08930	-2.71819	4.45751e-21
AT1G08960	-1.56621	9.44166e-14
AT1G08970	-2.28772	1.9712e-22
AT1G08980	-2.22793	7.73925e-25
AT1G09010	-2.74685	1.52361e-46
AT1G09020	-1.94845	6.23225e-21
AT1G09040	-1.20998	0.000920718
AT1G09060	-2.64398	1.91495e-43
AT1G09070	-2.96294	6.61369e-19
AT1G09100	-2.7294	1.25661e-27
AT1G09130	-2.51495	6.9395e-39
AT1G09140	-2.01516	4.07834e-22
AT1G09150	-1.85121	1.24482e-18
AT1G09160	-2.42976	1.58576e-19
AT1G09195	-2.46269	1.12513e-31
AT1G09210	-2.20474	1.01749e-21
AT1G09230	-2.12362	5.99914e-21
AT1G09270	-1.90665	6.48483e-20
AT1G09280	-1.67817	3.68323e-15
AT1G09290	-1.37178	1.14483e-08
AT1G09300	-0.686566	0.0159732
AT1G09310	-1.79578	5.77088e-14
AT1G09320	-1.91357	8.67664e-20
AT1G09330	-1.23081	2.25958e-07
AT1G09340	-2.00601	0.00140208
AT1G09390	-2.22198	1.16496e-17
AT1G09400	-2.22198	1.16496e-17
AT1G09420	-2.3653	7.15417e-26
AT1G09430	-1.92848	9.97906e-19
AT1G09490	-1.98842	3.87301e-05
AT1G09510	-2.54167	2.69437e-26
AT1G09520	-2.54167	2.69437e-26
AT1G09530	-2.97458	1.04794e-31
AT1G09570	-2.57821	9.26044e-42
AT1G09580	-1.8572	2.51171e-07
AT1G09590	-0.71936	0.00125128
AT1G09610	-2.81917	3.03155e-49
AT1G09620	-2.81917	3.03155e-49
AT1G09630	-1.48706	7.365e-06
AT1G09640	-2.1145	6.70705e-25
AT1G09645	-1.69479	1.77051e-14
AT1G09660	-1.87273	4.73778e-13
AT1G09690	-0.669091	0.0051589
AT1G09700	-1.72117	2.06738e-14
AT1G09710	-2.11414	5.55511e-17
AT1G09730	-1.86718	4.70838e-16
AT1G09740	-1.68757	1.74897e-17
AT1G09760	-1.58639	2.94723e-15
AT1G09770	-1.78868	2.52883e-22
AT1G09780	-2.82782	1.70133e-37
AT1G09794	-0.479914	0.49113
AT1G09795	-1.96325	4.47013e-20
AT1G09800	-1.70239	1.22093e-08
AT1G09810	-1.62299	2.76295e-10
AT1G09815	-2.15645	8.8119e-08
AT1G09820	-1.1989	5.47242e-07
AT1G09830	-1.26753	5.4879e-09
AT1G09840	-2.07319	2.36508e-18
AT1G09850	-2.38122	9.96212e-26
AT1G09870	-2.24155	3.17556e-27
AT1G09900	-2.05863	3.58909e-21
AT1G09910	-2.7114	1.04977e-35
AT1G09920	-1.53747	5.51956e-14
AT1G09940	-2.5873	3.21485e-35
AT1G09960	-2.50493	2.79974e-21
AT1G09970	-2.75666	1.39653e-38
AT1G09980	-2.41341	5.66186e-27
AT1G09995	-2.03639	1.70012e-11
AT1G10020	-1.97921	4.65343e-13
AT1G10030	-1.28582	1.2868e-07
AT1G10040	-2.29665	6.05878e-17
AT1G10050	-2.24804	1.89518e-16
AT1G10070	-2.48165	2.35534e-24
AT1G10090	-1.94235	1.08967e-15
AT1G10095	-2.52952	1.09316e-27
AT1G10120	-3.26391	4.25842e-38
AT1G10130	-1.42756	1.43765e-09
AT1G10140	-2.18986	2.47093e-12
AT1G10150	-2.51163	8.70808e-27
AT1G10170	-2.68954	1.45829e-47
AT1G10180	-2.55949	1.52123e-33
AT1G10200	-2.5692	6.90884e-23
AT1G10210	-2.61022	1.21822e-29
AT1G10240	-2.4659	7.98677e-29
AT1G10270	-1.74422	7.23382e-05
AT1G10280	-0.899942	6.31111e-05
AT1G10290	-1.79836	3.49945e-15
AT1G10310	-1.31566	2.41483e-10
AT1G10320	-2.04408	1.42329e-28
AT1G10330	-3.07492	4.04902e-14
AT1G10350	-2.01254	1.01624e-15
AT1G10390	-2.3069	8.10162e-33
AT1G10410	-2.49198	6.85407e-33
AT1G10430	-1.65915	1.34551e-18
AT1G10450	-2.38818	3.5021e-29
AT1G10490	-1.01536	4.78149e-08
AT1G10500	-1.28384	1.30131e-10
AT1G10510	-2.20586	1.3236e-25
AT1G10522	-1.7128	5.04928e-11
AT1G10570	-2.58215	6.05654e-29
AT1G10580	-2.43114	1.06287e-33
AT1G10590	-1.79785	2.02259e-16
AT1G10600	-1.96671	3.70175e-19
AT1G10610	-3.06376	5.42043e-13
AT1G10630	-2.27456	4.5916e-05
AT1G10650	-2.13845	8.71536e-19
AT1G10660	-2.75014	1.71058e-32
AT1G10670	-2.6033	1.82949e-27
AT1G10700	-1.3707	2.08484e-11
AT1G10720	-2.83564	6.70485e-30
AT1G10730	-3.25839	4.99862e-32
AT1G10740	-2.45087	5.17603e-37
AT1G10760	-1.28072	1.40928e-06
AT1G10810	-1.88132	4.58468e-23
AT1G10820	-1.88132	4.58468e-23
AT1G10830	-2.16481	1.01293e-17
AT1G10840	-1.69993	2.86431e-19
AT1G10850	-1.37538	6.59752e-10
AT1G10865	-1.10305	8.91086e-07
AT1G10870	-2.35088	4.00239e-27
AT1G10890	-1.31152	2.05656e-07
AT1G10900	-1.22554	3.13363e-10
AT1G10910	-1.87402	8.42634e-18
AT1G10920	-1.81709	2.32785e-08
AT1G10930	-2.18911	2.15758e-17
AT1G10940	-1.82361	1.53783e-19
AT1G10950	-2.0989	2.33882e-26
AT1G11000	-2.04891	7.20363e-14
AT1G11020	-2.36589	2.95413e-26
AT1G11050	-2.8018	7.42821e-41
AT1G11060	-1.66717	1.37975e-16
AT1G11090	-2.68756	2.20088e-25
AT1G11100	-2.53305	2.23888e-25
AT1G11180	-2.51837	1.39585e-29
AT1G11200	-1.3376	1.05622e-08
AT1G11240	-1.51774	1.47159e-10
AT1G11270	-0.526312	0.519191
AT1G11280	-2.66849	7.84912e-32
AT1G11310	-2.93124	4.99146e-43
AT1G11320	-2.74626	2.87112e-12
AT1G11350	-2.49342	2.32939e-31
AT1G11360	-1.8109	5.35948e-21
AT1G11380	-2.18915	4.01835e-25
AT1G11390	-1.75877	3.06857e-18
AT1G11400	-1.50403	8.20969e-10
AT1G11410	-2.92579	5.00643e-15
AT1G11430	-1.34475	1.67334e-12
AT1G11440	-3.73127	1.33142e-24
AT1G11475	-0.816225	0.000506727
AT1G11480	-2.73461	2.62617e-44
AT1G11530	-1.22959	8.23856e-05
AT1G11592	-2.59159	6.06522e-30
AT1G11630	-2.15022	6.59344e-21
AT1G11650	-1.33803	8.3657e-10
AT1G11660	-2.38888	1.89891e-30
AT1G11680	-2.93304	1.02215e-36
AT1G11710	-1.62589	1.13379e-08
AT1G11720	-2.31283	2.3445e-26
AT1G11750	-1.97446	3.73783e-21
AT1G11755	-2.4727	3.63071e-22
AT1G11760	-2.53084	7.6532e-22
AT1G11780	-2.48433	1.2201e-20
AT1G11790	-0.665566	0.0109443
AT1G11800	-2.53349	1.1298e-19
AT1G11820	-1.72799	3.0243e-15
AT1G11840	-2.25038	4.06743e-17
AT1G11860	-2.39122	1.1857e-22
AT1G11870	-1.64183	2.83602e-13
AT1G11880	-1.38792	2.76079e-09
AT1G11890	-1.68591	9.23238e-14
AT1G11900	-2.54218	1.60625e-19
AT1G11905	-1.40147	2.77198e-06
AT1G11910	-2.30429	2.19744e-35
AT1G11930	-1.91737	1.67204e-16
AT1G11940	-2.24325	1.22233e-11
AT1G11950	-2.71593	1.30538e-16
AT1G11960	-2.72706	7.30323e-06
AT1G12000	-1.99204	7.76644e-15
AT1G12050	-2.29128	9.36969e-24
AT1G12120	-2.30643	3.28687e-22
AT1G12140	-2.05937	9.77816e-15
AT1G12220	-3.21155	3.35768e-34
AT1G12230	-2.20103	4.91183e-22
AT1G12240	-1.94739	1.26355e-08
AT1G12250	-1.30734	1.74717e-05
AT1G12270	-2.4542	4.88251e-35
AT1G12280	-1.92541	9.07234e-17
AT1G12290	-1.91938	9.59845e-17
AT1G12294	-1.91938	9.59845e-17
AT1G12300	-1.80746	8.33823e-10
AT1G12310	-2.27591	9.12532e-20
AT1G12340	-1.39594	1.57189e-05
AT1G12350	-2.25326	1.27729e-18
AT1G12360	-1.86105	6.04615e-15
AT1G12370	-1.01772	0.000382578
AT1G12390	-1.40098	1.33444e-09
AT1G12410	-2.37323	1.13475e-26
AT1G12430	-2.45947	2.87767e-31
AT1G12440	-1.49184	7.46644e-14
AT1G12450	-2.44547	1.54493e-23
AT1G12460	-2.09431	4.14365e-20
AT1G12470	-2.06747	4.8299e-22
AT1G12500	-2.15365	1.5342e-19
AT1G12520	-1.82239	2.67744e-16
AT1G12530	-1.91	3.05996e-16
AT1G12550	-1.36229	0.0118774
AT1G12580	-1.60681	2.89444e-18
AT1G12620	-1.84877	1.0817e-11
AT1G12640	-2.39854	1.19923e-31
AT1G12650	-2.43867	8.30051e-23
AT1G12680	-2.42646	1.87971e-36
AT1G12700	-1.97986	5.87106e-13
AT1G12710	-1.83601	2.09571e-14
AT1G12730	-1.72101	1.43084e-07
AT1G12750	-2.30565	1.94485e-23
AT1G12760	-1.86859	1.65364e-22
AT1G12770	-1.82115	7.70572e-15
AT1G12775	-2.24714	1.14128e-15
AT1G12780	-2.53414	5.54719e-26
AT1G12790	-2.18156	3.81139e-25
AT1G12800	-2.6726	2.66943e-38
AT1G12810	-1.70788	1.30305e-11
AT1G12820	-2.43689	1.50093e-34
AT1G12830	-1.13007	8.20643e-08
AT1G12840	-1.97898	5.09584e-24
AT1G12850	-1.49351	8.28783e-12
AT1G12860	-2.52232	2.87624e-22
AT1G12900	-2.18273	1.83221e-18
AT1G12910	-2.59961	9.06308e-32
AT1G12920	-2.47719	9.4097e-29
AT1G12930	-2.36132	5.43964e-30
AT1G12970	-1.76735	6.62543e-18
AT1G12990	-2.86795	8.15867e-33
AT1G13000	-2.43479	1.96824e-26
AT1G13020	-2.3815	3.09869e-32
AT1G13040	-0.484488	0.1517
AT1G13060	-1.79504	7.57528e-20
AT1G13090	-2.67649	3.31312e-21
AT1G13120	-2.17757	1.9832e-24
AT1G13150	-2.20265	7.27234e-09
AT1G13160	-1.64523	1.63696e-13
AT1G13170	-3.30771	5.11868e-36
AT1G13180	-1.5289	1.00897e-09
AT1G13190	-2.70567	3.35501e-38
AT1G13195	-2.01758	1.61898e-14
AT1G13210	-3.19268	3.8759e-37
AT1G13220	-2.62479	3.60286e-32
AT1G13270	-0.927321	0.0506961
AT1G13320	-1.94202	4.52747e-21
AT1G13350	-1.95007	3.92326e-23
AT1G13380	-2.24231	1.38131e-15
AT1G13390	-2.9687	1.12735e-28
AT1G13440	-2.4656	1.80692e-29
AT1G13450	-1.38674	4.29895e-11
AT1G13460	-2.65234	1.12237e-32
AT1G13560	-2.36996	1.25202e-34
AT1G13570	-2.51029	6.0094e-25
AT1G13580	-2.29703	3.36111e-15
AT1G13630	-0.957263	7.18617e-05
AT1G13640	-2.81979	2.46292e-38
AT1G13690	-1.8721	2.24246e-18
AT1G13700	-1.82451	7.51405e-19
AT1G13730	-1.72693	3.21873e-11
AT1G13740	-2.41901	8.89621e-20
AT1G13770	-2.75646	4.24736e-30
AT1G13780	-2.22354	9.69066e-19
AT1G13820	-1.03916	1.46227e-06
AT1G13860	-1.50649	1.05489e-08
AT1G13870	-1.70621	3.29744e-13
AT1G13880	-2.86837	7.57733e-41
AT1G13900	-3.07363	2.22191e-46
AT1G13940	-2.90891	1.39882e-44
AT1G13960	-1.57409	9.37524e-17
AT1G13980	-1.96677	4.06252e-19
AT1G13990	-1.30519	6.38669e-11
AT1G14000	-1.48692	2.43565e-09
AT1G14010	-1.48692	2.43565e-09
AT1G14020	-2.52684	2.80405e-28
AT1G14030	-2.59203	7.76134e-35
AT1G14060	-0.325215	0.204222
AT1G14070	-2.69089	3.07262e-17
AT1G14130	-2.76178	3.23209e-17
AT1G14140	-1.3079	2.69149e-08
AT1G14180	-3.28331	3.127e-19
AT1G14205	-2.44914	1.67755e-20
AT1G14210	-2.47042	7.81557e-14
AT1G14230	-1.71284	2.91523e-17
AT1G14270	-2.28583	8.82227e-21
AT1G14280	-3.10553	3.42783e-11
AT1G14290	-0.953341	3.7237e-06
AT1G14300	-0.648806	0.0256224
AT1G14310	-2.39714	1.4826e-14
AT1G14320	-2.06406	5.47019e-22
AT1G14330	-2.76822	4.74118e-35
AT1G14340	-1.75826	5.46393e-09
AT1G14345	-1.49702	0.000141186
AT1G14360	-0.47595	0.542578
AT1G14370	-2.90014	1.00232e-26
AT1G14380	-2.85938	3.72095e-34
AT1G14400	-1.76825	2.47625e-17
AT1G14410	-1.76357	2.62124e-06
AT1G14450	-1.26177	2.52485e-06
AT1G14460	-3.05199	9.3689e-40
AT1G14510	-1.7036	8.55436e-18
AT1G14520	-2.40724	2.37319e-10
AT1G14530	-2.06692	0.000853753
AT1G14560	-2.42134	2.42409e-33
AT1G14570	-1.37965	3.6132e-12
AT1G14590	-1.46112	1.28273e-07
AT1G14610	-1.91035	2.41643e-24
AT1G14620	-0.700401	0.00512107
AT1G14642	-0.799892	0.0383584
AT1G14650	-2.79682	3.98371e-42
AT1G14660	-1.84022	3.52201e-11
AT1G14670	-2.81488	7.26382e-31
AT1G14685	-2.20966	2.24886e-21
AT1G14690	-2.59414	5.26744e-28
AT1G14710	-2.07987	1.66788e-22
AT1G14720	-1.14798	1.17287e-05
AT1G14740	-1.72534	8.18938e-20
AT1G14770	-1.87406	2.17506e-09
AT1G14810	-1.16634	2.76364e-08
AT1G14820	-1.88642	9.87046e-18
AT1G14830	-2.14091	5.66059e-16
AT1G14840	-2.79787	5.48983e-30
AT1G14850	-1.38486	6.03291e-14
AT1G14900	-1.49216	0.00111314
AT1G14910	-2.13361	8.59e-27
AT1G14920	-2.03556	5.02805e-06
AT1G14980	-1.88538	1.0349e-09
AT1G15020	-2.72269	1.82776e-31
AT1G15030	-2.29921	4.68574e-29
AT1G15040	-2.29921	4.68574e-29
AT1G15060	-2.24443	2.54342e-28
AT1G15110	-3.29523	2.32416e-54
AT1G15120	-2.02773	2.1495e-20
AT1G15130	-2.69886	1.22421e-42
AT1G15140	-1.63813	3.00779e-15
AT1G15165	-1.86493	1.60917e-17
AT1G15170	-2.12337	3.55468e-20
AT1G15175	-2.12337	3.55468e-20
AT1G15180	-2.55313	2.38783e-29
AT1G15200	-1.74823	2.20957e-16
AT1G15215	-2.60863	3.64236e-15
AT1G15220	-2.79579	4.10179e-25
AT1G15230	-2.44007	1.40438e-21
AT1G15240	-2.52742	1.11471e-42
AT1G15270	-1.63924	1.81388e-14
AT1G15280	-1.47454	1.57808e-13
AT1G15290	-2.22705	9.48954e-19
AT1G15310	-1.97566	1.96944e-10
AT1G15340	-1.99074	9.07838e-19
AT1G15350	-2.42276	9.38228e-32
AT1G15370	-2.1081	6.06948e-17
AT1G15400	-2.71587	1.97643e-13
AT1G15410	-2.8672	3.38103e-24
AT1G15420	-1.03282	2.71633e-07
AT1G15430	-2.24711	2.38674e-20
AT1G15440	-0.847372	8.76501e-05
AT1G15470	-2.48452	2.14675e-21
AT1G15490	-2.63774	1.22559e-29
AT1G15500	-2.36005	4.51225e-24
AT1G15510	-1.39128	0.000311748
AT1G15530	-2.2437	9.44252e-14
AT1G15570	-3.49972	4.21547e-09
AT1G15690	-2.50435	5.45388e-29
AT1G15710	-2.74494	7.51755e-17
AT1G15720	-2.63543	2.08913e-12
AT1G15730	-2.32532	6.42188e-29
AT1G15740	-2.55615	8.25681e-36
AT1G15750	-2.85184	8.23163e-50
AT1G15780	-2.4942	1.52951e-40
AT1G15800	-2.54709	4.84723e-09
AT1G15810	-2.32147	1.28174e-28
AT1G15820	-1.76916	4.02208e-10
AT1G15860	-2.79617	1.48461e-36
AT1G15880	-2.02409	6.99854e-25
AT1G15890	-2.34125	2.64493e-23
AT1G15910	-2.60248	2.43841e-30
AT1G15920	-2.53261	1.25869e-16
AT1G15930	-1.1596	1.03253e-07
AT1G15940	-2.35088	8.50561e-20
AT1G15970	-2.29067	2.14407e-22
AT1G15980	-1.66184	3.97916e-09
AT1G16010	-2.67125	6.25869e-31
AT1G16020	-2.37533	4.53363e-24
AT1G16040	-2.74516	4.5566e-29
AT1G16080	-2.2912	1.03981e-25
AT1G16090	-2.2912	1.03981e-25
AT1G16110	-2.23917	1.29008e-12
AT1G16130	-2.97384	2.54196e-33
AT1G16170	-2.08579	9.02404e-16
AT1G16180	-2.86169	2.44916e-41
AT1G16190	-1.75142	3.51935e-16
AT1G16210	-1.7775	1.34149e-17
AT1G16240	-2.46277	6.67038e-30
AT1G16250	-2.34062	4.26102e-37
AT1G16260	-2.34062	4.26102e-37
AT1G16270	-2.59553	2.13848e-33
AT1G16280	-2.73916	1.88554e-31
AT1G16300	-2.5992	2.90207e-17
AT1G16320	-1.90484	1.86319e-19
AT1G16340	-2.81615	1.58842e-13
AT1G16350	-2.60469	6.67146e-12
AT1G16460	-2.48348	9.34147e-28
AT1G16470	-2.48576	3.57942e-33
AT1G16480	-1.84888	6.87495e-06
AT1G16520	-1.93228	1.07116e-06
AT1G16540	-2.1788	2.08581e-21
AT1G16560	-2.24664	8.42889e-24
AT1G16570	-2.37834	2.7823e-21
AT1G16610	-1.90508	1.36252e-22
AT1G16650	-1.4734	9.22265e-12
AT1G16670	-2.40601	3.5095e-19
AT1G16680	-2.13318	4.21259e-25
AT1G16690	-2.31915	2.71657e-10
AT1G16700	-2.14332	5.18768e-23
AT1G16710	-2.87203	5.3453e-47
AT1G16720	-1.86217	7.02266e-16
AT1G16740	-1.52785	1.44585e-10
AT1G16750	-1.81803	3.25135e-16
AT1G16780	-2.87535	9.54378e-12
AT1G16800	-2.06435	4.76376e-23
AT1G16810	-2.27466	1.74455e-23
AT1G16820	-0.995542	0.00504892
AT1G16825	-2.37085	8.6328e-20
AT1G16840	-1.66736	2.35456e-14
AT1G16858	-2.34725	4.16731e-26
AT1G16860	-2.34725	4.16731e-26
AT1G16870	-2.14544	8.63519e-17
AT1G16880	-1.79262	1.94035e-11
AT1G16890	-1.63203	1.66156e-13
AT1G16900	-2.41149	1.32199e-25
AT1G16920	-2.09309	4.77085e-18
AT1G16930	-3.35638	2.03252e-38
AT1G16970	-2.06178	1.38118e-17
AT1G17040	-2.6483	4.23035e-18
AT1G17050	-1.71457	1.96359e-12
AT1G17070	-1.86458	9.61066e-16
AT1G17080	-1.46068	9.43388e-11
AT1G17100	-2.35441	2.53067e-32
AT1G17110	-2.35441	2.53067e-32
AT1G17120	-2.30981	2.95039e-22
AT1G17130	-1.84631	2.46873e-17
AT1G17145	-2.39441	1.63538e-32
AT1G17160	-1.83688	1.28305e-13
AT1G17200	-1.82005	1.97841e-06
AT1G17210	-1.938	1.38618e-24
AT1G17220	-2.36046	8.35013e-27
AT1G17230	-3.19349	8.50291e-45
AT1G17232	-3.19349	8.50291e-45
AT1G17250	-3.49597	1.41663e-13
AT1G17255	-3.11049	2.75411e-18
AT1G17270	-2.07176	6.31244e-21
AT1G17280	-1.48842	1.84916e-10
AT1G17290	-2.72617	3.0112e-45
AT1G17330	-1.47121	6.3112e-07
AT1G17340	-2.58067	1.06974e-34
AT1G17350	-1.83091	2.68542e-13
AT1G17360	-2.57219	3.08729e-24
AT1G17370	-2.21138	2.55175e-29
AT1G17410	-2.24917	2.67202e-15
AT1G17440	-2.49855	5.11041e-39
AT1G17450	-2.7054	3.22112e-41
AT1G17455	-1.85558	8.71755e-09
AT1G17460	-2.35142	1.37474e-20
AT1G17470	-2.29479	3.00848e-33
AT1G17500	-2.99713	1.18979e-44
AT1G17520	-1.56981	7.15369e-14
AT1G17530	-2.07001	1.05642e-22
AT1G17540	-2.07001	1.05642e-22
AT1G17550	-2.53524	3.33514e-25
AT1G17580	-2.56827	2.50963e-30
AT1G17620	-2.39686	3.38018e-06
AT1G17640	-2.95074	1.4162e-28
AT1G17650	-2.33706	1.97167e-09
AT1G17665	-1.51754	1.35379e-09
AT1G17680	-2.15431	1.24817e-25
AT1G17690	-2.0663	5.76438e-24
AT1G17720	-1.64915	2.02052e-13
AT1G17730	-1.61692	4.08654e-11
AT1G17760	-2.24764	1.14124e-18
AT1G17780	-3.07977	4.15579e-31
AT1G17790	-2.5022	1.35932e-29
AT1G17820	-2.71764	9.7942e-32
AT1G17830	-2.58225	5.18847e-18
AT1G17840	-2.86177	6.53496e-33
AT1G17850	-2.38987	1.53951e-18
AT1G17880	-1.97264	7.7155e-16
AT1G17890	-2.97075	1.829e-20
AT1G17930	-2.82802	4.95907e-30
AT1G17940	-2.27646	2.75778e-23
AT1G17970	-0.623058	0.340575
AT1G17980	-1.78914	6.47332e-13
AT1G17990	-2.03358	8.82785e-16
AT1G18020	-2.01017	1.19799e-14
AT1G18030	-2.20484	7.00959e-29
AT1G18040	-3.046	2.04058e-18
AT1G18060	-0.135203	0.629437
AT1G18070	-2.12883	1.2627e-25
AT1G18080	-1.14425	2.26821e-08
AT1G18090	-2.0178	1.30847e-17
AT1G18150	-2.16928	6.87231e-25
AT1G18160	-2.43883	1.89809e-37
AT1G18170	-2.51945	1.73814e-16
AT1G18190	-2.71092	1.28401e-26
AT1G18210	-2.60386	5.8149e-17
AT1G18260	-2.44315	1.99355e-30
AT1G18270	-2.13887	1.20716e-20
AT1G18300	-2.59738	5.23076e-23
AT1G18320	-1.44385	7.5018e-05
AT1G18330	-2.57627	5.35073e-32
AT1G18335	-1.94889	1.55428e-18
AT1G18340	-2.07558	2.38862e-17
AT1G18360	-1.45795	3.74596e-05
AT1G18390	-2.40791	7.65353e-15
AT1G18415	-2.50271	7.48709e-19
AT1G18420	-2.50271	7.48709e-19
AT1G18440	-2.36628	3.95804e-17
AT1G18450	-2.04964	7.28523e-22
AT1G18460	-2.52403	2.26352e-36
AT1G18470	-2.07485	3.40293e-28
AT1G18480	-0.843095	0.000477726
AT1G18485	-1.82702	6.00217e-16
AT1G18490	-2.29133	1.96724e-13
AT1G18500	-1.53622	6.61973e-14
AT1G18540	-1.29035	6.85338e-09
AT1G18550	-2.58676	6.54916e-16
AT1G18560	-3.0299	8.01379e-25
AT1G18580	-2.81972	4.4996e-37
AT1G18600	-2.08062	1.24567e-11
AT1G18610	-1.99556	2.83399e-18
AT1G18620	-2.46289	8.17432e-31
AT1G18630	-1.67533	5.33671e-08
AT1G18640	-1.47896	1.21392e-09
AT1G18650	-2.57674	3.369e-15
AT1G18660	-1.6937	9.41169e-17
AT1G18670	-2.29933	6.82477e-25
AT1G18680	-1.75454	1.35381e-07
AT1G18690	-1.48649	1.16323e-10
AT1G18700	-1.26864	1.64922e-07
AT1G18720	-1.54335	1.02397e-11
AT1G18730	-1.04939	2.72374e-05
AT1G18735	-1.04939	2.72374e-05
AT1G18740	-3.24152	1.36032e-34
AT1G18750	-0.774223	0.00503877
AT1G18773	-1.93598	3.86573e-07
AT1G18800	-2.2756	4.60923e-07
AT1G18840	-3.15709	1.27025e-21
AT1G18850	-1.21176	3.15652e-05
AT1G18890	-2.62766	5.90737e-24
AT1G18900	-1.51212	3.07769e-14
AT1G18910	-2.67385	1.12014e-28
AT1G18950	-1.44502	1.69668e-10
AT1G19000	-1.61013	3.62541e-12
AT1G19010	-2.01831	4.6595e-19
AT1G19025	-2.29177	1.07694e-16
AT1G19070	-2.19335	1.32996e-17
AT1G19080	-2.19335	1.32996e-17
AT1G19100	-2.005	7.52027e-24
AT1G19110	-3.17534	2.1624e-42
AT1G19120	-2.56922	8.71809e-29
AT1G19130	-2.64257	8.43489e-33
AT1G19140	-1.15292	1.34479e-06
AT1G19170	-1.70747	1.98534e-11
AT1G19220	-2.49702	4.28995e-25
AT1G19230	-1.03432	6.72769e-07
AT1G19240	-1.03432	6.72769e-07
AT1G19270	-2.47635	1.0426e-26
AT1G19290	-1.86994	3.30098e-08
AT1G19310	-2.02202	1.84434e-17
AT1G19330	-2.69761	5.65709e-05
AT1G19340	-2.00995	4.01588e-07
AT1G19350	-2.70881	4.97063e-31
AT1G19360	-1.48109	2.1036e-09
AT1G19370	-2.20977	2.76038e-17
AT1G19394	-2.25961	6.23494e-27
AT1G19396	-2.25961	6.23494e-27
AT1G19397	-2.25961	6.23494e-27
AT1G19400	-2.18601	1.91437e-21
AT1G19430	-2.84199	1.16047e-35
AT1G19440	-1.78588	3.33121e-11
AT1G19450	-2.05992	7.82037e-08
AT1G19480	-1.76591	1.34876e-14
AT1G19485	-1.98231	4.63351e-22
AT1G19490	-2.34832	8.05542e-26
AT1G19520	-1.82006	8.90735e-14
AT1G19570	-2.09625	5.95445e-13
AT1G19580	-1.20594	2.22429e-09
AT1G19600	-2.17647	5.48505e-17
AT1G19650	-1.91664	2.45767e-10
AT1G19660	-2.64961	3.56572e-27
AT1G19680	-2.313	9.19585e-24
AT1G19700	-2.63369	1.81023e-32
AT1G19710	-2.77654	2.30724e-09
AT1G19715	-2.50323	2.88281e-35
AT1G19720	-2.50323	2.88281e-35
AT1G19730	-0.55089	0.0219867
AT1G19740	-1.06836	8.57193e-06
AT1G19770	-2.60694	1.06728e-26
AT1G19780	-2.60694	1.06728e-26
AT1G19800	-2.61099	1.60174e-23
AT1G19835	-2.90714	4.04162e-35
AT1G19860	-1.75012	8.91256e-16
AT1G19870	-2.58817	1.28157e-37
AT1G19880	-2.16657	4.51777e-28
AT1G19910	-1.75714	2.66262e-18
AT1G19920	-1.75714	2.66262e-18
AT1G19970	-2.71258	1.66402e-14
AT1G19980	-3.10493	6.27639e-28
AT1G19990	-1.9344	3.07647e-11
AT1G20020	-1.563	3.22577e-08
AT1G20050	-3.01776	1.32204e-31
AT1G20090	-2.06815	2.39067e-26
AT1G20100	-1.75175	4.06654e-16
AT1G20110	-1.84432	1.49456e-16
AT1G20200	-2.00299	2.58735e-26
AT1G20220	-1.90353	7.79675e-16
AT1G20225	-2.31059	5.82845e-27
AT1G20260	-1.73315	2.47542e-18
AT1G20270	-2.55285	1.95339e-16
AT1G20300	-0.71469	0.00394356
AT1G20330	-2.18381	3.07232e-09
AT1G20340	-1.25599	7.6543e-06
AT1G20370	-0.860378	0.000267288
AT1G20410	-2.51068	3.01363e-23
AT1G20430	-1.99887	2.96267e-08
AT1G20460	-1.33312	2.69393e-08
AT1G20510	-2.21221	3.80354e-15
AT1G20540	-2.47194	3.99959e-24
AT1G20560	-2.62033	3.23205e-32
AT1G20575	-1.75576	1.38922e-12
AT1G20580	-1.507	3.27525e-12
AT1G20620	-2.6288	1.50677e-24
AT1G20630	-1.73602	3.06574e-12
AT1G20640	-3.19099	4.36191e-32
AT1G20650	-2.87596	1.65143e-25
AT1G20670	-2.61132	5.83336e-27
AT1G20690	-1.7652	9.33668e-12
AT1G20691	-1.7652	9.33668e-12
AT1G20693	-2.22853	5.40524e-21
AT1G20696	-2.19999	5.37868e-26
AT1G20760	-2.23395	1.69599e-25
AT1G20770	-2.23395	1.69599e-25
AT1G20780	-2.82802	5.1381e-43
AT1G20810	-2.27791	4.49342e-21
AT1G20816	-2.64725	3.26969e-19
AT1G20830	-1.55377	5.45176e-13
AT1G20840	-2.86368	1.66246e-20
AT1G20880	-2.36569	2.30238e-28
AT1G20890	-2.3358	1.05522e-14
AT1G20900	-1.57005	7.40584e-05
AT1G20910	-1.89807	2.88623e-22
AT1G20920	-3.16455	1.70834e-58
AT1G20950	-2.48342	1.8331e-22
AT1G20960	-2.34292	1.57562e-30
AT1G20970	-3.0166	5.04858e-33
AT1G20980	-2.99593	5.52997e-52
AT1G21000	-2.30634	7.64051e-13
AT1G21060	-2.96715	2.27489e-32
AT1G21065	-2.37437	1.00664e-22
AT1G21070	-2.40917	4.66143e-17
AT1G21080	-1.19992	2.30075e-06
AT1G21160	-2.95955	2.75746e-40
AT1G21170	-2.10031	4.26685e-25
AT1G21190	-1.55222	1.18656e-12
AT1G21200	-2.85186	2.725e-33
AT1G21280	-2.74859	1.58844e-15
AT1G21350	-1.64984	2.23263e-08
AT1G21370	-2.64434	1.64938e-22
AT1G21380	-2.20806	1.28816e-26
AT1G21390	-2.4336	9.69669e-15
AT1G21400	-2.05045	9.09778e-16
AT1G21410	-2.0784	3.6533e-17
AT1G21450	-1.94495	1.73758e-24
AT1G21480	-2.22084	1.01008e-22
AT1G21560	-2.57915	3.01866e-21
AT1G21580	-2.12333	3.36486e-23
AT1G21590	-2.52474	2.23931e-30
AT1G21600	-1.27646	7.34061e-09
AT1G21610	-1.4868	4.23126e-14
AT1G21630	-1.6269	2.40521e-12
AT1G21640	-2.29682	1.50307e-33
AT1G21650	-2.31984	9.18519e-37
AT1G21651	-2.5278	5.44123e-17
AT1G21660	-2.01298	3.52583e-24
AT1G21690	-2.0221	3.4476e-15
AT1G21700	-1.77535	9.35199e-19
AT1G21710	-2.19991	3.93096e-15
AT1G21720	-1.59746	2.8081e-15
AT1G21730	-2.09226	6.37392e-29
AT1G21740	-2.54097	1.96836e-21
AT1G21750	-2.52439	1.1173e-31
AT1G21760	-1.96868	9.73779e-23
AT1G21780	-1.65408	1.37447e-15
AT1G21790	-1.46206	2.32655e-05
AT1G21840	-2.52311	9.9433e-12
AT1G21880	-2.09579	6.23753e-14
AT1G21900	-2.01458	3.08008e-13
AT1G21920	-2.53384	1.16947e-19
AT1G21930	-1.7729	9.59217e-10
AT1G21980	-3.33186	1.63017e-37
AT1G22020	-2.28225	3.60646e-34
AT1G22040	-3.0107	1.72943e-33
AT1G22050	-1.65899	2.08742e-10
AT1G22060	-2.58259	1.90368e-38
AT1G22070	-2.11743	3.06047e-16
AT1G22140	-2.14104	2.444e-14
AT1G22180	-2.60588	4.63109e-20
AT1G22200	-1.81334	6.43577e-17
AT1G22270	-1.46421	7.86571e-11
AT1G22280	-2.74966	1.4793e-27
AT1G22300	-2.15778	1.25021e-22
AT1G22310	-1.76035	3.54471e-14
AT1G22403	0.0715991	0.792463
AT1G22410	-0.544969	0.0828544
AT1G22430	-2.52513	2.10397e-11
AT1G22450	-2.47533	3.49826e-32
AT1G22510	-1.15293	1.94944e-05
AT1G22520	-0.835401	0.000239361
AT1G22530	-2.61072	2.26916e-33
AT1G22540	-2.25843	2.86673e-16
AT1G22550	-3.12248	1.21382e-08
AT1G22570	-2.04316	4.76085e-17
AT1G22610	-3.30974	8.128e-50
AT1G22620	-1.76952	2.63201e-21
AT1G22660	-1.81817	1.16307e-19
AT1G22700	-1.75618	5.87559e-11
AT1G22730	-3.03733	5.36467e-36
AT1G22740	-2.03522	2.50481e-12
AT1G22750	-1.24417	5.48738e-09
AT1G22770	-2.37434	8.44326e-37
AT1G22780	-0.916973	1.74832e-05
AT1G22790	-2.58578	2.44342e-28
AT1G22800	-1.94412	4.68292e-08
AT1G22830	-2.57876	1.7311e-19
AT1G22840	-2.09292	2.55685e-24
AT1G22850	-1.64854	8.37865e-16
AT1G22860	-1.75597	3.66678e-17
AT1G22870	-2.09711	0.000105819
AT1G22880	-1.45606	1.35734e-12
AT1G22882	-2.78471	9.76611e-38
AT1G22910	-1.84527	9.72797e-10
AT1G22920	-2.20911	2.97006e-27
AT1G22930	-2.82956	3.55798e-44
AT1G22940	-2.27616	1.64914e-25
AT1G22950	-2.36865	1.3665e-16
AT1G22960	-1.60029	2.08993e-14
AT1G22970	-2.55054	8.40599e-24
AT1G23020	-2.2153	2.51521e-15
AT1G23030	-2.60996	2.54054e-33
AT1G23180	-1.5012	6.54215e-12
AT1G23190	-2.02596	1.01336e-24
AT1G23220	-0.703772	0.00330367
AT1G23230	-2.35431	5.66979e-26
AT1G23260	-1.76621	3.97455e-16
AT1G23280	-1.09809	1.36014e-05
AT1G23290	-2.15588	2.78442e-18
AT1G23300	-2.15588	2.78442e-18
AT1G23310	-1.68046	3.86166e-14
AT1G23330	-2.11046	8.20634e-14
AT1G23360	-1.79798	1.35976e-14
AT1G23380	-2.42503	2.70867e-23
AT1G23400	-2.12979	7.38084e-15
AT1G23440	-2.2046	1.08863e-28
AT1G23465	-1.24374	0.00032358
AT1G23480	-2.20762	2.36919e-12
AT1G23490	-2.05997	1.6068e-26
AT1G23740	-2.19721	2.02366e-16
AT1G23780	-1.16618	5.15804e-09
AT1G23820	-1.07568	6.81006e-07
AT1G23860	-1.91881	1.00954e-17
AT1G23870	-2.58644	1.50599e-38
AT1G23880	-2.15109	6.70882e-05
AT1G23900	-1.87779	5.96492e-15
AT1G23950	-2.64707	2.6926e-21
AT1G23960	-3.11615	1.43093e-38
AT1G23970	-3.55574	3.32313e-24
AT1G23980	-2.18769	2.55625e-08
AT1G24030	-1.90851	1.22443e-24
AT1G24040	-1.90851	1.22443e-24
AT1G24050	-1.18047	3.34342e-06
AT1G24095	-1.29723	0.00032699
AT1G24100	-2.83461	2.38225e-25
AT1G24120	-2.22336	2.22713e-30
AT1G24150	-2.17692	9.20336e-10
AT1G24160	-2.63084	2.79727e-37
AT1G24170	-2.44714	1.49671e-20
AT1G24180	-1.38232	7.45378e-10
AT1G24190	-2.81824	1.34915e-44
AT1G24240	-2.39963	2.03649e-16
AT1G24265	-1.08432	1.46733e-05
AT1G24267	-1.90957	5.18858e-24
AT1G24300	-2.27602	7.11029e-33
AT1G24310	-1.59227	8.00572e-08
AT1G24330	-1.41398	6.49638e-08
AT1G24340	-1.25725	1.70318e-10
AT1G24350	-1.70126	2.58767e-16
AT1G24360	-2.02352	1.89541e-22
AT1G24440	-1.59155	3.97675e-11
AT1G24460	-2.7264	1.37298e-40
AT1G24490	-2.12844	1.03109e-21
AT1G24510	-2.18238	8.60606e-28
AT1G24560	-1.78307	4.45927e-22
AT1G24610	-2.26423	5.56533e-20
AT1G24706	-1.59431	7.55095e-09
AT1G24764	-3.09092	4.80708e-23
AT1G24793	-1.42718	1.0328e-05
AT1G24800	-1.9089	2.3611e-12
AT1G24822	-1.31246	2.27699e-07
AT1G24880	-1.34669	2.09233e-07
AT1G24881	-1.99634	6.65935e-15
AT1G24909	-1.99634	6.65935e-15
AT1G24996	-1.38799	9.10778e-09
AT1G25054	-1.37941	3.06071e-08
AT1G25055	-1.84201	8.05127e-12
AT1G25097	-1.23757	1.72976e-06
AT1G25098	-1.23757	1.72976e-06
AT1G25145	-1.62965	0.00953348
AT1G25150	-1.87306	0.000990166
AT1G25155	-1.87306	0.000990166
AT1G25175	-1.38346	7.51517e-08
AT1G25210	-1.62027	2.86646e-07
AT1G25211	-2.14782	5.23991e-18
AT1G25220	-2.02239	1.8081e-14
AT1G25260	-1.48554	3.75641e-08
AT1G25280	-2.47672	5.19763e-35
AT1G25290	-2.71788	1.18088e-16
AT1G25320	-2.98011	3.42211e-16
AT1G25350	-1.88063	4.76986e-21
AT1G25380	-2.62721	8.56868e-43
AT1G25390	-2.62721	8.56868e-43
AT1G25420	-1.93653	1.56322e-21
AT1G25470	-2.49359	2.15653e-21
AT1G25472	-2.49359	2.15653e-21
AT1G25480	-2.20084	5.10323e-16
AT1G25490	-2.33865	3.80121e-25
AT1G25500	-2.1225	7.68383e-15
AT1G25520	-1.98858	4.01718e-19
AT1G25540	-2.17208	6.31986e-32
AT1G25570	-2.67603	2.31983e-36
AT1G25580	-2.10538	3.45556e-24
AT1G25682	-1.8425	4.65134e-18
AT1G26090	-2.72913	1.24564e-21
AT1G26110	-2.31637	2.74637e-36
AT1G26120	-2.32442	1.08507e-31
AT1G26130	-1.22633	0.000619034
AT1G26150	-2.2006	2.70721e-23
AT1G26160	-1.03703	3.59125e-07
AT1G26170	-1.88598	1.73886e-22
AT1G26180	-2.47045	2.99092e-25
AT1G26190	-2.64396	1.83612e-37
AT1G26218	-2.52972	4.46203e-22
AT1G26220	-2.52972	4.46203e-22
AT1G26230	-2.52925	2.49797e-31
AT1G26270	-2.80112	8.78545e-40
AT1G26290	-2.37738	8.08158e-18
AT1G26300	-2.38038	5.30803e-18
AT1G26340	-1.35276	4.2221e-10
AT1G26370	-2.61128	2.2394e-36
AT1G26440	-2.66861	6.94042e-31
AT1G26460	-1.84192	7.38969e-17
AT1G26470	-1.83721	1.92573e-11
AT1G26520	-2.28807	3.71726e-12
AT1G26550	-2.12171	4.44635e-20
AT1G26570	-2.48772	1.32502e-16
AT1G26580	-1.92465	5.46574e-20
AT1G26620	-2.40769	1.05871e-19
AT1G26630	-1.63326	2.23091e-16
AT1G26640	-2.75678	1.31898e-24
AT1G26650	-2.68816	2.90764e-24
AT1G26660	-1.21998	9.28693e-07
AT1G26665	-2.66286	2.59089e-28
AT1G26670	-1.47862	1.31975e-08
AT1G26690	-1.42038	1.03767e-06
AT1G26740	-0.662331	0.00812714
AT1G26750	-1.85118	4.48915e-09
AT1G26761	-0.867511	0.0181252
AT1G26810	-2.9392	1.12453e-20
AT1G26830	-2.39672	1.66161e-36
AT1G26850	-2.80999	3.70376e-35
AT1G26880	-1.09631	2.18064e-06
AT1G26900	-1.66758	4.74622e-09
AT1G26910	-0.755142	0.003556
AT1G26930	-1.54199	1.73005e-05
AT1G26940	-2.45395	1.59925e-18
AT1G27000	-2.45936	6.33491e-35
AT1G27070	-2.48203	3.27185e-28
AT1G27090	-1.31484	5.52904e-10
AT1G27100	-2.21589	4.53129e-21
AT1G27110	-2.20807	1.46748e-05
AT1G27120	-2.434	1.3254e-14
AT1G27150	-2.66567	5.83143e-36
AT1G27170	-2.23395	1.26525e-29
AT1G27180	-2.91639	4.90165e-36
AT1G27190	-2.74158	8.0546e-37
AT1G27200	-3.19289	1.15234e-44
AT1G27210	-2.18447	3.10446e-14
AT1G27290	-1.68481	3.73978e-14
AT1G27300	-1.31428	2.42669e-12
AT1G27310	-1.04891	1.09645e-07
AT1G27320	-2.00601	1.82735e-24
AT1G27330	-2.10902	1.82557e-16
AT1G27340	-2.08591	2.68847e-25
AT1G27350	-1.70147	5.96291e-14
AT1G27360	-1.76012	4.69382e-16
AT1G27370	-2.12414	1.4494e-28
AT1G27385	-1.55938	8.32717e-12
AT1G27390	-1.81947	3.8356e-12
AT1G27400	-1.09657	6.0739e-07
AT1G27430	-2.44336	4.13092e-38
AT1G27435	-0.630345	0.0110312
AT1G27440	-1.4568	1.33141e-08
AT1G27450	-1.99651	5.91675e-19
AT1G27460	-3.13044	1.00088e-29
AT1G27470	-1.75018	2.09948e-16
AT1G27480	-1.37672	1.15105e-07
AT1G27500	-2.38055	4.04433e-12
AT1G27510	-1.92128	8.68064e-22
AT1G27520	-2.37147	8.09811e-36
AT1G27530	-1.06633	9.76373e-07
AT1G27540	-2.32831	2.82095e-29
AT1G27580	-2.17914	2.14198e-22
AT1G27590	-2.01437	1.0161e-20
AT1G27595	-2.01437	1.0161e-20
AT1G27600	-1.70641	1.04396e-17
AT1G27630	-1.70909	7.27859e-19
AT1G27640	-2.48168	1.04193e-33
AT1G27650	-2.48168	1.04193e-33
AT1G27680	-0.851422	0.00606557
AT1G27690	-2.79368	1.26928e-29
AT1G27695	-1.81524	3.15538e-10
AT1G27700	-2.10231	1.04969e-16
AT1G27720	-0.785339	0.070628
AT1G27750	-1.78146	6.49056e-18
AT1G27752	-1.638	3.57266e-14
AT1G27760	-3.18248	2.7758e-47
AT1G27770	-2.37309	2.65048e-27
AT1G27840	-1.72846	2.04663e-18
AT1G27850	-2.48891	1.39733e-37
AT1G27900	-1.98988	3.73867e-25
AT1G27910	-2.19205	5.55319e-31
AT1G27920	-1.76275	3.46269e-14
AT1G27921	-1.76275	3.46269e-14
AT1G27960	-2.29958	1.24713e-27
AT1G27970	-0.978165	2.99582e-06
AT1G27980	-2.15127	1.30435e-30
AT1G28050	-2.7004	7.14009e-30
AT1G28060	-2.30328	9.42131e-34
AT1G28090	-2.15459	8.42163e-26
AT1G28100	-2.86553	5.42386e-25
AT1G28120	-2.58151	4.04026e-38
AT1G28140	-1.55904	1.2624e-11
AT1G28150	-2.04625	2.28786e-11
AT1G28200	-1.49123	2.77347e-10
AT1G28210	-0.430341	0.113085
AT1G28240	-1.53947	4.64201e-12
AT1G28250	-1.35122	0.02407
AT1G28260	-2.61599	7.4624e-42
AT1G28280	-2.43212	7.34669e-18
AT1G28320	-2.46495	1.69129e-42
AT1G28330	-1.72957	2.52486e-10
AT1G28340	-2.31097	5.36874e-34
AT1G28350	-1.73561	1.22623e-16
AT1G28380	-2.30272	4.93675e-29
AT1G28395	-0.570176	0.0283515
AT1G28410	-1.58161	8.44576e-12
AT1G28420	-2.24338	2.96634e-28
AT1G28440	-2.95002	1.28246e-38
AT1G28490	-1.88912	1.08726e-13
AT1G28510	-1.17889	6.30734e-08
AT1G28520	-2.69309	1.32522e-35
AT1G28530	-1.02787	0.00070508
AT1G28540	-1.25399	2.5371e-07
AT1G28560	-1.68316	3.43978e-07
AT1G28580	-2.73496	7.3189e-24
AT1G28610	-2.92781	3.57198e-05
AT1G28670	-3.12578	3.84092e-10
AT1G28680	-3.22132	1.37442e-32
AT1G28685	-3.22132	1.37442e-32
AT1G28760	-2.06876	1.91542e-11
AT1G28960	-2.28808	2.2031e-24
AT1G29030	-0.674574	0.0172835
AT1G29040	-1.46953	5.32133e-07
AT1G29060	-1.58423	1.14951e-08
AT1G29070	-1.44188	3.55339e-08
AT1G29120	-1.46279	1.74456e-12
AT1G29150	-1.98459	5.97762e-19
AT1G29170	-1.56915	8.51479e-06
AT1G29220	-1.57254	1.09165e-12
AT1G29250	-1.39985	4.39998e-05
AT1G29260	-1.33496	4.14345e-09
AT1G29310	-2.85715	1.8199e-27
AT1G29320	-0.306424	0.195103
AT1G29330	-1.5326	0.00888886
AT1G29340	-2.63409	8.58357e-44
AT1G29350	-1.33253	2.0528e-09
AT1G29355	-3.37298	5.13716e-32
AT1G29357	-3.37298	5.13716e-32
AT1G29370	-1.28048	1.41455e-08
AT1G29380	-1.76889	3.26675e-17
AT1G29390	-1.76889	3.26675e-17
AT1G29400	-2.51203	4.8974e-40
AT1G29410	-2.75563	2.5156e-11
AT1G29418	-1.4385	5.03314e-08
AT1G29465	-1.7921	7.82041e-08
AT1G29470	-3.09068	3.44872e-44
AT1G29530	-1.53609	1.30461e-08
AT1G29550	-1.53563	1.41937e-07
AT1G29690	-1.87066	5.72294e-19
AT1G29700	-0.48937	0.0496311
AT1G29710	-0.992079	6.02669e-06
AT1G29750	-2.034	7.55583e-16
AT1G29760	-1.62327	5.64638e-17
AT1G29770	-2.59444	3.60716e-13
AT1G29780	-1.92336	7.05092e-22
AT1G29785	-1.92336	7.05092e-22
AT1G29790	-2.114	1.14666e-21
AT1G29800	-2.67419	1.56513e-41
AT1G29810	-2.08702	4.1795e-17
AT1G29820	-2.04103	2.01806e-17
AT1G29840	-2.29845	1.34605e-13
AT1G29850	-1.79387	2.33952e-12
AT1G29880	-1.45791	7.88443e-13
AT1G29890	-2.38799	3.34859e-26
AT1G29900	-1.9845	9.7611e-22
AT1G29940	-0.659773	0.000541895
AT1G29950	-2.17085	7.19615e-23
AT1G29951	-2.17085	7.19615e-23
AT1G29952	-2.17085	7.19615e-23
AT1G29965	-1.7322	2.01416e-15
AT1G29970	-1.20542	2.16816e-07
AT1G29990	-1.72323	1.07365e-15
AT1G30000	-1.72195	4.48085e-15
AT1G30010	-1.82353	5.45157e-13
AT1G30070	-1.46724	0.0165341
AT1G30090	-1.92927	1.88535e-20
AT1G30110	-2.11635	2.36535e-10
AT1G30120	-1.48641	1.41065e-11
AT1G30130	-2.09338	1.71462e-19
AT1G30200	-1.9835	1.10718e-22
AT1G30210	-2.21975	4.10656e-22
AT1G30230	-2.06405	4.29879e-21
AT1G30240	-0.576154	0.0108116
AT1G30270	-2.55096	3.72386e-32
AT1G30290	-2.41826	1.06562e-30
AT1G30300	-2.5758	7.22877e-28
AT1G30320	-2.36964	8.57253e-18
AT1G30330	-2.66797	4.90943e-34
AT1G30360	-2.63341	4.50481e-33
AT1G30380	-1.16226	0.0516534
AT1G30400	-2.14807	3.20629e-22
AT1G30410	-2.27386	8.62245e-31
AT1G30440	-2.39897	3.39926e-33
AT1G30450	-1.69559	5.86722e-13
AT1G30460	-1.36298	5.98863e-10
AT1G30470	-1.56948	8.14197e-11
AT1G30480	-1.09174	3.26965e-08
AT1G30490	-2.66674	4.08818e-32
AT1G30500	-2.92331	5.68658e-24
AT1G30520	-2.33058	3.68876e-18
AT1G30540	-1.69157	1.17159e-17
AT1G30550	-2.13559	2.57392e-14
AT1G30570	-2.87997	5.91662e-45
AT1G30580	-1.80133	5.83068e-22
AT1G30590	-2.30837	3.34932e-31
AT1G30610	-2.66596	3.852e-34
AT1G30620	-2.23361	0.000215815
AT1G30630	-1.51984	5.38931e-12
AT1G30640	-2.18876	3.17568e-19
AT1G30650	-2.13374	3.49333e-12
AT1G30680	-0.756629	0.0195499
AT1G30690	-2.09429	1.79452e-07
AT1G30755	-2.68116	1.84303e-24
AT1G30810	-2.80474	3.83958e-30
AT1G30820	-2.1752	6.17875e-14
AT1G30825	-2.09245	1.07038e-17
AT1G30845	-2.71751	3.70935e-09
AT1G30880	-1.6953	4.04075e-12
AT1G30890	-1.64182	3.62541e-12
AT1G30910	-2.05327	2.41559e-21
AT1G30960	-1.29561	3.50964e-05
AT1G30970	-1.53807	1.19585e-14
AT1G31010	-0.835578	0.0511389
AT1G31020	-1.66164	2.33984e-11
AT1G31070	-2.0415	1.84339e-13
AT1G31120	-2.41887	5.42586e-31
AT1G31130	-1.64882	1.56249e-14
AT1G31150	-2.04751	9.15189e-11
AT1G31160	-1.86992	1.43395e-13
AT1G31170	-1.24935	6.28617e-09
AT1G31175	-2.11091	7.67079e-19
AT1G31180	-2.24609	3.66722e-17
AT1G31190	-1.48703	4.26732e-11
AT1G31220	-1.81573	3.57953e-15
AT1G31230	-2.61782	5.40097e-27
AT1G31258	-1.47538	2.51884e-08
AT1G31280	-2.92506	3.51229e-39
AT1G31300	-2.28488	2.72712e-28
AT1G31330	-1.52559	1.27719e-08
AT1G31340	-1.65528	3.42783e-11
AT1G31360	-1.84833	1.94731e-14
AT1G31410	-1.69968	9.16917e-15
AT1G31420	-2.17346	4.09481e-33
AT1G31440	-1.60829	1.58374e-15
AT1G31470	-1.88258	8.34091e-14
AT1G31480	-2.4531	8.32872e-26
AT1G31485	-2.4617	7.4716e-26
AT1G31490	-2.4617	7.4716e-26
AT1G31500	-2.05937	9.84426e-22
AT1G31540	-1.76533	1.96605e-16
AT1G31600	-1.67132	1.35374e-15
AT1G31650	-1.55012	2.01403e-08
AT1G31660	-1.16353	1.02908e-06
AT1G31730	-2.44421	8.67578e-36
AT1G31780	-1.42929	3.34797e-12
AT1G31800	-1.62538	1.34611e-13
AT1G31810	-2.48377	1.36438e-25
AT1G31812	-1.58603	7.30882e-11
AT1G31814	-1.68915	9.33235e-15
AT1G31817	-1.51561	2.02608e-09
AT1G31830	-3.10258	1.54258e-38
AT1G31835	-1.8604	2.98387e-07
AT1G31850	-3.00953	1.75129e-40
AT1G31860	-0.848888	0.000146568
AT1G31870	-2.12234	4.28486e-23
AT1G31910	-1.87161	8.0287e-20
AT1G31920	-1.95853	5.48637e-21
AT1G31930	-2.88061	4.16052e-40
AT1G31940	-2.00785	7.68417e-12
AT1G31970	-1.74692	2.8302e-15
AT1G32050	-1.73458	3.72898e-19
AT1G32060	-1.7258	2.5946e-10
AT1G32070	-2.16466	3.84517e-17
AT1G32080	-2.8546	1.33762e-30
AT1G32090	-3.12772	1.98935e-54
AT1G32120	-1.69732	9.91583e-14
AT1G32130	-2.9583	7.59224e-51
AT1G32150	-2.1827	5.45272e-24
AT1G32160	-1.26053	4.4612e-08
AT1G32190	-0.735125	0.0102521
AT1G32200	-1.27451	1.14905e-12
AT1G32210	-1.5848	2.32488e-14
AT1G32220	-0.991995	0.000400608
AT1G32230	-2.30977	2.95062e-35
AT1G32240	-1.19204	0.00400373
AT1G32260	-1.81176	3.88271e-10
AT1G32310	-1.89559	1.10932e-08
AT1G32330	-1.59552	3.92642e-10
AT1G32340	-2.89543	3.27193e-37
AT1G32360	-0.97655	1.47795e-07
AT1G32370	-1.61081	6.75575e-12
AT1G32380	-1.37015	1.10804e-06
AT1G32400	-1.76313	1.83528e-14
AT1G32410	-2.09509	1.24102e-21
AT1G32440	-1.85155	1.08013e-15
AT1G32460	-2.06374	1.11966e-17
AT1G32470	-1.72425	6.8645e-08
AT1G32490	-1.76681	1.21392e-18
AT1G32500	-0.834211	5.40663e-05
AT1G32520	-1.05119	0.00545116
AT1G32530	-1.4852	7.1358e-13
AT1G32550	-1.20586	2.59816e-05
AT1G32580	-1.4209	1.08979e-09
AT1G32583	-0.879968	0.000239848
AT1G32610	-1.83833	2.74629e-09
AT1G32630	-2.71204	8.49292e-18
AT1G32700	-2.0211	1.08227e-17
AT1G32730	-1.44418	5.80091e-07
AT1G32750	-1.59408	1.84545e-11
AT1G32790	-2.55304	1.11512e-37
AT1G32810	-1.54141	1.06778e-16
AT1G32870	-1.99198	2.0371e-16
AT1G32930	-1.44704	2.60148e-06
AT1G32940	-2.28176	1.24467e-26
AT1G32990	-1.65588	2.0516e-10
AT1G33040	-2.15937	2.34768e-14
AT1G33050	-2.46799	1.54932e-35
AT1G33060	-2.06892	4.63149e-20
AT1G33110	-1.25767	5.11563e-06
AT1G33120	-0.768393	0.000538923
AT1G33140	-0.740304	0.000760904
AT1G33230	-1.31991	1.32737e-09
AT1G33240	-2.6575	2.04514e-16
AT1G33250	-2.39732	1.99942e-26
AT1G33265	-2.75979	1.23441e-15
AT1G33270	-2.34421	3.02788e-29
AT1G33290	-2.3935	2.46227e-23
AT1G33330	-2.19198	1.30382e-24
AT1G33360	-2.59502	2.87841e-33
AT1G33390	-2.15584	1.50292e-19
AT1G33400	-2.25747	6.10575e-29
AT1G33410	-1.16139	2.18405e-10
AT1G33415	-2.38345	2.47102e-35
AT1G33420	-2.33386	7.90762e-34
AT1G33430	-3.09	7.08196e-23
AT1G33470	-2.34313	5.55509e-19
AT1G33480	-2.01581	4.18635e-11
AT1G33490	-1.43014	5.56998e-14
AT1G33520	-1.98925	2.77473e-22
AT1G33560	-2.23115	4.71141e-25
AT1G33680	-1.75381	6.05371e-22
AT1G33700	-1.75381	6.05371e-22
AT1G33780	-2.44153	2.05144e-27
AT1G33810	-1.56978	2.54735e-13
AT1G33970	-2.49583	9.70413e-25
AT1G33980	-2.25135	1.40539e-33
AT1G33990	-2.01466	6.14167e-22
AT1G34000	-2.01466	6.14167e-22
AT1G34010	-1.35821	3.39296e-06
AT1G34020	-2.11243	2.43852e-25
AT1G34030	-1.336	1.18409e-11
AT1G34110	-3.0023	3.80076e-32
AT1G34120	-2.23806	1.03109e-21
AT1G34130	-2.54973	2.64579e-36
AT1G34150	-1.74063	3.94603e-11
AT1G34180	-2.74893	1.4565e-09
AT1G34190	-2.75073	4.28186e-47
AT1G34200	-1.91791	1.05022e-15
AT1G34210	-1.68861	2.41941e-19
AT1G34220	-1.95024	2.50438e-18
AT1G34260	-2.56864	5.47586e-25
AT1G34270	-2.1368	2.47213e-20
AT1G34300	-1.08786	4.76821e-07
AT1G34320	-2.6689	2.2068e-37
AT1G34340	-1.7582	2.65481e-09
AT1G34350	-1.32293	1.93196e-06
AT1G34360	-1.06598	9.56376e-07
AT1G34370	-2.87115	8.0664e-43
AT1G34420	-1.86432	4.34391e-25
AT1G34430	-1.80904	4.11937e-23
AT1G34470	-1.70269	4.18069e-17
AT1G34550	-1.49026	3.09966e-10
AT1G34570	-1.05429	0.000399877
AT1G34630	-2.54291	3.9497e-31
AT1G34750	-2.40703	1.22617e-22
AT1G34760	-2.72513	2.29794e-19
AT1G34770	-1.90856	1.66737e-15
AT1G34780	-1.19893	1.44979e-09
AT1G34844	-2.92047	2.0604e-29
AT1G35160	-1.25463	1.73111e-08
AT1G35190	-2.49676	8.68297e-34
AT1G35220	-2.11026	5.65782e-16
AT1G35340	-1.27795	2.97738e-11
AT1G35350	-1.69846	1.22145e-08
AT1G35460	-2.11634	2.46875e-24
AT1G35470	-1.4449	3.92243e-15
AT1G35510	-1.22375	3.25857e-11
AT1G35515	-2.93024	1.70791e-17
AT1G35516	-2.93024	1.70791e-17
AT1G35540	0.758307	0.152742
AT1G35580	-1.73212	5.25844e-18
AT1G35620	-2.76811	3.02885e-33
AT1G35660	-2.18483	2.79451e-20
AT1G35670	-1.35109	1.00055e-13
AT1G35680	-1.44856	4.69748e-08
AT1G36050	-1.76235	2.2373e-17
AT1G36070	-1.83886	7.01597e-19
AT1G36160	-2.61238	6.3657e-39
AT1G36180	-2.43459	2.15684e-06
AT1G36280	-1.82243	2.43881e-11
AT1G36310	-2.17977	2.0071e-19
AT1G36320	-1.92658	1.22785e-17
AT1G36370	-1.66406	5.97736e-12
AT1G36380	-1.71339	5.35514e-14
AT1G36390	-1.71339	5.35514e-14
AT1G36730	-2.54183	5.56634e-34
AT1G36732	-2.54183	5.56634e-34
AT1G36980	-1.44538	1.36891e-10
AT1G36990	-1.82265	4.8549e-19
AT1G36992	-1.82265	4.8549e-19
AT1G40104	-0.837325	0.0114826
AT1G41880	-1.66692	4.89614e-13
AT1G42430	-1.35837	6.0069e-07
AT1G42440	-2.21957	1.08893e-30
AT1G42470	-2.31899	1.17394e-22
AT1G42480	-1.83557	1.01137e-15
AT1G42540	-1.85617	2.82192e-19
AT1G42550	-2.21865	7.88331e-20
AT1G42960	-2.55822	1.91877e-29
AT1G42970	-2.01214	2.02701e-18
AT1G42980	-1.87309	1.42122e-17
AT1G42990	-1.87309	1.42122e-17
AT1G43130	-1.4387	5.27894e-11
AT1G43170	-1.99524	2.95195e-21
AT1G43190	-2.70484	1.3295e-38
AT1G43245	-2.09267	8.1412e-14
AT1G43560	-1.96756	1.87966e-17
AT1G43580	-2.4004	8.52458e-17
AT1G43620	-1.96159	1.05909e-19
AT1G43670	-2.12003	1.75001e-19
AT1G43690	-1.08448	1.41391e-06
AT1G43700	-1.22158	1.03451e-08
AT1G43710	-2.38273	2.11148e-26
AT1G43770	-2.55585	8.04919e-29
AT1G43850	-2.46113	4.8645e-37
AT1G43860	-1.8501	2.78933e-18
AT1G43890	-0.996101	0.100894
AT1G43900	-2.3839	1.65889e-20
AT1G43950	0.998161	0.342515
AT1G44000	-1.66321	7.99491e-10
AT1G44120	-2.12945	7.79816e-14
AT1G44125	-2.12945	7.79816e-14
AT1G44170	-2.18137	4.58157e-18
AT1G44446	-1.99911	4.04165e-20
AT1G44575	-1.5337	2.30417e-08
AT1G44750	-2.9018	3.66881e-37
AT1G44770	-1.39285	5.86828e-13
AT1G44790	-3.11183	2.62105e-18
AT1G44810	-1.9603	1.30625e-13
AT1G44820	-1.96829	2.67253e-19
AT1G44835	-1.79821	3.12013e-14
AT1G44910	-1.84115	2.83239e-22
AT1G44920	-2.22881	1.79603e-20
AT1G44960	-1.14923	3.839e-08
AT1G45000	-2.16296	8.83744e-29
AT1G45050	-1.8778	1.01944e-16
AT1G45130	-3.38841	1.50165e-16
AT1G45145	-1.26171	5.04984e-07
AT1G45150	-1.90459	2.32906e-20
AT1G45160	-1.72811	1.86175e-18
AT1G45170	-1.38711	4.90355e-08
AT1G45180	-2.18431	0.000201757
AT1G45207	-1.66448	4.23876e-12
AT1G45229	-1.69498	1.75632e-18
AT1G45230	-1.14122	2.7072e-07
AT1G45233	-2.52317	4.88227e-28
AT1G45248	-1.69498	1.75632e-18
AT1G45249	-2.98841	6.04305e-51
AT1G45332	-1.85821	2.96837e-18
AT1G45474	-2.02271	9.63662e-19
AT1G45545	-2.02271	9.63662e-19
AT1G45688	-1.78042	1.70887e-14
AT1G45976	-2.49947	8.27142e-29
AT1G47056	-2.56368	3.23958e-32
AT1G47128	-1.87346	1.72642e-17
AT1G47200	-1.76765	1.94147e-12
AT1G47230	-2.45763	2.18403e-24
AT1G47240	-1.67066	1.27982e-12
AT1G47250	-1.57856	2.07361e-11
AT1G47260	-1.45639	3.15347e-12
AT1G47270	-2.79803	1.29927e-17
AT1G47278	-1.66834	1.3447e-11
AT1G47290	-2.22794	1.3224e-19
AT1G47310	-1.44322	9.48968e-12
AT1G47330	-2.59332	1.69046e-31
AT1G47380	-2.04653	0.000657287
AT1G47410	-2.52471	5.83143e-36
AT1G47420	-2.52471	5.83143e-36
AT1G47490	-1.62812	2.71946e-15
AT1G47500	-1.85207	4.75005e-21
AT1G47530	-2.40425	1.1531e-24
AT1G47550	-1.79778	8.18678e-14
AT1G47560	-1.46102	1.39831e-06
AT1G47570	-1.74405	2.8967e-17
AT1G47578	-2.71019	8.70134e-14
AT1G47640	-1.83375	3.13419e-17
AT1G47710	-0.544518	0.0204924
AT1G47720	-2.12062	5.41499e-16
AT1G47740	-2.3313	9.43177e-27
AT1G47750	-2.3313	9.43177e-27
AT1G47830	-1.4695	1.03485e-10
AT1G47870	-2.75465	2.3584e-17
AT1G47900	-2.29903	9.73643e-12
AT1G47970	-2.04836	3.72987e-17
AT1G48030	-2.40079	1.98319e-25
AT1G48040	-1.48459	3.20558e-14
AT1G48050	-2.64762	1.07793e-30
AT1G48090	-1.92474	4.27062e-08
AT1G48110	-2.1208	1.00102e-26
AT1G48120	-2.07119	1.31859e-14
AT1G48140	-1.26889	1.747e-09
AT1G48160	-1.28394	5.171e-07
AT1G48170	-1.9467	1.48782e-11
AT1G48175	-2.02884	1.44687e-10
AT1G48200	-1.67944	6.09385e-13
AT1G48210	-2.36693	1.06963e-31
AT1G48230	-2.14504	1.09615e-23
AT1G48240	-1.35553	9.88521e-12
AT1G48260	-3.39844	1.65132e-29
AT1G48270	-2.47106	5.76984e-22
AT1G48300	-2.76831	3.16178e-30
AT1G48310	-1.98728	6.6496e-15
AT1G48315	-2.22282	3.26285e-14
AT1G48320	-2.22282	3.26285e-14
AT1G48350	-2.19501	0.00292235
AT1G48360	-1.57499	3.76124e-10
AT1G48370	-2.29663	2.35955e-09
AT1G48380	-2.37514	3.06829e-19
AT1G48410	-2.50379	7.32646e-34
AT1G48420	-2.60163	2.28042e-24
AT1G48430	-2.64777	2.60836e-29
AT1G48440	-1.69635	1.21016e-10
AT1G48450	-1.99393	2.77958e-17
AT1G48460	-1.10278	1.2999e-06
AT1G48480	-2.15926	7.97202e-11
AT1G48490	-2.10311	2.24489e-21
AT1G48520	-2.34288	1.45181e-25
AT1G48540	-2.14357	1.02884e-33
AT1G48550	-2.74053	1.94782e-29
AT1G48560	-1.54916	1.06409e-08
AT1G48570	-1.04062	0.00036554
AT1G48598	-1.54674	5.48131e-06
AT1G48600	-1.54674	5.48131e-06
AT1G48610	-1.87752	2.64986e-15
AT1G48620	-2.23832	5.78804e-24
AT1G48630	-0.790614	0.000274079
AT1G48635	-2.3958	6.68088e-29
AT1G48650	-1.53311	4.91795e-14
AT1G48760	-1.22915	1.18413e-08
AT1G48770	-2.3609	3.76722e-20
AT1G48790	-2.01111	8.60277e-23
AT1G48830	-1.76456	6.74063e-15
AT1G48840	-2.57566	5.8395e-33
AT1G48850	-1.98176	5.78078e-14
AT1G48860	-2.48194	6.14569e-27
AT1G48880	-2.78541	2.34629e-27
AT1G48900	-1.32945	1.96691e-10
AT1G48920	-1.54562	3.08759e-13
AT1G48950	-2.05786	2.46349e-23
AT1G48970	-1.9616	9.57413e-24
AT1G49032	-2.22543	5.00196e-08
AT1G49040	-1.72088	5.00174e-12
AT1G49050	-1.96422	6.03046e-21
AT1G49140	-0.469714	0.0649037
AT1G49170	-1.73126	4.18174e-10
AT1G49180	-2.46244	1.51756e-21
AT1G49240	-2.40127	1.21634e-18
AT1G49300	-1.12314	2.85513e-07
AT1G49340	-2.02099	5.16663e-19
AT1G49350	-2.32166	1.89269e-24
AT1G49360	-2.44399	1.15583e-18
AT1G49380	-2.73391	3.36529e-25
AT1G49400	-1.89849	1.30102e-16
AT1G49405	-1.89849	1.30102e-16
AT1G49410	-0.932311	0.00162359
AT1G49480	-2.44534	3.37543e-23
AT1G49510	-2.35179	8.75504e-20
AT1G49520	-2.24893	3.82831e-24
AT1G49540	-0.796234	0.000525761
AT1G49560	-3.37633	3.56981e-13
AT1G49580	-3.2819	1.40011e-09
AT1G49590	-1.61927	7.46495e-15
AT1G49600	-2.00467	2.18601e-19
AT1G49630	-1.7231	1.15444e-16
AT1G49670	-2.66417	2.2918e-45
AT1G49710	-2.13025	7.39478e-22
AT1G49720	-1.98407	6.45229e-10
AT1G49730	-3.17158	6.57034e-38
AT1G49740	-2.50366	4.80654e-17
AT1G49760	-1.6876	1.60299e-15
AT1G49820	-2.27965	2.03104e-22
AT1G49832	-1.87905	1.1184e-09
AT1G49840	-2.23183	7.89106e-18
AT1G49850	-2.11227	2.07834e-24
AT1G49880	-2.16081	2.14674e-18
AT1G49890	-1.46457	2.94544e-12
AT1G49950	-1.5282	4.50549e-13
AT1G49960	-2.28945	6.22228e-35
AT1G49970	-2.28945	6.22228e-35
AT1G49975	-2.26901	1.11423e-12
AT1G49980	-1.89588	2.17557e-16
AT1G50000	-1.87379	7.29295e-16
AT1G50010	-2.58918	5.34605e-23
AT1G50020	-1.1056	3.93083e-07
AT1G50030	-1.73495	5.90101e-09
AT1G50055	-0.778632	0.0224634
AT1G50120	-2.22074	1.52937e-30
AT1G50140	-1.97465	6.4566e-19
AT1G50170	-2.26203	7.28071e-24
AT1G50200	-1.62552	2.03934e-13
AT1G50250	-2.41468	4.88134e-23
AT1G50260	-1.77972	2.42515e-21
AT1G50300	-1.27906	3.35065e-12
AT1G50310	-1.59921	1.55964e-12
AT1G50320	-1.59921	1.55964e-12
AT1G50360	-2.21668	4.58781e-19
AT1G50370	-1.57749	9.93309e-15
AT1G50380	-2.09855	6.13072e-28
AT1G50410	-1.95837	1.48815e-23
AT1G50420	-2.73651	9.78987e-30
AT1G50430	-1.45031	7.74269e-13
AT1G50440	-2.04112	1.76966e-21
AT1G50450	-2.16802	2.13805e-22
AT1G50460	-2.06204	2.78095e-15
AT1G50480	-2.82254	5.99969e-44
AT1G50500	-1.80914	2.65247e-15
AT1G50510	-2.20269	1.7135e-25
AT1G50570	-3.12303	1.57709e-37
AT1G50575	-2.76601	2.8278e-26
AT1G50600	-2.5071	4.74759e-35
AT1G50620	-1.76031	1.38783e-18
AT1G50640	-2.2396	1.5525e-20
AT1G50659	-2.16991	4.11694e-22
AT1G50660	-2.184	4.2461e-22
AT1G50670	-2.22144	3.22716e-15
AT1G50710	-2.01007	1.80237e-13
AT1G50730	-1.56506	8.27308e-12
AT1G50740	-1.7466	1.7906e-16
AT1G50750	-1.7466	1.7906e-16
AT1G50840	-2.09486	2.41395e-24
AT1G50890	-2.00735	1.77279e-19
AT1G50900	-2.08823	1.15552e-15
AT1G50910	-1.97328	1.36676e-16
AT1G50920	-2.48985	8.85265e-33
AT1G50940	-2.72445	1.1689e-28
AT1G50950	-2.91927	2.73132e-13
AT1G50970	-2.87364	2.51357e-19
AT1G51070	-1.55421	5.63115e-13
AT1G51110	-0.980223	2.86475e-05
AT1G51130	-2.74793	3.72035e-12
AT1G51140	-2.28381	3.73778e-10
AT1G51160	-1.24255	2.44823e-09
AT1G51200	-1.47587	1.06616e-09
AT1G51310	-2.08461	1.60163e-17
AT1G51350	-1.90607	1.19528e-23
AT1G51360	-2.4888	2.15638e-10
AT1G51370	-2.12706	2.30937e-23
AT1G51390	-2.2544	7.66572e-22
AT1G51400	-2.2544	7.66572e-22
AT1G51402	-2.2544	7.66572e-22
AT1G51430	-2.18385	1.39967e-15
AT1G51450	-1.67459	1.65312e-17
AT1G51500	-2.69934	1.1095e-27
AT1G51510	-1.0562	3.43324e-07
AT1G51540	-2.48506	4.22581e-34
AT1G51550	-2.48506	4.22581e-34
AT1G51560	-2.6497	7.7825e-28
AT1G51570	-1.90728	1.05737e-19
AT1G51580	-2.2844	8.08014e-19
AT1G51590	-1.70331	6.97347e-14
AT1G51600	-1.70331	6.97347e-14
AT1G51610	-1.57132	2.40949e-16
AT1G51630	-2.73945	1.0729e-31
AT1G51640	-3.35692	8.1761e-25
AT1G51645	-3.35692	8.1761e-25
AT1G51650	-1.12179	5.97028e-07
AT1G51660	-2.20436	1.10597e-27
AT1G51670	-0.398184	0.663526
AT1G51690	-2.05648	7.75714e-26
AT1G51710	-1.98488	1.3712e-23
AT1G51720	-2.00889	4.65364e-23
AT1G51730	-2.31541	1.01156e-26
AT1G51740	-1.43502	3.99176e-12
AT1G51745	-2.52264	1.20086e-34
AT1G51760	-2.64206	1.46549e-29
AT1G51805	-1.1202	0.00087188
AT1G51940	-2.51657	1.06562e-30
AT1G51950	-2.78012	1.52467e-29
AT1G51965	-2.45773	1.32764e-29
AT1G51980	-2.19267	4.40926e-31
[truncated: 10,723 more rows]

## Sheet: 5. DEseq2_det1-1(L)_vs_det1-(D)
Gene ID	Log2 FC	FDR
AT1G01020	-0.15	0.73
AT1G01040	-0.23	0.437
AT1G01046	-0.25	0.419
AT1G01050	-0.02	0.974
AT1G01060	0.23	0.513
AT1G01080	0.37	0.493
AT1G01090	-0.44	0.151
AT1G01100	-0.16	0.609
AT1G01140	-0.78	0.00857
AT1G01160	-0.08	0.801
AT1G01170	-0.46	0.682
AT1G01210	-0.32	0.314
AT1G01220	0.31	0.372
AT1G01230	-0.42	0.192
AT1G01240	-0.02	0.977
AT1G01260	-0.47	0.287
AT1G01290	0.01	0.983
AT1G01320	-0.14	0.59
AT1G01340	-1.95	0.0664
AT1G01350	-0.31	0.467
AT1G01360	-0.31	0.699
AT1G01430	-0.43	0.436
AT1G01440	-0.26	0.346
AT1G01448	-0.62	0.0405
AT1G01450	-0.62	0.0405
AT1G01490	-0.29	0.359
AT1G01500	-0.32	0.293
AT1G01510	0.43	0.202
AT1G01520	0.53	0.161
AT1G01540	-0.24	0.316
AT1G01550	-0.46	0.168
AT1G01630	0.74	0.39
AT1G01650	-0.89	0.0242
AT1G01670	1.23	0.102
AT1G01710	-0.24	0.428
AT1G01725	0.58	0.581
AT1G01730	-0.04	0.976
AT1G01750	0.34	0.514
AT1G01760	0.4	0.286
AT1G01770	-0.29	0.264
AT1G01780	-0.6	0.104
AT1G01790	0.34	0.138
AT1G01800	0.08	0.849
AT1G01820	-0.64	0.00293
AT1G01830	0.18	0.883
AT1G01840	-0.1	0.804
AT1G01860	-0.1	0.804
AT1G01910	-0.2	0.527
AT1G01930	-0.13	0.651
AT1G01940	-0.63	0.192
AT1G01950	-0.17	0.69
AT1G01960	-0.15	0.535
AT1G01970	0.04	0.924
AT1G01990	-0.63	0.0759
AT1G02000	-0.05	0.954
AT1G02010	0.35	0.207
AT1G02020	-0.13	0.786
AT1G02060	0.03	0.972
AT1G02080	-0.2	0.577
AT1G02090	-0.52	0.109
AT1G02100	-0.37	0.403
AT1G02110	-0.34	0.582
AT1G02120	-0.41	0.2
AT1G02130	-0.21	0.57
AT1G02140	-0.23	0.524
AT1G02145	0.27	0.345
AT1G02150	0.23	0.643
AT1G02160	-0.28	0.717
AT1G02170	-0.13	0.824
AT1G02180	-0.13	0.824
AT1G02260	-0.14	0.925
AT1G02270	-0.45	0.209
AT1G02280	0.15	0.629
AT1G02290	-0.22	0.648
AT1G02300	-0.19	0.612
AT1G02305	-0.46	0.101
AT1G02310	-0.46	0.101
AT1G02320	-0.06	0.88
AT1G02330	-0.06	0.88
AT1G02340	-0.56	0.364
AT1G02410	-0.23	0.494
AT1G02420	-0.31	0.302
AT1G02430	-0.29	0.318
AT1G02475	0.19	0.679
AT1G02500	-0.7	0.0947
AT1G02560	0.06	0.883
AT1G02610	-0.82	0.0126
AT1G02660	-0.44	0.208
AT1G02680	-0.29	0.351
AT1G02720	0.33	0.529
AT1G02740	-0.34	0.433
AT1G02750	-0.12	0.667
AT1G02780	-0.32	0.303
AT1G02816	-1.04	0.000192
AT1G02840	-0.37	0.171
AT1G02850	-0.77	0.393
AT1G02860	-0.72	0.0135
AT1G02870	-0.32	0.345
AT1G02880	-0.31	0.265
AT1G02890	-0.44	0.047
AT1G02910	-0.03	0.935
AT1G02960	-0.4	0.327
AT1G02990	-0.3	0.276
AT1G03000	0.1	0.793
AT1G03030	-0.33	0.224
AT1G03040	-0.33	0.224
AT1G03060	-0.55	0.168
AT1G03080	-0.54	0.0482
AT1G03090	-0.47	0.213
AT1G03110	0.53	0.183
AT1G03130	-0.41	0.647
AT1G03140	-0.24	0.379
AT1G03150	-0.28	0.264
AT1G03160	-0.12	0.685
AT1G03190	-0.09	0.808
AT1G03250	-0.07	0.888
AT1G03260	-0.21	0.624
AT1G03270	0.91	0.123
AT1G03280	-0.29	0.299
AT1G03290	-0.6	0.012
AT1G03300	-0.4	0.297
AT1G03310	0.54	0.146
AT1G03330	-0.15	0.583
AT1G03350	-0.1	0.786
AT1G03360	-0.01	0.992
AT1G03365	-0.15	0.604
AT1G03370	-0.5	0.239
AT1G03380	-0.27	0.228
AT1G03390	-0.27	0.228
AT1G03400	-0.27	0.594
AT1G03410	-0.97	0.334
AT1G03430	-0.51	0.289
AT1G03457	-0.99	0.00111
AT1G03470	-1.27	4.35e-06
AT1G03475	-0.27	0.329
AT1G03495	-0.25	0.484
AT1G03502	-0.25	0.484
AT1G03506	-0.25	0.484
AT1G03520	-0.22	0.556
AT1G03530	-0.01	0.993
AT1G03545	-0.34	0.439
AT1G03550	-0.34	0.439
AT1G03560	0.16	0.636
AT1G03590	0.14	0.672
AT1G03610	-0.21	0.506
AT1G03630	0.6	0.195
AT1G03680	0.21	0.61
AT1G03687	0.54	0.245
AT1G03740	-0.62	0.0306
AT1G03750	-0.27	0.581
AT1G03770	-0.14	0.822
AT1G03860	-0.71	0.00131
AT1G03900	-0.75	0.029
AT1G03905	-0.43	0.736
AT1G03910	-0.32	0.209
AT1G03930	0.05	0.917
AT1G03935	-0.5	0.207
AT1G03940	-0.5	0.207
AT1G03950	-0.1	0.892
AT1G03960	-0.29	0.367
AT1G03970	-0.75	0.0433
AT1G03980	-0.75	0.0433
AT1G03990	-0.82	0.145
AT1G04010	-0.24	0.647
AT1G04070	-0.63	0.168
AT1G04080	-0.39	0.207
AT1G04100	-0.27	0.583
AT1G04120	-0.28	0.311
AT1G04130	-0.44	0.362
AT1G04140	-0.37	0.245
AT1G04160	-0.24	0.862
AT1G04170	-0.12	0.697
AT1G04190	-0.06	0.895
AT1G04200	-0.09	0.885
AT1G04210	-0.25	0.398
AT1G04230	-0.61	0.173
AT1G04260	0.81	0.511
AT1G04270	-0.32	0.217
AT1G04280	-0.01	0.993
AT1G04300	-0.31	0.244
AT1G04310	0.02	0.971
AT1G04340	-0.3	0.42
AT1G04350	-0.02	0.988
AT1G04390	-0.26	0.299
AT1G04400	-0.18	0.52
AT1G04410	-0.14	0.652
AT1G04420	0.42	0.192
AT1G04430	-0.39	0.275
AT1G04440	-0.36	0.139
AT1G04480	-0.53	0.109
AT1G04510	-0.13	0.611
AT1G04530	0.21	0.487
AT1G04550	0.4	0.187
AT1G04555	0.06	0.952
AT1G04590	-0.13	0.763
AT1G04620	-1.82	1.77e-09
AT1G04630	0.12	0.764
AT1G04640	0.66	0.0974
AT1G04690	-0.43	0.237
AT1G04710	0.87	0.107
AT1G04750	-0.44	0.247
AT1G04770	0.4	0.518
AT1G04780	-0.26	0.35
AT1G04790	0.11	0.739
AT1G04810	-0.24	0.455
AT1G04820	0.27	0.576
AT1G04830	-0.42	0.247
AT1G04850	0.07	0.818
AT1G04860	-0.22	0.408
AT1G04870	-0.1	0.802
AT1G04900	0.86	0.0354
AT1G04910	-0.24	0.462
AT1G04930	-0.74	0.0741
AT1G04940	0.28	0.301
AT1G04945	0.19	0.461
AT1G04950	0.12	0.676
AT1G04960	-0.57	0.149
AT1G04970	-0.53	0.112
AT1G04985	-0.64	0.104
AT1G04990	0.17	0.848
AT1G05000	0.08	0.917
AT1G05030	-0.38	0.18
AT1G05055	-0.04	0.921
AT1G05060	-0.13	0.766
AT1G05070	0.38	0.327
AT1G05090	-0.03	0.95
AT1G05120	-0.12	0.747
AT1G05140	0.24	0.569
AT1G05150	0.03	0.944
AT1G05160	-0.18	0.619
AT1G05170	-0.33	0.409
AT1G05180	-0.44	0.0645
AT1G05190	0.42	0.246
AT1G05200	0.02	0.961
AT1G05205	0.37	0.666
AT1G05220	0.38	0.779
AT1G05230	0.38	0.779
AT1G05270	-0.33	0.253
AT1G05320	-0.13	0.936
AT1G05350	-0.18	0.718
AT1G05360	0.4	0.209
AT1G05380	-0.22	0.482
AT1G05385	-0.87	0.176
AT1G05410	-0.23	0.648
AT1G05430	0.24	0.648
AT1G05470	0.06	0.965
AT1G05500	0.02	0.968
AT1G05520	-0.27	0.245
AT1G05570	-0.67	0.00551
AT1G05590	0.44	0.431
AT1G05600	-0.06	0.948
AT1G05620	0.73	0.263
AT1G05630	-0.04	0.954
AT1G05640	-0.37	0.726
AT1G05670	-0.14	0.78
AT1G05720	-0.18	0.596
AT1G05730	-0.18	0.596
AT1G05750	-0.19	0.748
AT1G05780	-0.28	0.667
AT1G05785	-0.99	0.0127
AT1G05790	-0.14	0.595
AT1G05805	-0.83	0.0299
AT1G05810	-0.68	0.179
AT1G05830	-0.13	0.655
AT1G05840	-0.46	0.11
AT1G05850	0.14	0.7
AT1G05860	-0.3	0.233
AT1G05870	0.32	0.349
AT1G05890	-0.26	0.262
AT1G05900	0.11	0.699
AT1G05910	0.17	0.572
AT1G05940	0.1	0.734
AT1G05960	-0.58	0.154
AT1G05970	-0.16	0.783
AT1G06010	0.31	0.416
AT1G06040	-0.34	0.313
AT1G06050	-0.38	0.239
AT1G06060	-0.26	0.342
AT1G06070	-0.26	0.342
AT1G06100	-0.29	0.369
AT1G06110	-0.29	0.369
AT1G06130	-0.29	0.613
AT1G06149	0.12	0.715
AT1G06150	0.12	0.715
AT1G06190	-0.22	0.652
AT1G06200	-0.58	0.109
AT1G06210	-0.07	0.842
AT1G06220	-0.03	0.936
AT1G06230	-0.24	0.361
AT1G06240	0.11	0.736
AT1G06250	0.11	0.736
AT1G06270	-0.3	0.777
AT1G06290	-0.47	0.102
AT1G06380	-0.42	0.304
AT1G06390	-0.28	0.261
AT1G06400	-0.62	0.0487
AT1G06410	-0.51	0.0404
AT1G06430	0.3	0.409
AT1G06450	-0.22	0.423
AT1G06460	-0.22	0.423
AT1G06470	-0.19	0.516
AT1G06500	-0.38	0.238
AT1G06510	-0.42	0.249
AT1G06515	-0.51	0.207
AT1G06530	-0.36	0.306
AT1G06540	-0.36	0.306
AT1G06550	1.12	0.000326
AT1G06560	0.26	0.417
AT1G06570	-0.09	0.861
AT1G06580	-0.07	0.885
AT1G06590	-0.25	0.403
AT1G06630	-0.65	0.145
AT1G06640	-0.7	0.132
AT1G06650	-0.13	0.745
AT1G06660	-0.13	0.745
AT1G06670	-0.04	0.895
AT1G06680	-0.34	0.359
AT1G06690	0.5	0.136
AT1G06700	-0.23	0.425
AT1G06720	-0.21	0.374
AT1G06730	-0.09	0.757
AT1G06760	-0.77	0.293
AT1G06770	-0.25	0.642
AT1G06780	-0.29	0.335
AT1G06790	0.04	0.92
AT1G06820	0.26	0.312
AT1G06840	-0.42	0.158
AT1G06850	-0.1	0.908
AT1G06870	0.06	0.886
AT1G06890	-0.7	0.00757
AT1G06900	0.1	0.751
AT1G06910	0.05	0.9
AT1G06950	-0.25	0.392
AT1G06960	0.69	0.046
AT1G07000	-0.68	0.102
AT1G07010	0.15	0.639
AT1G07020	-0.23	0.796
AT1G07030	-0.17	0.567
AT1G07040	-0.76	0.0515
AT1G07070	0.45	0.239
AT1G07080	-0.01	0.982
AT1G07110	-0.27	0.386
AT1G07119	-0.33	0.324
AT1G07120	-0.33	0.324
AT1G07140	-0.6	0.0341
AT1G07170	-0.42	0.247
AT1G07200	-0.06	0.89
AT1G07210	0.26	0.652
AT1G07220	-0.15	0.741
AT1G07230	-0.45	0.207
AT1G07300	-0.68	0.0694
AT1G07310	-0.68	0.0694
AT1G07320	0.86	0.0368
AT1G07350	-0.9	0.00298
AT1G07360	-0.27	0.328
AT1G07380	0	0.999
AT1G07390	-0.32	0.541
AT1G07420	-0.21	0.497
AT1G07470	-0.23	0.493
AT1G07480	-0.11	0.775
AT1G07510	0.31	0.321
AT1G07520	-0.65	0.159
AT1G07530	-0.18	0.6
AT1G07570	-0.19	0.645
AT1G07590	0.03	0.983
AT1G07615	-0.74	0.242
AT1G07630	-0.4	0.275
AT1G07650	-0.47	0.222
AT1G07660	-0.33	0.557
AT1G07670	-0.68	0.0239
AT1G07700	0.28	0.424
AT1G07702	-0.19	0.434
AT1G07705	-0.19	0.434
AT1G07710	-0.2	0.424
AT1G07725	-0.06	0.908
AT1G07728	-0.06	0.908
AT1G07745	0.36	0.404
AT1G07770	-0.07	0.839
AT1G07780	-0.43	0.345
AT1G07790	0.01	0.991
AT1G07810	-0.17	0.576
AT1G07820	-0.14	0.838
AT1G07830	-0.16	0.741
AT1G07840	-0.14	0.695
AT1G07870	-0.37	0.404
AT1G07890	-0.72	0.0743
AT1G07901	-0.59	0.426
AT1G07910	0.13	0.651
AT1G07920	-0.39	0.174
AT1G07930	-0.37	0.167
AT1G07940	-0.33	0.207
AT1G07950	-0.56	0.186
AT1G07960	-0.21	0.541
AT1G07970	0.11	0.748
AT1G07980	-0.08	0.835
AT1G07990	-0.3	0.274
AT1G08000	-0.05	0.935
AT1G08010	-0.16	0.654
AT1G08030	-0.29	0.337
AT1G08040	0.52	0.147
AT1G08060	-0.13	0.64
AT1G08110	0.34	0.348
AT1G08125	-0.15	0.651
AT1G08130	0.11	0.744
AT1G08190	-0.17	0.521
AT1G08200	-0.36	0.142
AT1G08210	-0.54	0.115
AT1G08220	-0.24	0.492
AT1G08260	0.67	0.0431
AT1G08280	0.18	0.708
AT1G08300	-0.43	0.347
AT1G08315	-0.49	0.594
AT1G08320	-0.65	0.399
AT1G08350	0.32	0.535
AT1G08360	-0.28	0.278
AT1G08370	-0.29	0.415
AT1G08380	-0.22	0.658
AT1G08390	0.1	0.81
AT1G08400	-0.16	0.681
AT1G08410	-0.16	0.581
AT1G08420	-0.44	0.135
AT1G08450	0.06	0.891
AT1G08460	-0.53	0.182
AT1G08470	0.83	0.0705
AT1G08480	-0.16	0.69
AT1G08490	-0.37	0.143
AT1G08510	-0.3	0.281
AT1G08520	-0.03	0.94
AT1G08530	-0.24	0.575
AT1G08540	0.18	0.639
AT1G08550	-0.25	0.436
AT1G08570	-0.12	0.744
AT1G08580	-0.46	0.098
AT1G08590	0.17	0.695
AT1G08592	0.17	0.695
AT1G08600	-0.05	0.877
AT1G08610	-0.12	0.792
AT1G08620	-0.34	0.304
AT1G08640	0.1	0.793
AT1G08660	0.1	0.84
AT1G08680	-0.26	0.269
AT1G08700	0.36	0.377
AT1G08710	-0.28	0.523
AT1G08720	-0.56	0.133
AT1G08750	0.02	0.94
AT1G08760	-0.19	0.473
AT1G08780	-0.08	0.872
AT1G08800	-0.45	0.192
AT1G08820	-0.22	0.605
AT1G08830	-0.29	0.416
AT1G08840	-0.29	0.427
AT1G08845	-0.04	0.911
AT1G08880	-0.45	0.653
AT1G08890	-0.92	0.207
AT1G08900	-0.31	0.572
AT1G08910	0.1	0.754
AT1G08920	-0.98	0.00448
AT1G08930	-0.9	0.0896
AT1G08960	0.15	0.639
AT1G08970	-0.02	0.965
AT1G08980	-0.52	0.0939
AT1G09010	0	0.999
AT1G09020	-0.15	0.619
AT1G09040	0.5	0.328
AT1G09060	-0.08	0.818
AT1G09070	-0.42	0.564
AT1G09100	0.19	0.65
AT1G09130	-0.15	0.59
AT1G09140	-0.68	0.0247
AT1G09150	0.08	0.802
AT1G09160	-0.39	0.438
AT1G09195	-0.29	0.356
AT1G09210	0.12	0.717
AT1G09230	-0.06	0.879
AT1G09270	-0.23	0.468
AT1G09280	-0.32	0.286
AT1G09290	0.03	0.941
AT1G09300	-0.38	0.345
AT1G09310	-0.7	0.0344
AT1G09320	-0.6	0.0321
AT1G09330	-0.39	0.301
AT1G09340	0.53	0.615
AT1G09390	-0.27	0.502
AT1G09400	-0.27	0.502
AT1G09420	-0.71	0.0228
AT1G09421	-0.71	0.0228
AT1G09430	-0.62	0.0428
AT1G09490	0.37	0.697
AT1G09510	0.02	0.969
AT1G09520	0.02	0.969
AT1G09530	-0.33	0.494
AT1G09570	-0.41	0.101
AT1G09580	0.98	0.0572
AT1G09590	-0.34	0.273
AT1G09610	-0.1	0.732
AT1G09620	-0.1	0.732
AT1G09630	-0.08	0.914
AT1G09640	-0.31	0.256
AT1G09645	-0.69	0.0417
AT1G09660	-0.01	0.977
AT1G09690	-0.21	0.542
AT1G09700	0.37	0.234
AT1G09710	-0.49	0.213
AT1G09730	-0.45	0.171
AT1G09740	-0.94	0.00188
AT1G09760	0.08	0.766
AT1G09770	-0.15	0.578
AT1G09780	-0.03	0.936
AT1G09794	-0.98	0.35
AT1G09795	-0.15	0.648
AT1G09800	0.25	0.607
AT1G09810	-0.51	0.163
AT1G09815	-0.57	0.504
AT1G09820	0.09	0.815
AT1G09830	0.26	0.366
AT1G09840	-0.52	0.182
AT1G09850	0.39	0.194
AT1G09870	-0.4	0.321
AT1G09900	0.42	0.169
AT1G09910	-0.35	0.259
AT1G09920	-0.39	0.193
AT1G09940	-0.33	0.299
AT1G09960	-0.32	0.51
AT1G09970	-0.25	0.461
AT1G09980	-0.13	0.736
AT1G09995	-0.92	0.107
AT1G10020	-0.67	0.156
AT1G10030	0.25	0.448
AT1G10040	-1.51	0.000607
AT1G10050	-0.73	0.49
AT1G10070	-1.32	0.000179
AT1G10090	-0.24	0.54
AT1G10095	-0.22	0.557
AT1G10120	0.11	0.83
AT1G10130	-0.25	0.478
AT1G10140	-1.17	0.0646
AT1G10150	-0.18	0.651
AT1G10170	-0.08	0.782
AT1G10180	0.04	0.922
AT1G10200	-0.49	0.257
AT1G10210	-0.44	0.232
AT1G10240	-0.1	0.773
AT1G10270	-0.02	0.989
AT1G10280	0.22	0.481
AT1G10290	-0.22	0.534
AT1G10310	-0.32	0.26
AT1G10320	-0.37	0.105
AT1G10330	0.73	0.346
AT1G10350	-0.41	0.261
AT1G10390	-0.34	0.183
AT1G10410	-0.68	0.0208
AT1G10430	-0.2	0.413
AT1G10450	-0.16	0.64
AT1G10490	-0.31	0.159
AT1G10500	-0.49	0.0739
AT1G10510	-0.03	0.938
AT1G10522	0.2	0.631
AT1G10570	-0.03	0.952
AT1G10580	-0.19	0.529
AT1G10590	-0.43	0.203
AT1G10600	-0.29	0.325
AT1G10610	0.23	0.835
AT1G10630	-0.17	0.785
AT1G10650	-0.25	0.534
AT1G10660	0.06	0.886
AT1G10670	0.04	0.938
AT1G10700	-0.46	0.104
AT1G10720	-0.43	0.305
AT1G10730	-0.32	0.557
AT1G10740	-0.21	0.465
AT1G10760	-0.2	0.661
AT1G10810	0.02	0.964
AT1G10820	0.02	0.964
AT1G10830	0.06	0.911
AT1G10840	-0.28	0.269
AT1G10850	-0.5	0.159
AT1G10865	-0.58	0.103
AT1G10870	0	1
AT1G10890	-0.48	0.253
AT1G10900	-0.13	0.611
AT1G10910	-0.09	0.805
AT1G10920	0.01	0.989
AT1G10930	0.79	0.0159
AT1G10940	-0.39	0.212
AT1G10950	-0.2	0.469
AT1G11000	-0.57	0.249
AT1G11020	-0.39	0.246
AT1G11050	-0.54	0.176
AT1G11060	-0.31	0.25
AT1G11090	0.48	0.213
AT1G11100	0.07	0.886
AT1G11180	-0.34	0.283
AT1G11200	-0.5	0.169
AT1G11240	-0.03	0.953
AT1G11270	-0.96	0.195
AT1G11280	0.36	0.268
AT1G11310	-0.25	0.443
AT1G11320	0.18	0.848
AT1G11350	-0.47	0.163
AT1G11360	-0.67	0.00241
AT1G11380	-0.36	0.269
AT1G11390	0.01	0.99
AT1G11400	-0.72	0.0644
AT1G11410	-0.17	0.847
AT1G11430	-0.09	0.744
AT1G11440	0.74	0.294
AT1G11475	-0.4	0.129
AT1G11480	-0.37	0.186
AT1G11530	-0.28	0.496
AT1G11592	-0.42	0.24
AT1G11630	-0.16	0.666
AT1G11650	-0.44	0.174
AT1G11660	-0.06	0.879
AT1G11680	0.3	0.396
AT1G11710	-0.18	0.717
AT1G11720	0.21	0.51
AT1G11750	0.19	0.547
AT1G11755	0.02	0.982
AT1G11760	0.24	0.621
AT1G11770	-0.22	0.666
AT1G11780	-0.22	0.666
AT1G11790	-0.09	0.875
AT1G11800	0.03	0.96
AT1G11820	-0.43	0.165
AT1G11840	1.35	5.14e-06
AT1G11860	0.02	0.964
AT1G11870	-0.23	0.456
AT1G11880	-0.24	0.447
AT1G11890	-0.46	0.198
AT1G11900	0.05	0.941
AT1G11905	-0.45	0.368
AT1G11910	-0.27	0.237
AT1G11930	-0.27	0.412
AT1G11940	0.31	0.61
AT1G11950	-0.38	0.585
AT1G11960	-0.72	0.523
AT1G12000	0.55	0.17
AT1G12050	0.45	0.165
AT1G12120	0.29	0.376
AT1G12140	0.04	0.938
AT1G12220	-0.04	0.953
AT1G12230	-0.57	0.093
AT1G12240	-0.04	0.964
AT1G12250	0.45	0.362
AT1G12270	-0.35	0.201
AT1G12280	-0.55	0.138
AT1G12290	-0.55	0.133
AT1G12294	-0.55	0.133
AT1G12300	-0.14	0.821
AT1G12310	-0.62	0.0979
AT1G12340	0.06	0.929
AT1G12350	-0.22	0.64
AT1G12360	-0.43	0.271
AT1G12370	0.52	0.195
AT1G12390	-0.08	0.823
AT1G12410	0.01	0.984
AT1G12430	-0.07	0.859
AT1G12440	-0.55	0.0125
AT1G12450	-0.17	0.689
AT1G12460	0.19	0.601
AT1G12470	-0.37	0.243
AT1G12500	-0.17	0.658
AT1G12520	-0.33	0.279
AT1G12530	0.44	0.168
AT1G12550	-0.14	0.913
AT1G12580	-0.41	0.127
AT1G12620	-0.25	0.623
AT1G12640	-0.23	0.46
AT1G12650	-0.21	0.619
AT1G12680	-0.05	0.867
AT1G12700	0.17	0.718
AT1G12710	-0.95	0.0064
AT1G12730	-0.01	0.986
AT1G12750	-0.05	0.91
AT1G12760	-0.49	0.0726
AT1G12770	-0.09	0.838
AT1G12775	0.17	0.749
AT1G12780	-0.44	0.182
AT1G12790	-0.63	0.0299
AT1G12800	0.45	0.0896
AT1G12810	-0.6	0.133
AT1G12820	-0.28	0.327
AT1G12830	-0.48	0.0444
AT1G12840	-0.09	0.785
AT1G12850	-0.2	0.501
AT1G12860	0.23	0.577
AT1G12900	0.24	0.546
AT1G12910	-0.29	0.395
AT1G12920	-0.02	0.961
AT1G12930	0.18	0.515
AT1G12970	-0.56	0.0334
AT1G12990	-0.41	0.312
AT1G13000	-0.44	0.204
AT1G13020	-0.06	0.861
AT1G13040	-0.27	0.59
AT1G13060	-0.03	0.941
AT1G13090	0.46	0.302
AT1G13120	0	0.993
AT1G13150	-0.88	0.258
AT1G13160	-0.1	0.801
AT1G13170	0.56	0.187
AT1G13180	-0.01	0.985
AT1G13190	-0.42	0.186
AT1G13195	-0.54	0.226
AT1G13210	-0.61	0.154
AT1G13220	0.03	0.943
AT1G13270	-1.48	0.105
AT1G13320	0.02	0.958
AT1G13350	-0.59	0.0202
AT1G13380	-0.12	0.818
AT1G13390	-0.22	0.679
AT1G13440	-0.46	0.162
AT1G13450	-0.27	0.369
AT1G13460	-0.13	0.751
AT1G13560	-0.05	0.895
AT1G13570	-0.37	0.349
AT1G13580	0.04	0.957
AT1G13630	-0.01	0.988
AT1G13640	-0.33	0.322
AT1G13690	-0.22	0.472
AT1G13700	-0.31	0.264
AT1G13730	0.09	0.849
AT1G13740	-0.08	0.89
AT1G13770	-0.13	0.753
AT1G13780	0.35	0.359
AT1G13820	0	0.994
AT1G13860	0.06	0.911
AT1G13870	-0.39	0.242
AT1G13880	-0.03	0.948
AT1G13900	-0.12	0.76
AT1G13940	-0.16	0.629
AT1G13960	-0.45	0.0604
AT1G13980	-0.02	0.971
AT1G13990	-0.9	2.97e-05
AT1G14000	-0.54	0.192
AT1G14010	-0.54	0.192
AT1G14020	-0.12	0.767
AT1G14030	0.03	0.936
AT1G14060	-0.32	0.326
AT1G14070	0.29	0.647
AT1G14130	-0.71	0.283
AT1G14140	-0.02	0.958
AT1G14180	1.27	0.027
AT1G14205	-0.49	0.221
AT1G14210	-0.82	0.192
AT1G14230	0.21	0.486
AT1G14270	0.39	0.281
AT1G14280	0.17	0.899
AT1G14290	-0.14	0.66
AT1G14300	-0.6	0.189
AT1G14310	0.11	0.873
AT1G14320	-0.2	0.522
AT1G14330	-0.23	0.587
AT1G14340	-0.24	0.64
AT1G14345	0.03	0.972
AT1G14360	-0.83	0.542
AT1G14370	-0.76	0.102
AT1G14380	-0.08	0.857
AT1G14400	-0.25	0.431
AT1G14410	-0.08	0.922
AT1G14450	-0.18	0.691
AT1G14460	-0.04	0.941
AT1G14510	-0.32	0.195
AT1G14520	-0.83	0.289
AT1G14530	-0.75	0.481
AT1G14560	-0.21	0.47
AT1G14570	-0.35	0.252
AT1G14590	-0.44	0.345
AT1G14610	0.09	0.728
AT1G14620	0.17	0.649
AT1G14642	-0.13	0.88
AT1G14650	-0.29	0.317
AT1G14660	-0.46	0.301
AT1G14670	-0.31	0.445
AT1G14685	0.17	0.637
AT1G14690	-0.06	0.889
AT1G14710	0.38	0.222
AT1G14720	0.01	0.986
AT1G14740	-0.55	0.0769
AT1G14770	-0.39	0.497
AT1G14810	-0.39	0.173
AT1G14820	0.02	0.961
AT1G14830	-0.36	0.453
AT1G14840	0.65	0.0631
AT1G14850	-0.16	0.517
AT1G14900	-0.4	0.651
AT1G14910	-0.33	0.207
AT1G14920	-0.86	0.365
AT1G14980	-1.01	0.0608
AT1G15020	-0.38	0.298
AT1G15030	-0.08	0.796
AT1G15040	-0.08	0.796
AT1G15060	-0.27	0.322
AT1G15110	-0.16	0.684
AT1G15120	-0.26	0.398
AT1G15130	-0.4	0.153
AT1G15140	-0.5	0.07
AT1G15165	0.43	0.139
AT1G15170	-0.25	0.497
AT1G15175	-0.25	0.497
AT1G15180	0.19	0.616
AT1G15200	-0.16	0.639
AT1G15215	0.24	0.71
AT1G15220	-0.24	0.647
AT1G15230	-0.21	0.648
AT1G15240	-0.13	0.649
AT1G15270	-0.45	0.146
AT1G15280	-0.27	0.338
AT1G15290	0.23	0.587
AT1G15310	0.37	0.453
AT1G15340	-0.1	0.804
AT1G15350	-0.3	0.293
AT1G15370	0	0.998
AT1G15400	-1	0.223
AT1G15410	0.14	0.824
AT1G15420	-0.3	0.236
AT1G15430	-0.41	0.298
AT1G15440	-0.19	0.542
AT1G15470	0.49	0.246
AT1G15490	0.15	0.709
AT1G15500	0.43	0.202
AT1G15510	0.29	0.685
AT1G15530	-0.53	0.32
AT1G15570	0.79	0.576
AT1G15690	-0.13	0.738
AT1G15710	-0.09	0.911
AT1G15720	-0.07	0.944
AT1G15730	-0.29	0.349
AT1G15740	-0.54	0.037
AT1G15750	-0.19	0.46
AT1G15780	-0.18	0.507
AT1G15800	-1.23	0.24
AT1G15810	-0.15	0.696
AT1G15820	0.35	0.396
AT1G15860	-0.18	0.61
AT1G15880	-0.16	0.596
AT1G15890	-0.41	0.279
AT1G15910	0.26	0.458
AT1G15920	-0.23	0.726
AT1G15930	-0.21	0.428
AT1G15940	0.2	0.655
AT1G15970	0.58	0.0789
AT1G15980	0.05	0.933
AT1G16010	-0.14	0.742
AT1G16020	0.3	0.395
AT1G16040	-0.36	0.362
AT1G16080	0.13	0.714
AT1G16090	0.13	0.714
AT1G16110	-0.19	0.756
AT1G16130	-1.13	0.0113
AT1G16170	-0.64	0.13
AT1G16180	-0.2	0.555
AT1G16190	-0.26	0.562
AT1G16210	-0.29	0.315
AT1G16240	-0.32	0.329
AT1G16250	-0.28	0.265
AT1G16260	-0.28	0.265
AT1G16270	-0.53	0.102
AT1G16280	-0.14	0.789
AT1G16300	0.03	0.974
AT1G16320	-0.36	0.236
AT1G16340	0.22	0.815
AT1G16350	0.46	0.532
AT1G16460	-0.27	0.43
AT1G16470	-0.24	0.371
AT1G16480	-0.21	0.83
AT1G16520	0.73	0.24
AT1G16540	-0.69	0.0438
AT1G16560	0	0.999
AT1G16570	-0.16	0.715
AT1G16610	-0.27	0.305
AT1G16650	-0.44	0.122
AT1G16670	-0.68	0.142
AT1G16680	0.05	0.866
AT1G16690	0.51	0.417
AT1G16700	0.15	0.661
AT1G16710	-0.28	0.269
AT1G16720	0.51	0.122
AT1G16740	-0.36	0.223
AT1G16750	-0.29	0.35
AT1G16780	-0.02	0.991
AT1G16800	0.06	0.887
AT1G16810	-0.2	0.577
AT1G16820	-0.43	0.459
AT1G16825	0.16	0.741
AT1G16840	-0.63	0.0183
AT1G16858	-0.05	0.931
AT1G16860	-0.05	0.931
AT1G16870	0.07	0.904
AT1G16880	0.04	0.937
AT1G16890	-0.52	0.104
AT1G16900	-0.11	0.791
AT1G16920	0.12	0.838
AT1G16930	-0.6	0.224
AT1G16970	-0.27	0.406
AT1G17040	0.06	0.931
AT1G17050	0.57	0.0861
AT1G17070	-0.43	0.226
AT1G17080	-0.61	0.0811
AT1G17100	-0.17	0.507
AT1G17110	-0.17	0.507
AT1G17120	-0.25	0.555
AT1G17130	-0.49	0.116
AT1G17145	-0.25	0.408
AT1G17160	-0.14	0.75
AT1G17200	-0.53	0.482
AT1G17210	-0.08	0.785
AT1G17220	0.14	0.704
AT1G17230	-0.01	0.992
AT1G17232	-0.01	0.992
AT1G17250	-0.01	0.998
AT1G17255	-0.05	0.96
AT1G17270	-0.19	0.628
AT1G17280	-0.27	0.476
AT1G17290	-0.38	0.134
AT1G17330	-1.13	0.0211
AT1G17340	-0.61	0.0477
AT1G17350	-0.04	0.946
AT1G17360	-0.18	0.716
AT1G17370	-0.32	0.267
AT1G17410	-0.36	0.482
AT1G17440	-0.19	0.561
AT1G17450	-0.09	0.805
AT1G17455	-0.29	0.618
AT1G17460	-1.43	0.000109
AT1G17470	-0.02	0.961
AT1G17500	-0.47	0.148
AT1G17520	-0.47	0.0842
AT1G17530	-0.29	0.338
AT1G17540	-0.29	0.338
AT1G17550	-0.02	0.981
AT1G17580	-0.3	0.328
AT1G17620	-1.06	0.373
AT1G17640	-0.02	0.98
AT1G17650	0.06	0.951
AT1G17665	-2.03	1.48e-08
AT1G17680	-0.31	0.252
AT1G17690	-0.36	0.199
AT1G17720	-0.31	0.383
AT1G17730	-0.4	0.342
AT1G17760	-0.34	0.426
AT1G17780	-0.12	0.82
AT1G17790	-0.21	0.61
AT1G17820	0.12	0.784
AT1G17830	-0.4	0.483
AT1G17840	-0.11	0.819
AT1G17850	0.46	0.199
AT1G17880	-0.07	0.856
AT1G17890	0.2	0.769
AT1G17930	-0.07	0.891
AT1G17940	-0.53	0.129
AT1G17970	-0.33	0.566
AT1G17980	-0.56	0.173
AT1G17990	-0.83	0.0415
AT1G18020	-0.68	0.11
AT1G18030	-0.34	0.207
AT1G18040	0.67	0.284
AT1G18060	0.7	0.0354
AT1G18070	-0.32	0.258
AT1G18080	-0.33	0.207
AT1G18090	0.8	0.00757
AT1G18150	-0.15	0.685
AT1G18160	-0.39	0.132
AT1G18170	0.24	0.686
AT1G18190	0.19	0.716
AT1G18210	-0.67	0.274
AT1G18260	-0.34	0.271
AT1G18270	-0.52	0.0346
AT1G18300	-0.56	0.207
AT1G18320	0.17	0.818
AT1G18330	-0.45	0.199
AT1G18335	0.47	0.11
AT1G18340	0.81	0.00433
AT1G18360	-1.14	0.0668
AT1G18390	-0.51	0.374
AT1G18415	-0.09	0.894
AT1G18420	-0.09	0.894
AT1G18440	0.2	0.682
AT1G18450	-0.13	0.707
AT1G18460	-0.24	0.349
AT1G18470	-0.83	9.79e-05
AT1G18480	-0.68	0.0772
AT1G18485	-0.19	0.626
AT1G18490	0.66	0.146
AT1G18500	-1.2	1.61e-07
AT1G18540	-0.26	0.357
AT1G18550	-0.26	0.7
AT1G18560	0.23	0.684
AT1G18580	-0.17	0.65
AT1G18600	0	0.999
AT1G18610	0.21	0.484
AT1G18620	-0.14	0.675
AT1G18630	0.26	0.626
AT1G18640	-0.23	0.552
AT1G18650	0.78	0.142
AT1G18660	0.24	0.407
AT1G18670	0.11	0.742
AT1G18680	0.03	0.962
AT1G18690	-0.53	0.104
AT1G18700	-0.46	0.233
AT1G18720	-0.48	0.102
AT1G18730	0.22	0.467
AT1G18735	0.22	0.467
AT1G18740	-0.12	0.829
AT1G18750	-0.47	0.194
AT1G18773	0.38	0.592
AT1G18800	0.05	0.962
AT1G18840	0.5	0.41
AT1G18850	-0.07	0.911
AT1G18890	-0.42	0.374
AT1G18900	-0.07	0.848
AT1G18910	-0.49	0.228
AT1G18950	-0.1	0.799
AT1G19000	-0.18	0.522
AT1G19010	-0.02	0.971
AT1G19025	-0.65	0.156
AT1G19070	-0.16	0.76
AT1G19080	-0.16	0.76
AT1G19100	-0.18	0.524
AT1G19110	-0.3	0.442
AT1G19120	-0.07	0.89
AT1G19130	-0.11	0.787
AT1G19140	0.66	0.0195
AT1G19170	-0.12	0.808
AT1G19220	-0.78	0.0426
AT1G19230	-0.62	0.0109
AT1G19240	-0.62	0.0109
AT1G19270	-0.51	0.16
AT1G19290	0.2	0.75
AT1G19310	-0.86	0.0278
AT1G19330	0.37	0.582
AT1G19340	0.38	0.624
AT1G19350	0.23	0.601
AT1G19360	-0.57	0.131
AT1G19370	-1.19	0.00404
AT1G19394	-0.85	0.00461
AT1G19396	-0.85	0.00461
AT1G19397	-0.85	0.00461
AT1G19400	-0.66	0.0323
AT1G19430	-0.27	0.441
AT1G19440	-0.29	0.523
AT1G19450	0.29	0.705
AT1G19480	0.08	0.827
AT1G19485	-0.32	0.248
AT1G19490	0.09	0.831
AT1G19520	-0.08	0.855
AT1G19570	-0.2	0.728
AT1G19580	-0.16	0.6
AT1G19600	0.13	0.808
AT1G19650	0.52	0.228
AT1G19660	-0.17	0.705
AT1G19680	-0.06	0.872
AT1G19700	0.3	0.341
AT1G19710	0.16	0.896
AT1G19715	0.2	0.478
AT1G19720	0.2	0.478
AT1G19730	-0.48	0.14
AT1G19740	-0.23	0.534
AT1G19770	-0.57	0.134
AT1G19780	-0.57	0.134
AT1G19800	0.05	0.93
AT1G19835	-0.12	0.808
AT1G19860	0.18	0.51
AT1G19870	0.14	0.64
AT1G19880	-0.1	0.713
AT1G19910	-0.3	0.302
AT1G19920	-0.3	0.302
AT1G19970	0.68	0.309
AT1G19980	0.01	0.987
AT1G19990	0.8	0.0501
AT1G20020	0.3	0.524
AT1G20050	-0.24	0.628
AT1G20090	-0.55	0.0389
AT1G20100	-0.49	0.121
AT1G20110	-0.46	0.2
AT1G20200	-0.32	0.207
AT1G20220	0.11	0.755
AT1G20225	0.07	0.838
AT1G20260	-0.27	0.317
AT1G20270	-0.11	0.876
AT1G20300	-0.36	0.322
AT1G20330	-0.43	0.577
AT1G20340	-0.63	0.0947
AT1G20370	0.16	0.63
AT1G20410	0.41	0.298
AT1G20430	0.24	0.737
AT1G20460	-0.53	0.172
AT1G20510	-0.37	0.585
AT1G20540	0.31	0.391
AT1G20560	-0.04	0.928
AT1G20575	-0.46	0.22
AT1G20580	-0.22	0.467
AT1G20620	-0.34	0.397
AT1G20630	-0.74	0.043
AT1G20640	0.14	0.803
AT1G20650	0.14	0.801
AT1G20670	0.01	0.986
AT1G20690	0	0.998
AT1G20691	0	0.998
AT1G20693	-0.4	0.24
AT1G20696	-0.32	0.218
AT1G20760	-0.26	0.345
AT1G20770	-0.26	0.345
AT1G20780	-0.49	0.111
AT1G20810	-0.12	0.803
AT1G20816	0.3	0.623
AT1G20830	0.06	0.852
AT1G20840	-0.36	0.558
AT1G20880	-0.4	0.164
AT1G20890	0.01	0.994
AT1G20900	-1.06	0.151
AT1G20910	-0.06	0.829
AT1G20920	-0.01	0.99
AT1G20950	0.36	0.331
AT1G20960	-0.3	0.199
AT1G20970	-0.25	0.589
AT1G20980	-0.2	0.509
AT1G21000	-0.17	0.771
AT1G21060	-0.14	0.788
AT1G21065	-0.04	0.93
AT1G21070	-0.34	0.539
AT1G21080	-0.64	0.133
AT1G21160	-0.17	0.677
AT1G21170	-0.15	0.652
AT1G21190	-0.19	0.58
AT1G21200	-0.62	0.12
AT1G21202	-0.62	0.12
AT1G21280	0.31	0.653
AT1G21350	-0.5	0.342
AT1G21370	-0.39	0.447
AT1G21380	-0.64	0.0397
AT1G21390	-0.15	0.812
AT1G21400	-0.89	0.0127
AT1G21410	0.54	0.145
AT1G21450	-0.33	0.208
AT1G21460	-0.33	0.208
AT1G21480	0.11	0.792
AT1G21560	0.35	0.423
AT1G21580	-0.32	0.265
AT1G21590	0.15	0.61
AT1G21600	-0.41	0.134
AT1G21610	-0.44	0.0776
AT1G21630	-0.36	0.309
AT1G21640	-0.09	0.769
AT1G21650	-0.12	0.669
AT1G21651	-0.33	0.584
AT1G21660	-0.29	0.304
AT1G21690	-0.13	0.748
AT1G21700	-0.02	0.965
AT1G21710	0.23	0.623
AT1G21720	-0.13	0.666
AT1G21730	-0.45	0.0497
AT1G21740	0.24	0.58
AT1G21750	-0.61	0.0332
AT1G21760	-0.27	0.308
AT1G21780	-0.14	0.666
AT1G21790	0.07	0.922
AT1G21840	-0.13	0.878
AT1G21880	0.04	0.957
AT1G21900	-0.54	0.264
AT1G21920	-0.06	0.932
AT1G21930	-0.12	0.833
AT1G21980	-0.25	0.609
AT1G22020	-0.43	0.085
AT1G22040	-0.09	0.873
AT1G22050	-0.18	0.67
AT1G22060	0.16	0.619
AT1G22070	-0.11	0.805
AT1G22140	-0.69	0.159
AT1G22180	-0.7	0.18
AT1G22200	-0.18	0.624
AT1G22270	-0.49	0.166
AT1G22280	-0.51	0.194
AT1G22300	-0.45	0.174
AT1G22310	-0.32	0.369
AT1G22403	-0.62	0.118
AT1G22410	0.2	0.721
AT1G22430	0.13	0.89
AT1G22450	-0.14	0.659
AT1G22500	-0.87	0.364
AT1G22510	-0.87	0.364
AT1G22520	-0.31	0.322
AT1G22530	-0.66	0.0479
AT1G22540	0.38	0.395
AT1G22550	0.43	0.745
AT1G22570	-0.82	0.0519
AT1G22610	-0.23	0.527
AT1G22620	-0.24	0.305
AT1G22660	-0.02	0.948
AT1G22700	0.35	0.309
AT1G22730	-0.02	0.977
AT1G22740	-0.57	0.315
AT1G22750	0.39	0.124
AT1G22770	-0.38	0.0967
AT1G22780	-0.28	0.324
AT1G22790	-0.21	0.574
AT1G22800	-0.12	0.885
AT1G22830	-0.28	0.65
AT1G22840	-0.67	0.0196
AT1G22850	-0.05	0.888
AT1G22860	-0.31	0.308
AT1G22870	-0.56	0.566
AT1G22880	-0.72	0.00987
AT1G22882	-0.6	0.0792
AT1G22910	-0.94	0.0646
AT1G22920	-0.26	0.356
AT1G22930	-0.29	0.342
AT1G22940	-0.09	0.807
AT1G22950	0.85	0.0186
AT1G22960	-0.17	0.58
AT1G22970	-0.25	0.601
AT1G23020	-0.12	0.833
AT1G23030	-0.08	0.847
AT1G23180	-0.13	0.742
AT1G23190	-0.04	0.902
AT1G23220	-0.33	0.343
AT1G23230	-0.01	0.987
AT1G23260	-0.1	0.783
AT1G23280	-0.04	0.922
AT1G23290	-0.13	0.763
AT1G23300	-0.13	0.763
AT1G23310	-0.26	0.459
AT1G23330	0.28	0.541
AT1G23360	-0.12	0.756
AT1G23380	-0.49	0.167
AT1G23400	0.47	0.272
AT1G23440	-0.36	0.182
AT1G23465	0.15	0.82
AT1G23480	-0.42	0.478
AT1G23490	-0.47	0.0776
AT1G23740	0.07	0.903
AT1G23780	-0.28	0.288
AT1G23820	-0.33	0.176
AT1G23860	-0.39	0.228
AT1G23870	-0.28	0.289
AT1G23880	0.24	0.843
AT1G23900	-0.38	0.289
AT1G23950	-0.64	0.219
AT1G23960	-0.51	0.236
AT1G23970	-0.51	0.526
AT1G23980	0.32	0.672
AT1G24030	-0.04	0.892
AT1G24040	-0.04	0.892
AT1G24050	-0.61	0.109
AT1G24095	0.53	0.375
AT1G24100	-0.07	0.917
AT1G24120	0.13	0.66
AT1G24150	-0.05	0.958
AT1G24160	-0.18	0.558
AT1G24170	-0.44	0.32
AT1G24180	-0.69	0.0567
AT1G24190	-0.27	0.311
AT1G24240	0.16	0.779
AT1G24265	0.9	0.000883
AT1G24267	-0.29	0.196
AT1G24300	-0.25	0.285
AT1G24310	-0.05	0.93
AT1G24330	-0.24	0.612
AT1G24340	0.02	0.965
AT1G24350	-0.11	0.741
AT1G24360	-0.12	0.69
AT1G24440	-0.16	0.69
AT1G24460	-0.2	0.535
AT1G24490	0.05	0.908
AT1G24510	-0.09	0.755
AT1G24560	-0.26	0.278
AT1G24610	0.22	0.582
AT1G24706	-0.39	0.315
AT1G24764	0.21	0.736
AT1G24793	-0.67	0.223
AT1G24800	-0.71	0.116
AT1G24822	-0.82	0.0321
AT1G24880	-0.81	0.0477
AT1G24881	-0.64	0.126
AT1G24909	-0.64	0.126
AT1G24996	-0.72	0.0494
AT1G25054	-0.73	0.0617
AT1G25055	-0.83	0.0586
AT1G25097	-0.85	0.0273
AT1G25098	-0.85	0.0273
AT1G25145	-0.65	0.27
AT1G25150	-0.69	0.181
AT1G25155	-0.69	0.181
AT1G25175	-0.76	0.0588
AT1G25210	-0.58	0.292
AT1G25211	-0.64	0.11
AT1G25220	-0.52	0.236
AT1G25260	0.02	0.964
AT1G25280	-0.27	0.327
AT1G25290	0.04	0.967
AT1G25320	0.11	0.913
AT1G25350	-0.32	0.256
AT1G25380	-0.28	0.297
AT1G25390	-0.28	0.297
AT1G25420	-0.11	0.741
AT1G25470	-0.48	0.268
AT1G25472	-0.48	0.268
AT1G25480	-0.47	0.245
AT1G25490	-0.02	0.973
AT1G25500	0.11	0.854
AT1G25520	0.08	0.838
AT1G25540	-0.32	0.168
AT1G25570	0.46	0.102
AT1G25580	-0.38	0.237
AT1G25682	-0.49	0.162
AT1G26090	0.12	0.846
AT1G26110	-0.16	0.542
AT1G26120	-0.26	0.343
AT1G26130	0.33	0.566
AT1G26150	0.35	0.25
AT1G26160	-0.33	0.27
AT1G26170	-0.19	0.489
AT1G26180	0.46	0.197
AT1G26190	-0.06	0.859
AT1G26218	0.08	0.886
AT1G26220	0.08	0.886
AT1G26230	0.47	0.138
AT1G26270	-0.25	0.428
AT1G26290	-0.38	0.431
AT1G26300	-0.4	0.401
AT1G26340	-0.34	0.238
AT1G26370	-0.11	0.748
AT1G26440	-0.34	0.367
AT1G26460	0.07	0.841
AT1G26470	-0.35	0.373
AT1G26520	0.23	0.713
AT1G26550	-0.25	0.408
AT1G26570	-0.08	0.908
AT1G26580	-0.49	0.0947
AT1G26620	-0.55	0.223
AT1G26630	-0.49	0.0663
AT1G26640	0.48	0.269
AT1G26650	0.07	0.898
AT1G26660	-0.66	0.0708
AT1G26665	-1.14	0.00239
AT1G26670	-0.39	0.366
AT1G26690	-0.39	0.432
AT1G26740	-0.21	0.514
AT1G26750	0.18	0.741
AT1G26761	0.47	0.344
AT1G26810	0.37	0.508
AT1G26830	-0.03	0.93
AT1G26850	-0.29	0.398
AT1G26880	-0.24	0.454
AT1G26900	-0.74	0.146
AT1G26910	0.5	0.116
AT1G26930	-0.86	0.185
AT1G26940	-0.32	0.58
AT1G27000	-0.37	0.175
AT1G27070	-0.26	0.464
AT1G27090	-0.21	0.549
AT1G27100	-0.82	0.0202
AT1G27110	0.14	0.911
AT1G27120	0.13	0.827
AT1G27150	-0.18	0.552
AT1G27170	-0.79	0.00155
AT1G27180	-0.23	0.576
AT1G27190	0.27	0.403
AT1G27200	-0.03	0.961
AT1G27210	-0.49	0.339
AT1G27290	-0.79	0.0108
AT1G27300	-0.34	0.163
AT1G27310	-0.3	0.251
AT1G27320	-0.26	0.285
AT1G27330	-0.24	0.607
AT1G27340	0.03	0.926
AT1G27350	-0.24	0.527
AT1G27360	-0.39	0.201
AT1G27370	-0.11	0.702
AT1G27385	-0.39	0.249
AT1G27390	-0.21	0.656
AT1G27400	-0.13	0.691
AT1G27430	-0.07	0.803
AT1G27435	-0.11	0.769
AT1G27440	0.08	0.878
AT1G27450	-0.05	0.911
AT1G27460	0.03	0.965
AT1G27470	-0.34	0.242
AT1G27480	0.7	0.0243
AT1G27500	-0.79	0.238
AT1G27510	-0.06	0.838
AT1G27520	-0.22	0.38
AT1G27530	-0.12	0.695
AT1G27540	-0.38	0.205
AT1G27580	-0.49	0.15
AT1G27590	-0.03	0.936
AT1G27595	-0.03	0.936
AT1G27600	-0.69	0.0133
AT1G27630	-0.69	0.00301
AT1G27640	-0.52	0.0591
AT1G27650	-0.52	0.0591
AT1G27680	-0.19	0.749
AT1G27690	-0.01	0.986
AT1G27695	-0.2	0.685
AT1G27700	0.42	0.266
AT1G27720	0.26	0.775
AT1G27750	-0.24	0.455
AT1G27752	-0.32	0.314
AT1G27760	0.04	0.931
AT1G27770	-0.56	0.122
AT1G27840	0.06	0.844
AT1G27850	0.25	0.279
AT1G27900	-0.24	0.361
AT1G27910	-0.35	0.174
AT1G27920	-0.31	0.353
AT1G27921	-0.31	0.353
AT1G27960	-0.47	0.128
AT1G27970	-0.58	0.0492
AT1G27980	-0.72	0.000404
AT1G28040	-1.35	5.85e-05
AT1G28050	-1.35	5.85e-05
AT1G28060	-0.17	0.522
AT1G28090	0.06	0.874
AT1G28100	0.03	0.964
AT1G28120	0.23	0.385
AT1G28140	-0.01	0.982
AT1G28150	-0.26	0.657
AT1G28200	-0.6	0.139
AT1G28210	-0.17	0.682
AT1G28240	-0.39	0.299
AT1G28250	-0.27	0.645
AT1G28260	-0.86	0.000916
AT1G28280	-0.33	0.496
AT1G28320	-0.21	0.377
AT1G28330	-1.02	0.012
AT1G28340	0.19	0.471
AT1G28350	0.07	0.85
AT1G28380	-0.26	0.412
AT1G28395	0.42	0.201
AT1G28410	0.28	0.342
AT1G28420	-0.17	0.519
AT1G28440	-0.26	0.501
AT1G28490	-0.35	0.401
AT1G28510	-0.12	0.728
AT1G28520	-0.24	0.56
AT1G28530	0.18	0.71
AT1G28540	-0.49	0.151
AT1G28560	-0.23	0.711
AT1G28580	-0.12	0.81
AT1G28610	2.59	0.0084
AT1G28670	-0.05	0.974
AT1G28680	-0.04	0.957
AT1G28685	-0.04	0.957
AT1G28760	-0.23	0.708
AT1G28770	-0.33	0.55
AT1G28790	-0.18	0.652
AT1G28800	-0.18	0.652
AT1G28820	-0.39	0.213
AT1G28830	-0.39	0.213
AT1G28840	-0.39	0.213
AT1G28850	-0.39	0.213
AT1G28860	-0.39	0.213
AT1G28870	-0.39	0.213
AT1G28880	-0.39	0.213
AT1G28890	-0.39	0.213
AT1G28900	-0.39	0.213
AT1G28910	-0.39	0.213
AT1G28920	-0.39	0.213
AT1G28930	-0.47	0.176
AT1G28940	-0.47	0.176
AT1G28950	-0.47	0.176
AT1G28960	-0.47	0.176
AT1G28970	-0.47	0.176
AT1G28980	-0.47	0.176
AT1G28990	-0.47	0.176
AT1G29030	-0.11	0.824
AT1G29040	-0.27	0.589
AT1G29060	-0.33	0.459
AT1G29070	-0.01	0.981
AT1G29120	-0.29	0.317
AT1G29150	-0.46	0.18
AT1G29170	0.29	0.644
AT1G29220	-0.38	0.241
AT1G29250	0.15	0.794
AT1G29260	-0.53	0.109
AT1G29310	0.29	0.523
AT1G29320	-0.24	0.366
AT1G29330	-1.07	0.325
AT1G29340	-0.21	0.444
AT1G29350	-0.55	0.104
AT1G29355	-0.41	0.531
AT1G29357	-0.41	0.531
AT1G29370	-0.56	0.109
AT1G29380	0.11	0.78
AT1G29390	0.11	0.78
AT1G29400	-0.2	0.433
AT1G29410	0.34	0.705
AT1G29418	-0.42	0.282
AT1G29465	-0.35	0.576
AT1G29470	0.05	0.918
AT1G29530	0.73	0.0374
AT1G29550	0.28	0.544
AT1G29690	-0.51	0.145
AT1G29700	0.69	0.0291
AT1G29710	-0.43	0.135
AT1G29750	0.09	0.846
AT1G29760	-0.63	0.0139
AT1G29770	-0.38	0.646
AT1G29780	-0.18	0.511
AT1G29785	-0.18	0.511
AT1G29790	0.19	0.519
AT1G29800	-0.13	0.665
AT1G29810	-0.06	0.915
AT1G29820	-0.01	0.979
AT1G29840	0.28	0.625
AT1G29850	-0.3	0.514
AT1G29880	-0.08	0.808
AT1G29890	0.51	0.0718
AT1G29900	0.01	0.986
AT1G29940	-0.28	0.209
AT1G29950	0.18	0.566
AT1G29951	0.18	0.566
AT1G29952	0.18	0.566
AT1G29965	-0.08	0.819
AT1G29970	-0.44	0.226
AT1G29990	-0.21	0.468
AT1G30000	-0.25	0.487
AT1G30010	-0.26	0.559
AT1G30070	-1.11	0.0565
AT1G30090	-0.29	0.31
AT1G30110	-0.42	0.398
AT1G30120	-0.36	0.212
AT1G30130	-0.02	0.96
AT1G30200	-0.35	0.218
AT1G30210	-0.36	0.199
AT1G30230	-0.24	0.369
AT1G30240	-0.14	0.615
AT1G30270	-0.64	0.031
AT1G30290	-0.01	0.986
AT1G30300	0.13	0.753
AT1G30320	0.18	0.708
AT1G30330	-0.37	0.341
AT1G30360	-0.14	0.726
AT1G30380	0.1	0.941
AT1G30400	-0.24	0.375
AT1G30410	-0.12	0.708
AT1G30440	-0.27	0.346
AT1G30450	-0.43	0.223
AT1G30460	-0.25	0.404
AT1G30470	-0.26	0.51
AT1G30480	-0.32	0.205
AT1G30490	-0.36	0.308
AT1G30500	-0.08	0.91
AT1G30520	0.45	0.298
AT1G30540	-0.57	0.0266
AT1G30550	0.03	0.964
AT1G30570	0.25	0.408
AT1G30580	-0.27	0.264
AT1G30590	-0.02	0.965
AT1G30610	0.15	0.651
AT1G30620	-1.2	0.203
AT1G30630	-0.41	0.226
AT1G30640	-0.64	0.131
AT1G30650	-0.28	0.72
AT1G30680	0	0.998
AT1G30690	-0.38	0.666
AT1G30755	-0.61	0.189
AT1G30810	-0.56	0.177
AT1G30820	-0.54	0.223
AT1G30825	0.2	0.539
AT1G30845	0.6	0.517
AT1G30870	-0.15	0.696
AT1G30880	-0.15	0.696
AT1G30890	-0.14	0.769
AT1G30910	-0.46	0.139
AT1G30960	0.74	0.117
AT1G30970	-0.44	0.0938
AT1G31010	-0.57	0.434
AT1G31020	-0.22	0.582
AT1G31070	-0.07	0.924
AT1G31120	-0.1	0.763
AT1G31130	-0.63	0.0755
AT1G31150	-0.34	0.595
AT1G31160	0.22	0.588
AT1G31170	-0.28	0.382
AT1G31175	-0.02	0.971
AT1G31180	-0.12	0.814
AT1G31190	0.2	0.51
AT1G31220	-0.11	0.79
AT1G31230	-0.13	0.777
AT1G31258	-0.68	0.0971
AT1G31280	-0.7	0.0474
AT1G31300	-0.03	0.947
AT1G31330	-0.14	0.763
AT1G31340	-0.19	0.629
AT1G31360	-0.13	0.774
AT1G31410	-0.3	0.32
AT1G31420	-0.17	0.519
AT1G31440	0.02	0.963
AT1G31470	-0.51	0.201
AT1G31480	-0.56	0.11
AT1G31485	-0.55	0.115
AT1G31490	-0.55	0.115
AT1G31500	0.03	0.936
AT1G31540	-0.35	0.32
AT1G31600	-0.47	0.138
AT1G31650	0.12	0.769
AT1G31660	0.1	0.796
AT1G31730	-0.1	0.769
AT1G31780	-0.28	0.351
AT1G31800	0.86	0.000331
AT1G31810	-0.17	0.681
AT1G31812	-0.53	0.105
AT1G31814	-0.19	0.585
AT1G31817	-0.07	0.887
AT1G31830	0.09	0.858
AT1G31835	-0.07	0.938
AT1G31850	-0.31	0.411
AT1G31860	-0.07	0.842
AT1G31870	-0.34	0.292
AT1G31910	-0.18	0.534
AT1G31920	-0.18	0.543
AT1G31930	-0.37	0.265
AT1G31940	-0.02	0.971
AT1G31970	-0.08	0.824
AT1G32050	-0.41	0.15
AT1G32060	-0.04	0.949
AT1G32070	0.12	0.81
AT1G32080	0.42	0.275
AT1G32090	-1	0.000199
AT1G32120	0	0.993
AT1G32130	-0.11	0.734
AT1G32150	-0.13	0.725
AT1G32160	-0.06	0.885
AT1G32190	-1.18	0.00288
AT1G32200	-0.32	0.25
AT1G32210	-0.02	0.963
AT1G32220	0.12	0.788
AT1G32230	-0.29	0.227
AT1G32240	-0.13	0.886
AT1G32260	-0.22	0.665
AT1G32310	-0.39	0.515
AT1G32330	-0.22	0.6
AT1G32340	-0.48	0.201
AT1G32360	-0.39	0.139
AT1G32370	-0.32	0.372
AT1G32380	0.06	0.917
AT1G32400	-0.42	0.251
AT1G32410	-0.48	0.146
AT1G32440	0.39	0.287
AT1G32450	0.39	0.287
AT1G32460	-0.7	0.0741
AT1G32470	-0.13	0.841
AT1G32490	-0.37	0.179
AT1G32500	-0.2	0.406
AT1G32520	-0.28	0.672
AT1G32530	-0.52	0.0843
AT1G32550	0.64	0.125
AT1G32580	-0.23	0.484
AT1G32582	0.61	0.0433
AT1G32583	0.61	0.0433
AT1G32610	0.04	0.948
AT1G32630	-0.09	0.903
AT1G32700	-0.41	0.236
AT1G32730	0.69	0.054
AT1G32750	-0.36	0.31
AT1G32790	-0.39	0.167
AT1G32810	-0.38	0.132
AT1G32870	0.09	0.828
AT1G32930	-0.85	0.0556
AT1G32940	-0.01	0.99
AT1G32990	0.44	0.179
AT1G33040	0.58	0.139
AT1G33050	-0.1	0.765
AT1G33060	0.11	0.766
AT1G33110	0.07	0.894
AT1G33120	-0.57	0.0582
AT1G33140	-0.53	0.0664
AT1G33230	-0.41	0.226
AT1G33240	-0.22	0.768
AT1G33250	-0.83	0.0184
AT1G33265	-0.33	0.661
AT1G33270	0.02	0.961
AT1G33290	-0.09	0.849
AT1G33330	-0.06	0.886
AT1G33360	-0.18	0.581
AT1G33390	-0.23	0.535
AT1G33400	0.02	0.969
AT1G33410	-0.04	0.886
AT1G33415	-0.23	0.377
AT1G33420	-0.24	0.371
AT1G33430	-0.09	0.906
AT1G33470	-0.42	0.314
AT1G33480	1.8	1.28e-08
AT1G33490	-0.28	0.245
AT1G33520	-0.46	0.123
AT1G33560	0.12	0.76
AT1G33680	-0.23	0.327
AT1G33700	-0.23	0.327
AT1G33780	-0.25	0.519
AT1G33810	0.21	0.417
AT1G33970	-0.59	0.138
AT1G33980	-0.28	0.269
AT1G33990	0	0.994
AT1G34000	0	0.994
AT1G34010	0.72	0.0833
AT1G34020	0.09	0.763
AT1G34030	-0.19	0.457
AT1G34110	-0.4	0.326
AT1G34120	-0.03	0.957
AT1G34130	0.33	0.215
AT1G34150	-0.67	0.124
AT1G34180	-1.24	0.253
AT1G34190	-0.2	0.463
AT1G34200	-0.35	0.309
AT1G34210	-0.35	0.15
AT1G34220	-0.33	0.324
AT1G34260	-0.46	0.252
AT1G34270	-0.19	0.648
AT1G34300	-0.74	0.034
AT1G34320	-0.1	0.739
AT1G34340	0.43	0.39
AT1G34350	-0.09	0.872
AT1G34360	-0.39	0.141
AT1G34370	-0.27	0.376
AT1G34420	-0.66	0.003
AT1G34430	-0.67	0.00241
AT1G34470	0	0.99
AT1G34550	-0.17	0.714
AT1G34570	0.22	0.607
AT1G34630	-0.5	0.119
AT1G34750	-1.06	0.0113
AT1G34760	-1.4	0.0139
AT1G34770	0.38	0.222
AT1G34780	-0.26	0.325
AT1G34844	-0.3	0.541
AT1G35160	-0.75	0.0301
AT1G35190	-0.5	0.0948
AT1G35220	-0.21	0.675
AT1G35340	0	0.997
AT1G35350	-0.63	0.213
AT1G35460	0.11	0.763
AT1G35470	-0.19	0.43
AT1G35510	-0.34	0.192
AT1G35515	0.23	0.759
AT1G35516	0.23	0.759
AT1G35540	-0.84	0.286
AT1G35580	-0.43	0.0702
AT1G35620	-0.14	0.742
AT1G35625	-0.14	0.742
AT1G35660	-0.9	0.00935
AT1G35670	-0.47	0.0512
AT1G35680	0.22	0.622
AT1G36050	-0.39	0.187
AT1G36070	-0.59	0.0428
AT1G36160	0.07	0.808
AT1G36180	-0.09	0.955
AT1G36280	0.19	0.684
AT1G36310	0.02	0.965
AT1G36320	-0.09	0.83
AT1G36370	0.13	0.769
AT1G36380	0.13	0.66
AT1G36390	0.13	0.66
AT1G36730	-0.28	0.347
AT1G36732	-0.28	0.347
AT1G36980	-0.32	0.313
AT1G36990	-0.11	0.749
AT1G36992	-0.11	0.749
AT1G40104	-0.86	0.14
AT1G41880	-0.19	0.522
AT1G42430	0.24	0.596
AT1G42440	-0.02	0.947
AT1G42470	-0.63	0.073
AT1G42480	0.04	0.904
AT1G42540	0.14	0.667
AT1G42550	0.05	0.912
AT1G42960	-0.41	0.243
AT1G42970	-0.04	0.931
AT1G42980	-0.53	0.104
AT1G42990	-0.53	0.104
AT1G43130	-0.4	0.157
AT1G43170	0.04	0.898
AT1G43190	0.07	0.823
AT1G43245	-0.5	0.275
AT1G43560	-0.25	0.447
AT1G43580	0.26	0.608
AT1G43620	-0.21	0.485
AT1G43670	0.07	0.852
AT1G43690	-0.33	0.353
AT1G43700	-0.46	0.103
AT1G43710	0.21	0.551
AT1G43770	-0.31	0.398
AT1G43850	-0.11	0.694
AT1G43860	-0.23	0.445
AT1G43890	-0.62	0.535
AT1G43900	0.08	0.869
AT1G43950	-1.24	0.201
AT1G44000	0.78	0.052
AT1G44120	-0.16	0.793
AT1G44125	-0.16	0.793
AT1G44170	-0.78	0.0561
AT1G44446	0.15	0.631
AT1G44575	0.75	0.0512
AT1G44750	0.23	0.505
AT1G44770	-0.42	0.097
AT1G44790	0.15	0.865
AT1G44810	-0.45	0.211
AT1G44820	-0.07	0.84
AT1G44835	0.16	0.643
AT1G44910	-0.24	0.298
AT1G44920	-0.12	0.802
AT1G44960	-0.3	0.336
AT1G45000	-0.1	0.734
AT1G45050	-0.67	0.0367
AT1G45130	0.22	0.82
AT1G45145	-0.88	0.0152
AT1G45150	-0.37	0.201
AT1G45160	-0.4	0.11
AT1G45170	-0.22	0.581
AT1G45180	-0.35	0.532
AT1G45207	0.45	0.177
AT1G45229	-0.04	0.917
AT1G45230	0.14	0.656
AT1G45233	-0.46	0.191
AT1G45234	-0.04	0.917
AT1G45236	-0.04	0.917
AT1G45238	-0.04	0.917
AT1G45240	-0.04	0.917
AT1G45242	-0.04	0.917
AT1G45244	-0.04	0.917
AT1G45246	-0.04	0.917
AT1G45248	-0.04	0.917
AT1G45249	-0.12	0.729
AT1G45332	-0.03	0.945
AT1G45474	0.27	0.41
AT1G45545	0.27	0.41
AT1G45688	-0.25	0.512
AT1G45976	-0.44	0.209
AT1G47056	-0.14	0.704
AT1G47128	-0.53	0.0396
AT1G47200	-0.38	0.353
AT1G47230	0.19	0.59
AT1G47240	0.09	0.827
AT1G47250	-0.06	0.892
AT1G47260	-0.21	0.493
AT1G47270	-0.13	0.873
AT1G47278	-0.27	0.484
AT1G47290	0.35	0.306
AT1G47310	-0.3	0.305
AT1G47330	-0.27	0.372
AT1G47380	-0.38	0.754
AT1G47410	-0.49	0.0966
AT1G47420	-0.49	0.0966
AT1G47490	-0.23	0.339
AT1G47500	-0.4	0.104
AT1G47530	-0.07	0.893
AT1G47550	-0.32	0.384
AT1G47560	-0.38	0.449
AT1G47570	0.01	0.989
AT1G47578	0.01	0.99
AT1G47640	-0.26	0.471
AT1G47710	-1.09	0.000173
AT1G47720	-0.24	0.6
AT1G47740	-0.1	0.81
AT1G47750	-0.1	0.81
AT1G47820	0.13	0.914
AT1G47830	-0.37	0.256
AT1G47870	-0.35	0.629
AT1G47900	0.42	0.489
AT1G47970	-0.69	0.0222
AT1G48030	0.02	0.958
AT1G48040	-0.33	0.205
AT1G48050	-0.2	0.602
AT1G48090	-0.13	0.821
AT1G48110	-0.29	0.322
AT1G48120	-0.38	0.386
AT1G48140	-0.42	0.172
AT1G48160	-0.29	0.484
AT1G48170	-0.52	0.28
AT1G48175	-0.69	0.214
AT1G48200	-0.66	0.0562
AT1G48210	-1.11	1.31e-07
AT1G48230	0.52	0.0395
AT1G48240	-0.39	0.174
AT1G48260	-0.29	0.672
AT1G48270	0.31	0.438
AT1G48300	-0.12	0.794
AT1G48310	0.1	0.804
AT1G48315	-0.07	0.914
AT1G48320	-0.07	0.914
AT1G48350	0.27	0.842
AT1G48360	-0.05	0.922
AT1G48370	-0.96	0.237
AT1G48380	-0.05	0.938
AT1G48410	-0.32	0.187
AT1G48420	0.17	0.723
AT1G48430	-0.42	0.273
AT1G48440	-0.36	0.462
AT1G48450	-0.31	0.449
AT1G48460	-0.02	0.967
AT1G48480	-0.05	0.949
AT1G48490	-0.68	0.0124
AT1G48520	0.17	0.64
AT1G48540	-0.32	0.173
AT1G48550	-0.25	0.595
AT1G48560	-0.25	0.557
AT1G48570	0.18	0.729
AT1G48598	0.42	0.397
AT1G48600	0.42	0.397
AT1G48610	0.8	0.000502
AT1G48620	-0.44	0.138
AT1G48630	0.21	0.423
AT1G48635	-0.28	0.379
AT1G48650	0.43	0.12
AT1G48760	-0.28	0.382
AT1G48770	-0.04	0.938
AT1G48790	-0.47	0.104
AT1G48830	0.15	0.603
AT1G48840	-0.06	0.879
AT1G48850	-0.01	0.993
AT1G48860	0.08	0.842
AT1G48880	-0.17	0.734
AT1G48900	-0.27	0.402
AT1G48920	-0.44	0.0991
AT1G48950	0.24	0.362
AT1G48970	-0.42	0.116
AT1G49032	-0.78	0.429
AT1G49040	-0.26	0.532
AT1G49050	-0.46	0.223
AT1G49140	-0.23	0.581
AT1G49170	-0.46	0.282
AT1G49180	0.32	0.372
AT1G49240	-0.47	0.288
AT1G49300	-0.77	0.0127
AT1G49340	-0.04	0.915
AT1G49350	-0.34	0.322
AT1G49360	-0.59	0.186
AT1G49380	0.78	0.0611
AT1G49400	-0.15	0.739
AT1G49405	-0.15	0.739
AT1G49410	-0.19	0.698
AT1G49480	0.06	0.908
AT1G49510	0.28	0.504
AT1G49520	-0.38	0.214
AT1G49540	-0.25	0.429
AT1G49560	-0.07	0.966
AT1G49580	0.74	0.518
AT1G49590	-0.31	0.28
AT1G49600	-0.07	0.829
AT1G49630	0.19	0.506
AT1G49670	-0.07	0.809
AT1G49710	-0.42	0.196
AT1G49720	-1.81	0.0541
AT1G49730	0.05	0.931
AT1G49740	0.37	0.471
AT1G49760	-0.18	0.489
AT1G49820	-0.09	0.837
AT1G49832	-0.37	0.543
AT1G49840	-0.45	0.246
AT1G49850	-0.42	0.111
AT1G49880	0.1	0.834
AT1G49890	0.04	0.902
AT1G49950	-0.52	0.13
AT1G49960	-0.16	0.505
AT1G49970	-0.16	0.505
AT1G49975	0.15	0.813
AT1G49980	0	0.997
AT1G50000	-0.39	0.227
AT1G50010	-0.08	0.886
AT1G50020	-0.06	0.871
AT1G50030	-0.51	0.203
AT1G50055	-0.76	0.14
AT1G50120	0.1	0.705
AT1G50140	-0.03	0.948
AT1G50170	-0.44	0.19
AT1G50200	-0.32	0.284
AT1G50250	0.53	0.19
AT1G50260	-0.09	0.742
AT1G50300	-0.18	0.46
AT1G50310	-0.33	0.358
AT1G50320	-0.33	0.358
AT1G50360	-0.38	0.347
AT1G50370	-0.39	0.168
AT1G50380	0.16	0.579
AT1G50410	-0.42	0.126
AT1G50420	-0.28	0.501
AT1G50430	-0.35	0.197
AT1G50440	-0.25	0.416
AT1G50450	0.33	0.308
AT1G50460	-0.61	0.173
AT1G50480	-0.26	0.347
AT1G50500	-0.19	0.599
AT1G50510	-0.14	0.666
AT1G50570	-0.08	0.871
AT1G50575	0.3	0.456
AT1G50600	-0.35	0.176
AT1G50620	-0.08	0.798
AT1G50640	-0.72	0.0517
AT1G50659	-0.04	0.921
AT1G50660	-0.07	0.859
AT1G50670	0.17	0.745
AT1G50710	0.29	0.44
AT1G50730	-0.46	0.171
AT1G50740	-0.71	0.0441
AT1G50750	-0.71	0.0441
AT1G50840	-0.09	0.791
AT1G50890	0.11	0.749
AT1G50900	0.3	0.46
AT1G50910	0.37	0.264
[truncated: 10,723 more rows]

## Sheet: 6. Rx_normalized_readcount
Gene_ID	WT(D)Rep1	WT(D)Rep2	WT(L)Rep1	WT(L)Rep2	det1(D)Rep1	det1(D)Rep2	det1(L)Rep1	det1(L)Rep2
AT1G01020	391	628	631	847	263	183	372	325
AT1G01040	2208	2405	2697	2319	744	442	870	837
AT1G01046	1986	2164	2456	2150	680	419	805	767
AT1G01050	269	353	226	295	119	74	159	161
AT1G01060	634	755	313	368	169	88	249	247
AT1G01080	168	222	297	280	77	22	106	92
AT1G01090	554	657	832	712	286	134	281	222
AT1G01100	385	473	642	718	483	259	529	567
AT1G01140	612	708	975	998	356	199	256	281
AT1G01160	485	608	767	735	393	186	439	447
AT1G01170	30	47	51	57	18	7	16	13
AT1G01210	375	481	442	462	268	130	292	231
AT1G01220	508	584	760	670	201	75	296	245
AT1G01230	798	997	1130	1144	794	523	863	833
AT1G01240	372	519	458	463	120	46	151	110
AT1G01260	781	842	1075	913	205	169	255	227
AT1G01290	307	402	487	491	178	116	238	266
AT1G01320	1854	2186	3291	3090	831	371	926	836
AT1G01340	35	48	41	60	19	37	9	20
AT1G01350	409	434	486	414	174	128	217	206
AT1G01360	101	159	134	132	31	30	46	42
AT1G01430	152	198	254	176	61	32	64	50
AT1G01440	856	987	1244	932	386	187	427	353
AT1G01448	629	692	711	646	268	140	223	213
AT1G01450	629	692	711	646	268	140	223	213
AT1G01490	434	532	561	612	267	108	263	225
AT1G01500	320	390	603	610	428	157	398	339
AT1G01510	683	799	1375	1244	282	94	433	356
AT1G01520	105	114	152	156	154	52	230	234
AT1G01540	1100	1168	1726	1575	747	351	780	732
AT1G01550	681	847	873	803	312	188	294	316
AT1G01630	55	119	48	68	15	9	41	26
AT1G01650	3132	3581	3997	3470	1867	1383	1368	1724
AT1G01670	15	26	20	26	16	9	56	41
AT1G01710	1439	1732	1570	1426	515	303	593	574
AT1G01725	47	65	46	45	15	5	21	26
AT1G01730	81	66	64	65	21	7	28	15
AT1G01750	165	177	231	264	61	33	111	85
AT1G01760	453	492	705	695	129	76	258	197
AT1G01770	1896	2402	2003	2044	968	367	895	820
AT1G01780	399	507	294	283	172	76	149	116
AT1G01790	1397	1539	3130	2826	948	406	1461	1287
AT1G01800	389	446	543	589	157	85	213	210
AT1G01820	1013	1216	949	1064	839	420	703	623
AT1G01830	71	86	90	64	15	12	20	32
AT1G01860	437	584	678	688	189	105	239	216
AT1G01910	1002	1203	1502	1338	738	457	933	838
AT1G01930	1091	1168	1542	1407	630	273	652	669
AT1G01940	253	299	250	238	200	170	191	237
AT1G01950	2262	2578	4049	3623	949	611	1032	1339
AT1G01960	2972	3652	4598	4121	1262	573	1350	1319
AT1G01970	363	455	690	596	320	130	406	332
AT1G01990	342	362	487	406	184	107	162	152
AT1G02000	102	103	152	102	35	18	49	35
AT1G02010	602	754	1061	1108	297	139	495	412
AT1G02020	358	384	450	304	113	68	150	127
AT1G02060	75	74	125	116	37	22	44	56
AT1G02080	8248	9585	10802	10184	3372	1820	3791	3753
AT1G02090	1460	1639	1730	1562	751	497	758	741
AT1G02100	1861	2123	2339	2258	709	560	775	973
AT1G02110	156	135	195	163	56	35	52	68
AT1G02120	1747	2146	2076	2129	802	508	832	859
AT1G02130	559	660	695	632	200	107	241	199
AT1G02140	529	649	791	683	365	201	366	436
AT1G02145	713	873	1257	1351	367	198	565	561
AT1G02150	345	410	594	504	97	35	120	124
AT1G02160	56	89	112	99	35	26	39	47
AT1G02170	735	854	1178	915	157	143	242	253
AT1G02180	735	854	1178	915	157	143	242	253
AT1G02260	38	47	54	42	16	5	20	10
AT1G02270	1177	1232	1629	1407	620	444	679	684
AT1G02280	576	702	889	839	469	183	589	553
AT1G02290	225	290	271	283	133	53	117	137
AT1G02300	503	650	577	575	212	84	228	185
AT1G02305	1318	1647	1356	1252	470	236	478	365
AT1G02310	1318	1647	1356	1252	470	236	478	365
AT1G02330	534	709	756	837	310	146	364	348
AT1G02340	98	118	31	31	71	19	50	43
AT1G02410	275	367	577	630	232	110	244	231
AT1G02420	409	479	624	589	362	190	357	377
AT1G02430	476	536	677	641	381	201	389	396
AT1G02475	243	335	465	487	123	51	185	134
AT1G02500	229	315	307	359	168	122	170	141
AT1G02560	960	1291	1566	1550	511	223	569	652
AT1G02610	262	424	347	492	251	105	188	135
AT1G02660	553	746	721	542	199	91	164	181
AT1G02680	511	670	761	709	425	169	366	403
AT1G02720	114	123	353	295	57	32	100	85
AT1G02740	494	588	694	742	193	124	186	239
AT1G02750	757	996	946	997	541	276	651	584
AT1G02780	643	809	1048	1048	661	400	695	743
AT1G02816	746	902	671	644	391	236	256	260
AT1G02840	1868	2188	2441	2376	1242	662	1178	1268
AT1G02850	91	65	49	43	28	9	20	14
AT1G02860	535	618	505	486	288	122	214	185
AT1G02870	94	121	222	293	210	115	231	202
AT1G02880	736	982	609	740	386	195	393	377
AT1G02890	3227	3681	4204	3875	1702	837	1596	1477
AT1G02910	959	1071	1733	1590	662	285	791	701
AT1G02960	191	276	337	303	125	76	130	126
AT1G02990	1456	1743	1979	1865	697	387	740	733
AT1G03000	1258	1670	2247	2301	780	257	955	760
AT1G03030	1584	1884	1867	1845	627	355	670	637
AT1G03040	1584	1884	1867	1845	627	355	670	637
AT1G03060	6142	6685	8999	7163	2587	1844	2616	2693
AT1G03080	2398	2727	2352	2003	600	337	592	486
AT1G03090	1240	1766	1862	1989	833	239	674	493
AT1G03110	129	211	461	501	108	66	201	218
AT1G03130	40	48	72	53	26	14	31	19
AT1G03140	941	1178	1270	1201	1097	620	1209	1222
AT1G03150	854	1216	1027	1285	822	435	884	831
AT1G03160	3154	3918	4249	4209	2199	912	2292	2269
AT1G03190	1035	1242	1336	1286	472	278	575	609
AT1G03250	493	606	759	791	192	124	266	247
AT1G03260	794	975	1265	1328	606	441	735	848
AT1G03270	69	91	105	131	37	25	81	114
AT1G03280	1528	1849	2001	2043	792	461	887	839
AT1G03290	1216	1443	938	953	534	238	423	398
AT1G03300	295	278	624	496	149	78	136	147
AT1G03310	168	184	390	309	119	49	203	187
AT1G03330	721	806	931	881	531	237	591	526
AT1G03350	689	714	904	692	213	104	246	235
AT1G03360	97	119	284	298	108	60	147	130
AT1G03365	1076	1237	1782	1596	623	304	679	688
AT1G03370	2141	2503	3564	2739	631	509	648	787
AT1G03380	3108	3524	3738	3450	1557	733	1572	1519
AT1G03390	3108	3524	3738	3450	1557	733	1572	1519
AT1G03400	137	141	275	251	103	35	94	85
AT1G03410	25	19	65	54	15	13	13	12
AT1G03430	264	371	268	336	101	61	118	75
AT1G03457	820	829	1285	935	380	249	292	252
AT1G03470	487	764	362	371	310	117	152	128
AT1G03475	1022	1209	1566	1427	744	275	676	647
AT1G03495	413	461	824	777	262	165	305	302
AT1G03520	953	1109	1116	1060	561	334	573	718
AT1G03530	146	146	327	220	137	59	151	162
AT1G03545	380	434	310	318	98	55	105	95
AT1G03550	380	434	310	318	98	55	105	95
AT1G03560	349	410	868	719	242	119	329	330
AT1G03590	543	685	917	892	239	106	323	292
AT1G03610	576	676	989	930	355	136	343	326
AT1G03630	197	245	464	405	61	34	132	106
AT1G03680	226	253	387	363	152	57	200	182
AT1G03687	119	166	259	307	59	32	114	104
AT1G03740	1177	1350	1446	1307	592	350	507	524
AT1G03750	260	282	399	363	126	70	116	153
AT1G03770	179	222	142	162	70	44	83	91
AT1G03860	718	882	1071	1010	893	473	704	675
AT1G03900	1207	1491	1331	1326	1123	791	958	1033
AT1G03905	483	564	610	568	217	260	303	379
AT1G03910	1912	2238	2512	2438	1167	644	1224	1194
AT1G03930	701	814	1061	1100	246	166	407	329
AT1G03940	440	466	794	769	250	186	281	259
AT1G03950	137	146	137	157	50	38	81	61
AT1G03960	471	559	588	669	305	129	322	250
AT1G03970	652	882	788	753	325	204	237	296
AT1G03980	652	882	788	753	325	204	237	296
AT1G03990	187	173	232	157	58	34	50	37
AT1G04010	439	491	422	408	221	171	253	331
AT1G04070	166	171	219	202	104	73	100	96
AT1G04080	3065	3487	4715	4473	2062	1190	1965	2197
AT1G04100	158	204	203	213	88	57	106	97
AT1G04120	2442	2658	2388	1943	720	402	754	783
AT1G04130	459	463	372	308	122	93	126	150
AT1G04140	3074	3472	4065	3599	1916	1163	1948	2101
AT1G04160	1005	1026	1870	1473	292	357	509	559
AT1G04170	1246	1509	1948	1939	912	459	1004	1070
AT1G04190	438	548	614	692	249	133	295	311
AT1G04200	1585	1843	3232	2961	558	501	802	1008
AT1G04210	3031	3629	4352	4276	1573	886	1652	1808
AT1G04230	974	1063	1348	1219	428	362	423	508
AT1G04260	44	49	63	43	12	2	18	19
AT1G04270	626	888	1068	1198	755	380	730	763
AT1G04280	135	205	155	181	49	30	65	66
AT1G04300	2686	3208	3759	3443	1705	971	1899	1727
AT1G04310	389	445	492	401	77	55	120	110
AT1G04340	675	812	923	939	560	401	661	698
AT1G04350	31	26	114	101	45	12	40	46
AT1G04390	1228	1362	1564	1378	563	280	623	529
AT1G04400	1164	1399	1600	1403	523	245	607	499
AT1G04410	1098	1360	1643	1488	809	301	835	749
AT1G04420	288	415	750	695	207	81	336	279
AT1G04430	838	980	1475	1201	259	166	272	280
AT1G04440	2181	2675	2604	2538	973	482	914	935
AT1G04480	575	695	953	986	714	438	628	728
AT1G04510	1313	1581	1812	1881	791	388	922	837
AT1G04530	557	684	673	717	289	132	404	383
AT1G04550	488	614	678	681	292	111	423	417
AT1G04555	105	114	113	110	28	20	47	38
AT1G04590	212	278	467	552	164	99	195	207
AT1G04620	895	1016	101	77	436	155	161	101
AT1G04630	286	393	466	584	242	142	334	364
AT1G04640	102	148	293	247	87	41	166	162
AT1G04690	718	892	831	848	281	192	330	276
AT1G04710	139	173	303	281	38	26	113	85
AT1G04750	1314	1512	1595	1469	769	583	864	896
AT1G04770	227	302	522	432	56	52	110	143
AT1G04780	1278	1397	1684	1273	472	230	470	488
AT1G04790	946	1124	1419	1304	412	231	597	560
AT1G04810	1339	1673	1664	1705	582	352	743	605
AT1G04820	381	486	830	683	112	86	205	210
AT1G04830	1170	1413	1332	1355	548	391	616	614
AT1G04850	1339	1647	1738	1768	667	324	854	842
AT1G04860	1309	1470	1750	1473	677	361	799	681
AT1G04870	178	205	323	419	223	101	235	252
AT1G04900	99	100	160	213	83	55	201	222
AT1G04910	1151	1476	1476	1407	528	332	629	612
AT1G04930	492	641	725	714	483	401	480	474
AT1G04940	423	583	836	801	366	156	513	504
AT1G04945	626	773	1118	1102	490	220	662	648
AT1G04950	1178	1462	1828	1877	725	329	904	942
AT1G04960	1575	1992	1533	1749	778	606	809	852
AT1G04970	1315	1540	1427	1300	500	334	508	488
AT1G04985	1146	1328	1440	1361	976	746	906	1046
AT1G04990	78	94	70	80	26	21	38	53
AT1G05000	84	94	59	68	40	28	63	59
AT1G05030	717	769	1078	933	399	212	395	382
AT1G05055	482	587	799	673	306	138	371	328
AT1G05060	159	196	181	210	133	69	157	146
AT1G05070	283	403	620	719	537	144	665	657
AT1G05090	863	886	1059	903	263	199	412	381
AT1G05120	1120	1377	1275	1121	373	239	503	457
AT1G05140	370	431	655	530	166	54	210	194
AT1G05150	945	987	1119	906	350	184	422	475
AT1G05160	379	487	482	582	210	95	236	200
AT1G05170	663	723	342	328	143	86	173	133
AT1G05180	1288	1527	1423	1388	802	363	700	689
AT1G05190	267	406	508	608	237	74	345	298
AT1G05200	420	421	746	668	256	110	339	260
AT1G05205	114	147	163	152	26	37	67	87
AT1G05230	65	54	36	29	9	7	25	11
AT1G05270	1083	1398	1352	1394	817	485	881	870
AT1G05320	32	58	18	12	9	6	11	12
AT1G05350	806	1086	1691	1642	444	363	592	682
AT1G05360	423	536	770	759	228	119	360	392
AT1G05380	2502	2920	3280	3053	1097	679	1328	1274
AT1G05385	94	104	102	75	49	22	38	25
AT1G05410	238	262	407	420	118	67	162	103
AT1G05430	227	274	332	320	69	43	113	108
AT1G05470	32	39	66	61	12	8	17	18
AT1G05500	1200	1500	1996	2055	758	517	1143	1100
AT1G05520	2307	2803	2280	2348	1685	827	1698	1700
AT1G05570	3434	4075	2326	2115	1217	633	1096	838
AT1G05590	209	208	230	295	47	37	97	99
AT1G05600	104	109	126	148	34	17	43	37
AT1G05620	114	155	98	112	26	17	54	65
AT1G05630	643	712	1143	897	204	172	331	325
AT1G05640	44	51	58	45	16	12	19	18
AT1G05670	238	280	449	390	120	44	133	102
AT1G05720	287	384	385	434	261	132	288	281
AT1G05730	287	384	385	434	261	132	288	281
AT1G05750	117	140	171	147	74	48	109	73
AT1G05780	146	224	198	206	45	29	49	53
AT1G05785	715	853	650	684	434	365	388	339
AT1G05790	1384	1727	1571	1613	751	356	863	775
AT1G05805	462	595	356	347	201	103	174	110
AT1G05810	242	269	280	220	141	123	176	123
AT1G05830	2617	3350	4131	4286	1703	928	2039	1969
AT1G05840	1260	1570	1735	1602	624	372	619	601
AT1G05850	826	1067	1495	1258	364	230	552	563
AT1G05860	1288	1426	1650	1560	937	502	990	950
AT1G05870	446	565	563	579	181	102	290	296
AT1G05890	3041	3446	3148	3405	1521	764	1606	1532
AT1G05900	862	1075	1290	1438	822	354	1027	1000
AT1G05910	1320	1620	2184	2228	545	310	838	773
AT1G05940	963	1224	1187	1243	421	186	535	515
AT1G05960	3683	4398	4384	4341	2283	1722	2404	2358
AT1G05970	184	202	380	312	68	44	90	79
AT1G06010	166	225	500	548	144	91	245	247
AT1G06040	385	490	709	591	221	91	192	200
AT1G06050	655	684	611	529	256	114	260	200
AT1G06060	2357	2870	3124	3005	1480	839	1608	1635
AT1G06070	2357	2870	3124	3005	1480	839	1608	1635
AT1G06110	677	820	780	774	254	105	259	210
AT1G06130	617	864	1012	1124	243	224	298	398
AT1G06149	892	1178	1551	1714	664	246	757	789
AT1G06150	892	1178	1551	1714	664	246	757	789
AT1G06190	182	179	245	255	106	45	118	91
AT1G06200	1100	1522	1513	1739	1093	798	1109	1120
AT1G06210	792	981	1238	1130	454	237	532	553
AT1G06220	1398	1670	2324	2018	735	325	868	808
AT1G06230	1609	1979	2319	1948	522	268	578	525
AT1G06240	503	600	984	907	330	162	464	404
AT1G06250	503	600	984	907	330	162	464	404
AT1G06270	31	32	60	32	17	12	21	19
AT1G06290	1600	1891	2172	1879	717	401	652	698
AT1G06380	126	173	360	280	115	64	119	103
AT1G06390	2078	2419	3329	3177	1369	674	1347	1411
AT1G06400	1302	1565	1597	1486	1149	735	1007	1088
AT1G06410	2115	2449	2852	2374	843	452	804	711
AT1G06430	720	775	966	789	371	112	483	426
AT1G06450	1029	1282	1377	1433	804	323	747	783
AT1G06460	1029	1282	1377	1433	804	323	747	783
AT1G06470	1538	1744	2648	2489	1265	732	1443	1493
AT1G06500	748	835	1057	1065	466	302	536	476
AT1G06510	376	493	517	508	163	72	142	141
AT1G06515	611	668	904	861	345	269	417	352
AT1G06530	447	593	625	568	183	104	198	175
AT1G06540	447	593	625	568	183	104	198	175
AT1G06550	260	321	560	517	115	66	314	336
AT1G06560	386	400	636	648	222	93	309	295
AT1G06570	226	257	351	333	108	50	131	110
AT1G06580	497	620	964	817	255	156	293	365
AT1G06590	1144	1362	2057	2040	934	556	1032	1079
AT1G06630	1477	1824	1862	2025	862	734	828	1010
AT1G06640	361	393	481	311	118	92	119	107
AT1G06650	444	547	862	745	263	95	291	223
AT1G06660	444	547	862	745	263	95	291	223
AT1G06670	1729	1975	2867	2770	1237	510	1419	1286
AT1G06680	302	452	691	566	285	100	219	253
AT1G06690	473	630	697	671	438	137	682	565
AT1G06700	1279	1443	1370	1270	459	237	471	502
AT1G06720	818	869	1725	1971	1222	521	1256	1163
AT1G06730	659	730	1020	980	554	273	675	597
AT1G06760	71	108	56	40	34	19	21	30
AT1G06770	178	221	284	291	114	94	161	149
AT1G06780	1178	1331	1122	1031	356	204	389	375
AT1G06790	363	415	644	684	257	102	292	295
AT1G06820	825	949	1259	1206	468	220	677	656
AT1G06840	1574	1848	2081	1836	700	422	716	707
AT1G06850	144	180	172	141	39	19	41	47
AT1G06870	716	860	1010	961	234	135	311	332
AT1G06890	1333	1603	1203	1223	727	428	635	569
AT1G06900	1201	1546	2211	2445	716	398	1043	950
AT1G06910	631	766	893	980	320	176	439	413
AT1G06950	2448	3174	3794	3551	2018	699	1879	1645
AT1G06960	169	232	488	542	123	70	264	253
AT1G07000	421	454	455	309	128	79	108	110
AT1G07010	595	634	1186	1122	397	160	504	476
AT1G07020	100	116	80	62	27	17	33	30
AT1G07030	852	1071	1470	1398	1104	608	1252	1290
AT1G07040	519	646	404	392	284	95	208	140
AT1G07070	104	140	275	316	121	45	190	170
AT1G07080	801	956	1117	1057	814	371	987	918
AT1G07110	3061	3681	4754	4375	2264	758	1997	1849
AT1G07119	124	160	247	268	237	91	216	197
AT1G07120	124	160	247	268	237	91	216	197
AT1G07140	1392	1651	1814	1615	1294	739	1061	1185
AT1G07170	275	345	376	398	176	108	189	168
AT1G07200	713	849	1105	1006	342	125	375	331
AT1G07210	144	165	282	285	65	34	120	76
AT1G07220	386	413	717	528	137	83	162	170
AT1G07230	410	575	920	774	310	183	275	330
AT1G07300	1314	1554	1537	1372	455	340	472	406
AT1G07310	1314	1554	1537	1372	455	340	472	406
AT1G07320	389	463	881	838	194	49	347	316
AT1G07350	1329	1539	1055	987	658	423	466	524
AT1G07360	1003	1183	1537	1361	587	320	629	624
AT1G07380	142	229	128	128	80	33	83	97
AT1G07390	36	60	68	81	74	37	80	66
AT1G07420	663	656	1087	879	485	286	590	534
AT1G07470	970	1193	1277	1162	507	321	652	557
AT1G07480	958	1128	1244	1206	453	295	632	558
AT1G07510	1023	1127	1937	1537	504	298	799	869
AT1G07520	481	565	564	470	122	92	132	107
AT1G07530	1194	1372	1822	1459	417	214	426	489
AT1G07570	476	558	620	581	140	63	156	131
AT1G07590	51	67	65	44	27	10	34	26
AT1G07615	31	30	40	56	43	23	36	29
AT1G07630	485	572	495	444	177	91	157	176
AT1G07650	1859	2125	2131	1849	534	415	635	583
AT1G07660	113	137	219	248	65	28	65	54
AT1G07670	1916	2016	2153	1684	532	331	448	465
AT1G07700	350	374	729	701	195	74	285	234
AT1G07705	1728	2159	2297	2351	816	406	905	847
AT1G07710	1783	2241	2350	2392	830	417	924	861
AT1G07725	373	414	558	390	106	45	124	108
AT1G07728	373	414	558	390	106	45	124	108
AT1G07745	147	226	374	405	139	43	180	180
AT1G07770	370	473	727	771	316	174	411	363
AT1G07780	100	133	202	229	107	76	122	112
AT1G07790	81	135	99	110	38	22	61	40
AT1G07810	1801	2013	2010	1676	470	251	577	489
AT1G07820	116	140	149	140	61	22	60	59
AT1G07830	86	102	171	187	100	58	121	114
AT1G07840	728	924	1047	1067	403	223	449	496
AT1G07870	769	804	1045	762	271	177	243	347
AT1G07890	804	925	1126	805	352	196	220	329
AT1G07910	1496	1731	2425	2556	976	543	1398	1388
AT1G07920	981	1103	1303	1132	563	297	517	567
AT1G07930	1112	1333	1520	1299	707	346	637	692
AT1G07940	1069	1284	1514	1317	655	308	604	640
AT1G07950	268	290	329	316	123	79	115	117
AT1G07960	977	1184	1141	1157	586	378	704	720
AT1G07970	426	542	858	761	299	122	388	338
AT1G07980	568	654	906	735	458	236	501	578
AT1G07990	2827	3644	3540	3601	1746	992	1965	1790
AT1G08000	335	396	521	436	101	61	115	146
AT1G08010	708	854	1134	1048	266	126	323	250
AT1G08030	1263	1425	1806	1718	793	468	846	894
AT1G08040	417	458	542	569	131	77	258	238
AT1G08060	2646	3065	3827	3364	1507	802	1837	1673
AT1G08110	652	863	1120	1240	727	252	831	1068
AT1G08125	615	779	805	832	384	224	476	443
AT1G08130	473	575	731	867	327	184	478	443
AT1G08190	2610	2983	3235	2812	1702	890	1909	1898
AT1G08200	1187	1352	1810	1668	829	411	800	786
AT1G08210	737	1030	850	848	600	418	643	575
AT1G08220	395	487	999	851	448	279	509	539
AT1G08260	942	1204	1608	1839	584	387	1260	1404
AT1G08280	192	223	332	305	93	45	130	124
AT1G08300	155	188	641	563	197	163	234	243
AT1G08315	71	86	92	70	20	20	31	20
AT1G08320	72	140	36	60	34	20	39	19
AT1G08350	102	139	213	206	65	31	110	85
AT1G08360	664	887	1176	1261	676	353	692	702
AT1G08370	976	1327	1455	1446	618	432	775	721
AT1G08380	111	146	247	289	134	43	114	121
AT1G08390	133	179	418	383	174	68	218	195
AT1G08400	499	535	885	729	241	113	304	213
AT1G08410	350	352	740	769	424	210	485	444
AT1G08420	4603	5142	5903	5377	3071	1602	2840	2869
AT1G08450	744	1182	1007	1248	458	272	572	708
AT1G08460	435	467	460	422	252	186	280	252
AT1G08470	153	189	320	307	89	25	169	144
AT1G08480	516	653	602	587	209	120	237	254
AT1G08490	1135	1266	1748	1731	853	440	819	828
AT1G08510	1024	1232	1685	1470	448	248	480	459
AT1G08520	2051	2799	3535	3411	1640	559	1682	1631
AT1G08530	222	262	317	319	118	54	121	114
AT1G08540	1287	1695	2186	2165	1182	359	1321	1315
AT1G08550	471	578	646	679	503	178	493	403
AT1G08570	660	830	845	737	250	117	303	247
AT1G08580	303	450	538	594	407	186	346	351
AT1G08590	375	408	639	489	133	64	214	150
AT1G08592	375	408	639	489	133	64	214	150
AT1G08600	2549	3274	2736	2998	1638	872	1966	2044
AT1G08610	197	188	399	378	139	77	157	171
AT1G08620	2825	3390	3374	3320	1274	851	1433	1468
AT1G08640	896	1157	1166	1233	506	179	564	575
AT1G08660	311	417	572	516	134	58	158	171
AT1G08680	3362	4002	3662	3747	1880	920	1960	1873
AT1G08700	278	328	602	524	96	54	165	153
AT1G08710	529	667	748	721	202	153	267	246
AT1G08720	2160	2605	3782	3042	1231	865	1132	1346
AT1G08750	1057	1305	1604	1665	728	354	965	836
AT1G08760	1249	1511	1201	1138	567	278	597	608
AT1G08780	244	371	416	502	187	131	248	269
AT1G08800	1223	1406	869	861	329	216	363	323
AT1G08820	1283	1588	1649	1530	722	509	811	1020
AT1G08830	1116	1379	1529	1592	532	356	589	657
AT1G08840	1161	1423	1631	1680	573	391	655	709
AT1G08845	248	275	461	491	403	175	455	447
AT1G08880	40	37	52	42	27	7	20	18
AT1G08890	116	153	23	34	33	20	28	19
AT1G08900	301	510	188	298	75	55	93	88
AT1G08910	750	1060	1062	1212	447	237	605	606
AT1G08920	418	542	345	374	158	82	103	97
AT1G08930	546	720	667	647	154	140	180	108
AT1G08960	499	628	968	978	440	207	559	601
AT1G08970	434	614	720	701	253	114	303	282
AT1G08980	488	573	1008	764	279	114	230	207
AT1G09010	1498	1773	1981	1828	595	249	709	641
AT1G09020	2678	3275	3672	3673	1605	922	1975	1859
AT1G09040	47	55	122	104	48	26	94	79
AT1G09060	1603	1857	2858	2420	605	319	705	741
AT1G09070	118	130	160	130	36	18	35	31
AT1G09100	434	583	396	454	153	97	267	217
AT1G09130	1016	1121	1249	1085	447	196	480	449
AT1G09140	2438	2745	2136	2016	1279	794	1042	1162
AT1G09150	806	1101	963	1175	607	289	762	774
AT1G09160	1364	1568	2274	1871	434	390	496	648
AT1G09195	706	861	769	748	317	161	304	335
AT1G09210	504	692	1248	1268	281	151	410	369
AT1G09230	747	991	961	1021	405	245	579	477
AT1G09270	2099	2483	2672	2556	1220	756	1393	1469
AT1G09280	560	688	833	846	418	229	411	447
AT1G09290	204	236	351	381	205	88	243	238
AT1G09300	88	93	162	147	136	58	135	105
AT1G09310	273	363	376	397	213	99	152	159
AT1G09320	499	595	724	664	336	158	268	261
AT1G09330	1543	1859	2286	2123	1291	968	1499	1549
AT1G09340	541	701	1130	1202	512	96	626	608
AT1G09390	288	396	742	608	196	65	178	158
AT1G09400	288	396	742	608	196	65	178	158
AT1G09420	448	565	564	518	222	110	170	161
AT1G09430	1033	1307	1379	1285	829	276	611	499
AT1G09490	35	28	49	54	18	9	32	25
AT1G09510	352	455	605	562	168	71	194	194
AT1G09520	352	455	605	562	168	71	194	194
AT1G09530	495	564	668	572	125	91	135	161
AT1G09570	2019	2405	2520	2195	919	372	838	711
AT1G09580	61	70	218	225	40	21	108	89
AT1G09590	418	535	859	854	595	351	595	661
AT1G09610	1483	1763	2489	1951	544	244	614	573
AT1G09620	1483	1763	2489	1951	544	244	614	573
AT1G09630	155	196	354	300	94	95	166	162
AT1G09640	1001	1265	1623	1478	562	306	585	579
AT1G09645	766	857	863	909	489	318	399	454
AT1G09660	654	1028	958	1267	639	196	671	588
AT1G09690	326	455	743	791	496	302	556	610
AT1G09700	305	353	651	584	234	107	344	367
AT1G09710	229	298	243	258	143	65	111	127
AT1G09730	4013	4857	4705	4859	2466	1481	2410	2507
AT1G09740	754	801	450	394	523	281	302	390
AT1G09760	796	1022	1470	1407	724	317	905	868
AT1G09770	2078	2357	3179	2665	1418	730	1558	1623
AT1G09780	665	843	1008	819	234	122	308	265
AT1G09794	181	273	223	273	215	251	202	250
AT1G09795	480	588	530	524	315	150	345	337
AT1G09800	106	140	142	214	96	36	123	125
AT1G09810	483	693	454	577	355	250	366	370
AT1G09815	60	59	89	64	23	20	30	21
AT1G09820	213	220	554	461	238	92	272	285
AT1G09830	326	392	540	575	355	157	483	501
AT1G09840	1560	1799	2176	1989	710	536	729	805
AT1G09850	480	641	489	516	247	118	434	347
AT1G09870	1515	1790	1840	1557	702	432	583	864
AT1G09900	424	484	749	658	268	110	456	356
AT1G09910	650	796	535	603	243	127	250	227
AT1G09920	1658	2064	1934	1981	1313	777	1296	1404
AT1G09940	937	1123	1359	1146	363	204	356	394
AT1G09960	233	268	255	199	91	55	91	104
AT1G09970	667	752	1191	815	233	120	246	243
AT1G09980	2037	2543	3154	3105	821	550	1106	1062
AT1G09995	498	491	690	584	178	182	144	208
AT1G10020	243	259	511	341	116	87	129	94
AT1G10030	202	264	346	441	221	104	306	320
AT1G10040	209	261	107	81	94	62	47	46
AT1G10050	1184	1307	957	892	412	379	327	542
AT1G10070	312	400	275	174	155	65	70	71
AT1G10090	3636	4333	4259	3800	1949	1335	2318	2502
AT1G10095	579	740	659	666	233	141	270	271
AT1G10120	441	559	657	534	105	66	155	155
AT1G10130	4454	5937	6877	7403	4441	2107	4411	4548
AT1G10140	106	125	68	89	55	30	41	22
AT1G10150	482	568	813	667	246	82	242	207
AT1G10170	1435	1537	1937	1536	531	252	608	593
AT1G10180	557	598	974	762	230	105	281	276
AT1G10200	298	370	316	301	153	48	116	105
AT1G10210	406	459	409	378	178	69	155	135
AT1G10240	519	663	976	874	250	115	285	265
AT1G10270	45	32	68	69	29	11	35	28
AT1G10280	325	448	583	642	469	230	614	711
AT1G10290	3358	4253	4575	4600	2201	1341	2599	2598
AT1G10310	482	521	651	630	434	236	446	445
AT1G10320	1473	1734	1670	1620	893	426	857	800
AT1G10330	76	74	138	107	19	11	51	32
AT1G10350	353	500	720	601	214	131	209	228
AT1G10390	2483	2898	3497	3046	1177	630	1188	1186
AT1G10410	927	1027	708	706	360	211	315	283
AT1G10430	1042	1229	1536	1432	870	372	891	840
AT1G10450	1146	1406	1097	1286	494	300	597	604
AT1G10490	1149	1410	2221	2340	1524	659	1495	1327
AT1G10500	703	826	967	910	681	364	592	637
AT1G10510	1173	1491	1502	1636	758	269	858	710
AT1G10522	198	234	181	216	175	59	220	200
AT1G10570	669	868	906	1007	260	159	348	345
AT1G10580	973	1131	1442	1240	423	227	461	479
AT1G10590	772	958	1015	984	502	307	472	547
AT1G10600	727	968	939	1107	560	206	546	437
AT1G10610	70	64	61	76	17	10	21	31
AT1G10630	699	859	1128	977	237	238	367	416
AT1G10650	502	662	665	725	259	168	284	327
AT1G10660	520	654	663	619	184	105	279	226
AT1G10670	755	990	1251	1202	276	185	405	407
AT1G10700	610	778	1358	1236	634	285	498	574
AT1G10720	760	851	935	847	202	154	255	210
AT1G10730	541	636	464	431	103	89	143	132
AT1G10740	970	1061	1501	1247	438	198	442	447
AT1G10760	1633	2336	2047	2487	2444	627	2138	1788
AT1G10810	1843	2318	2558	2717	1361	587	1562	1587
AT1G10820	1843	2318	2558	2717	1361	587	1562	1587
AT1G10830	246	282	288	325	123	72	196	145
AT1G10840	1394	1687	2102	2000	1044	541	1078	1082
AT1G10850	956	1150	1646	1360	777	519	728	849
AT1G10865	729	863	1218	1048	712	473	623	739
AT1G10870	3130	3714	4010	4163	1344	827	1792	1903
AT1G10890	2112	2496	2493	2428	1585	1270	1747	1925
AT1G10900	850	1063	1383	1493	992	422	1071	994
AT1G10910	1222	1697	1758	2059	1045	372	1135	945
AT1G10920	82	90	134	133	56	27	82	55
AT1G10930	279	385	494	542	149	90	379	313
AT1G10940	1344	1459	1707	1522	801	487	797	870
AT1G10950	2846	3283	4112	3855	1534	835	1722	1721
AT1G11000	910	1115	868	906	392	350	377	528
AT1G11020	723	826	974	846	299	189	321	311
AT1G11050	757	904	1026	830	275	130	185	265
AT1G11060	2230	2745	2853	2720	1648	928	1743	1739
AT1G11090	248	292	296	260	95	47	168	156
AT1G11100	373	425	379	318	139	87	200	200
AT1G11180	592	771	528	645	261	137	283	238
AT1G11200	660	793	907	877	541	373	522	595
AT1G11240	234	287	422	446	216	96	228	263
AT1G11270	68	46	13	10	46	65	64	47
AT1G11280	461	551	804	817	175	92	307	259
AT1G11310	1218	1541	1400	1424	377	218	410	429
AT1G11320	75	106	160	112	22	21	49	37
AT1G11350	524	583	661	493	226	108	224	170
AT1G11360	821	942	1028	1002	586	271	449	421
AT1G11380	611	735	996	923	367	147	373	265
AT1G11390	1290	1359	1919	1666	791	482	1107	1065
AT1G11400	1408	1456	1455	1288	867	692	906	794
AT1G11410	82	115	49	53	26	17	32	32
AT1G11430	988	1224	1496	1502	1024	465	1179	1088
AT1G11440	128	161	142	153	29	9	47	52
AT1G11475	296	433	404	544	460	234	459	405
AT1G11480	1218	1381	1419	1160	428	225	459	377
AT1G11530	143	270	191	298	243	75	220	183
AT1G11592	437	409	317	283	162	77	155	136
AT1G11630	344	384	676	576	180	95	207	197
AT1G11650	2417	3101	3366	3488	2210	1331	2154	2286
AT1G11660	1078	1191	1607	1486	440	267	597	551
AT1G11680	506	590	671	658	151	87	255	234
AT1G11710	126	150	189	173	93	55	116	102
AT1G11720	586	683	960	953	329	121	440	382
AT1G11750	548	641	789	749	372	153	541	418
AT1G11755	253	280	281	345	102	58	132	136
AT1G11760	223	258	359	289	105	40	129	141
AT1G11780	564	653	834	746	185	153	288	232
AT1G11790	619	694	1605	1531	692	576	1000	1145
AT1G11800	187	214	292	259	72	43	95	101
AT1G11820	723	901	1441	1228	652	224	560	450
AT1G11840	226	278	421	457	105	68	378	362
AT1G11860	375	476	689	584	215	73	243	214
AT1G11870	467	628	769	784	444	171	463	367
AT1G11880	604	840	1209	1160	551	342	646	636
AT1G11890	1401	1722	1840	1870	909	629	905	1030
AT1G11900	185	205	242	184	69	42	104	88
AT1G11905	370	459	730	627	240	231	328	309
AT1G11910	2216	2611	3037	2859	1174	510	1126	1106
AT1G11930	502	687	582	561	327	190	399	324
AT1G11940	107	128	234	225	45	35	82	89
AT1G11950	123	122	114	125	38	24	41	39
AT1G11960	1246	1464	1405	976	282	311	282	400
AT1G12000	311	400	528	608	172	116	327	390
AT1G12050	479	578	718	738	282	100	408	406
AT1G12120	463	663	556	673	285	112	442	331
AT1G12140	232	301	235	270	126	82	190	173
AT1G12220	367	485	293	289	123	40	138	110
AT1G12230	832	1061	1019	1158	561	181	433	336
AT1G12240	75	81	166	171	50	20	58	51
AT1G12250	382	459	1207	1224	544	111	676	607
AT1G12270	1004	1167	1308	1225	494	197	434	425
AT1G12280	2780	3039	3662	3172	1416	1000	1348	1541
AT1G12290	2738	2980	3622	3098	1397	987	1320	1515
AT1G12294	2738	2980	3622	3098	1397	987	1320	1515
AT1G12300	116	119	180	152	82	34	75	93
AT1G12310	528	716	540	549	244	167	247	215
AT1G12340	75	76	94	94	67	31	74	91
AT1G12350	720	912	803	896	302	233	382	428
AT1G12360	3473	4064	4721	4283	1955	1334	1899	2330
AT1G12370	116	123	235	229	116	76	268	201
AT1G12390	268	341	408	457	262	128	300	300
AT1G12410	550	713	886	845	270	139	365	313
AT1G12430	798	859	1254	1161	313	183	382	408
AT1G12440	1014	1339	1357	1246	1011	433	813	768
AT1G12450	311	402	675	479	145	75	165	157
AT1G12460	361	337	626	465	188	90	292	227
AT1G12470	2062	2314	2797	2689	1008	663	1195	1037
AT1G12500	319	417	559	455	202	84	214	194
AT1G12520	507	643	758	696	420	154	390	327
AT1G12530	423	580	607	616	341	128	473	522
AT1G12550	19	26	54	37	12	15	27	18
AT1G12580	1877	2261	2892	2560	1557	745	1307	1501
AT1G12620	299	334	559	410	154	122	191	217
AT1G12640	734	788	787	737	316	167	348	333
AT1G12650	466	592	613	666	187	127	248	218
AT1G12680	1373	1687	2031	1792	683	297	780	738
AT1G12700	155	187	251	255	109	42	149	122
AT1G12710	257	266	328	216	159	86	105	104
AT1G12730	77	88	110	145	60	26	71	66
AT1G12750	489	663	1036	1016	252	136	315	306
AT1G12760	1444	1716	1888	1704	934	503	822	880
AT1G12770	298	379	390	380	213	109	218	275
AT1G12775	203	185	306	291	81	53	130	124
AT1G12780	792	1141	1027	1080	449	149	351	330
AT1G12790	638	803	742	797	365	174	323	248
AT1G12800	812	985	1491	1495	336	148	561	503
AT1G12810	551	601	491	498	312	240	335	309
AT1G12820	1544	1732	1887	1672	626	366	722	656
AT1G12830	615	838	869	865	752	368	664	649
AT1G12840	1840	2217	2677	2416	1089	608	1341	1331
AT1G12850	648	862	957	865	564	319	646	639
AT1G12860	293	426	484	566	157	61	232	175
AT1G12900	337	434	999	769	228	75	305	250
AT1G12910	576	687	768	687	222	124	235	235
AT1G12920	639	782	1122	879	265	155	372	322
AT1G12930	1588	2149	2685	2742	783	423	1142	1127
AT1G12970	610	751	803	660	469	214	370	379
AT1G12990	898	961	1363	985	233	171	262	269
AT1G13000	867	1045	1040	1132	341	227	375	346
AT1G13020	1100	1401	1850	1580	537	270	659	615
AT1G13040	52	77	94	119	89	60	108	102
AT1G13060	1117	1370	1502	1625	777	415	941	995
AT1G13090	191	251	271	241	89	32	129	133
AT1G13120	483	563	683	789	271	124	367	277
AT1G13150	60	70	81	54	29	18	27	16
AT1G13160	512	618	990	1003	368	222	497	437
AT1G13170	357	439	688	568	80	52	172	156
AT1G13180	663	851	1296	1425	471	351	671	760
AT1G13190	931	1137	1165	1069	341	186	375	283
AT1G13195	685	822	913	857	316	259	313	390
AT1G13210	833	1031	835	722	185	138	176	193
AT1G13220	595	709	925	906	223	127	326	272
AT1G13270	43	37	13	16	24	37	27	16
AT1G13320	1612	2018	2591	2559	966	574	1289	1353
AT1G13350	1802	2137	2528	2280	1065	609	962	904
AT1G13380	228	329	444	494	113	77	147	151
AT1G13390	290	321	277	245	77	51	99	87
AT1G13440	479	564	509	514	220	102	208	173
AT1G13450	852	1045	1256	1234	741	442	818	839
AT1G13460	693	797	774	763	241	147	334	267
AT1G13560	1476	1812	2523	2472	707	360	793	898
AT1G13570	415	495	620	563	158	102	165	175
AT1G13580	409	442	560	610	136	128	272	223
AT1G13630	177	188	286	290	213	105	274	243
AT1G13640	739	920	934	778	255	137	297	220
AT1G13690	454	544	758	666	331	140	332	316
AT1G13700	534	611	910	814	391	167	379	344
AT1G13730	244	302	478	534	227	70	260	227
AT1G13740	238	296	191	193	133	44	139	123
AT1G13770	376	498	643	635	152	69	168	158
AT1G13780	231	238	331	325	116	55	191	163
AT1G13820	315	381	943	909	398	181	435	495
AT1G13860	161	183	232	303	128	73	153	195
AT1G13870	358	446	595	499	253	151	269	250
AT1G13880	650	710	880	775	206	107	255	249
AT1G13900	662	679	829	687	186	86	224	182
AT1G13940	797	909	879	752	257	127	303	258
AT1G13960	1193	1428	1319	1275	974	500	917	865
AT1G13980	1380	1751	2491	2264	779	506	1099	1083
AT1G13990	768	940	577	571	754	398	512	506
AT1G14000	2045	2433	2850	2624	1376	1088	1385	1634
AT1G14010	2045	2433	2850	2624	1376	1088	1385	1634
AT1G14020	738	942	1254	1205	292	182	375	366
AT1G14030	934	1217	1590	1552	395	203	513	491
AT1G14060	136	184	407	438	270	152	310	256
AT1G14070	171	164	208	213	45	38	99	79
AT1G14130	212	247	212	193	51	53	52	64
AT1G14140	404	536	905	852	382	235	518	510
AT1G14180	101	144	255	256	26	16	95	73
AT1G14205	239	339	312	283	120	59	102	105
AT1G14210	110	152	139	148	45	32	43	32
AT1G14230	530	588	767	752	396	185	521	565
AT1G14270	671	843	1237	1318	439	128	576	547
AT1G14280	50	55	88	74	15	6	24	14
AT1G14290	605	655	1206	1071	676	392	827	803
AT1G14300	185	199	467	426	205	173	253	196
AT1G14310	123	155	273	299	53	34	94	65
AT1G14320	690	845	1069	929	387	219	455	427
AT1G14330	728	847	1126	897	234	144	243	300
AT1G14340	114	165	134	167	85	51	108	85
AT1G14345	44	57	139	112	50	14	53	48
AT1G14360	127	124	355	304	102	148	122	157
AT1G14370	730	857	701	556	176	152	175	172
AT1G14380	489	658	740	748	181	87	213	201
AT1G14400	937	1089	1196	1112	604	365	667	709
AT1G14410	50	66	88	113	39	19	43	46
AT1G14450	398	543	688	740	344	267	494	462
AT1G14460	492	611	670	689	158	70	178	180
AT1G14510	1222	1579	1805	1842	945	491	957	940
AT1G14520	88	78	143	82	26	24	28	22
AT1G14530	730	885	895	803	263	294	277	351
AT1G14560	1000	1181	1399	1254	441	237	509	465
AT1G14570	1979	2322	2523	2431	1713	992	1676	1891
AT1G14590	431	465	744	554	266	232	321	343
AT1G14610	1630	2020	2661	2866	1159	510	1466	1392
AT1G14620	138	152	339	360	207	97	266	287
AT1G14642	57	62	51	64	51	53	75	98
AT1G14650	1509	1824	1784	1539	497	290	549	531
AT1G14660	461	586	719	630	242	207	313	274
AT1G14670	1048	1275	1563	1350	298	222	359	374
AT1G14685	402	529	840	792	219	117	329	294
AT1G14690	383	496	608	612	174	76	196	189
AT1G14710	542	668	1252	1147	323	160	471	555
AT1G14720	159	183	238	314	204	70	235	197
AT1G14740	1487	1748	1903	1736	1057	568	823	1015
AT1G14770	164	175	398	324	76	68	97	99
AT1G14810	425	490	946	787	444	236	419	438
AT1G14820	365	366	564	509	234	105	293	263
AT1G14830	2058	2444	3466	3059	829	720	969	1218
AT1G14840	508	650	943	936	163	107	379	343
AT1G14850	1143	1326	2560	2099	1065	528	1205	1132
AT1G14900	24	43	49	54	29	12	31	19
AT1G14910	973	1165	1247	1210	532	281	573	498
AT1G14920	37	41	67	48	24	9	18	11
AT1G14980	299	366	277	272	136	135	145	104
AT1G15020	570	741	857	767	206	121	201	220
AT1G15030	1018	1334	1877	1754	534	269	622	622
AT1G15040	1018	1334	1877	1754	534	269	622	622
AT1G15060	857	1046	1207	1081	444	229	499	422
AT1G15110	909	950	768	659	204	112	230	239
AT1G15120	693	883	827	857	402	233	461	431
AT1G15130	2185	2502	2679	2348	757	431	753	758
AT1G15140	721	857	1103	939	534	302	519	472
AT1G15165	382	436	1061	984	275	114	430	406
AT1G15170	419	450	1023	885	203	124	242	221
AT1G15175	419	450	1023	885	203	124	242	221
AT1G15180	435	443	1026	802	188	73	253	220
AT1G15200	944	1138	1530	1474	623	383	797	736
AT1G15215	132	178	196	163	44	37	85	82
AT1G15220	251	247	317	262	74	45	87	81
AT1G15230	240	268	362	329	102	55	112	111
AT1G15240	2029	2250	2417	2247	822	422	955	922
AT1G15270	901	1094	1012	1051	643	396	640	655
AT1G15280	2814	3369	3731	3725	2427	1277	2551	2548
AT1G15290	1828	2302	3541	3458	1311	341	1464	1402
AT1G15310	101	111	76	89	60	31	100	93
AT1G15340	649	742	1036	880	476	154	475	430
AT1G15350	784	918	779	664	346	184	370	340
AT1G15370	510	572	678	588	226	170	342	350
AT1G15400	76	99	62	44	33	13	24	13
AT1G15410	202	200	295	217	67	28	76	91
AT1G15420	443	493	812	814	543	242	557	473
AT1G15430	529	501	592	523	205	143	218	232
AT1G15440	286	318	658	606	411	171	457	361
AT1G15470	312	400	603	551	123	83	223	268
AT1G15490	376	412	591	487	140	73	193	196
AT1G15500	539	664	820	770	315	104	486	391
AT1G15510	46	48	80	88	47	16	52	68
AT1G15530	134	166	287	236	63	41	69	53
AT1G15570	35	36	58	82	9	2	12	17
AT1G15690	940	1203	1534	1276	508	169	469	485
AT1G15710	112	156	299	207	43	24	51	53
AT1G15720	71	108	129	78	30	18	34	42
AT1G15730	979	1160	1790	1471	443	258	476	489
AT1G15740	1856	2444	2480	2366	925	358	685	702
AT1G15750	2587	2993	3264	3023	852	441	992	882
AT1G15780	2288	2503	2809	2454	926	491	1096	986
AT1G15800	46	73	24	33	18	15	19	6
AT1G15810	588	635	804	735	302	123	282	326
AT1G15820	133	169	404	292	113	42	168	145
AT1G15860	723	938	748	861	260	139	317	268
AT1G15880	864	1035	1228	1137	536	256	552	599
AT1G15890	381	418	362	332	207	72	165	164
AT1G15910	435	490	922	849	166	89	268	236
AT1G15920	129	149	226	158	53	28	70	44
AT1G15930	464	637	998	1019	559	273	596	581
AT1G15940	245	228	348	260	102	54	164	132
AT1G15970	411	500	691	651	245	85	382	388
AT1G15980	129	164	359	325	118	44	152	114
AT1G16010	999	1141	1442	1142	316	220	438	406
AT1G16020	579	681	1252	918	236	156	422	405
AT1G16040	361	447	290	324	127	73	138	121
AT1G16080	823	923	1241	1115	481	159	574	511
AT1G16090	823	923	1241	1115	481	159	574	511
AT1G16110	165	241	296	250	127	31	101	106
AT1G16130	425	478	333	198	114	74	88	59
AT1G16170	236	280	373	349	122	77	120	96
AT1G16180	1186	1445	1552	1437	372	221	433	436
AT1G16190	1182	1349	2006	1800	731	476	714	1014
AT1G16210	692	819	837	787	468	261	495	499
AT1G16240	982	1257	1236	1244	418	247	427	471
AT1G16250	2089	2428	2826	2454	1019	491	973	1044
AT1G16260	2089	2428	2826	2454	1019	491	973	1044
AT1G16270	1596	1849	2140	1918	554	362	587	507
AT1G16280	376	423	397	420	134	68	189	114
AT1G16300	183	180	265	232	53	43	72	98
AT1G16320	439	468	589	567	284	130	289	234
AT1G16340	78	81	113	130	28	11	47	26
AT1G16350	93	91	203	176	24	24	61	56
AT1G16460	733	1004	774	859	401	147	411	306
AT1G16470	1143	1501	1246	1461	517	271	563	539
AT1G16480	54	46	124	75	25	20	26	41
AT1G16520	47	61	75	68	29	18	61	68
AT1G16540	2273	2676	1705	1923	1013	713	939	936
AT1G16560	545	662	767	766	265	154	365	336
AT1G16570	428	540	600	611	177	122	229	229
AT1G16610	1465	1730	1984	1977	902	505	994	953
AT1G16650	461	575	872	914	404	217	407	355
AT1G16670	726	843	705	753	245	210	241	270
AT1G16680	784	1004	1219	1406	486	214	605	565
AT1G16690	66	87	96	139	38	15	58	62
AT1G16700	486	545	700	677	252	137	392	326
AT1G16710	3336	3747	4243	3592	1047	561	1194	1012
AT1G16720	562	597	1484	1333	440	137	662	598
AT1G16740	605	891	666	845	525	318	569	543
AT1G16750	926	1219	1078	1146	606	378	693	677
AT1G16780	69	79	86	122	15	17	30	27
AT1G16800	947	1043	1498	1503	483	293	714	652
AT1G16810	472	575	565	594	226	131	270	249
AT1G16820	58	52	57	54	74	24	64	50
AT1G16825	235	297	386	351	109	62	149	167
AT1G16840	644	853	911	869	499	279	427	411
AT1G16858	1399	1497	1895	1464	536	370	639	873
AT1G16860	1399	1497	1895	1464	536	370	639	873
AT1G16870	204	229	413	340	109	56	160	124
AT1G16880	430	597	998	992	430	117	446	399
AT1G16890	1182	1514	1463	1544	846	549	835	839
AT1G16900	424	509	548	567	186	105	218	229
AT1G16920	478	572	931	824	235	160	289	444
AT1G16930	322	367	261	236	79	36	71	52
AT1G16970	611	903	674	829	369	222	416	412
AT1G17040	151	216	255	254	77	26	83	85
AT1G17050	338	419	675	659	313	101	481	467
AT1G17070	581	606	760	591	312	211	359	312
AT1G17080	742	885	828	780	570	377	498	569
AT1G17100	2561	3178	3733	3393	1228	643	1373	1368
AT1G17110	2561	3178	3733	3393	1228	643	1373	1368
AT1G17120	580	666	816	569	239	164	278	306
AT1G17130	844	1001	1024	962	509	321	536	473
AT1G17145	1194	1498	1475	1600	557	296	556	628
AT1G17160	280	366	486	374	186	111	210	241
AT1G17200	65	84	75	73	65	13	45	35
AT1G17210	2303	2811	3310	3104	1598	699	1740	1752
AT1G17220	2275	2651	4798	4149	1332	415	1477	1447
AT1G17230	550	620	534	394	141	74	195	158
AT1G17232	550	620	534	394	141	74	195	158
AT1G17250	72	58	67	52	10	9	19	14
AT1G17255	177	183	163	152	29	35	57	57
AT1G17270	483	550	714	599	258	148	275	318
AT1G17280	1645	2084	2178	2385	1219	871	1480	1556
AT1G17290	1668	1996	2069	1891	609	317	613	562
AT1G17330	329	414	345	413	211	195	147	189
AT1G17340	1996	2241	2222	1838	697	445	646	634
AT1G17350	282	336	564	571	171	111	257	212
AT1G17360	840	814	1308	1090	243	192	337	344
AT1G17370	1241	1525	1838	1776	654	343	618	698
AT1G17410	426	448	672	517	148	134	195	201
AT1G17440	1767	1946	2138	1929	699	388	733	849
AT1G17450	1309	1583	1465	1350	476	260	654	503
AT1G17455	83	115	64	100	63	30	71	53
AT1G17460	482	563	88	113	187	138	108	103
AT1G17470	1354	1644	1765	1805	693	339	870	798
AT1G17500	1544	1897	1933	1622	434	267	419	441
AT1G17520	894	1148	1050	1193	719	411	713	658
AT1G17530	581	673	687	669	324	174	363	314
AT1G17540	581	673	687	669	324	174	363	314
AT1G17550	1382	1755	1672	1488	482	364	624	844
AT1G17580	3191	3792	3818	3780	1152	739	1389	1249
AT1G17620	32	47	55	30	9	14	11	10
AT1G17640	255	282	207	231	88	33	113	77
AT1G17650	61	110	94	134	32	23	46	51
AT1G17665	234	303	34	60	193	115	82	46
AT1G17680	2156	2671	2132	2273	1118	654	1255	1154
AT1G17690	1448	1860	1809	2033	829	470	941	766
AT1G17720	3126	3710	3930	3905	2147	1358	2347	2512
AT1G17730	735	817	1054	901	451	341	467	587
AT1G17760	1423	1737	1695	1710	562	461	735	719
AT1G17780	286	385	264	251	89	45	114	88
AT1G17790	845	925	1153	992	308	198	339	405
AT1G17820	606	737	784	696	273	91	306	305
AT1G17830	259	261	388	290	72	64	92	91
AT1G17840	362	403	467	399	129	53	141	129
AT1G17850	238	364	518	615	144	56	240	199
AT1G17880	435	649	697	788	290	165	369	354
AT1G17890	151	186	251	183	40	30	75	63
AT1G17930	437	552	612	483	138	89	198	169
AT1G17940	420	556	323	312	234	109	177	207
AT1G17970	161	247	371	427	434	84	331	257
AT1G17980	1388	1627	1958	1827	746	599	774	855
AT1G17990	227	213	290	237	124	59	93	75
AT1G18020	198	194	267	211	108	56	93	75
AT1G18030	947	1101	1439	1222	488	255	487	482
AT1G18040	130	142	195	193	28	25	74	73
AT1G18060	100	99	347	360	245	80	452	371
AT1G18070	2761	3379	3736	3530	1498	822	1459	1630
AT1G18080	701	926	1460	1436	828	411	786	831
AT1G18090	302	367	478	561	207	81	384	408
AT1G18150	938	986	1334	1273	432	265	518	547
AT1G18160	1983	2242	2490	2283	834	457	850	792
AT1G18170	130	141	160	174	53	27	77	77
AT1G18190	801	919	1310	1087	230	181	365	459
AT1G18210	134	144	176	159	47	29	37	43
AT1G18260	1139	1348	1480	1374	459	284	506	489
AT1G18270	4852	6244	5919	5567	3015	1320	2582	2287
AT1G18300	261	333	290	273	101	61	104	81
AT1G18320	63	64	127	109	42	33	65	80
AT1G18330	491	565	346	328	204	97	207	153
AT1G18335	390	448	505	649	237	126	431	400
AT1G18340	259	336	524	643	163	77	354	329
AT1G18360	62	79	53	47	48	35	35	30
AT1G18390	140	120	166	119	55	28	54	42
AT1G18415	181	182	343	312	68	39	95	73
AT1G18420	181	182	343	312	68	39	95	73
AT1G18440	173	232	359	339	84	47	133	116
AT1G18450	699	801	1269	1172	375	220	499	416
AT1G18460	1187	1524	1870	1771	561	248	598	508
AT1G18470	2464	2832	3003	2801	1388	715	953	995
AT1G18480	766	872	1087	941	813	612	749	825
AT1G18485	402	428	816	627	242	143	265	299
AT1G18490	129	191	274	252	88	28	157	129
AT1G18500	1500	1829	2155	2001	1163	702	744	642
AT1G18540	338	440	638	673	360	177	377	356
AT1G18550	155	229	197	168	57	45	64	84
AT1G18560	209	266	304	245	56	39	102	88
AT1G18580	571	648	806	709	186	102	218	205
AT1G18600	227	290	424	409	98	90	147	190
AT1G18610	469	653	1108	1078	346	142	486	415
AT1G18620	901	1186	1564	1428	476	186	531	425
AT1G18630	139	134	180	242	76	60	152	132
AT1G18640	474	597	689	724	362	250	462	443
AT1G18650	134	182	129	186	77	19	143	108
AT1G18660	1896	2402	2906	3197	1729	630	2157	2163
AT1G18670	513	680	1203	1028	278	133	358	365
AT1G18680	78	132	137	194	70	35	99	77
AT1G18690	329	390	599	547	266	156	253	237
AT1G18700	2266	3051	3714	3696	2054	1428	2015	2377
AT1G18720	576	792	873	893	488	282	464	464
AT1G18730	204	304	631	681	290	130	394	395
AT1G18735	204	304	631	681	290	130	394	395
AT1G18740	308	368	395	358	75	44	96	86
AT1G18750	119	168	189	219	174	102	177	157
AT1G18773	64	70	144	166	30	26	71	56
AT1G18800	35	59	48	75	19	13	29	27
AT1G18840	132	167	162	182	35	21	64	67
AT1G18850	107	103	250	190	116	43	111	128
AT1G18890	855	1083	1405	1191	270	217	275	369
AT1G18900	709	796	1470	1179	573	306	668	719
AT1G18910	929	1073	720	649	286	210	285	331
AT1G18950	1824	2354	2824	2958	1463	979	1970	1966
AT1G19000	538	808	930	1029	542	223	576	504
AT1G19010	430	521	671	705	247	141	317	322
AT1G19025	188	250	226	219	93	55	76	81
AT1G19070	222	232	329	382	107	59	147	101
AT1G19080	222	232	329	382	107	59	147	101
AT1G19100	1346	1704	2036	2159	819	442	997	863
AT1G19110	1582	1765	1844	1579	339	247	418	413
AT1G19120	407	479	625	610	163	87	187	206
AT1G19130	493	584	716	701	196	96	206	233
AT1G19140	195	204	637	512	211	96	425	362
AT1G19170	452	500	806	608	260	198	340	397
AT1G19220	949	1045	1317	1053	318	238	309	261
AT1G19230	563	736	1001	941	710	356	558	581
AT1G19240	563	736	1001	941	710	356	558	581
AT1G19270	1275	1582	1510	1427	480	335	470	520
AT1G19290	84	113	198	131	50	37	89	82
AT1G19310	335	389	301	286	183	110	121	150
AT1G19330	343	477	673	691	84	98	188	252
AT1G19340	54	63	55	74	26	21	45	60
AT1G19350	419	502	696	610	178	68	198	256
AT1G19360	562	688	813	713	407	298	404	425
AT1G19370	259	313	139	150	121	80	72	78
AT1G19394	865	970	914	762	394	234	277	308
AT1G19396	865	970	914	762	394	234	277	308
AT1G19397	865	970	914	762	394	234	277	308
AT1G19400	810	1090	831	861	562	187	375	355
AT1G19430	580	747	641	630	201	108	215	209
AT1G19440	204	244	421	277	125	85	142	151
AT1G19450	106	88	222	188	33	38	79	80
AT1G19480	339	443	678	601	279	118	347	325
AT1G19485	726	862	961	973	437	233	457	433
AT1G19490	444	485	373	360	196	108	263	272
AT1G19520	303	429	826	772	226	120	305	239
AT1G19570	158	145	252	152	72	45	82	89
AT1G19580	1030	1310	2024	1879	1077	597	1222	1280
AT1G19600	206	220	365	397	118	46	174	113
AT1G19650	104	133	269	270	73	34	131	118
AT1G19660	1025	1261	1175	1128	527	145	448	446
AT1G19680	448	611	647	625	248	115	300	264
AT1G19700	487	585	735	680	200	94	311	277
AT1G19710	47	46	76	70	15	8	19	23
AT1G19715	1719	2137	4017	3418	879	324	1108	1055
AT1G19720	1719	2137	4017	3418	879	324	1108	1055
AT1G19730	173	206	486	466	278	152	289	226
AT1G19740	742	972	1391	1363	1160	341	977	942
AT1G19770	683	855	830	714	237	166	241	228
AT1G19780	683	855	830	714	237	166	241	228
AT1G19800	229	273	339	303	98	43	132	104
AT1G19835	582	634	906	627	160	104	235	181
AT1G19860	555	755	1000	1068	465	204	627	590
AT1G19870	1128	1386	1543	1433	523	207	647	627
AT1G19880	1141	1457	1716	1641	676	311	740	744
AT1G19910	1581	1885	2148	2013	1049	623	1129	1164
AT1G19920	1581	1885	2148	2013	1049	623	1129	1164
AT1G19970	140	179	291	250	36	39	89	128
AT1G19980	311	368	364	353	70	56	118	104
AT1G19990	151	189	389	482	85	59	230	197
AT1G20020	248	306	583	607	278	70	351	287
AT1G20050	286	328	371	334	93	38	93	84
AT1G20090	1116	1248	1635	1374	604	331	534	530
AT1G20100	1061	1308	1248	1315	699	438	669	709
AT1G20110	2913	3408	3726	3435	1710	1109	1581	1927
AT1G20200	1492	1800	1980	1849	914	464	890	923
AT1G20220	413	583	804	917	286	156	436	358
AT1G20225	527	634	610	599	266	130	360	321
AT1G20260	1813	2217	2054	2064	1271	721	1418	1362
AT1G20270	363	495	452	502	111	110	190	186
AT1G20300	162	162	362	321	250	96	195	229
AT1G20330	74	68	126	102	32	20	40	25
AT1G20340	138	209	372	352	188	68	137	123
AT1G20370	254	328	644	605	416	151	502	490
AT1G20410	251	277	361	405	113	47	164	176
AT1G20430	65	88	151	148	38	25	76	50
AT1G20460	1009	1248	1212	1192	806	596	801	910
AT1G20510	342	349	405	363	125	107	109	210
AT1G20540	357	474	806	733	160	89	246	265
AT1G20560	531	506	772	595	185	98	230	223
AT1G20575	401	516	512	565	259	176	305	243
AT1G20580	603	782	803	950	517	288	567	586
AT1G20620	316	464	677	518	152	65	161	115
AT1G20630	207	256	265	283	169	71	123	108
AT1G20640	463	500	556	435	92	75	164	160
AT1G20650	209	244	251	274	74	32	105	84
AT1G20670	1014	1265	1517	1379	339	249	511	525
AT1G20690	202	272	230	293	177	67	206	180
AT1G20691	202	272	230	293	177	67	206	180
AT1G20693	734	975	638	808	501	158	407	359
AT1G20696	824	1066	737	837	506	208	471	439
AT1G20760	3359	4107	4502	4158	1661	944	1825	1821
AT1G20770	3359	4107	4502	4158	1661	944	1825	1821
AT1G20780	1589	1615	2029	1522	455	280	460	428
AT1G20810	326	395	601	566	193	69	217	164
AT1G20816	169	185	231	259	56	37	80	113
AT1G20830	504	655	761	744	438	224	558	578
AT1G20840	174	247	229	191	55	39	75	51
AT1G20880	1216	1610	1303	1240	569	330	586	562
AT1G20890	134	183	140	174	65	39	87	87
AT1G20900	42	57	32	35	45	14	24	20
AT1G20910	1201	1535	1409	1582	889	379	1007	936
AT1G20920	1710	2004	2418	2009	451	240	604	536
AT1G20950	282	368	565	633	123	70	215	196
AT1G20960	3337	4108	4724	4242	1640	824	1702	1599
AT1G20970	2027	1951	3480	2460	415	343	645	505
AT1G20980	2324	2609	3096	2657	650	369	719	761
AT1G21000	109	179	212	191	70	30	80	63
AT1G21060	312	365	302	336	99	48	99	117
AT1G21065	320	425	487	565	170	76	202	184
AT1G21070	283	341	566	378	100	84	117	140
AT1G21080	3162	3897	3956	3928	2783	2024	2553	2877
AT1G21160	1175	1208	1291	1165	295	198	428	328
AT1G21170	1013	1152	1409	1432	526	304	688	575
AT1G21190	345	393	473	520	282	142	300	310
AT1G21200	1018	1307	950	886	304	210	261	316
AT1G21280	102	104	216	145	38	15	51	54
AT1G21350	477	505	558	621	237	232	273	338
AT1G21370	413	538	513	477	135	105	139	182
AT1G21380	1597	1864	1744	1659	750	464	637	691
AT1G21390	119	181	153	152	63	31	66	72
AT1G21400	393	557	524	437	314	99	191	152
AT1G21410	895	1164	1429	1376	702	197	956	998
AT1G21450	1183	1434	1493	1399	773	376	721	772
AT1G21480	378	460	622	644	206	99	256	277
AT1G21560	208	256	396	373	100	36	144	130
AT1G21580	3948	4422	4986	4574	2007	1145	2149	2109
AT1G21590	726	998	1299	1247	344	164	476	443
AT1G21600	1154	1650	1535	1680	1525	539	1261	1145
AT1G21610	1817	2244	2447	2565	1859	700	1553	1395
AT1G21630	4471	4942	5853	5089	3067	1869	3329	3241
AT1G21640	1278	1435	2231	1950	689	275	774	665
AT1G21650	1471	1636	2419	2111	749	324	857	734
AT1G21651	193	201	188	161	60	49	83	69
AT1G21660	2293	2473	3146	2652	1210	717	1383	1291
AT1G21690	238	345	341	390	166	78	180	181
AT1G21700	1389	1648	2127	1879	913	537	1216	1201
AT1G21710	159	214	293	271	91	46	133	129
AT1G21720	915	1108	1252	1302	707	396	856	827
AT1G21730	1838	2257	1912	1942	1104	525	971	966
AT1G21740	229	319	366	335	106	53	153	153
AT1G21750	805	1041	738	771	347	187	307	274
AT1G21760	926	1107	1128	1166	560	303	629	560
AT1G21780	603	701	668	730	525	202	507	531
AT1G21790	63	72	91	115	50	31	70	72
AT1G21840	78	137	138	130	36	25	52	43
AT1G21880	173	155	171	163	84	45	97	120
AT1G21900	545	656	836	720	243	212	254	311
AT1G21920	320	388	505	437	180	45	186	139
AT1G21930	203	264	291	378	120	95	199	150
AT1G21980	1076	1151	994	787	186	157	261	253
AT1G22020	2086	2312	2565	2279	978	525	963	894
AT1G22040	558	662	660	543	142	101	182	211
AT1G22050	204	261	239	295	149	92	185	173
AT1G22060	1733	1953	2609	2405	635	373	940	957
AT1G22070	245	333	279	322	139	81	183	157
AT1G22140	209	213	222	255	89	65	84	81
AT1G22180	485	597	261	242	144	129	130	171
AT1G22200	1287	1533	1652	1728	777	509	929	1015
AT1G22270	280	324	375	418	261	115	192	236
AT1G22280	614	823	796	779	200	141	212	202
AT1G22300	1494	1918	1881	1874	746	482	732	804
AT1G22310	693	868	1129	1036	443	295	481	533
AT1G22403	130	149	293	264	273	193	248	278
AT1G22410	189	269	846	728	243	229	462	529
AT1G22430	77	84	94	124	40	10	49	35
AT1G22450	871	1089	1358	1264	382	205	462	421
AT1G22510	654	864	1118	1176	568	476	383	643
AT1G22520	492	656	801	799	650	395	680	743
AT1G22530	526	524	747	463	197	95	162	139
AT1G22540	216	185	365	276	87	52	140	161
AT1G22550	34	38	58	42	9	5	16	15
AT1G22570	272	257	469	315	142	74	87	113
AT1G22610	843	1034	1119	918	244	89	240	207
AT1G22620	2023	2472	2380	2493	1567	696	1535	1548
AT1G22660	698	830	1094	1198	524	224	601	578
AT1G22700	458	734	928	1004	493	149	677	573
AT1G22730	562	629	720	625	140	95	220	178
AT1G22740	133	150	166	151	89	32	84	45
AT1G22750	485	622	1037	1234	582	233	873	820
AT1G22770	3174	3364	2001	1800	1432	699	1357	1324
AT1G22780	581	782	1075	1113	781	418	769	860
AT1G22790	450	592	624	594	189	101	200	212
AT1G22800	152	163	335	305	56	66	106	104
AT1G22830	247	254	307	225	75	59	83	109
AT1G22840	749	903	958	818	424	223	317	352
AT1G22850	1778	2140	2676	2354	1666	574	1656	1666
AT1G22860	2612	3073	4053	3492	1714	1024	1812	1925
AT1G22870	2048	2409	2698	2381	774	764	876	1070
AT1G22880	612	670	1071	821	496	277	377	406
AT1G22882	1010	1027	1426	988	295	186	264	273
AT1G22910	109	146	135	185	75	43	48	54
AT1G22920	777	944	1142	1043	416	210	434	426
AT1G22930	2142	2447	2937	2292	660	394	724	737
AT1G22940	493	611	606	632	271	120	302	290
AT1G22950	171	252	382	409	89	48	217	191
AT1G22960	442	515	730	652	378	165	392	384
AT1G22970	259	274	406	370	100	53	104	108
AT1G23020	179	218	334	286	85	55	114	104
AT1G23030	526	517	862	664	200	92	232	216
AT1G23180	415	446	528	522	319	183	365	403
AT1G23190	1145	1475	1403	1526	767	338	861	865
AT1G23220	315	348	602	604	390	262	467	429
AT1G23230	879	957	1326	1161	348	230	573	419
AT1G23260	727	929	1031	1086	504	294	612	639
AT1G23280	171	233	462	508	212	106	256	249
AT1G23290	350	476	520	531	190	114	231	236
AT1G23300	350	476	520	531	190	114	231	236
AT1G23310	932	1106	1733	1586	878	276	730	739
AT1G23330	142	169	195	200	87	37	126	116
AT1G23360	425	520	822	842	272	170	361	328
AT1G23380	369	507	169	241	206	79	172	150
AT1G23400	642	804	1064	1104	502	120	655	609
AT1G23440	1127	1295	1250	1183	558	311	591	537
AT1G23465	69	89	152	187	59	47	117	88
AT1G23480	184	212	313	253	69	64	87	91
AT1G23490	943	1096	1485	1138	554	272	474	500
AT1G23740	187	198	323	250	105	41	142	103
AT1G23780	730	860	1027	886	761	414	802	803
AT1G23820	553	775	586	805	767	323	723	666
AT1G23860	640	764	983	867	500	166	420	367
AT1G23870	1160	1454	2057	1654	522	227	499	494
AT1G23880	24	27	51	45	11	8	18	20
AT1G23900	3263	3987	3540	3557	1850	1272	2074	2108
AT1G23950	215	267	214	203	76	50	84	54
AT1G23960	470	570	501	493	126	73	140	95
AT1G23970	188	241	163	183	27	30	39	34
AT1G23980	61	56	104	105	27	16	46	43
AT1G24030	1324	1585	2054	2134	923	408	1041	1036
AT1G24040	1324	1585	2054	2134	923	408	1041	1036
AT1G24050	625	813	801	833	562	427	581	568
AT1G24095	51	60	64	99	47	28	71	108
AT1G24100	231	244	318	255	70	41	103	74
AT1G24120	905	1012	1225	1047	497	212	605	638
AT1G24150	90	72	220	141	38	22	59	38
AT1G24160	852	1042	1301	1213	345	171	391	356
AT1G24170	368	421	665	548	131	99	152	143
AT1G24180	1406	1669	1881	1552	1100	766	933	1084
AT1G24190	2846	3199	3166	2812	897	512	1027	931
AT1G24240	162	207	143	176	94	30	126	91
AT1G24265	158	166	253	300	181	81	428	361
AT1G24267	1593	1984	2084	2104	1083	526	1120	1025
AT1G24300	2711	3107	3971	3431	1327	683	1421	1361
AT1G24310	104	122	138	177	80	45	98	101
AT1G24330	348	369	744	561	238	184	285	341
AT1G24340	1056	1298	2279	2038	1054	576	1359	1386
AT1G24350	1316	1666	2276	2128	938	557	1157	1180
AT1G24360	725	899	1257	1219	439	229	508	502
AT1G24440	644	799	820	802	678	199	619	566
AT1G24460	2318	2577	3255	2726	748	455	869	903
AT1G24490	558	653	708	792	284	170	422	370
AT1G24510	887	1093	1524	1413	501	239	565	562
AT1G24560	1806	2053	2204	2116	1226	644	1314	1264
AT1G24610	320	395	651	543	151	93	259	220
AT1G24706	7415	9200	9324	9522	5873	3212	5864	5759
AT1G24764	171	244	181	238	48	32	81	75
AT1G24793	219	246	292	264	126	132	168	135
AT1G24800	764	788	880	704	333	296	350	349
AT1G24822	803	980	780	938	619	491	561	560
AT1G24880	1081	1278	1082	1217	768	648	738	720
AT1G24881	684	736	749	690	307	246	325	309
AT1G24909	684	736	749	690	307	246	325	309
AT1G24996	1067	1279	1027	1191	795	602	787	715
AT1G25054	1229	1455	1194	1383	883	707	885	833
AT1G25055	514	568	552	482	252	213	246	224
AT1G25097	763	965	771	960	625	504	588	538
AT1G25098	763	965	771	960	625	504	588	538
AT1G25145	279	285	326	298	122	141	148	168
AT1G25150	700	723	723	685	278	291	319	339
AT1G25155	700	723	723	685	278	291	319	339
AT1G25175	925	1141	846	1077	670	547	654	638
AT1G25210	307	334	391	355	151	159	186	201
AT1G25211	879	896	949	815	351	274	358	352
AT1G25220	1067	1132	1278	1182	441	384	514	531
AT1G25260	239	390	600	677	294	104	329	303
AT1G25280	1243	1476	1307	1413	519	289	575	542
AT1G25290	111	140	174	182	41	23	64	45
AT1G25320	102	128	56	75	25	22	40	48
AT1G25350	1480	1795	2461	2388	926	533	984	984
AT1G25380	2016	2371	2174	1991	773	410	798	818
AT1G25390	2016	2371	2174	1991	773	410	798	818
AT1G25420	653	779	1129	1015	428	206	455	499
AT1G25470	268	369	427	362	118	69	133	92
AT1G25472	268	369	427	362	118	69	133	92
AT1G25480	252	414	207	229	174	75	127	161
AT1G25490	1528	1898	2452	2251	641	437	985	866
AT1G25500	226	276	290	275	161	47	204	140
AT1G25520	461	587	670	630	331	130	420	352
AT1G25540	2051	2417	2513	2453	1128	548	1184	1018
AT1G25570	989	1330	1618	1693	443	185	656	716
AT1G25580	642	741	691	594	402	159	314	365
AT1G25682	1346	1632	1692	1606	820	519	734	892
AT1G26090	173	201	231	204	65	31	85	84
AT1G26110	2011	2312	2799	2516	1061	444	1055	1084
AT1G26120	793	892	988	1041	399	178	422	355
AT1G26130	60	67	97	104	49	38	101	88
AT1G26150	390	428	841	726	213	93	324	305
AT1G26160	1140	1301	1627	1437	1195	733	1270	1331
AT1G26170	1187	1383	1629	1890	750	405	920	764
AT1G26180	339	394	639	597	143	78	286	219
AT1G26190	780	934	1124	1013	314	151	375	350
AT1G26218	228	294	457	391	105	49	147	117
AT1G26220	228	294	457	391	105	49	147	117
AT1G26230	508	595	914	795	223	103	418	317
AT1G26270	816	994	1360	1070	325	128	323	283
AT1G26290	662	767	821	786	222	198	309	278
AT1G26300	933	1054	1097	1119	302	276	426	378
AT1G26340	705	914	917	1031	654	383	696	686
AT1G26370	915	1101	1349	1241	356	193	473	372
AT1G26440	403	478	342	319	168	71	171	133
AT1G26460	521	715	1196	1086	405	184	509	487
AT1G26470	277	423	391	470	187	127	226	198
AT1G26520	93	126	175	194	48	27	68	77
AT1G26550	476	674	683	737	297	148	311	301
AT1G26570	132	156	220	176	61	27	66	68
AT1G26580	1255	1544	1671	1517	743	454	759	690
AT1G26620	218	239	225	230	90	53	90	73
AT1G26630	891	1053	1074	1085	672	367	610	619
AT1G26640	251	322	399	395	87	53	152	173
AT1G26650	277	330	463	393	93	61	139	135
AT1G26660	281	327	307	351	250	169	244	212
AT1G26665	357	445	180	173	138	74	74	84
AT1G26670	861	1043	1015	1048	573	475	701	741
AT1G26690	592	803	505	557	406	377	487	603
AT1G26740	178	263	332	417	313	156	321	341
AT1G26750	96	141	193	207	69	40	97	108
AT1G26761	73	49	259	197	96	26	143	116
AT1G26810	182	271	380	375	54	41	102	108
AT1G26830	1089	1206	1481	1205	499	240	619	561
AT1G26850	1167	1519	1639	1474	376	242	442	424
AT1G26880	416	551	704	837	458	278	521	531
AT1G26900	374	382	648	451	192	172	169	223
AT1G26910	130	147	411	394	178	96	346	297
AT1G26930	81	85	163	158	46	43	48	40
AT1G26940	184	208	297	246	94	32	98	61
AT1G27000	1039	1263	1288	1290	466	237	445	449
AT1G27070	739	878	985	924	288	182	339	328
AT1G27090	935	1151	1361	1357	1122	382	952	1051
AT1G27100	327	385	537	394	166	90	122	118
AT1G27110	35	26	48	47	17	6	18	22
AT1G27120	117	180	333	269	65	29	80	86
AT1G27150	1030	1416	1165	1346	460	202	529	416
AT1G27170	756	779	390	310	383	175	268	254
AT1G27180	499	556	456	361	145	86	177	153
AT1G27190	997	1203	1351	1252	436	150	534	563
AT1G27200	520	547	626	496	133	65	180	138
AT1G27210	222	249	344	335	91	73	99	106
AT1G27290	341	420	478	471	279	126	177	200
AT1G27300	1290	1558	1898	1746	1267	650	1248	1249
AT1G27310	898	1106	1352	1291	1042	564	1068	1096
AT1G27320	3034	3669	4296	3782	2003	872	1898	1944
AT1G27330	274	357	378	383	147	92	153	188
AT1G27340	758	896	1333	1075	441	217	565	535
AT1G27350	568	708	835	778	393	244	408	502
AT1G27360	472	550	605	511	321	179	337	301
AT1G27370	981	1140	1099	936	572	260	635	612
AT1G27385	855	1107	983	1068	643	423	665	730
AT1G27390	429	533	695	786	241	186	373	281
AT1G27400	392	535	880	882	508	232	518	574
AT1G27430	2443	2883	3650	3089	1197	501	1365	1217
AT1G27435	234	325	587	533	364	223	440	476
AT1G27440	227	281	585	612	182	118	251	286
AT1G27450	476	640	754	739	312	158	356	389
AT1G27460	413	440	997	607	84	70	140	137
AT1G27470	615	757	1135	1138	434	241	491	401
AT1G27480	158	201	485	487	171	69	336	287
AT1G27500	191	192	267	184	52	59	71	49
AT1G27510	1374	1862	1926	1965	1016	450	1150	1114
AT1G27520	1607	1917	2212	2075	754	387	823	789
AT1G27530	472	616	691	679	555	305	668	648
AT1G27540	662	772	853	690	320	161	340	267
AT1G27580	373	399	501	372	192	96	179	158
AT1G27590	3559	4532	5314	5733	2179	1151	2683	2720
AT1G27595	3559	4532	5314	5733	2179	1151	2683	2720
AT1G27600	1774	2026	2271	1880	1188	709	960	1028
AT1G27630	1327	1561	1171	1048	944	518	809	705
AT1G27640	870	1072	1124	1006	389	196	359	312
AT1G27650	870	1072	1124	1006	389	196	359	312
AT1G27680	72	76	78	97	103	40	83	115
AT1G27690	356	471	480	434	148	59	166	161
AT1G27695	141	197	189	211	127	43	124	108
AT1G27700	283	297	766	594	133	87	263	236
AT1G27720	32	34	67	68	31	29	42	85
AT1G27750	1457	1628	2158	1983	889	560	1068	1032
AT1G27752	2636	3282	3103	3291	1924	1161	2031	2166
AT1G27760	1028	1246	963	951	255	155	360	350
AT1G27770	1715	1819	2511	1824	644	442	600	679
AT1G27840	1122	1393	1748	1823	956	374	1106	1084
AT1G27850	1511	1915	2469	2424	707	331	1068	944
AT1G27900	998	1164	1237	1318	612	305	705	572
AT1G27910	1224	1248	1918	1579	592	312	621	553
AT1G27920	663	869	866	899	442	285	487	512
AT1G27921	663	869	866	899	442	285	487	512
AT1G27960	679	775	684	684	315	175	320	271
AT1G27970	571	606	840	801	615	363	531	567
AT1G27980	1818	2179	1763	1815	1008	505	785	721
AT1G28050	807	937	381	360	251	177	151	141
AT1G28060	1537	1861	2302	2043	845	350	901	799
AT1G28090	626	733	743	874	359	163	455	422
AT1G28100	242	323	313	354	103	34	121	98
AT1G28120	1209	1522	1595	1528	557	233	728	751
AT1G28140	338	346	598	541	305	107	329	309
AT1G28150	127	166	160	183	98	29	95	69
AT1G28200	1182	1522	1402	1348	881	632	758	988
AT1G28210	125	134	177	233	188	123	254	217
AT1G28240	2401	2676	3311	3057	1654	1121	1679	1996
AT1G28250	322	450	541	676	219	225	351	337
AT1G28260	1110	1246	1105	988	466	198	335	253
AT1G28280	176	241	261	242	83	46	82	87
AT1G28320	1850	2055	2417	2155	828	380	887	807
AT1G28330	176	236	170	157	166	55	91	79
AT1G28340	1074	1221	1695	1679	550	244	733	723
AT1G28350	1024	1223	2096	2093	682	415	988	966
AT1G28380	930	1103	1519	1328	436	245	456	494
AT1G28395	151	196	564	643	236	145	438	419
AT1G28410	426	586	814	841	357	201	556	576
AT1G28420	3387	4130	4259	4148	1775	891	1957	1943
AT1G28440	606	801	894	734	216	96	191	228
AT1G28490	814	966	1212	1055	415	330	527	517
AT1G28510	933	1199	1358	1425	935	585	1234	1154
AT1G28520	792	826	1104	839	257	154	262	323
AT1G28530	89	85	151	170	110	40	129	139
AT1G28540	421	560	472	562	396	263	421	389
AT1G28560	84	102	107	160	55	39	74	63
AT1G28580	427	646	570	554	152	106	228	182
AT1G28610	16	21	18	18	4	4	40	41
AT1G28670	36	66	45	39	14	6	15	16
AT1G28680	306	396	301	231	76	48	125	80
AT1G28685	306	396	301	231	76	48	125	80
AT1G28760	169	189	293	247	72	62	99	103
AT1G28960	2724	3517	1676	1766	1267	793	1139	1400
AT1G29030	151	134	202	227	166	119	235	222
AT1G29040	153	201	292	261	116	87	147	146
AT1G29060	722	1007	863	924	472	406	639	624
AT1G29070	570	792	1083	1024	730	199	739	635
AT1G29120	2151	2762	2511	2558	1864	1060	1981	2040
AT1G29150	1088	1258	1202	1113	564	382	595	597
AT1G29170	56	83	77	104	55	25	67	90
AT1G29220	747	870	905	892	533	343	583	573
AT1G29250	84	140	186	279	75	59	142	118
AT1G29260	859	1065	1052	1035	727	489	737	719
AT1G29310	479	569	884	810	129	100	256	234
AT1G29320	186	259	535	522	415	196	430	408
AT1G29330	1841	2158	2002	1625	975	1037	701	1100
AT1G29340	1204	1348	1693	1305	481	221	482	497
AT1G29350	2951	3485	3311	3445	2530	1586	2411	2417
AT1G29355	286	285	340	267	52	38	48	68
AT1G29357	286	285	340	267	52	38	48	68
AT1G29370	3177	3717	3626	3662	2803	1764	2666	2659
AT1G29380	790	1078	1333	1262	653	288	698	925
AT1G29390	790	1078	1333	1262	653	288	698	925
AT1G29400	1510	1823	2406	2150	699	306	766	644
AT1G29410	69	61	127	105	19	13	30	38
AT1G29418	143	168	258	346	132	63	126	112
AT1G29465	86	90	91	134	49	34	63	48
AT1G29470	732	839	1093	1014	193	112	282	245
AT1G29530	248	355	903	956	290	87	480	472
AT1G29550	105	126	197	176	88	46	128	138
AT1G29690	1679	1951	2303	2047	974	623	865	1051
AT1G29700	176	199	655	756	358	120	575	613
AT1G29710	279	322	489	454	341	169	334	288
AT1G29750	478	597	826	965	241	175	408	365
AT1G29760	1245	1364	1457	1275	887	506	761	747
AT1G29770	101	82	75	63	36	16	25	39
AT1G29780	979	1207	1097	1328	627	333	712	689
AT1G29785	979	1207	1097	1328	627	333	712	689
AT1G29790	493	645	747	739	317	136	432	399
AT1G29800	1041	1214	1313	1130	396	199	457	433
AT1G29810	277	294	396	347	137	84	177	180
AT1G29820	304	374	562	546	174	99	234	216
AT1G29840	204	283	469	529	82	72	158	173
AT1G29850	1082	1423	1400	1586	622	494	707	902
AT1G29880	886	1143	1758	1681	930	364	954	977
AT1G29890	513	677	891	954	253	129	456	438
AT1G29900	542	622	1341	1177	335	163	432	386
AT1G29940	1040	1338	2473	2941	1722	826	1783	1646
AT1G29950	517	675	861	800	321	136	409	420
AT1G29951	517	675	861	800	321	136	409	420
AT1G29952	517	675	861	800	321	136	409	420
AT1G29965	353	392	613	600	258	123	304	281
AT1G29970	1275	1614	1863	1955	1152	820	1187	1347
AT1G29990	605	808	780	924	478	241	500	520
AT1G30000	1937	2346	2849	2778	1246	826	1428	1577
AT1G30010	619	711	1016	864	331	256	403	460
AT1G30070	274	253	150	141	131	146	110	131
AT1G30090	549	621	798	661	339	176	361	332
AT1G30110	123	232	123	174	113	34	85	84
AT1G30120	505	650	782	741	530	197	447	442
AT1G30130	616	897	760	805	448	173	520	449
AT1G30200	1160	1278	1546	1284	815	285	691	645
AT1G30210	698	1020	988	1107	401	213	421	372
AT1G30230	866	1242	1328	1484	622	254	579	596
AT1G30240	333	481	834	1016	652	286	729	646
AT1G30270	1366	1718	1195	1294	526	327	485	447
AT1G30290	593	687	904	803	276	131	342	316
AT1G30300	471	559	643	597	175	108	266	256
AT1G30320	248	345	346	373	158	48	203	158
AT1G30330	566	645	614	546	206	112	248	164
AT1G30360	728	825	1108	878	331	114	357	273
AT1G30380	12	17	64	49	18	5	18	20
AT1G30400	4103	5176	5044	5128	2634	1037	2512	2385
AT1G30410	800	891	1032	972	411	187	502	390
AT1G30440	1037	1132	1652	1284	437	244	506	437
AT1G30450	2392	2881	3663	3469	1494	1066	1652	1671
AT1G30460	574	750	807	936	536	309	590	602
AT1G30470	5096	5999	6216	6505	3850	2249	4181	4406
AT1G30480	842	1059	1305	1267	981	509	965	997
AT1G30490	1182	1402	1603	1446	388	263	480	400
AT1G30500	297	384	231	221	78	64	116	120
AT1G30520	240	268	720	623	139	42	220	163
AT1G30540	876	971	904	784	610	337	553	511
AT1G30550	331	508	502	583	174	128	276	259
AT1G30570	837	923	1331	1141	270	134	404	379
AT1G30580	1752	2090	2489	2492	1217	627	1294	1237
AT1G30590	1632	2063	2101	2207	804	434	1003	1028
AT1G30610	738	992	1162	1286	323	144	463	373
AT1G30620	1034	1226	882	738	333	364	272	304
AT1G30630	1017	1211	1538	1406	748	495	768	842
AT1G30640	1972	2330	2338	2171	823	640	727	934
AT1G30650	113	122	79	72	67	26	88	35
AT1G30680	84	82	137	182	88	68	144	128
AT1G30690	82	94	72	109	27	35	53	37
AT1G30755	385	466	325	313	122	90	140	103
AT1G30810	1009	1098	1178	1051	267	206	314	256
AT1G30820	148	222	283	245	94	45	77	78
AT1G30825	370	537	796	796	230	124	347	327
AT1G30845	43	51	50	72	15	9	25	35
AT1G30880	287	380	496	535	214	125	260	251
AT1G30890	696	819	1024	947	452	318	533	679
AT1G30910	484	563	554	487	274	147	271	237
AT1G30960	120	93	158	218	84	57	249	155
AT1G30970	1671	2049	2108	2145	1334	766	1354	1248
AT1G31010	31	30	67	60	47	14	37	27
AT1G31020	278	334	377	364	191	123	230	227
AT1G31070	198	243	185	238	102	71	114	168
AT1G31120	652	768	675	668	323	136	364	321
AT1G31130	954	1099	1132	1108	645	411	523	643
AT1G31150	200	206	384	291	77	74	98	118
AT1G31160	213	209	422	381	127	67	186	185
AT1G31170	353	420	566	596	397	166	341	396
AT1G31175	321	405	541	477	181	99	241	217
AT1G31180	199	259	495	431	121	47	144	102
AT1G31190	321	400	764	708	318	129	422	397
AT1G31220	425	537	527	605	281	167	344	355
AT1G31230	318	360	448	381	120	65	146	133
AT1G31258	305	383	260	271	223	167	210	215
AT1G31280	852	922	438	292	232	148	209	189
AT1G31300	1132	1314	1809	1658	513	307	670	687
AT1G31330	293	386	740	569	339	94	322	270
AT1G31340	436	630	834	759	331	214	387	427
AT1G31360	586	634	919	934	312	225	429	427
AT1G31410	509	621	1102	899	364	209	401	378
AT1G31420	2239	2467	3102	2855	1177	582	1258	1302
AT1G31440	608	730	943	945	507	239	641	586
AT1G31470	350	402	391	335	191	135	206	191
AT1G31480	2982	3171	3611	3053	1032	738	1105	1008
AT1G31485	3026	3221	3662	3074	1041	745	1125	1017
AT1G31490	3026	3221	3662	3074	1041	745	1125	1017
AT1G31500	720	940	859	1079	430	232	564	556
AT1G31540	476	528	1019	884	315	175	286	351
AT1G31600	1026	1109	1157	1279	667	418	653	683
AT1G31650	308	502	813	969	385	117	437	398
AT1G31660	196	228	451	563	221	102	271	289
AT1G31730	2408	2750	3267	2857	1002	561	1129	1297
AT1G31780	993	1120	1588	1306	794	482	884	895
AT1G31800	370	436	1091	1247	325	130	723	595
AT1G31810	1215	1586	1708	1790	465	328	674	561
AT1G31812	417	585	618	686	333	208	329	307
AT1G31814	506	513	825	719	326	193	410	358
AT1G31817	203	241	398	324	161	95	214	195
AT1G31830	444	510	381	322	118	67	167	159
AT1G31835	62	72	104	112	49	16	47	50
AT1G31850	599	762	419	412	206	86	174	202
AT1G31860	383	529	960	1224	553	291	651	678
AT1G31870	715	772	975	856	349	210	413	335
AT1G31910	2072	2619	3355	3356	1333	767	1587	1533
AT1G31920	2426	3065	4104	3977	1471	844	1769	1679
AT1G31930	855	1003	917	834	261	154	280	261
AT1G31940	146	212	275	268	90	56	135	107
AT1G31970	385	490	794	913	303	141	337	343
AT1G32050	1743	2178	2368	2447	1281	679	1138	1304
AT1G32060	269	372	621	616	276	78	269	254
AT1G32070	270	330	436	499	181	58	230	173
AT1G32080	369	428	503	487	146	49	215	193
AT1G32090	1249	1438	654	528	334	179	237	190
AT1G32120	791	1110	1048	1284	594	359	814	804
AT1G32130	1280	1471	1594	1481	390	203	498	409
AT1G32150	1235	1709	2104	2022	680	386	757	874
AT1G32160	474	612	1035	914	609	204	616	588
AT1G32190	105	98	84	86	160	56	71	78
AT1G32200	1204	1360	2309	2028	1231	574	1068	1261
AT1G32210	693	908	1187	1218	601	298	715	737
AT1G32220	99	117	294	279	126	59	184	144
AT1G32230	2736	3110	3334	3137	1414	617	1290	1363
AT1G32240	34	37	33	39	39	15	50	29
AT1G32260	126	138	158	140	79	46	92	86
AT1G32310	85	113	124	153	52	35	61	52
AT1G32330	1169	1669	1320	1563	828	631	1136	1088
AT1G32340	713	810	866	715	205	129	231	178
AT1G32360	1256	1551	1950	1819	1620	789	1410	1584
AT1G32370	601	696	864	788	401	276	476	464
AT1G32380	136	146	267	305	108	70	177	138
AT1G32400	1883	2184	2162	2195	1094	789	1191	1279
AT1G32410	540	595	679	630	275	162	261	264
AT1G32440	448	519	1034	1028	361	119	571	402
AT1G32460	362	502	432	390	221	122	150	199
AT1G32470	111	130	317	270	106	27	98	86
AT1G32490	2467	2834	3201	3423	1617	934	1698	1634
AT1G32500	482	622	802	834	731	329	760	725
AT1G32520	46	41	94	104	47	24	50	46
AT1G32530	1695	1865	2280	2054	1249	797	1270	1179
AT1G32550	546	830	1182	1389	906	220	1321	1245
AT1G32580	251	317	436	516	248	114	259	242
AT1G32583	176	190	405	631	240	103	404	434
AT1G32610	98	144	227	190	78	37	97	95
AT1G32630	164	247	252	230	58	43	77	86
AT1G32700	497	643	733	821	378	125	324	263
AT1G32730	111	155	277	283	122	48	222	216
AT1G32750	4812	5466	6135	5793	3453	2074	3734	3574
AT1G32790	1007	1206	1265	1047	425	211	387	406
AT1G32810	1904	2064	2553	2139	1461	797	1478	1418
AT1G32870	262	332	394	353	168	84	241	199
AT1G32930	92	147	107	140	99	49	73	61
AT1G32940	670	777	900	829	314	178	453	367
AT1G32990	388	600	807	952	428	137	621	556
AT1G33040	158	223	267	280	106	42	173	180
AT1G33050	1471	1851	2518	2202	751	298	752	797
AT1G33060	689	873	1115	1073	498	168	552	559
AT1G33110	148	150	343	332	123	80	188	173
AT1G33120	634	834	963	1006	865	531	793	809
AT1G33140	700	933	1179	1097	987	599	932	930
AT1G33230	1256	1490	1547	1571	1055	701	1089	1194
AT1G33240	122	119	158	126	47	19	56	35
AT1G33250	651	717	789	607	258	164	232	175
AT1G33265	105	163	82	116	39	26	35	52
AT1G33270	692	816	920	816	326	171	442	390
AT1G33290	373	434	600	530	156	96	222	178
AT1G33330	486	556	473	555	257	128	343	264
AT1G33360	1075	1401	1319	1318	426	247	491	503
AT1G33390	342	445	496	496	190	104	227	190
AT1G33400	903	1085	1357	1417	520	206	588	574
AT1G33410	1177	1374	2717	2854	1286	636	1619	1443
AT1G33415	1846	2165	2123	1927	826	449	942	868
AT1G33420	1699	1978	2030	1816	780	428	882	826
AT1G33430	147	187	93	111	46	21	60	42
AT1G33470	469	613	564	533	191	145	227	213
AT1G33480	112	151	212	268	84	30	291	335
AT1G33490	777	865	1201	1119	736	316	730	661
AT1G33520	927	1015	1212	1032	505	297	486	495
AT1G33560	491	588	1291	1071	277	119	317	370
AT1G33680	2315	2639	3371	3115	1692	802	1742	1723
AT1G33700	2315	2639	3371	3115	1692	802	1742	1723
AT1G33780	435	452	655	501	177	96	221	160
AT1G33810	653	892	977	1129	639	264	896	770
AT1G33970	317	377	314	315	156	59	110	115
AT1G33980	1705	1906	2127	1991	826	438	864	855
AT1G33990	950	1312	1401	1682	665	295	833	713
AT1G34000	950	1312	1401	1682	665	295	833	713
AT1G34010	172	220	510	535	224	58	352	344
AT1G34020	946	1231	1605	1499	603	263	726	754
AT1G34030	729	880	1240	1125	714	358	779	760
AT1G34110	445	597	526	410	129	83	147	125
AT1G34120	474	558	570	572	218	138	312	281
AT1G34130	864	1046	1592	1421	382	175	567	561
AT1G34150	992	1191	1520	1385	538	459	530	599
AT1G34180	43	68	20	41	15	12	14	6
AT1G34190	1962	2275	2468	2213	687	363	762	751
AT1G34200	376	486	533	486	232	141	260	234
AT1G34210	1075	1252	1350	1445	814	403	847	724
AT1G34220	1372	1665	1657	1579	745	506	936	790
AT1G34260	2287	2479	3234	2403	686	553	832	785
AT1G34270	760	922	1066	889	367	246	422	499
AT1G34300	1249	1387	1493	1213	1182	794	931	1115
AT1G34320	1415	1935	2123	2061	583	299	680	673
AT1G34340	204	241	374	419	111	94	217	272
AT1G34350	320	480	650	814	284	216	353	469
AT1G34360	479	652	613	771	597	307	630	513
AT1G34370	772	911	1007	857	263	127	282	245
AT1G34420	1584	1810	2022	1663	1070	511	797	833
AT1G34430	1468	1721	1931	1606	1042	500	772	805
AT1G34470	723	911	1032	1080	600	263	714	669
AT1G34550	2058	2331	3664	3259	1395	1042	1781	2047
AT1G34570	87	126	207	201	127	51	172	158
AT1G34630	664	808	881	726	267	151	259	235
AT1G34750	398	424	402	310	150	101	93	113
AT1G34760	147	201	126	134	65	26	29	26
AT1G34770	283	378	430	464	205	95	314	318
AT1G34780	592	704	953	904	649	309	638	666
AT1G34844	265	300	329	280	86	41	86	82
AT1G35160	1449	1623	1675	1537	1197	838	997	1113
AT1G35190	706	781	704	706	293	150	266	249
AT1G35220	1511	1777	2479	2203	624	536	861	956
AT1G35340	758	884	1295	1271	822	349	938	930
AT1G35350	241	210	567	456	116	100	145	106
AT1G35460	697	849	1043	1020	443	178	492	567
AT1G35470	1376	1590	1560	1686	1205	619	1341	1288
AT1G35510	1704	1964	2566	2312	1717	901	1654	1758
AT1G35515	114	114	158	132	31	19	54	44
AT1G35516	114	114	158	132	31	19	54	44
AT1G35540	17	15	4	21	32	46	47	37
AT1G35580	1097	1450	1977	1785	932	394	787	779
AT1G35620	609	754	854	852	264	91	281	224
AT1G35660	902	795	704	551	350	245	306	251
AT1G35670	1193	1254	1963	1641	1065	544	957	955
AT1G35680	527	647	1284	1184	642	163	703	684
AT1G36050	990	1117	1440	1325	627	383	664	640
AT1G36070	1140	1313	1233	1283	691	423	663	598
AT1G36160	3201	3950	4525	4281	1359	632	1796	1588
AT1G36180	30	33	59	53	14	6	11	19
AT1G36280	164	182	358	336	129	44	177	134
AT1G36310	287	373	502	483	169	79	206	202
AT1G36320	376	460	442	581	241	127	321	253
AT1G36370	1106	1358	1657	1601	693	521	1158	1190
AT1G36380	572	824	787	1004	534	210	682	609
AT1G36390	572	824	787	1004	534	210	682	609
AT1G36730	1069	1361	1450	1294	445	246	467	482
AT1G36732	1069	1361	1450	1294	445	246	467	482
AT1G36980	1006	1344	1267	1388	844	542	952	951
AT1G36990	1236	1518	1836	1647	804	470	1034	964
AT1G36992	1236	1518	1836	1647	804	470	1034	964
AT1G40104	5244	4732	2287	1790	4143	4105	4497	4009
AT1G41880	518	754	833	976	436	231	519	452
AT1G42430	288	348	573	637	365	95	403	407
AT1G42440	1034	1228	1559	1627	566	262	660	659
AT1G42470	2815	3225	4037	3248	1105	797	1092	1068
AT1G42480	438	619	740	881	344	160	438	405
AT1G42540	492	501	892	883	324	146	459	378
AT1G42550	280	269	578	426	144	60	171	168
AT1G42960	464	572	496	512	219	87	207	161
AT1G42970	349	420	790	612	240	93	266	248
AT1G42980	1213	1548	1335	1478	740	473	684	749
AT1G42990	1213	1548	1335	1478	740	473	684	749
AT1G43130	1127	1561	1326	1494	1008	604	1070	999
AT1G43170	666	870	1392	1232	454	205	571	526
AT1G43190	1019	1341	1427	1571	418	197	559	492
AT1G43245	224	284	243	297	109	81	122	111
AT1G43560	480	644	761	805	300	173	366	301
AT1G43580	160	217	236	298	76	43	112	123
AT1G43620	507	650	529	525	354	156	363	348
AT1G43670	438	591	693	646	305	112	381	311
AT1G43690	2190	2760	3096	3058	2263	1470	2598	2539
AT1G43700	788	1033	974	1105	810	469	866	702
AT1G43710	406	473	670	565	193	93	263	275
AT1G43770	458	495	348	386	169	99	181	179
AT1G43850	2401	2878	3257	2974	1051	549	1234	1214
AT1G43860	672	778	950	930	418	243	503	442
AT1G43890	983	1264	1108	1275	787	848	982	1042
AT1G43900	340	488	468	532	162	98	249	212
AT1G43950	12	12	5	11	20	43	32	23
AT1G44000	271	295	628	618	260	69	472	378
AT1G44120	799	838	1522	1097	287	275	405	517
AT1G44125	799	838	1522	1097	287	275	405	517
AT1G44170	653	753	506	520	275	211	278	224
AT1G44446	1022	1377	1513	1573	787	280	975	871
AT1G44575	210	265	603	625	233	66	422	343
AT1G44750	500	621	687	611	173	82	245	242
AT1G44770	1256	1542	1597	1560	1151	618	1103	1094
AT1G44790	126	162	99	108	27	26	47	57
AT1G44810	218	332	271	347	163	77	157	129
AT1G44820	686	888	869	935	421	241	524	528
AT1G44835	419	602	833	912	315	172	443	456
AT1G44910	2454	2974	3401	3584	1752	823	1791	1753
AT1G44920	323	376	584	569	194	69	217	165
AT1G44960	892	1064	1304	1230	890	542	967	1012
AT1G45000	1122	1389	1577	1501	650	304	724	721
AT1G45050	685	819	586	677	401	259	368	341
AT1G45130	74	113	81	54	19	11	31	27
AT1G45145	262	284	188	206	218	148	175	167
AT1G45150	1943	2356	2027	2253	1164	702	1217	1230
AT1G45160	2933	3471	2690	2794	2134	1098	2021	2010
AT1G45170	363	477	646	742	299	211	380	377
AT1G45180	720	746	1499	1256	226	244	372	322
AT1G45207	336	462	1293	1251	264	151	441	501
AT1G45229	2076	2473	3154	3494	1506	820	1827	1941
AT1G45230	701	955	1100	1204	991	348	1194	1098
AT1G45233	494	606	599	594	200	116	213	172
AT1G45248	2076	2473	3154	3494	1506	820	1827	1941
AT1G45249	1093	1270	1023	864	341	164	375	383
AT1G45332	482	534	862	827	303	164	424	337
AT1G45474	369	458	825	797	255	100	332	346
AT1G45545	369	458	825	797	255	100	332	346
AT1G45688	395	504	805	702	271	159	277	328
AT1G45976	566	612	710	598	213	129	216	209
AT1G47056	675	734	1171	836	248	145	311	286
AT1G47128	655	921	966	974	524	220	447	377
AT1G47200	756	895	1025	1082	425	330	495	534
AT1G47230	384	535	646	715	188	94	281	246
AT1G47240	496	596	793	756	331	220	549	462
AT1G47250	330	446	493	530	278	153	344	344
AT1G47260	1045	1325	1575	1563	887	523	1051	1014
AT1G47270	168	234	197	204	48	43	90	59
AT1G47278	306	351	501	484	201	133	243	229
AT1G47290	342	455	558	677	176	104	307	289
AT1G47310	547	564	719	589	425	247	475	440
AT1G47330	689	931	680	724	329	136	331	287
AT1G47380	1369	1409	2468	2214	463	511	601	813
AT1G47410	768	859	1100	883	329	153	277	280
AT1G47420	768	859	1100	883	329	153	277	280
AT1G47490	1300	1817	1753	1989	1122	568	1234	1144
AT1G47500	964	1189	1383	1395	666	336	654	596
AT1G47530	607	730	725	742	346	109	382	288
AT1G47550	2793	3525	3604	3738	1686	1180	1993	2023
AT1G47560	356	480	420	444	233	223	328	315
AT1G47570	1004	1268	1277	1634	712	404	1011	872
AT1G47578	85	96	127	118	28	18	42	36
AT1G47640	471	597	667	705	335	169	308	381
AT1G47710	317	377	367	329	465	301	304	314
AT1G47720	217	258	378	423	112	68	133	123
AT1G47740	1060	1203	1406	1457	440	285	574	586
AT1G47750	1060	1203	1406	1457	440	285	574	586
AT1G47830	838	1060	1019	1103	659	437	760	704
AT1G47870	115	153	97	140	44	23	56	31
AT1G47900	95	89	134	174	44	20	82	57
AT1G47970	434	646	445	586	332	126	225	221
AT1G48030	423	541	786	623	201	105	286	228
AT1G48040	925	1028	1152	999	742	412	811	719
AT1G48050	423	496	469	509	161	85	182	170
AT1G48090	12222	15070	16328	15931	7112	4452	9022	9102
AT1G48110	1820	2135	2432	2297	943	547	986	1059
AT1G48120	184	172	147	145	97	47	98	82
AT1G48140	986	1146	1137	1057	878	551	904	916
AT1G48160	690	854	979	1100	549	433	732	699
AT1G48170	311	394	336	365	151	131	170	182
AT1G48175	232	274	173	207	94	94	118	96
AT1G48200	402	468	445	481	270	171	241	234
AT1G48210	1089	1413	614	717	556	266	308	311
AT1G48230	707	937	1326	1507	453	190	740	728
AT1G48240	1145	1309	1724	1521	988	580	1012	1013
AT1G48260	198	222	79	75	43	24	52	39
AT1G48270	241	303	377	378	111	55	184	152
AT1G48300	326	374	370	360	119	56	138	123
AT1G48310	287	406	387	422	180	107	280	238
AT1G48315	155	205	336	297	76	50	116	88
AT1G48320	155	205	336	297	76	50	116	88
AT1G48350	250	352	505	495	227	36	237	203
AT1G48360	182	220	374	287	157	73	202	160
AT1G48370	76	58	40	34	33	14	26	13
AT1G48380	313	371	392	373	122	89	176	177
AT1G48410	4017	4738	4916	4621	1736	862	1689	1722
AT1G48420	275	338	458	425	107	61	147	166
AT1G48430	759	909	710	735	254	173	258	289
AT1G48440	1010	1143	1183	1198	543	469	623	803
AT1G48450	1653	1975	2020	1952	818	607	941	1085
AT1G48460	260	332	529	524	330	144	398	356
AT1G48480	106	106	191	143	44	33	57	70
AT1G48490	3896	4478	3689	3443	1983	1186	1740	1623
AT1G48520	448	538	757	710	212	113	340	267
AT1G48540	1926	2076	1763	1662	1066	484	1005	1000
AT1G48550	325	349	309	301	112	58	139	97
AT1G48560	148	190	191	194	123	69	150	118
AT1G48570	210	235	521	497	328	78	376	305
AT1G48598	100	162	198	246	76	64	170	160
AT1G48600	100	162	198	246	76	64	170	160
AT1G48610	379	554	797	1010	299	135	652	572
AT1G48620	1017	1364	1147	1148	670	231	552	476
AT1G48630	441	616	1200	1279	722	324	952	994
AT1G48635	762	898	965	927	328	191	358	358
AT1G48650	923	1097	1972	1939	910	329	1431	1181
AT1G48760	845	991	1375	1111	771	491	893	887
AT1G48770	273	378	415	531	136	75	163	176
AT1G48790	2044	2511	2561	2499	1162	683	1099	1153
AT1G48830	555	811	935	1046	471	215	606	624
AT1G48840	869	1167	1106	1132	421	172	538	370
AT1G48850	607	789	969	1014	306	243	480	490
AT1G48860	529	670	783	712	222	131	335	292
AT1G48880	395	461	663	569	117	83	152	153
AT1G48900	1613	1892	2347	2149	1374	871	1571	1619
AT1G48920	677	876	1047	1162	571	311	562	521
AT1G48950	697	879	1268	1272	447	201	619	614
AT1G48970	1156	1280	1419	1217	662	371	683	606
AT1G49032	50	55	48	78	25	13	28	9
AT1G49040	3213	3960	5320	5117	1983	1429	2498	2519
AT1G49050	807	896	1158	994	449	266	366	505
AT1G49140	409	501	745	876	583	442	742	796
AT1G49170	136	170	137	178	102	53	103	82
AT1G49180	864	1303	1176	1462	558	162	730	632
AT1G49240	528	675	674	571	193	160	232	221
AT1G49300	1539	1859	1720	1713	1490	995	1250	1277
AT1G49340	4313	5536	7087	6874	2651	1389	3289	3214
AT1G49350	450	524	488	528	204	118	220	205
AT1G49360	512	739	539	524	199	159	196	223
AT1G49380	348	455	674	672	167	50	342	234
AT1G49400	422	544	613	690	273	155	275	366
AT1G49405	422	544	613	690	273	155	275	366
AT1G49410	307	471	478	688	335	287	534	452
AT1G49480	804	1063	1310	1272	486	141	468	515
AT1G49510	468	633	925	930	305	88	401	323
AT1G49520	505	656	669	747	297	125	285	236
AT1G49540	219	223	321	344	281	146	327	265
AT1G49560	56	93	19	24	11	12	10	29
AT1G49580	36	56	82	80	6	9	26	20
AT1G49590	846	1045	1088	1087	642	369	671	694
AT1G49600	817	1150	1348	1485	629	235	643	643
AT1G49630	555	648	981	1102	399	210	629	524
AT1G49670	2091	2513	1866	2038	868	381	936	968
AT1G49710	1110	1324	1015	935	536	355	594	551
AT1G49720	98	127	30	14	77	24	39	6
AT1G49730	490	595	936	880	120	77	162	182
AT1G49740	155	161	241	227	56	36	107	93
AT1G49760	665	888	1212	1178	587	247	626	549
AT1G49820	338	425	482	459	181	86	201	207
AT1G49832	227	210	215	217	95	88	109	146
AT1G49840	226	311	588	444	136	60	117	114
AT1G49850	745	950	932	863	471	204	417	394
AT1G49880	237	265	290	329	132	60	185	148
AT1G49890	1039	1410	2202	2314	1135	429	1278	1247
AT1G49950	1721	2019	2353	2198	1269	814	1146	1348
AT1G49960	1774	2132	2244	2154	945	424	1036	938
AT1G49970	1774	2132	2244	2154	945	424	1036	938
AT1G49975	117	139	178	257	74	21	86	77
AT1G49980	593	822	841	888	393	230	515	532
AT1G50000	389	505	503	571	257	146	276	239
AT1G50010	345	433	865	668	122	86	159	178
AT1G50020	653	856	875	1008	722	424	892	955
AT1G50030	8996	10858	11028	10839	6169	3573	5894	5683
AT1G50055	50	61	84	94	82	31	55	51
AT1G50120	1190	1465	1841	1712	656	311	909	785
AT1G50140	2988	3641	4231	4857	1671	1047	2309	2254
AT1G50170	372	417	416	434	195	87	181	154
AT1G50200	4121	5169	5610	5720	3353	1694	3377	3294
AT1G50250	409	419	915	782	213	66	371	253
AT1G50260	1243	1489	1803	1725	901	442	1048	1013
AT1G50300	1640	2002	2763	2699	1755	806	1807	1840
AT1G50310	829	1032	1024	1038	593	391	631	717
AT1G50320	829	1032	1024	1038	593	391	631	717
AT1G50360	606	707	643	653	256	190	304	297
AT1G50370	1950	2371	2595	2585	1483	877	1508	1530
AT1G50380	1075	1223	1157	1172	664	270	932	735
AT1G50410	1570	1794	2016	1901	900	520	934	855
AT1G50420	361	412	578	455	123	70	136	128
AT1G50430	1277	1686	2394	2410	1163	632	1131	1210
AT1G50440	899	1130	1322	1311	506	300	558	580
AT1G50450	398	471	794	707	235	99	383	292
AT1G50460	1427	1567	2104	1837	584	507	602	694
AT1G50480	1042	1297	1234	1145	384	179	387	375
AT1G50500	3243	4128	4050	4408	2103	1295	2483	2589
AT1G50510	599	698	643	672	308	163	360	344
AT1G50570	720	856	754	649	170	120	249	224
AT1G50575	334	468	467	447	121	73	219	181
AT1G50600	1032	1311	1513	1287	500	212	454	437
AT1G50620	683	814	1076	1108	506	243	589	566
AT1G50640	323	398	375	354	161	92	127	128
AT1G50659	543	712	926	908	299	164	408	341
AT1G50660	595	769	1004	954	311	182	434	356
AT1G50670	520	710	766	896	218	187	465	359
AT1G50710	240	373	522	585	155	94	278	233
AT1G50730	2950	3719	3693	3851	2216	1405	2242	2280
AT1G50740	1987	2441	2615	2348	1312	818	962	1254
AT1G50750	1987	2441	2615	2348	1312	818	962	1254
AT1G50840	1038	1145	1518	1560	677	235	710	617
AT1G50890	408	496	631	559	248	129	341	330
AT1G50900	310	392	726	652	231	68	301	262
AT1G50910	363	457	832	766	276	95	385	361
AT1G50920	692	820	1252	1052	329	137	353	307
AT1G50940	439	485	499	454	136	91	182	160
AT1G50950	69	92	41	46	20	15	22	18
AT1G50970	127	149	136	112	43	21	47	43
AT1G51070	472	596	446	461	453	181	364	396
AT1G51110	198	218	802	770	253	110	425	347
AT1G51130	62	89	77	83	25	13	30	27
AT1G51140	66	103	72	88	40	19	76	119
AT1G51160	682	891	1110	1128	724	383	1085	1178
AT1G51200	1084	1337	1158	1256	775	583	827	808
AT1G51310	319	337	449	432	208	68	221	158
AT1G51350	1596	1900	2093	1946	1011	540	1110	1096
AT1G51360	64	66	88	70	25	14	43	26
AT1G51370	462	513	478	508	254	124	276	219
AT1G51390	385	525	620	551	220	104	187	215
AT1G51400	385	525	620	551	220	104	187	215
AT1G51402	385	525	620	551	220	104	187	215
AT1G51430	208	322	359	427	132	65	147	129
AT1G51450	769	931	1270	1161	621	287	710	702
AT1G51500	371	449	385	364	168	56	152	146
AT1G51510	1164	1462	1443	1498	1283	770	1190	1053
AT1G51540	945	1022	1120	1061	371	210	457	413
AT1G51550	945	1022	1120	1061	371	210	457	413
AT1G51560	417	560	529	535	199	74	268	251
AT1G51570	907	1097	1572	1412	703	248	709	704
AT1G51580	226	278	503	416	112	61	156	155
AT1G51590	3107	3768	3820	3796	2067	1321	2349	2251
AT1G51600	3107	3768	3820	3796	2067	1321	2349	2251
AT1G51610	1259	1484	1738	1630	993	538	933	940
AT1G51630	448	551	668	699	160	89	207	209
AT1G51640	178	209	127	122	33	28	56	34
AT1G51645	178	209	127	122	33	28	56	34
AT1G51650	720	898	954	1016	723	470	616	762
AT1G51660	876	962	1206	969	425	236	357	439
AT1G51670	86	59	50	29	55	94	63	64
AT1G51690	2583	3199	3623	3536	1561	777	1744	1764
AT1G51710	2148	2654	2927	2769	1296	710	1252	1238
AT1G51720	3188	3932	3921	3809	1975	994	2046	1902
AT1G51730	643	847	1014	1067	357	157	448	356
AT1G51740	1308	1574	1803	1738	1070	657	1218	1241
AT1G51745	733	824	1376	1280	333	137	521	480
AT1G51760	585	705	712	576	205	131	214	196
AT1G51805	121	98	412	394	82	74	139	145
AT1G51940	518	622	580	624	226	111	222	137
AT1G51950	362	486	315	372	138	70	156	152
AT1G51965	494	583	694	658	230	105	232	190
AT1G51980	1907	2160	2528	2291	955	520	992	943
[truncated: 10,723 more rows]
