# Supplementary material for: DET1-mediated degradation of a SAGA-like deubiquitination module controls H2Bub homeostasis
Source: eLife. 2018 Sep 7;7:e37892. doi: 10.7554/eLife.37892 (PMC6128693; doi:10.7554/eLife.37892)
Supplement: Figure 2—source data 2. [file elife-37892-fig2-data2.xlsx]

## Sheet: Legends Figure 2 source data 2
Figure 2 source data 2. RNA-seq identification of genes differentially expressed in WT, det1-1, ubp22-1 and det1-1ubp22-1 mutant lines grown under dark or light conditions using DESeq2. Considering that light conditions trigger large-scale gene expression changes that can impair the detection of subtler gene expression changes between different genotypes commonly grown in the light, DESeq2 was ru…

## Sheet: Figure 2 source data 2A. Group1
Figure 2 source data 2A. Differential analysis of WT and det1-1 in (D) and (L)
	WT (L) vs WT (D)		det1-1 (L) vs WT (L)		det1-1 (L) vs det1-1 (D)		det1-1 (D) vs WT (D)
Gene_ID	log2FoldChange	FDR	log2FoldChange	FDR	log2FoldChange	FDR	log2FoldChange	FDR
AT1G01010	-0.536099	0.0171117	-0.522291	0.0994183	0.211657	0.449548	-1.27005	2.4877e-08
AT1G01020	-0.143337	0.583265	-0.139427	0.782364	-0.399915	0.115463	0.11715	0.688515
AT1G01030	1.45875	5.11421e-05	-0.711748	0.167496	0.465519	0.276048	0.281484	0.549666
AT1G01040	-0.655996	0.000272706	-0.241835	0.427718	-0.717414	9.92695e-05	-0.180417	0.398502
AT1G01050	0.489046	0.000791332	0.0943282	0.75695	-0.325386	0.0340213	0.90876	2.38884e-10
AT1G01060	-0.107598	0.660415	-0.812405	0.00115539	-0.482486	0.0332555	-0.437517	0.0576958
AT1G01070	-0.37378	0.135481	-1.41724	6.20054e-07	-1.05679	9.37453e-05	-0.73423	0.00358413
AT1G01080	1.05166	5.89692e-06	-0.073945	0.899262	0.677251	0.00545327	0.300463	0.269346
AT1G01090	0.632641	8.89225e-05	-0.246341	0.340346	-0.225406	0.212699	0.611706	0.000224163
AT1G01100	1.13797	5.54663e-07	0.242704	0.55789	0.381745	0.129467	0.998926	1.8766e-05
AT1G01110	-0.836324	0.0066567	-0.0989175	0.900473	-0.0912729	0.827086	-0.843969	0.0089944
AT1G01120	-2.30137	2.22227e-49	-0.0361692	0.933361	0.570723	0.000734399	-2.90826	8.1662e-77
AT1G01130	-0.983939	0.0254923	-0.251735	0.801188	0.088519	0.887691	-1.32419	0.00414269
AT1G01140	-0.296696	0.216267	-0.160754	0.72673	-0.184666	0.485644	-0.272784	0.291774
AT1G01150	-0.0407088	0.987179	0.763948	0.875106	-0.159784	0.95441	0.883024	0.732269
AT1G01160	-0.677198	0.000301399	-0.221056	0.5163	-0.622003	0.00170885	-0.276251	0.190311
AT1G01170	-0.634093	4.54054e-05	0.267617	0.273026	-0.960669	4.87672e-10	0.594192	0.000153903
AT1G01180	-2.04487	6.71026e-26	0.195631	0.619831	-1.51403	3.96096e-14	-0.33521	0.119494
AT1G01183	-2.08267	0.469754	2.23457	0.653653	0.949322	0.75043	-0.797424	0.800354
AT1G01190	1.51875	0.000469121	-1.26567	0.0235445	-0.217445	0.704268	0.470524	0.381741
AT1G01200	-1.48982	6.9743e-05	-0.76485	0.217236	1.94445	0.00051401	-4.19912	1.25717e-16
AT1G01210	0.300372	0.285063	0.157434	0.777678	0.0883979	0.790179	0.369408	0.211402
AT1G01220	0.513946	0.00664158	-0.34125	0.221673	0.594816	0.00267513	-0.42212	0.040193
AT1G01225	0.356691	0.488395	-1.18332	0.0647126	1.56869	0.00688946	-2.39532	1.20835e-05
AT1G01230	-0.692259	5.10259e-05	0.0586855	0.891945	-0.427004	0.0200899	-0.206569	0.298127
AT1G01240	-1.74362	2.19995e-16	-1.07864	5.21792e-05	-1.54639	3.26835e-11	-1.27586	3.84192e-09
AT1G01250	1.36493	0.0366677	0.195552	0.895477	1.19632	0.0823457	0.364156	0.667067
AT1G01260	-1.1436	1.06165e-10	-0.210451	0.530861	-0.410886	0.0419567	-0.943167	2.14687e-07
AT1G01290	-0.024503	0.92808	-0.204599	0.62074	-0.260908	0.302953	0.0318064	0.913557
AT1G01300	-0.467677	0.0286294	-0.199846	0.604585	0.135156	0.593288	-0.802679	0.000158135
AT1G01310	-0.913598	0.729249	0.688287	0.904591	2.02479	0.515727	-2.2501	0.470628
AT1G01320	0.701456	5.27973e-06	0.0514476	0.893171	0.601358	0.000139193	0.151546	0.414751
AT1G01340	-1.15424	6.33734e-08	0.11852	0.816108	-0.742325	0.00116682	-0.293394	0.22519
AT1G01350	-0.0260667	0.920016	-0.0229406	0.970533	0.355018	0.130631	-0.404025	0.0816812
AT1G01355	-2.84139	0.1041	-2.73226	0.477526	-4.00446	0.0842914	-1.56919	0.389763
AT1G01360	-0.864883	2.49914e-05	-0.422489	0.181548	-0.81169	0.000225129	-0.475683	0.0311123
AT1G01370	1.11219	0.00317532	-0.238253	0.758054	2.54627	7.43996e-09	-1.67234	0.000268238
AT1G01380	-1.67182	0.00754386	-0.29626	0.849403	0.224918	0.805278	-2.193	0.00113724
AT1G01390	-1.5525	3.8693e-12	0.889998	0.00106592	-0.152539	0.580129	-0.509959	0.0355638
AT1G01420	2.65564	1.91664e-29	0.551546	0.0542172	1.1175	4.4417e-07	2.08969	9.46945e-18
AT1G01430	0.0913734	0.60586	0.0675765	0.850064	0.0644381	0.740344	0.0945118	0.626874
AT1G01440	-0.891691	1.08534e-07	0.257332	0.357594	-0.201929	0.305726	-0.432431	0.016384
AT1G01448	-1.69952	9.17711e-14	-0.155853	0.775849	-1.61817	1.7992e-11	-0.237203	0.369952
AT1G01453	8.01517	1.80532e-06	-0.894767	0.513734	5.1848	0.002944	1.9356	0.481136
AT1G01470	-1.47557	3.44531e-07	0.858229	0.0213426	-0.556982	0.0783773	-0.060355	0.880013
AT1G01480	-1.7198	0.000148543	0.242177	0.821698	0.0910101	0.887359	-1.56863	0.00087721
AT1G01490	-0.134963	0.559026	0.0927109	0.84364	0.0506331	0.850332	-0.092885	0.724381
AT1G01500	0.53449	0.00632619	0.467749	0.0655127	-0.228004	0.283929	1.23024	6.79077e-11
AT1G01510	0.0280791	0.886421	-0.260518	0.305151	0.269009	0.136846	-0.501448	0.00310827
AT1G01520	2.23377	2.32935e-12	0.798358	0.0284624	0.117403	0.739387	2.91473	2.52592e-20
AT1G01540	-0.15753	0.367618	0.0445422	0.911783	-1.3768	5.29354e-19	1.26381	2.68107e-16
AT1G01550	-0.628148	9.34902e-06	0.0434873	0.902559	-0.508679	0.000504074	-0.0759815	0.676457
AT1G01560	-1.40175	0.227305	0.970801	0.647903	0.134737	0.92754	-0.565685	0.668477
AT1G01570	0.403365	0.453125	-0.286801	0.786675	0.882598	0.11745	-0.766034	0.184216
AT1G01580	6.68432	4.54876e-129	-0.49783	0.181959	6.31865	2.78811e-102	-0.132158	0.767609
AT1G01590	0.686537	0.833792	-3.15938	0.557569	-3.50399	0.302414	1.03114	0.775743
AT1G01600	-2.01927	1.72653e-13	-0.12998	0.851509	1.70076	1.08365e-06	-3.85001	5.54929e-33
AT1G01610	0.38364	0.0132284	-0.459513	0.0160582	0.0539992	0.782325	-0.129872	0.483485
AT1G01620	-3.20837	1.28886e-130	-0.422858	0.0151814	-2.82731	1.34663e-100	-0.803911	4.7158e-09
AT1G01630	0.836036	4.56615e-07	-0.263467	0.319673	1.26436	1.11025e-13	-0.69179	9.21343e-05
AT1G01640	-2.96762	3.98221e-21	-0.453275	0.477757	-2.17668	4.6095e-10	-1.24421	6.17819e-05
AT1G01650	-0.963653	5.06357e-09	-0.182811	0.555735	-0.727969	2.57504e-05	-0.418495	0.018592
AT1G01660	2.13081	0.0041368	0.115551	0.951048	1.7422	0.0246181	0.504156	0.612934
AT1G01670	0.861619	0.25606	1.13814	0.246377	0.612589	0.410262	1.38718	0.065711
AT1G01680	-2.33935	0.0593378	1.11746	0.642306	-1.22143	0.3399	-0.000456569	0.999715
AT1G01690	1.06695	0.00334382	-0.33647	0.61108	1.45404	0.000267474	-0.723561	0.0959839
AT1G01695	1.99474	0.289616	-3.8261	0.245345	0.0472208	0.992237	-1.87858	0.496501
AT1G01700	-1.3012	0.0121377	-0.831657	0.352516	-0.0179116	0.985137	-2.11495	0.000121874
AT1G01710	-0.723548	2.35525e-05	-0.0307217	0.950191	-0.370566	0.0478726	-0.383703	0.038132
AT1G01720	-1.49677	2.31081e-18	0.497247	0.0297899	-1.16552	2.1046e-11	0.165991	0.427517
AT1G01725	-1.42445	4.12934e-08	-0.190912	0.746174	-0.975978	0.000586134	-0.63938	0.020274
AT1G01730	-1.11924	1.98585e-08	-0.0170907	0.976163	-1.41036	2.75327e-12	0.274035	0.22884
AT1G01740	1.4847	7.41986e-07	-0.347272	0.500127	0.695562	0.0346242	0.441862	0.22443
AT1G01750	3.91633	1.91138e-38	-0.246777	0.606351	3.20316	2.9374e-25	0.466397	0.267384
AT1G01760	0.357332	0.344864	-0.412784	0.501043	0.391236	0.351523	-0.446688	0.281974
AT1G01770	-2.02029	3.97229e-31	-0.0127269	0.98031	-1.49815	8.40844e-17	-0.534872	0.00373758
AT1G01780	-2.14995	2.98922e-37	0.225522	0.470156	-1.14383	7.38485e-11	-0.780597	6.27218e-06
AT1G01790	2.0475	3.26787e-24	0.236431	0.519012	0.65776	0.00212161	1.62617	2.1195e-15
AT1G01800	0.251574	0.103861	0.319769	0.118373	-0.0431989	0.819857	0.614542	3.60125e-05
AT1G01810	0.233388	0.828739	-0.039813	0.987262	1.87234	0.105298	-1.67876	0.154586
AT1G01820	-1.60974	6.31254e-26	0.217232	0.423377	-1.74781	7.23753e-30	0.355303	0.0321839
AT1G01830	-0.481399	0.058331	0.14023	0.793227	0.0525193	0.872531	-0.393688	0.149763
AT1G01840	0.493175	0.575626	-0.336537	0.852771	1.75175	0.0779455	-1.59511	0.113585
AT1G01860	-0.0138334	0.964005	0.0369447	0.958096	0.208539	0.473046	-0.185427	0.533463
AT1G01880	0.0180552	0.974162	-0.3098	0.744198	-0.192486	0.740436	-0.099259	0.871251
AT1G01900	-0.733879	0.0141484	-0.50461	0.28102	2.08149	2.91039e-09	-3.31998	3.74925e-23
AT1G01910	0.450409	0.00248625	0.322034	0.11574	0.160577	0.340644	0.611866	4.47412e-05
AT1G01920	0.170811	0.545071	0.0611168	0.923705	-0.227509	0.436554	0.459437	0.0926605
AT1G01930	-0.256195	0.268479	0.333673	0.326365	0.178509	0.483285	-0.101031	0.714421
AT1G01940	0.523891	0.023861	0.235572	0.558072	0.619249	0.00931657	0.140215	0.628634
AT1G01950	-0.0126605	0.956357	-0.254469	0.404108	0.021296	0.934036	-0.288425	0.162976
AT1G01960	-0.243054	0.123061	-0.116499	0.696285	-0.285483	0.0768704	-0.0740693	0.698024
AT1G01970	0.875768	1.52831e-06	0.251715	0.403885	0.460233	0.0170265	0.66725	0.000460726
AT1G01990	-0.184815	0.493767	-0.0299024	0.965998	0.190675	0.513933	-0.405393	0.133248
AT1G02000	-0.292942	0.182637	0.0989052	0.836579	0.0906363	0.73085	-0.284673	0.228541
AT1G02010	-0.443745	0.0306654	-0.635203	0.0136979	-1.07656	1.59728e-07	-0.00239114	0.993665
AT1G02020	-0.375046	0.0683794	-0.140478	0.736912	-0.312527	0.162046	-0.202997	0.385528
AT1G02030	-0.159281	0.908666	-1.0592	0.645998	0.477798	0.775313	-1.69628	0.232739
AT1G02050	-0.509209	0.0728434	0.192651	0.73925	-1.64761	4.66116e-10	1.33106	2.79547e-07
AT1G02060	-0.774093	0.00114286	0.364264	0.351377	-1.43013	5.37868e-10	1.0203	7.28783e-06
AT1G02065	2.09957	0.0299116	0.317887	0.878348	1.64024	0.0998037	0.77722	0.521387
AT1G02070	-2.7915	0.225647	1.33686	0.782485	3.4519	0.211882	-4.90654	0.0583773
AT1G02074	-4.93613	0.120317	0.304464	0.973999	-3.08651	0.38906	-1.54516	0.653913
AT1G02080	-0.816792	8.74285e-05	-0.2449	0.503688	-0.575118	0.00834434	-0.486575	0.0295061
AT1G02090	0.718591	3.3237e-06	0.286188	0.211473	0.611808	0.000115043	0.392971	0.0193619
AT1G02100	-1.5255	5.8079e-23	0.00811178	0.985431	-1.4722	9.6282e-21	-0.0451821	0.83267
AT1G02110	-0.268463	0.283341	-0.369629	0.315881	-0.55348	0.0252605	-0.0846111	0.782522
AT1G02120	-0.878177	1.91451e-09	-0.183379	0.483003	-1.17497	1.51998e-15	0.113416	0.532468
AT1G02130	-0.120469	0.464315	-0.128863	0.650709	-0.474195	0.00189919	0.224862	0.174274
AT1G02140	-0.00555075	0.976639	-0.0640455	0.855776	0.127392	0.476537	-0.196988	0.256746
AT1G02145	-0.374039	0.102376	-0.278445	0.460687	-0.232605	0.365238	-0.419879	0.0789348
AT1G02150	0.133919	0.512755	0.273242	0.346271	-0.0626705	0.785761	0.469832	0.0143491
AT1G02160	-0.358705	0.165951	-0.156158	0.769934	-0.75851	0.00295711	0.243647	0.393263
AT1G02170	-0.566559	0.00418199	-0.136355	0.742419	-0.307718	0.162571	-0.395197	0.0628914
AT1G02180	-0.428944	0.331687	-1.49772	0.00517998	-0.18249	0.758268	-1.74418	7.37642e-05
AT1G02190	0.462498	0.763952	-1.64319	0.520555	-0.264837	0.899506	-0.915858	0.60788
AT1G02205	-3.35577	8.70856e-08	-0.138241	0.93399	1.8469	0.00600042	-5.34091	2.49469e-17
AT1G02220	0.0118143	0.962544	0.122613	0.772845	0.0607489	0.812238	0.0736782	0.778978
AT1G02230	-0.503301	0.366119	-0.136193	0.920728	-0.714351	0.224215	0.0748564	0.911312
AT1G02260	-1.21039	2.50748e-07	-0.608291	0.0711568	-0.922095	0.000293702	-0.896588	0.000232951
AT1G02270	0.0731508	0.735912	0.379804	0.153601	0.205911	0.335529	0.247045	0.248263
AT1G02280	-1.25593	3.27372e-08	0.66359	0.0246079	-0.667877	0.00528459	0.0755391	0.808077
AT1G02290	-0.177891	0.498611	-0.365332	0.344992	-0.015782	0.966098	-0.527442	0.040779
AT1G02300	-1.49363	1.17601e-09	-0.0809337	0.90136	-1.03222	8.12221e-05	-0.542338	0.0404348
AT1G02305	-2.27143	1.62509e-48	0.192914	0.501043	-1.81923	5.66383e-31	-0.259286	0.146879
AT1G02310	-0.518787	0.553008	0.0579907	0.979108	0.122565	0.912389	-0.583361	0.545573
AT1G02330	0.0932455	0.681412	-0.0165253	0.975667	0.54182	0.00970537	-0.4651	0.0295475
AT1G02335	-1.31469	1.17337e-07	-0.27439	0.562814	1.73473	2.58409e-09	-3.32381	1.60614e-33
AT1G02340	-4.77417	8.8749e-83	1.13619	0.000173655	-2.62917	1.80589e-26	-1.00881	6.26542e-05
AT1G02350	0.109068	0.851512	-0.691557	0.412812	-0.751402	0.186718	0.168914	0.796133
AT1G02360	1.12026	0.000574161	-0.193521	0.782224	0.784685	0.0223133	0.142057	0.739343
AT1G02370	2.23057	7.32191e-15	0.436945	0.293352	1.2423	8.52356e-06	1.42521	3.30355e-06
AT1G02380	2.16638	1.71605e-07	-0.536039	0.416937	0.491871	0.295443	1.13847	0.0137933
AT1G02390	0.916024	0.076887	0.383235	0.679605	0.0610349	0.925374	1.23822	0.0181479
AT1G02400	-2.77889	1.01456e-35	-0.110118	0.848145	-0.574114	0.0273584	-2.31489	3.56202e-25
AT1G02405	-2.13587	0.455604	0.233611	0.97527	0.87261	0.818716	-2.77487	0.397545
AT1G02410	0.781496	5.9618e-06	0.106952	0.77262	0.0629196	0.774498	0.825528	2.85374e-06
AT1G02420	0.114433	0.754781	0.364383	0.504717	0.340214	0.348868	0.138602	0.736518
AT1G02430	0.293115	0.530845	0.397551	0.599718	0.451015	0.345689	0.239651	0.652205
AT1G02440	0.52864	0.843751	-3.91551	0.351813	-3.00396	0.331875	-0.382909	0.903364
AT1G02460	0.842813	0.107005	-1.58966	0.0158962	0.946428	0.156816	-1.69328	0.00523374
AT1G02470	-2.45239	1.80645e-05	0.594721	0.590313	0.936288	0.175084	-2.79396	3.55062e-06
AT1G02475	1.48979	3.41518e-15	0.408223	0.129515	0.27704	0.192908	1.62098	1.75204e-17
AT1G02500	0.347103	0.038423	-0.373938	0.092055	-0.579004	0.000450481	0.552169	0.000938009
AT1G02520	-0.012843	0.965883	-0.356252	0.356578	-0.497053	0.0534855	0.127958	0.673406
AT1G02530	4.39763	0.0265997	-0.679821	0.82085	0.375846	0.838691	3.34197	0.127615
AT1G02560	1.22773	1.50165e-13	0.543375	0.00944489	0.137373	0.494488	1.63373	6.85336e-23
AT1G02570	5.99823	0.000402624	0.0188304	0.994162	5.50468	0.00193292	0.512385	0.868409
AT1G02575	4.93471	0.0132323	1.90576	0.331149	1.20343	0.391477	5.63704	0.00524689
AT1G02580	-1.58694	0.0380281	0.318955	0.861369	-0.614595	0.492522	-0.653389	0.449371
AT1G02610	0.180004	0.469156	0.541085	0.0688293	-0.568368	0.0132009	1.28946	3.73378e-09
AT1G02620	-1.26184	0.0132703	0.412234	0.703364	-4.17896	4.81524e-20	3.32936	5.76543e-16
AT1G02630	-3.0522	0.0335332	1.62728	0.546567	-3.95532	0.000264691	2.53041	0.00685011
AT1G02640	-1.74334	5.98733e-21	-0.0446118	0.929658	-1.64227	2.52454e-18	-0.145684	0.533135
AT1G02650	-0.639862	0.0824447	0.501118	0.39789	-0.901843	0.0121513	0.763099	0.0335147
AT1G02660	-1.16877	1.25434e-14	0.42003	0.0406886	-1.50899	1.71804e-23	0.76025	8.30589e-07
AT1G02670	-1.44676	0.000502347	-0.163184	0.882236	-1.39169	0.00190075	-0.218258	0.664978
AT1G02680	-0.503028	0.0430305	-0.18886	0.705829	-0.275242	0.33676	-0.416646	0.119095
AT1G02690	1.01221	2.63885e-07	-0.104863	0.811043	1.37892	2.00907e-11	-0.471572	0.0372862
AT1G02700	-1.8114	0.00442884	1.1748	0.219392	-0.7716	0.259963	0.134993	0.867872
AT1G02710	0.892882	0.125418	0.250807	0.838361	0.588934	0.350647	0.554755	0.4096
AT1G02720	0.615539	0.010597	-0.194407	0.672942	1.04396	3.36804e-05	-0.62283	0.0185419
AT1G02730	1.20792	3.96171e-10	-0.369497	0.20086	2.71485	1.4179e-38	-1.87643	8.92439e-19
AT1G02740	-0.317333	0.242738	0.0209391	0.976163	-0.0492622	0.887479	-0.247132	0.413775
AT1G02750	-0.874101	9.00718e-06	0.26632	0.437093	-0.770521	0.000144767	0.162741	0.492264
AT1G02770	-0.853903	0.131321	-0.425574	0.714986	-0.875166	0.165399	-0.404311	0.533463
AT1G02780	1.48897	3.88009e-22	0.0130433	0.976163	0.932192	3.43496e-09	0.569823	0.000506573
AT1G02800	-3.96776	5.40313e-33	-1.44271	0.00683012	1.98818	0.00465101	-7.39864	8.69581e-35
AT1G02810	-0.0539164	0.858938	0.191849	0.705749	1.46451	3.34076e-08	-1.32657	6.03366e-07
AT1G02813	4.67614	0.195175	-1.27507	0.86296	2.90357	0.4744	0.497499	0.919584
AT1G02816	-1.26275	8.07997e-11	0.448762	0.109103	-1.13164	9.25681e-09	0.317652	0.146066
AT1G02820	5.51964	3.6433e-60	1.41239	1.01363e-08	0.493218	0.0441068	6.43882	1.0647e-81
AT1G02830	2.64119	0.356086	2.24355	0.569707	0.63382	0.806024	4.25092	0.119346
AT1G02840	-1.46022	1.98433e-20	-0.0389265	0.927111	-1.98913	1.98828e-36	0.489981	0.00366055
AT1G02850	-2.29369	2.07217e-26	0.307895	0.413487	-1.53997	2.94184e-12	-0.445824	0.0637582
AT1G02860	-2.64722	1.85247e-38	0.224396	0.569083	-1.62891	7.69034e-15	-0.793909	0.000202826
AT1G02870	1.37784	1.68817e-08	0.578023	0.0758998	-0.000849217	0.999433	1.95672	7.28362e-16
AT1G02880	-0.406914	0.0297383	0.0340418	0.946563	0.16533	0.451449	-0.538202	0.00503581
AT1G02890	-0.642771	1.80684e-05	-0.0331735	0.933539	-0.755394	5.98588e-07	0.0794492	0.679436
AT1G02900	0.440967	0.0213993	-0.00249398	0.995735	0.158577	0.473669	0.279896	0.186347
AT1G02910	0.867406	1.75346e-06	0.300984	0.286866	0.0127677	0.962051	1.15562	2.04231e-10
AT1G02920	-3.02252	3.64146e-05	0.653006	0.642159	-1.48613	0.0595294	-0.883381	0.299778
AT1G02930	2.17447	0.00105044	0.992157	0.344123	1.79374	0.00876254	1.37289	0.0550478
AT1G02940	6.28384	0.000376633	1.45953	0.30003	4.80442	0.000621	2.93895	0.205535
AT1G02950	-0.55207	0.253731	-0.47747	0.583214	-0.192736	0.754365	-0.836804	0.0984358
AT1G02960	-0.798414	0.000101996	-0.630174	0.0225395	-1.01894	2.83082e-06	-0.409645	0.0670376
AT1G02970	1.34265	0.00256345	-0.421252	0.599357	3.21586	1.93066e-08	-2.29446	0.000108682
AT1G02980	0.9906	0.690629	0.479511	0.928282	2.52425	0.37283	-1.05414	0.751546
AT1G02990	-0.130911	0.615963	-0.214023	0.616424	0.39812	0.115116	-0.743054	0.00180917
AT1G03000	-0.423052	0.0188122	0.114687	0.758857	-0.48346	0.0085503	0.175095	0.398318
AT1G03010	-0.596612	0.319328	-0.78602	0.445943	-2.0403	0.000731936	0.657664	0.279619
AT1G03020	5.22657	0.0147085	0.864805	0.786675	3.18629	0.099161	2.90508	0.278387
AT1G03030	-0.279893	0.206162	-0.330652	0.322845	-0.361938	0.120183	-0.248606	0.302579
AT1G03040	-0.346033	0.0413736	-0.125567	0.70732	0.095819	0.641319	-0.56742	0.000868723
AT1G03050	1.65512	0.619245	3.61876	0.37296	1.76657	0.493728	3.50731	0.243072
AT1G03055	7.04561	2.88486e-23	-0.1985	0.725164	0.815125	0.00603015	6.03199	6.51643e-17
AT1G03060	-0.405633	0.0221005	-0.359532	0.144906	-0.226687	0.246113	-0.538477	0.00270656
AT1G03070	-0.513112	0.25354	-0.115175	0.917096	1.15259	0.0213971	-1.78087	0.000151843
AT1G03080	-1.22061	4.39196e-07	-0.374194	0.341092	-0.22596	0.433181	-1.36885	2.18533e-08
AT1G03090	-4.70285	1.61628e-117	0.240475	0.532773	-4.9645	3.04548e-130	0.502126	0.0259439
AT1G03100	0.485225	0.251283	0.507741	0.4287	0.579196	0.17923	0.41377	0.378048
AT1G03106	-2.91085	0.00278582	1.74763	0.227565	-3.55458	0.000225129	2.39136	0.0168342
AT1G03110	2.07652	6.87204e-25	0.214283	0.540136	2.19748	4.8218e-26	0.0933183	0.754028
AT1G03120	-1.66893	0.0250999	-1.18185	0.427087	-2.45597	0.00589946	-0.394813	0.648668
AT1G03130	3.31988	9.61941e-130	-0.838885	4.12756e-08	1.18182	3.17053e-17	1.29917	2.59306e-20
AT1G03140	-0.925358	5.73017e-11	0.14008	0.607559	-1.09548	1.43504e-14	0.310204	0.0441507
AT1G03150	0.240697	0.255012	0.0889332	0.84428	-0.109523	0.64932	0.439154	0.0367541
AT1G03160	-0.190549	0.269245	0.573636	0.00240602	0.346224	0.0409219	0.0368627	0.865771
AT1G03170	-2.43299	0.0176557	-1.00758	0.678709	-1.16173	0.426684	-2.27885	0.0359385
AT1G03180	0.503667	0.253371	-0.413308	0.584408	0.600246	0.218266	-0.509887	0.308385
AT1G03190	-0.294398	0.212103	-0.29942	0.428491	0.150168	0.590778	-0.743985	0.00137657
AT1G03200	-2.35002	0.0297925	-2.8754	0.312323	-3.98695	0.0346223	-1.23848	0.280437
AT1G03210	-1.00487	2.39498e-06	-0.975268	0.000277883	-1.57662	5.54908e-12	-0.403518	0.0844745
AT1G03220	-1.50808	9.57391e-13	0.11796	0.806057	-0.934883	1.91024e-05	-0.455236	0.0521936
AT1G03230	-0.0294973	0.895453	-0.0523384	0.910379	-0.110228	0.625829	0.0283922	0.908845
AT1G03240	-1.82231	0.550597	1.31651	0.837329	-0.597446	0.85684	0.0916447	0.97777
AT1G03250	0.553843	0.00223989	0.02476	0.961879	0.595581	0.00149764	-0.016978	0.945842
AT1G03260	-0.484525	0.0489639	0.0146595	0.982416	-0.238132	0.399495	-0.231734	0.412189
AT1G03270	1.25254	0.00283974	0.0266302	0.98066	1.25082	0.00487347	0.0283481	0.962883
AT1G03280	-0.614492	0.00165792	-0.0443677	0.931208	-0.396586	0.0588357	-0.262274	0.236444
AT1G03290	-2.06384	1.02993e-30	-0.0884	0.842947	-1.42183	2.37637e-14	-0.73041	8.54006e-05
AT1G03300	0.783082	0.0110518	0.0471843	0.956164	0.100164	0.794701	0.730102	0.0246992
AT1G03310	2.13813	2.12251e-33	-0.116862	0.756175	0.6827	0.00021421	1.33857	3.36092e-13
AT1G03320	-1.23785	0.300019	-1.19593	0.597174	4.18978	0.0411752	-6.62356	0.000483319
AT1G03330	0.338572	0.0598399	0.0330541	0.944036	-0.336133	0.0702953	0.707758	5.27658e-05
AT1G03340	-1.44131	0.00446909	-1.24005	0.133989	-1.83429	0.00212316	-0.847071	0.120922
AT1G03350	-0.356826	0.0708817	-0.078711	0.860091	0.172235	0.441686	-0.607773	0.00201936
AT1G03360	2.27104	6.72093e-22	0.507475	0.0948514	1.31501	7.37121e-09	1.46351	5.06068e-09
AT1G03365	0.156897	0.52741	-0.0422636	0.943962	0.600216	0.0103695	-0.485582	0.0437574
AT1G03370	-1.09616	5.1422e-12	-0.102594	0.775875	-0.83341	5.04131e-07	-0.365347	0.0351718
AT1G03380	-1.28909	4.46081e-13	-0.197896	0.551454	-1.4717	2.94928e-16	-0.0152816	0.951286
AT1G03390	-3.24816	0.132942	0.277851	0.96981	-4.38465	0.0388744	1.41434	0.396198
AT1G03400	1.33548	3.52431e-10	-0.398675	0.210534	-1.20505	1.35367e-08	2.14186	1.96093e-24
AT1G03410	0.598054	0.00105732	0.0488303	0.916011	-0.0892113	0.691948	0.736096	7.00763e-05
AT1G03430	-1.04019	4.24946e-07	-0.404821	0.21005	-0.687198	0.00220588	-0.757814	0.000400652
AT1G03440	1.14703	3.53702e-07	-0.918022	0.000543461	-0.0771992	0.795222	0.306212	0.249734
AT1G03445	-1.42924	0.00826337	0.129208	0.929757	0.685286	0.310544	-1.98532	0.000608544
AT1G03457	-0.94288	9.82292e-06	-0.248381	0.529326	-2.22524	5.49069e-26	1.03398	9.02364e-07
AT1G03470	-2.74062	2.69592e-27	0.250124	0.638488	-2.13509	2.08796e-16	-0.355401	0.203769
AT1G03475	0.122272	0.577754	-0.0227968	0.96738	0.0591589	0.811508	0.0403164	0.878076
AT1G03495	1.84794	3.60742e-09	0.647898	0.116601	1.44749	2.58957e-06	1.04835	0.00222198
AT1G03506	-0.489508	0.615622	-3.34932	0.0640047	-3.86521	0.00567722	0.026386	0.981962
AT1G03510	-0.132787	0.830985	0.367465	0.734326	-0.374636	0.542308	0.609314	0.303802
AT1G03520	-1.09133	1.21907e-08	-0.0433792	0.934269	-1.31589	1.45297e-11	0.181185	0.429033
AT1G03530	1.71406	3.95784e-15	0.395878	0.21608	0.837254	0.000159285	1.27268	2.00511e-08
AT1G03540	0.700761	0.145192	0.121588	0.914868	0.750316	0.141977	0.072034	0.909961
AT1G03550	-1.15432	0.00137851	-0.965979	0.0748753	-0.743054	0.0945092	-1.37724	0.000253962
AT1G03560	0.641421	0.00921721	0.0204958	0.975237	0.10044	0.741324	0.561477	0.031547
AT1G03590	-0.34217	0.0323005	0.258586	0.281965	-0.54023	0.00062885	0.456645	0.00448142
AT1G03600	2.41197	1.22721e-55	0.332603	0.140558	-0.158051	0.391477	2.90262	6.20469e-80
AT1G03610	-0.610126	0.000290435	0.18318	0.545893	-1.47394	2.34207e-19	1.04699	2.37472e-10
AT1G03620	-0.801331	0.112503	-0.576193	0.538667	-1.88593	0.0002633	0.508408	0.345291
AT1G03630	3.03045	9.38019e-62	-0.497265	0.0435377	3.19535	3.60191e-65	-0.66216	0.00118974
AT1G03650	0.0556483	0.91693	0.635742	0.349311	-1.15344	0.00552431	1.84483	6.42696e-06
AT1G03660	-1.94617	0.0115887	-0.0250613	0.991733	-2.61397	0.000986709	0.642738	0.427882
AT1G03680	2.25516	1.39138e-31	0.397877	0.165591	0.729713	0.000320299	1.92332	5.74833e-23
AT1G03687	0.770834	0.000464302	-0.0902577	0.860395	0.667476	0.00427906	0.0131003	0.967006
AT1G03700	2.81806	4.09303e-10	-0.509318	0.472251	1.63379	0.000514533	0.674957	0.243306
AT1G03710	5.22674	0.0704162	-3.31297	0.484429	-0.0543019	0.992361	1.96806	0.613686
AT1G03730	-0.165861	0.570375	-0.133835	0.820119	0.0080926	0.985179	-0.307789	0.308994
AT1G03740	-0.293119	0.125983	-0.106781	0.787593	-0.409152	0.0347589	0.00925171	0.970608
AT1G03750	-0.579493	0.0348236	-0.48276	0.25535	-0.64605	0.0287496	-0.416202	0.164149
AT1G03760	0.131183	0.652387	0.65565	0.0452585	-0.615654	0.0155055	1.40249	9.30593e-09
AT1G03770	-0.482703	0.117088	0.0920067	0.901173	0.329486	0.344414	-0.720183	0.0228559
AT1G03780	0.964797	0.000519649	-0.440059	0.312073	2.87836	8.37232e-19	-2.35362	7.18667e-13
AT1G03790	-3.12089	6.26117e-28	-0.40397	0.43366	-2.30731	6.61278e-15	-1.21755	3.59901e-05
AT1G03800	-1.46708	0.000141019	-1.22965	0.0480631	-3.23418	3.10926e-13	0.537453	0.184195
AT1G03820	0.797667	0.0438375	-1.1081	0.0276841	2.17773	1.21167e-05	-2.48816	3.04832e-07
AT1G03830	1.18645	3.75963e-07	0.200384	0.648254	0.807321	0.00084434	0.579516	0.0257956
AT1G03840	3.37391	2.14122e-18	-0.0592187	0.949906	2.27627	1.28587e-09	1.03842	0.0250143
AT1G03850	-1.27956	1.02486e-08	0.436409	0.19463	-0.789669	0.000692787	-0.053486	0.863139
AT1G03860	1.1547	6.92814e-13	0.55653	0.00461934	0.310206	0.0772776	1.40102	3.61054e-18
AT1G03870	-1.41395	2.8825e-30	0.172385	0.422093	0.43738	0.000934992	-1.67894	8.19871e-42
AT1G03880	-2.00025	0.510995	7.3307	0.0335576	4.05018	0.153312	1.28027	0.70082
AT1G03890	0.198368	0.976459	6.40105	0.459784	3.65756	0.53715	2.94186	0.653913
AT1G03900	-1.18933	5.28584e-17	0.0913514	0.774596	-0.999571	5.18684e-12	-0.0984109	0.58564
AT1G03905	0.126162	0.691985	0.387529	0.387037	1.19176	3.98005e-05	-0.678072	0.0273041
AT1G03910	-0.535405	0.000701493	0.331763	0.139148	0.0467783	0.819857	-0.25042	0.155011
AT1G03920	-1.0247	0.00575052	-0.722954	0.215283	0.884497	0.0581977	-2.63215	9.63497e-11
AT1G03930	-0.120007	0.525405	0.0871248	0.816863	0.00938304	0.971171	-0.0422651	0.854224
AT1G03935	-1.44733	0.0195834	0.288228	0.845443	-1.29519	0.046038	0.136084	0.862057
AT1G03940	2.31614	2.7398e-13	0.571392	0.181912	1.59302	2.04884e-07	1.29451	0.000179919
AT1G03950	-0.0934033	0.738614	0.0905839	0.877356	0.1628	0.58153	-0.16562	0.5823
AT1G03960	-0.093798	0.731024	-0.106455	0.84691	-0.450773	0.0792923	0.25052	0.363497
AT1G03970	-0.498419	0.117225	0.422613	0.402482	-0.0616783	0.878617	-0.0141275	0.972942
AT1G03980	2.9182	0.00186098	-0.760855	0.626665	3.29527	0.00823605	-1.13793	0.456907
AT1G03990	-0.207854	0.576671	-0.923798	0.0395219	-0.0503125	0.918865	-1.08134	0.00225525
AT1G04000	0.263246	0.253241	-0.328277	0.341341	0.427572	0.0764322	-0.492604	0.0375855
AT1G04010	-0.370894	0.173834	-0.495821	0.20086	0.0106809	0.980072	-0.877396	0.00113185
AT1G04020	1.98277	9.74422e-15	-0.344477	0.412979	4.69782	1.59334e-31	-3.05953	1.55145e-13
AT1G04030	-1.1896	8.5298e-05	-0.520359	0.31427	0.654539	0.0915199	-2.3645	7.89418e-13
AT1G04040	0.461698	0.0106404	-0.292383	0.287329	2.22358	6.62249e-36	-2.05427	6.04366e-31
AT1G04050	0.464813	0.282107	-0.897228	0.115839	1.24437	0.00835103	-1.67678	0.000213685
AT1G04070	0.587691	0.0433165	0.156192	0.795919	0.603103	0.0484713	0.140781	0.704367
AT1G04080	-0.283503	0.0699506	0.18664	0.467528	-0.731353	9.89578e-07	0.63449	2.65437e-05
AT1G04090	0.0196947	0.977274	-0.126381	0.931579	1.37284	0.0391318	-1.47952	0.0239785
AT1G04100	-0.229089	0.471232	-0.45652	0.333904	-0.052615	0.898377	-0.632993	0.0452751
AT1G04110	2.99456	7.77542e-21	-1.1538	0.0011651	1.7117	1.29098e-06	0.129066	0.799233
AT1G04120	-0.528149	0.00105044	-0.385504	0.0779533	-0.0757837	0.707592	-0.83787	1.92469e-07
AT1G04130	0.501667	0.0516699	-0.117261	0.837221	0.806178	0.00267513	-0.421773	0.145698
AT1G04140	-1.06965	9.05617e-14	-0.0336362	0.931208	-0.853518	6.40565e-09	-0.249771	0.125625
AT1G04150	1.53133	0.107901	-0.322545	0.877833	0.813175	0.45483	0.395609	0.754026
AT1G04160	0.932171	0.000127431	-0.445343	0.22047	1.70806	8.98417e-11	-1.22124	5.77686e-06
AT1G04170	0.588277	0.00010722	0.324514	0.128866	0.588421	0.000140322	0.32437	0.0496169
AT1G04180	2.98927	0.00129689	-0.972417	0.499332	0.481791	0.654664	1.53506	0.157687
AT1G04190	0.715961	7.09215e-05	0.0537184	0.904271	1.29743	1.92918e-12	-0.527751	0.00761372
AT1G04200	0.326825	0.0830343	-0.146179	0.67907	0.234481	0.254173	-0.0538355	0.827238
AT1G04210	0.227796	0.145539	0.205118	0.396659	0.1651	0.327956	0.267814	0.0992558
AT1G04220	-0.928022	0.00874017	-0.744706	0.131836	1.22984	0.000797328	-2.90256	6.63789e-17
AT1G04230	-0.0259113	0.933446	-0.0258371	0.971235	-0.0853462	0.791013	0.0335978	0.920246
AT1G04240	-2.34657	1.4034e-36	-1.07353	1.00309e-06	-1.25861	2.66624e-10	-2.1615	7.51848e-31
AT1G04250	-1.20485	9.59024e-17	-0.40078	0.0424519	2.04897	1.64994e-40	-3.6546	1.27627e-130
AT1G04260	-0.147902	0.521833	-0.259762	0.470589	-0.736648	0.000550251	0.328984	0.147011
AT1G04270	1.2372	1.29011e-11	0.197492	0.557559	0.508928	0.00900751	0.925769	8.56525e-07
AT1G04280	-0.842868	1.81585e-07	-0.375464	0.103798	-0.891138	7.33889e-08	-0.327194	0.0661998
AT1G04290	1.72546	3.04921e-09	0.5273	0.184756	0.771538	0.00763351	1.48123	1.03561e-06
AT1G04300	-1.26889	2.64721e-18	0.133642	0.642864	-0.970125	6.6527e-11	-0.165121	0.346593
AT1G04310	-2.25338	1.68892e-40	-0.359362	0.198825	-0.756452	7.93554e-05	-1.85629	9.04303e-28
AT1G04330	3.24749	2.17794e-05	-0.404183	0.772281	3.22096	0.00035848	-0.377657	0.771375
AT1G04340	0.657768	0.000384768	-0.0376083	0.938921	0.654173	0.000708745	-0.0340135	0.894984
AT1G04350	3.63585	5.9667e-96	0.181402	0.55042	-0.242832	0.196691	4.06009	2.4403e-119
AT1G04360	2.42845	5.84429e-15	-0.456883	0.334692	1.24274	0.000126881	0.728831	0.0475448
AT1G04380	-0.459262	0.819174	-1.49802	0.700226	-0.59573	0.822912	-1.36155	0.53846
AT1G04390	-0.786733	6.97595e-05	-0.0877051	0.854591	-0.65336	0.00184253	-0.221078	0.338986
AT1G04400	-0.942357	4.37912e-08	-0.0126358	0.979277	-0.82057	3.06123e-06	-0.134423	0.530062
AT1G04410	-0.385351	0.0147148	0.12874	0.666798	-0.426952	0.00777785	0.170341	0.347148
AT1G04420	1.40891	4.80457e-11	0.763536	0.00346904	0.712079	0.00146093	1.46037	1.56694e-11
AT1G04425	2.38992	5.1906e-06	-0.219012	0.842905	2.2033	0.000121871	-0.0323919	0.969693
AT1G04430	0.164266	0.28199	-0.233995	0.281948	-0.163681	0.307527	0.0939506	0.591334
AT1G04440	-1.10765	8.40703e-15	-0.143623	0.602815	-0.757417	3.22693e-07	-0.493851	0.00108043
AT1G04445	-0.0852211	0.964874	0.31853	0.937854	-0.198179	0.924937	0.431489	0.833662
AT1G04480	1.42392	6.5605e-15	0.145028	0.697354	0.891709	2.11545e-06	0.677235	0.000488715
AT1G04490	-0.446952	0.572	-0.347677	0.833698	1.31758	0.14234	-2.11221	0.0112558
AT1G04500	1.53478	0.402822	1.85467	0.437317	2.38069	0.151054	1.00876	0.644832
AT1G04510	0.403765	0.0199969	0.485357	0.0232667	0.27028	0.143823	0.618841	0.000353839
AT1G04520	1.71561	7.3281e-17	-0.310408	0.34875	2.65234	8.0905e-31	-1.24714	2.56459e-07
AT1G04530	1.59247	1.26774e-28	-0.360969	0.068288	1.10973	6.01703e-14	0.12178	0.511642
AT1G04540	0.282678	0.502576	0.331991	0.638488	-0.345337	0.419802	0.960006	0.0140604
AT1G04550	0.281128	0.160913	-0.129541	0.742419	0.0863599	0.71754	0.065227	0.798445
AT1G04555	-0.177802	0.62409	-0.234609	0.72459	0.680845	0.0646175	-1.09326	0.00155878
AT1G04560	-4.8787	0.0609188	2.66902	0.551958	-3.03597	0.277704	0.826289	0.803803
AT1G04570	-0.359238	0.645906	-0.0508463	0.97912	0.0813222	0.934459	-0.491407	0.566365
AT1G04580	-1.10862	0.424853	-1.16513	0.678426	0.432784	0.83874	-2.70654	0.0918918
AT1G04590	0.877789	1.08098e-05	0.139092	0.734383	0.700534	0.000730813	0.316346	0.171329
AT1G04600	2.42461	0.00164944	-0.0432495	0.981116	0.7268	0.369052	1.65456	0.0536772
AT1G04610	-0.49132	0.362122	-0.0318477	0.981399	1.25476	0.0215711	-1.77793	0.000747758
AT1G04620	-0.692528	0.000413904	0.247037	0.465102	-0.381043	0.0723129	-0.0644481	0.806549
AT1G04630	0.657887	0.000173948	0.0581393	0.892288	0.423942	0.0230447	0.292085	0.140855
AT1G04635	1.77773	7.20125e-05	0.961164	0.0770174	1.42369	0.000828456	1.31521	0.00669478
AT1G04640	2.1185	5.7663e-31	0.504242	0.0294451	0.873087	1.75636e-06	1.74966	8.01421e-21
AT1G04650	3.17533	2.07607e-20	0.552977	0.209117	0.993961	0.00140657	2.73434	8.62798e-15
AT1G04660	-3.5822	4.06534e-11	-0.90194	0.440053	-2.56888	0.000118922	-1.91526	0.000251575
AT1G04680	-0.738845	6.84691e-07	-0.551653	0.00239076	1.77968	3.14851e-30	-3.07018	8.11814e-91
AT1G04690	0.13178	0.40517	-0.246453	0.263476	0.446146	0.0029389	-0.560819	0.000146139
AT1G04700	1.70124	1.27162e-06	-0.775528	0.108849	1.53482	0.000136663	-0.609107	0.180225
AT1G04710	1.176	1.11685e-06	-0.475368	0.179052	1.54392	2.52963e-09	-0.843294	0.00197299
AT1G04730	1.1111	0.000509717	0.0546958	0.950152	2.46605	2.715e-12	-1.30025	0.000505947
AT1G04750	-0.532272	0.000536369	-0.128684	0.668634	-0.154745	0.3895	-0.506211	0.00145713
AT1G04760	0.0766127	0.909039	-0.165307	0.904446	1.63879	0.0141758	-1.72748	0.00885262
AT1G04770	2.00966	1.16439e-18	-0.202498	0.645428	3.17968	4.4914e-38	-1.37252	1.20292e-07
AT1G04778	-1.66963	0.0403272	-0.594803	0.750625	-1.03686	0.305684	-1.22757	0.159289
AT1G04780	-0.640278	0.00178384	0.101484	0.826115	-0.0627509	0.811667	-0.476043	0.0286167
AT1G04790	-0.0450968	0.829569	-0.0459535	0.919347	-0.246991	0.210049	0.15594	0.459809
AT1G04800	1.6668	0.00641946	-0.862559	0.377941	0.505439	0.475977	0.298798	0.698385
AT1G04810	-0.611019	4.16701e-05	0.349282	0.0904931	-0.132637	0.452334	-0.1291	0.476378
AT1G04820	-0.76652	0.000551555	-0.492616	0.10948	1.92864	7.51902e-19	-3.18777	3.12415e-50
AT1G04830	-1.58492	8.42493e-23	-0.134139	0.70322	-1.55803	8.4445e-21	-0.161028	0.405081
AT1G04840	0.166706	0.833597	0.405929	0.774505	-0.707619	0.332815	1.28025	0.0662763
AT1G04850	0.0694397	0.690004	0.200183	0.42471	0.61533	5.72878e-05	-0.345707	0.0328064
AT1G04860	-0.0345295	0.870817	0.219233	0.461885	0.149102	0.470179	0.0356016	0.881252
AT1G04870	1.30779	7.39007e-14	0.48903	0.0294297	0.735587	3.70916e-05	1.06123	3.87146e-09
AT1G04880	2.71881	9.67986e-08	-0.427149	0.621134	-0.244976	0.670573	2.53664	1.3899e-06
AT1G04900	1.70982	6.13743e-09	0.093232	0.89598	1.23853	4.32963e-05	0.564526	0.0993798
AT1G04910	-0.576371	0.000467336	-0.117382	0.735171	0.0973782	0.639622	-0.79113	2.26474e-06
AT1G04920	0.114485	0.876252	-0.548369	0.638425	-0.735043	0.293089	0.301159	0.696798
AT1G04930	0.290279	0.474537	-0.201202	0.804074	-0.125832	0.791473	0.214909	0.642862
AT1G04945	1.42577	5.44412e-07	0.38921	0.384666	0.670175	0.0226817	1.1448	0.000130859
AT1G04950	-0.494238	0.00468013	-0.314934	0.237541	-0.613471	0.000688362	-0.195701	0.331825
AT1G04960	-0.439147	0.0226613	0.226935	0.488828	-0.104018	0.653829	-0.108194	0.647237
AT1G04970	-1.40984	2.49395e-19	0.240902	0.365773	-0.629538	0.000147974	-0.5394	0.00114597
AT1G04980	1.21402	3.84925e-08	0.217211	0.589289	2.93751	1.71911e-32	-1.50627	6.06142e-09
AT1G04985	-0.110665	0.571013	0.635782	0.00163202	-0.198171	0.304655	0.723289	2.64962e-05
AT1G04990	-1.04465	2.76856e-09	0.656842	0.00240796	0.662332	0.000407989	-1.05014	5.55361e-09
AT1G05000	-0.959563	1.25029e-05	0.215422	0.609755	0.116264	0.680694	-0.860405	0.000155905
AT1G05010	0.832356	1.75016e-10	0.0190359	0.960867	-1.39885	2.12142e-27	2.25025	1.21823e-69
AT1G05020	0.698575	0.0109821	0.0949509	0.883204	-2.03124	2.67347e-16	2.82476	9.75994e-30
AT1G05030	0.0920953	0.718998	-0.188919	0.661145	-0.489844	0.0390472	0.393021	0.105295
AT1G05055	0.877555	9.46759e-05	-0.0693733	0.90094	0.520227	0.032088	0.287955	0.281778
AT1G05060	-0.841687	6.28606e-05	0.22826	0.559685	-0.443461	0.0534071	-0.169966	0.504582
AT1G05065	1.24842	0.0843301	1.36855	0.106539	0.683145	0.317277	1.93382	0.00648571
AT1G05070	0.860249	0.000219399	0.874225	0.00113839	0.285756	0.268346	1.44872	2.96185e-10
AT1G05090	-1.09727	0.124154	-0.0495856	0.980109	0.479916	0.594488	-1.62677	0.0322455
AT1G05100	-1.99717	0.000285187	0.949028	0.287172	-0.348388	0.597557	-0.699758	0.238967
AT1G05120	-0.723222	9.1887e-06	-0.107461	0.763453	-0.181824	0.350198	-0.648858	0.000119271
AT1G05140	1.04797	2.66162e-13	0.507274	0.00369941	0.630004	1.87178e-05	0.925241	2.59826e-10
AT1G05150	-1.03852	6.89154e-12	-0.37089	0.0861745	-0.293754	0.0880819	-1.11566	3.54102e-13
AT1G05160	-0.87004	0.000166953	0.269201	0.522476	-1.59133	1.93899e-12	0.990487	1.05797e-05
AT1G05170	-1.21224	6.68806e-08	-0.241665	0.572478	0.289635	0.289897	-1.74354	3.02063e-14
AT1G05180	-0.225843	0.18977	0.397808	0.0660878	-0.164057	0.377075	0.336022	0.0519005
AT1G05190	1.1627	5.55914e-10	0.430634	0.103901	0.00356515	0.992007	1.58977	1.97095e-17
AT1G05200	1.55047	1.08682e-15	0.125837	0.760772	-0.24575	0.265691	1.92206	2.73688e-23
AT1G05205	0.717	0.00174345	-0.0787046	0.886747	1.22445	2.49376e-07	-0.586154	0.0211193
AT1G05210	1.81168	3.49697e-07	-0.614125	0.24986	2.61558	7.16925e-10	-1.41802	0.00174176
AT1G05220	0.0698244	0.934268	0.111427	0.954554	-0.714891	0.354006	0.896142	0.236071
AT1G05230	-0.745332	2.86375e-05	0.375739	0.145976	0.434629	0.0244033	-0.804222	1.07731e-05
AT1G05260	-1.1861	1.91207e-13	-0.128326	0.703364	0.38585	0.0312678	-1.70028	1.04049e-25
AT1G05270	-0.9509	3.12499e-10	0.0766071	0.831324	-0.423331	0.00979223	-0.450961	0.005044
AT1G05280	2.71527	1.66786e-08	0.188689	0.848685	2.00412	2.63348e-05	0.899841	0.12652
AT1G05300	1.82506	1.79612e-08	0.46124	0.33206	0.0627357	0.874231	2.22356	7.36967e-12
AT1G05310	-0.915878	0.00186923	-0.00747067	0.99304	2.26478	6.35322e-10	-3.18813	1.25373e-19
AT1G05320	-0.812694	0.00138187	-0.376349	0.360949	0.605984	0.0276881	-1.79503	1.2843e-12
AT1G05330	-5.04544	0.00483261	-1.13476	0.829786	-6.90463	0.000120156	0.724421	0.523594
AT1G05340	-3.85543	2.13993e-42	0.88647	0.0208393	-2.90009	6.908e-25	-0.0688705	0.858395
AT1G05350	-0.00659751	0.97652	-0.354124	0.178389	0.496566	0.0108326	-0.857288	3.46621e-06
AT1G05360	-0.40234	0.0691905	-0.319105	0.358147	0.36879	0.126291	-1.09023	5.00138e-07
AT1G05370	0.0614942	0.918528	-0.354538	0.730352	0.931384	0.115457	-1.22443	0.0304765
AT1G05380	-1.03797	1.10939e-12	0.0535248	0.885172	-0.491451	0.00157676	-0.492999	0.00139825
AT1G05385	0.945389	2.54336e-06	0.518622	0.0478123	0.0615015	0.810249	1.40251	2.15727e-12
AT1G05400	-1.6433	0.0189878	-0.894752	0.515189	-0.346768	0.735235	-2.19128	0.003653
AT1G05410	0.111419	0.593808	-0.0338479	0.947172	-1.27702	7.21856e-13	1.35459	9.92952e-15
AT1G05420	-2.17643	0.000712887	0.563502	0.674889	-0.430855	0.588819	-1.18207	0.0754288
AT1G05430	0.352185	0.0460051	-0.14779	0.652407	-0.467286	0.00874075	0.67168	0.000104778
AT1G05440	2.39711	2.01901e-05	-0.0504262	0.972618	3.44276	4.55351e-07	-1.09607	0.176503
AT1G05450	3.53761	0.000627374	0.0153729	0.994369	2.79459	0.00707238	0.758395	0.608938
AT1G05460	1.06728	1.25628e-06	-0.418779	0.199136	0.648706	0.00716582	-0.000200681	0.999496
AT1G05470	0.757524	0.000109589	-0.737795	0.00171623	-1.01054	3.73901e-07	1.03027	1.55108e-07
AT1G05490	-2.21558	0.000304459	0.0483671	0.97786	-0.106123	0.902531	-2.06109	0.00119061
AT1G05500	0.098532	0.544453	-0.0208749	0.960254	0.11236	0.514132	-0.0347026	0.860694
AT1G05510	-1.10759	0.393366	2.28001	0.179388	2.91556	0.0215626	-1.74314	0.204943
AT1G05520	-0.248888	0.122361	-0.0936731	0.777469	0.191438	0.274458	-0.533999	0.000725806
AT1G05530	5.61585	1.24824e-13	0.461553	0.484861	2.97258	6.53668e-11	3.10482	0.000214945
AT1G05540	4.78333	1.63297e-06	-1.01603	0.380926	1.69355	0.0540793	2.07375	0.0821492
AT1G05550	-1.10326	0.719884	-0.129447	0.98641	1.13469	0.768206	-2.36739	0.504824
AT1G05560	-0.609809	0.415869	0.287575	0.855394	-0.209996	0.809294	-0.112238	0.902515
AT1G05562	5.55125	0.00679423	-0.601954	0.855776	-0.155229	0.938814	5.10453	0.0185809
AT1G05570	-1.41228	2.26086e-17	-0.0254569	0.959306	-1.55527	1.89529e-20	0.117537	0.579555
AT1G05575	-1.04386	0.0125851	0.167332	0.869268	-1.19874	0.00511931	0.322206	0.502171
AT1G05577	2.86059	0.0108965	0.0577626	0.98142	1.01487	0.360441	1.90349	0.135543
AT1G05590	0.503148	0.0112586	-0.287745	0.360271	0.611687	0.00315455	-0.396284	0.0685466
AT1G05600	-0.458228	0.105731	-0.0610441	0.933135	-0.572321	0.0508737	0.0530493	0.883948
AT1G05610	-0.542447	0.483882	-0.819064	0.54994	-1.0855	0.202079	-0.276015	0.763115
AT1G05620	0.11942	0.559573	-0.0580357	0.897495	0.769555	4.83447e-05	-0.708171	0.000192736
AT1G05630	0.921422	3.65526e-05	-0.546946	0.0711173	0.12245	0.664916	0.252026	0.349591
AT1G05640	-0.00271198	0.99581	-0.305244	0.705829	0.607618	0.197139	-0.915573	0.039248
AT1G05650	8.4377	1.51766e-08	0.625369	0.306479	6.55945	4.86298e-15	2.50362	0.191959
AT1G05660	5.76944	2.09205e-19	0.462712	0.475355	3.34952	8.2826e-15	2.88263	5.01787e-05
AT1G05670	0.398393	0.180857	-0.450229	0.311801	0.0257431	0.949637	-0.0775788	0.841521
AT1G05675	1.83201	0.00535525	0.730436	0.455419	0.58222	0.384944	1.98023	0.0034964
AT1G05680	-0.0691669	0.830696	0.486236	0.229074	-0.381847	0.202149	0.798915	0.00441411
AT1G05690	2.14878	7.89123e-13	-0.30426	0.556509	-0.5202	0.0956299	2.36472	5.25419e-15
AT1G05700	0.816978	0.0135806	-0.786966	0.0741418	0.0981154	0.819857	-0.0681036	0.879874
AT1G05710	-0.31713	0.219294	0.0490768	0.940248	-0.205777	0.47612	-0.0622765	0.84948
AT1G05720	-0.310007	0.175826	-0.178918	0.674574	-0.0622861	0.828441	-0.426639	0.0702995
AT1G05730	2.21474	0.000434974	0.416684	0.709733	1.98761	0.00172952	0.64382	0.431886
AT1G05750	-0.482861	0.111979	0.694985	0.0767569	-0.646322	0.0287646	0.858446	0.00285838
AT1G05770	-1.06029	0.142393	-0.706658	0.613865	-1.21961	0.135639	-0.547333	0.505198
AT1G05780	-0.396119	0.164917	-1.76023	8.51152e-08	-0.850029	0.0105563	-1.30632	4.31604e-06
AT1G05785	-1.16525	3.07552e-06	0.108978	0.860015	-0.650235	0.0167494	-0.406038	0.142775
AT1G05790	-1.56734	3.52664e-18	0.192079	0.580223	-1.09694	3.61201e-09	-0.278327	0.177388
AT1G05805	-0.549	0.00113801	0.272856	0.302814	-0.945435	1.26136e-08	0.669291	7.16848e-05
AT1G05810	-1.90696	1.13864e-29	-0.203937	0.542615	-2.40911	6.55167e-44	0.29822	0.105547
AT1G05820	-0.138098	0.672964	0.0502276	0.951016	-0.568219	0.064451	0.480349	0.120585
AT1G05830	-1.12662	4.68431e-10	0.066305	0.884552	-1.33345	2.51011e-13	0.273137	0.186568
AT1G05835	-3.8067	8.35095e-48	-0.449211	0.365708	-3.39192	1.31857e-33	-0.864001	0.000971154
AT1G05840	-2.10338	1.75799e-39	-0.0644624	0.878162	-2.29793	3.20501e-45	0.13009	0.508631
AT1G05850	-0.461963	0.00112688	0.198996	0.388671	-0.298305	0.0474349	0.0353372	0.855083
AT1G05860	-0.0389051	0.883423	-0.0380258	0.95128	-0.178302	0.496311	0.101371	0.718372
AT1G05870	-0.409121	0.0120212	0.147603	0.62643	0.564491	0.000747662	-0.826009	3.56232e-07
AT1G05890	-2.34316	2.48218e-70	0.0729255	0.818023	-2.36072	4.12132e-70	0.0904854	0.591334
AT1G05894	-0.207271	0.839214	-0.940726	0.56667	0.952312	0.425512	-2.10031	0.0455802
AT1G05900	0.642841	0.000400363	0.302551	0.272698	-0.414287	0.0274556	1.35968	1.31384e-14
AT1G05910	0.808132	6.07255e-07	-0.332357	0.158491	1.06614	3.08781e-10	-0.590363	0.000830859
AT1G05940	-0.617461	0.000335228	0.417194	0.0749163	0.0472428	0.834568	-0.24751	0.203951
AT1G05950	0.490398	0.125829	-0.773371	0.0627696	0.896169	0.0113404	-1.17914	0.000524066
AT1G05960	-1.62002	9.42915e-34	-0.044812	0.899428	-2.01689	9.52631e-51	0.352059	0.0154516
AT1G05970	-0.625364	0.0390245	-0.469044	0.338947	-0.66875	0.0417945	-0.425658	0.200302
AT1G05990	6.23405	0.00235735	-0.332631	0.92603	5.40394	0.0112165	0.497485	0.884729
AT1G06000	2.69724	4.69954e-43	2.09348	1.44848e-30	4.42105	2.07307e-114	0.369673	0.135781
AT1G06010	0.148956	0.623506	0.307624	0.504729	-0.0964954	0.772162	0.553076	0.0517313
AT1G06020	-1.36641	0.138087	0.869328	0.603521	-1.06391	0.253959	0.566831	0.560152
AT1G06030	-0.343354	0.891939	2.60612	0.410605	0.950881	0.650372	1.31188	0.571461
AT1G06040	1.29787	2.30106e-18	0.45508	0.0178152	-0.0254103	0.901973	1.77836	2.74654e-33
AT1G06050	-0.661039	0.00502892	0.411484	0.253602	-0.0935803	0.751706	-0.155974	0.586018
AT1G06060	-1.16297	9.36878e-12	0.0791596	0.84938	-1.07954	7.17441e-10	-0.00427553	0.985755
AT1G06070	-0.588588	0.00168325	-0.137419	0.724152	0.0182732	0.945569	-0.74428	0.00010051
AT1G06080	-3.07017	1.0036e-27	-0.662161	0.132672	0.839068	0.0178528	-4.5714	2.25997e-50
AT1G06090	1.74395	2.02183e-14	0.00315669	0.995688	0.987644	2.68483e-05	0.759464	0.00233643
AT1G06100	8.05746	2.25599e-06	-1.12504	0.420738	4.98835	0.00502587	1.94406	0.482658
AT1G06110	-1.73047	2.20276e-32	-0.182208	0.510409	-1.63391	1.42117e-27	-0.27877	0.0876021
AT1G06120	4.49584	3.73145e-10	0.369035	0.726131	2.77653	2.35118e-06	2.08834	0.0120286
AT1G06130	-0.164865	0.444883	0.0787306	0.864611	-0.0810484	0.741886	-0.00508616	0.984847
AT1G06140	0.27251	0.728855	1.10312	0.270145	-0.058684	0.94697	1.43431	0.0413287
AT1G06148	-1.02373	0.43394	0.66696	0.806333	-2.22919	0.0565131	1.87242	0.0981696
AT1G06150	0.74513	0.0781472	-0.03686	0.973999	-0.422469	0.356131	1.13074	0.00740159
AT1G06160	2.1864	0.0347432	-0.388418	0.859751	1.08006	0.347952	0.717926	0.587126
AT1G06170	0.906632	0.433678	1.63866	0.269942	5.63392	0.00180007	-3.08862	0.121212
AT1G06180	1.42897	1.95508e-07	0.651688	0.0681838	0.661883	0.0187662	1.41877	4.54382e-07
AT1G06190	0.795268	0.000118383	0.292138	0.385558	0.576745	0.00734804	0.510661	0.0209781
AT1G06200	-0.284989	0.0790967	0.507796	0.0074853	-0.473491	0.00284009	0.696299	6.84123e-06
AT1G06210	0.318141	0.149741	-0.292611	0.39258	0.851775	8.41565e-05	-0.826244	0.000142024
AT1G06220	0.73775	4.17203e-07	0.294519	0.164069	0.623848	2.92412e-05	0.408421	0.0091639
AT1G06225	-5.15301	0.000324497	0.287694	0.955329	-0.573392	0.788561	-4.29192	0.00134359
AT1G06230	-0.585614	0.00067771	0.0199783	0.968237	-0.109064	0.602988	-0.456572	0.0118732
AT1G06240	1.48404	3.68501e-13	0.0302363	0.958774	-0.0777456	0.762331	1.59202	1.25577e-14
AT1G06250	0.817424	0.0146879	-0.680713	0.153024	-1.02321	0.00284632	1.15992	0.000549701
AT1G06265	-1.88509	2.68711e-08	-1.17289	0.0230666	-2.25909	9.51044e-09	-0.798884	0.0249161
AT1G06270	0.983714	0.00752745	0.123454	0.885772	0.437107	0.284318	0.670061	0.0994163
AT1G06290	-0.190459	0.211618	-0.149169	0.563838	-0.112297	0.509458	-0.22733	0.153007
AT1G06310	3.84766	3.60435e-06	-0.438282	0.746135	0.740535	0.345689	2.66884	0.00307479
AT1G06320	1.93922	0.149013	-0.0535614	0.986706	3.19661	0.0559593	-1.31095	0.508706
AT1G06330	0.247951	0.778557	0.190007	0.92109	2.37735	0.0128889	-1.9394	0.0494694
AT1G06340	-5.2046	0.12683	0.304463	0.975026	0.00534724	0.999433	-4.90548	0.175563
AT1G06350	-2.72697	0.000540844	0.0735302	0.974693	-0.977685	0.289549	-1.67575	0.0427237
AT1G06360	-3.14873	7.42252e-05	-0.729225	0.629758	0.401937	0.687606	-4.27989	9.06171e-08
AT1G06380	1.44671	6.37246e-09	0.496515	0.144922	0.794101	0.00155667	1.14913	1.10032e-05
AT1G06390	-0.462115	0.00240924	0.0269963	0.949005	-0.802813	9.5897e-08	0.367694	0.0213379
AT1G06400	-1.26499	2.03132e-13	0.419503	0.084299	-1.20808	3.72477e-12	0.362586	0.0561792
AT1G06410	0.102216	0.564954	0.153169	0.593507	-0.112225	0.546959	0.367609	0.0273041
AT1G06420	0.724489	0.497011	-2.3256	0.113458	2.07408	0.214135	-3.67519	0.0146942
AT1G06430	2.35458	2.67086e-07	1.56004	0.00553801	1.38178	0.00394106	2.53283	4.60341e-08
AT1G06440	0.655781	0.178426	0.874752	0.161886	0.474848	0.338012	1.05568	0.0296387
AT1G06450	0.0159581	0.970704	-0.0263516	0.977869	0.569098	0.15246	-0.579492	0.145122
AT1G06460	1.53901	2.62641e-17	0.685439	0.00157422	-1.05949	4.84874e-09	3.28394	9.07516e-76
AT1G06470	0.417322	0.0204688	0.153561	0.645355	0.461409	0.0127373	0.109474	0.623226
AT1G06475	-0.886661	0.15811	0.649768	0.548825	0.103099	0.897702	-0.339992	0.643039
AT1G06490	-0.603626	0.024062	-0.347563	0.448932	0.127979	0.712545	-1.07917	7.60765e-05
AT1G06500	0.0875717	0.772532	-0.504049	0.1969	-0.10363	0.763648	-0.312848	0.307822
AT1G06510	0.552159	0.0081145	0.247305	0.480145	0.00261749	0.995002	0.796846	0.000139048
AT1G06515	-0.00591077	0.981658	-0.14863	0.731239	-0.606283	0.00502902	0.451742	0.0410765
AT1G06520	-2.50669	2.0117e-12	0.146171	0.881911	-1.762	3.22041e-06	-0.598528	0.106859
AT1G06530	-0.0713301	0.743513	0.351873	0.200134	-0.233193	0.267373	0.513735	0.00857261
AT1G06540	1.82876	0.0791175	0.861815	0.605045	3.95489	0.00167738	-1.26431	0.413448
AT1G06550	1.75111	9.45659e-35	0.372627	0.0509204	3.00976	3.39844e-91	-0.886023	1.94399e-08
AT1G06560	0.378129	0.0993308	0.326237	0.346103	-0.463197	0.041813	1.16756	5.44705e-08
AT1G06570	-2.04721	4.15498e-22	0.535618	0.0696063	-2.0404	1.02126e-21	0.528813	0.0230571
AT1G06580	-0.674843	0.0780992	0.00547365	0.995688	-0.513584	0.223518	-0.155785	0.741948
AT1G06590	-0.0162456	0.958419	-0.215739	0.648645	-0.291928	0.301721	0.0599429	0.858833
AT1G06620	-0.950502	6.56912e-05	-0.295447	0.502863	0.0572436	0.868084	-1.30319	1.18327e-07
AT1G06630	-0.941232	9.71579e-09	-0.519135	0.0182336	-1.49147	8.02447e-19	0.0311048	0.889535
AT1G06640	0.234893	0.245888	-0.479729	0.0540463	0.331733	0.108891	-0.576569	0.00340806
AT1G06645	0.954012	2.34689e-06	-0.601092	0.0207358	-0.604171	0.0047723	0.957092	3.87469e-06
AT1G06650	1.48753	2.52875e-13	0.741865	0.00244335	0.219254	0.35382	2.01014	3.3502e-23
AT1G06660	1.35591	0.000740224	-0.265162	0.744332	1.74282	9.21513e-05	-0.652073	0.200121
AT1G06670	0.692466	1.73279e-06	0.202839	0.397909	0.615366	3.35533e-05	0.279939	0.083398
AT1G06680	2.563	5.07958e-55	-0.128414	0.710095	0.85089	6.47841e-07	1.58369	2.05176e-21
AT1G06690	2.71571	3.2078e-25	1.2763	1.97084e-05	1.61072	1.38922e-09	2.38129	2.34199e-19
AT1G06700	-2.02896	2.32916e-51	0.0048879	0.990922	-1.93503	8.7292e-46	-0.0890373	0.607209
AT1G06710	0.855615	0.00299326	0.000193853	0.999773	-0.57854	0.0515337	1.43435	4.0585e-07
AT1G06720	1.88892	1.03323e-33	0.55717	0.00236996	0.808483	1.92764e-07	1.63761	6.62603e-25
AT1G06730	0.279438	0.166181	0.345888	0.21683	0.493137	0.0134259	0.132189	0.577868
AT1G06750	0.608883	0.270915	0.117284	0.928546	0.287352	0.64855	0.438815	0.487122
AT1G06760	-0.0217489	0.914982	-0.434719	0.0433268	-0.212674	0.251959	-0.243794	0.18872
AT1G06770	-0.10281	0.742148	0.137632	0.821244	-0.119171	0.725101	0.153992	0.648668
AT1G06780	-0.0192273	0.935288	-0.114314	0.781723	0.85913	1.53149e-05	-0.992672	3.81835e-07
AT1G06790	1.09378	0.000382021	0.200901	0.748673	1.06548	0.000810948	0.229199	0.559319
AT1G06800	-1.11063	5.45178e-06	0.144132	0.796164	-0.255793	0.386826	-0.710706	0.00570068
AT1G06820	0.546979	0.0044019	0.302587	0.305151	0.0947985	0.684739	0.754768	9.30006e-05
AT1G06830	5.39879	1.99942e-32	0.113809	0.880704	4.24716	3.45855e-26	1.26543	0.0302685
AT1G06840	-1.21173	1.66972e-15	-0.138629	0.654603	-0.868079	5.18478e-08	-0.482282	0.00281667
AT1G06850	-1.26657	2.67148e-08	-0.7333	0.0170394	0.357611	0.211864	-2.35748	3.00642e-23
AT1G06870	0.39109	0.0349557	-0.434085	0.0768333	0.622628	0.00120344	-0.665624	0.000479464
AT1G06890	-1.10205	1.04837e-11	-0.00545549	0.991161	-1.06688	1.04365e-10	-0.0406234	0.857617
AT1G06900	-0.204471	0.1833	0.18287	0.455455	-0.377561	0.0119711	0.35596	0.0192814
AT1G06910	0.255254	0.421099	-0.141485	0.830135	0.28757	0.407824	-0.1738	0.640339
AT1G06923	3.07512	5.20449e-05	-0.0741388	0.968686	4.03241	5.24778e-05	-1.03143	0.418519
AT1G06930	0.575017	0.313502	0.017284	0.991065	1.90953	0.00136581	-1.31723	0.0354274
AT1G06950	0.434497	0.0287412	0.520041	0.0368993	-0.0834327	0.728686	1.03797	6.52484e-08
AT1G06960	0.56789	0.0119247	-0.165229	0.711902	0.397862	0.107239	0.0047989	0.988097
AT1G06970	0.518201	0.848805	0.0377647	0.995144	3.51178	0.233513	-2.95582	0.339196
AT1G06980	-3.4004	7.33723e-51	1.6958	6.15355e-11	-0.692062	0.00211222	-1.01254	1.08622e-06
AT1G07000	-1.321	1.33623e-08	-0.149962	0.780477	-1.18746	1.14155e-06	-0.283501	0.292033
AT1G07010	2.66363	3.67605e-54	0.134328	0.696583	0.245084	0.203732	2.55287	2.49574e-49
AT1G07020	-1.06005	1.86396e-06	-0.0324867	0.961879	-0.226802	0.407687	-0.865736	0.000175248
AT1G07030	-0.110966	0.570172	0.304963	0.241898	-0.00298077	0.992528	0.196978	0.324998
AT1G07040	-3.25293	3.89201e-56	-0.00139331	0.998147	-3.42423	5.50972e-61	0.169897	0.50878
AT1G07050	-0.514935	0.24347	0.998865	0.068288	-1.48461	0.000169431	1.96854	4.37007e-07
AT1G07060	0.481205	0.819266	-0.0878165	0.985321	1.5929	0.499992	-1.19951	0.631392
AT1G07070	1.66975	6.60625e-13	0.178469	0.698646	1.93527	6.96447e-16	-0.087049	0.797424
AT1G07080	-0.86717	1.32203e-08	0.384804	0.0663041	-0.368058	0.0250785	-0.114308	0.548659
AT1G07090	-1.08533	0.000184444	-0.39339	0.445219	-0.283242	0.432527	-1.19548	6.61206e-05
AT1G07110	-0.0259707	0.904721	0.875377	6.10157e-06	-0.965303	2.91788e-08	1.81471	1.24105e-26
AT1G07119	-0.207648	0.893692	-0.816325	0.788481	-2.32809	0.113358	1.30412	0.358411
AT1G07128	0.382537	0.830434	-0.113634	0.977869	-0.427659	0.827086	0.696561	0.716965
AT1G07130	1.00431	0.26405	0.0223507	0.992344	-0.374329	0.707292	1.40099	0.126329
AT1G07135	0.495022	0.139605	0.848092	0.0350053	-0.257703	0.477967	1.60082	3.05101e-07
AT1G07140	-0.213117	0.147021	0.206324	0.35364	0.314767	0.0324712	-0.321559	0.0301976
AT1G07150	-0.775839	0.000727871	1.11989	9.94585e-06	-0.710189	0.0020738	1.05424	2.90046e-06
AT1G07160	0.270774	0.708139	1.52394	0.0515058	1.62557	0.0104557	0.169143	0.845657
AT1G07170	-0.835515	0.000131874	0.110086	0.830135	-0.869772	0.0001092	0.144344	0.589336
AT1G07175	3.02582	0.00446354	-0.819977	0.640683	0.606355	0.613116	1.59949	0.200407
AT1G07180	9.35129	2.89021e-156	0.0888235	0.835194	1.34101	2.88914e-13	8.09911	7.05948e-117
AT1G07200	-0.449884	0.0132571	-0.0228184	0.965289	-0.657389	0.000299891	0.184687	0.377577
AT1G07210	1.18772	1.89992e-10	0.232652	0.46714	0.844994	1.01726e-05	0.575374	0.00454938
AT1G07220	0.35697	0.120572	-0.0591961	0.91576	0.212231	0.412866	0.0855429	0.771379
AT1G07230	-1.25527	3.79291e-13	-0.0235974	0.964101	-1.36846	6.09228e-15	0.0895981	0.689315
AT1G07240	-1.21888	1.53531e-11	-0.228961	0.493157	-1.57219	1.57087e-17	0.124356	0.5818
AT1G07250	0.600476	0.00452362	0.939309	5.44405e-05	0.0524858	0.846504	1.4873	3.35598e-13
AT1G07260	-0.927503	0.0014765	-0.230588	0.705829	-0.538001	0.102379	-0.62009	0.0472222
AT1G07270	2.07142	0.00434023	-0.188534	0.910525	4.21109	0.000147313	-2.3282	0.0561787
AT1G07280	2.71555	1.06366e-35	0.659797	0.0164957	0.446212	0.0577214	2.92913	4.36068e-41
AT1G07290	1.18741	0.0103723	-0.405036	0.633515	1.81496	0.000400798	-1.03258	0.0608004
AT1G07300	-0.151311	0.743047	-0.427538	0.56662	-0.952463	0.0275443	0.373614	0.424978
AT1G07310	-1.24361	1.14559e-13	0.282017	0.301681	-1.46469	2.90134e-18	0.503097	0.00447734
AT1G07320	0.767511	2.16915e-05	0.274447	0.344829	-0.0866399	0.701538	1.1286	3.82226e-10
AT1G07330	6.43332	4.55788e-08	0.0342466	0.980609	2.36611	7.1991e-05	4.10146	0.00126071
AT1G07350	-0.941103	2.65723e-08	-0.128612	0.719364	-0.145667	0.485207	-0.924048	9.03111e-08
AT1G07360	0.426083	0.00518682	0.153915	0.570958	0.519806	0.000786459	0.0601916	0.764531
AT1G07370	2.57567	5.05769e-29	-0.386957	0.259594	4.13471	2.92087e-41	-1.94599	2.63357e-09
AT1G07380	-1.13272	1.22553e-09	-0.304097	0.341887	-0.343965	0.119045	-1.09285	1.10523e-08
AT1G07390	1.00932	0.00197648	0.645133	0.139012	-0.0408662	0.922113	1.69532	1.09748e-07
AT1G07400	-2.64652	1.40111e-05	1.44298	0.0907387	2.22228	0.00087759	-3.42583	1.03904e-07
AT1G07410	-0.179367	0.664466	0.0556467	0.958035	2.02437	1.63662e-06	-2.14809	2.49182e-07
AT1G07420	-0.421298	0.0162634	1.09645	1.23839e-09	0.301251	0.102091	0.3739	0.0410409
AT1G07430	-5.33883	6.52427e-07	1.09294	0.638882	-1.47329	0.194862	-2.7726	0.00162148
AT1G07440	0.931165	0.00014783	0.250778	0.570004	0.653796	0.0107659	0.528147	0.0488615
AT1G07450	11.4633	3.07594e-14	0.0817964	0.901304	1.55017	1.69676e-08	9.99491	7.69911e-11
AT1G07470	-1.10024	2.84312e-09	0.0343275	0.949997	-0.630656	0.00152048	-0.43526	0.0296434
AT1G07480	-1.35622	9.0759e-13	0.0181623	0.974099	-1.32318	1.08406e-11	-0.0148794	0.954248
AT1G07485	3.22661	0.302796	-2.70668	0.613637	-0.0106517	0.999433	0.530581	0.902585
AT1G07500	1.43346	0.140084	0.794758	0.61052	0.345182	0.741617	1.88304	0.0563289
AT1G07510	0.718248	1.05635e-05	1.1505	1.02146e-11	1.38747	3.05761e-18	0.481271	0.00545601
AT1G07520	-0.488292	0.0222307	-0.352361	0.293352	-0.530544	0.019674	-0.31011	0.187196
AT1G07530	-0.821186	1.21007e-07	-0.0694938	0.851227	-0.681583	2.23489e-05	-0.209096	0.245523
AT1G07550	-1.24255	0.0756554	0.209771	0.905453	-0.461199	0.582589	-0.571581	0.469272
AT1G07560	0.063073	0.872745	-0.0632221	0.943801	-0.0322775	0.944448	0.0321283	0.942798
AT1G07570	-0.62335	0.000124393	-0.788278	3.0577e-05	-0.868926	2.89111e-07	-0.542702	0.00131889
AT1G07590	0.315717	0.0500783	0.154406	0.586221	-0.038504	0.850332	0.508627	0.0015098
AT1G07610	0.254765	0.183666	0.0380975	0.93511	0.0831818	0.709311	0.209681	0.315363
AT1G07615	0.788772	0.00562782	0.304674	0.532516	-0.341978	0.26636	1.43542	2.5007e-07
AT1G07620	-1.36854	0.000580186	0.327792	0.695589	-0.739218	0.0917519	-0.301528	0.516825
AT1G07630	-0.770045	0.000112856	-0.0194868	0.973021	-0.192952	0.415972	-0.596579	0.00433034
AT1G07640	-0.105392	0.631017	0.0719279	0.876837	0.132658	0.567597	-0.166122	0.473988
AT1G07645	-3.93412	0.0990241	3.74489	0.290066	-0.41164	0.858863	0.222411	0.924639
AT1G07650	-1.89523	1.04442e-40	0.0632262	0.858417	-1.76622	1.1637e-34	-0.0657815	0.727662
AT1G07660	-0.0371695	0.891268	-0.419548	0.210296	-0.319328	0.21012	-0.13739	0.623557
AT1G07670	0.206313	0.194755	-0.319574	0.128129	0.707959	3.60474e-06	-0.821221	5.42611e-08
AT1G07680	-5.20919	0.0330697	2.8361	0.532301	-1.21656	0.64603	-1.15653	0.634018
AT1G07690	-2.05897	0.00447994	-0.494858	0.760607	-2.40849	0.00164763	-0.145339	0.877246
AT1G07700	2.32168	1.77235e-51	0.088321	0.789706	0.586471	0.00018797	1.82353	2.94911e-31
AT1G07705	0.311426	0.109848	-0.140472	0.706998	0.191886	0.378187	-0.020932	0.934551
AT1G07710	-0.178188	0.810256	0.545779	0.647792	1.14516	0.10573	-0.777572	0.302789
AT1G07720	-1.50795	6.17874e-12	-0.170217	0.710825	-0.00781579	0.98289	-1.67035	4.79572e-14
AT1G07728	-1.54425	0.285766	-0.729842	0.839222	-2.02975	0.226045	-0.244346	0.885955
AT1G07740	0.647342	0.121015	0.0709422	0.947581	0.00570949	0.993877	0.712575	0.104529
AT1G07745	-0.892793	0.00351826	-0.183619	0.787322	-0.696876	0.0350995	-0.379537	0.273495
AT1G07750	-1.11502	9.96867e-09	-0.188716	0.615554	-0.269373	0.234129	-1.03437	1.96687e-07
AT1G07770	0.563345	0.00339297	0.246474	0.440218	-0.365211	0.0736854	1.17503	4.14983e-10
AT1G07780	0.374875	0.328401	-0.147952	0.858165	0.47823	0.243707	-0.251306	0.575918
AT1G07790	1.69448	5.50764e-22	-0.329399	0.213357	2.2209	3.25907e-32	-0.855824	1.85136e-05
AT1G07795	3.41037	0.0209327	-0.323215	0.914779	2.51923	0.107755	0.567928	0.798473
AT1G07810	-0.932117	6.85762e-11	-0.0948862	0.763453	-0.51886	0.000629674	-0.508143	0.000722965
AT1G07820	0.402924	0.022016	-0.492427	0.0251953	0.584135	0.00129275	-0.673638	0.000172057
AT1G07830	0.725033	0.00291254	0.0739133	0.901173	-0.20255	0.472444	1.0015	4.23114e-05
AT1G07840	0.829987	4.07395e-05	0.155594	0.697694	0.900245	1.55088e-05	0.0853371	0.757553
AT1G07870	-1.11856	1.33676e-06	-0.0163627	0.980478	-0.534669	0.0378641	-0.600258	0.0147849
AT1G07880	1.6267	0.000672131	-0.665054	0.385558	2.21065	5.24778e-05	-1.24901	0.0333275
AT1G07885	5.78114	0.0155208	-0.798056	0.851227	4.4856	0.0784968	0.497487	0.894761
AT1G07890	1.27895	1.73962e-09	-0.651582	0.016532	1.41818	3.49543e-11	-0.790809	0.000386848
AT1G07900	-0.192447	0.933397	-0.0117322	0.998172	2.24463	0.406352	-2.44881	0.364127
AT1G07901	-0.987814	0.118145	-0.288684	0.84691	-1.28629	0.0561436	0.00978942	0.990711
AT1G07910	0.200364	0.320111	0.194837	0.55776	0.422702	0.032768	-0.0275013	0.912985
AT1G07920	0.805654	5.08406e-05	0.150884	0.706998	0.348697	0.108595	0.60784	0.00353432
AT1G07930	1.09349	7.23227e-12	0.226238	0.399761	1.00518	5.27136e-10	0.314546	0.0799075
AT1G07940	0.820465	3.10912e-06	0.253371	0.380458	0.579741	0.00148138	0.494095	0.00837684
AT1G07950	-0.185047	0.483826	-0.198734	0.673055	0.00800305	0.98396	-0.391784	0.142388
AT1G07960	-0.493993	0.0102277	-0.0263431	0.962152	0.00701555	0.98189	-0.527352	0.00823757
AT1G07970	0.225908	0.316332	0.178681	0.651382	-0.152386	0.536108	0.556975	0.0102942
AT1G07980	-0.554673	0.0235371	0.124459	0.819584	-0.0902753	0.770171	-0.339939	0.209399
AT1G07985	-4.80236	1.28396e-56	2.10341	6.24066e-10	-0.917645	0.00317643	-1.7813	1.16284e-09
AT1G07990	-0.9423	8.84648e-09	0.00453572	0.992438	-0.465652	0.0078756	-0.472113	0.00691658
AT1G08000	0.722335	0.00290372	-0.400715	0.282906	0.779646	0.00307023	-0.458025	0.101797
AT1G08005	-0.0845259	0.974861	-0.0649317	0.991659	3.39319	0.238011	-3.54265	0.216852
AT1G08010	-0.788023	2.32229e-05	-0.315815	0.294073	0.275586	0.213316	-1.37942	3.14023e-13
AT1G08030	-0.798164	6.88433e-06	-0.2305	0.467958	-0.132851	0.553438	-0.895813	8.39763e-07
AT1G08035	0.969612	0.529435	-1.50909	0.563952	1.34873	0.521677	-1.88821	0.344859
AT1G08040	-0.246079	0.212661	0.176003	0.610295	0.39913	0.0474784	-0.469206	0.0177063
AT1G08050	-1.57106	5.09286e-11	0.0688894	0.917514	-0.445991	0.110884	-1.05618	1.69069e-05
AT1G08060	-0.243097	0.187122	-0.142493	0.675493	0.10441	0.628202	-0.49	0.00724478
AT1G08070	-1.02479	0.031495	1.27749	0.033436	-1.15584	0.00804307	1.40854	0.000979516
AT1G08090	2.33407	0.000216138	-0.105007	0.948315	6.59086	5.26016e-05	-4.3618	0.0112485
AT1G08110	-0.137863	0.413544	0.46277	0.0150258	-1.03889	2.64147e-12	1.3638	1.5028e-20
AT1G08115	-3.59527	7.3793e-12	1.2631	0.113296	-1.59413	0.00218402	-0.738039	0.157774
AT1G08120	2.57594	0.387365	-0.0837552	0.990644	1.96358	0.549025	0.528607	0.897337
AT1G08125	-0.295651	0.173358	0.0409226	0.941552	-0.0994857	0.700484	-0.155243	0.534546
AT1G08130	0.954041	2.08098e-09	0.18538	0.510298	1.46562	2.19716e-19	-0.326199	0.0771176
AT1G08160	-0.884567	0.000245144	-0.467478	0.207084	0.585638	0.0355619	-1.93768	6.0896e-15
AT1G08165	0.75947	0.490138	-0.0432149	0.986972	0.128429	0.92482	0.587826	0.64095
AT1G08180	-0.955891	0.0065318	0.672182	0.193184	0.611639	0.114685	-0.895348	0.0155467
AT1G08190	-0.256004	0.0821343	0.505177	0.00250064	0.409387	0.00494407	-0.160214	0.32995
AT1G08200	0.291107	0.0341472	0.327625	0.0653207	-0.270809	0.0566049	0.889541	1.10801e-11
AT1G08210	-1.63622	7.05005e-21	0.158074	0.665428	-1.74598	6.02068e-23	0.267831	0.169245
AT1G08220	1.60746	2.6553e-06	0.217028	0.756175	1.27575	0.000285172	0.548737	0.174357
AT1G08230	-2.12315	6.36637e-25	-0.643859	0.0291087	-1.9214	2.52454e-18	-0.845609	6.6699e-05
AT1G08250	0.0301228	0.914825	-0.110627	0.833033	0.81516	0.000914895	-0.895664	0.000219386
AT1G08260	0.873174	3.30477e-05	0.133348	0.764624	1.30142	1.10042e-09	-0.294894	0.236148
AT1G08270	0.651255	0.249059	0.393726	0.69968	0.78735	0.177223	0.257631	0.710377
AT1G08280	0.520243	0.0597696	-0.671302	0.0634304	1.52459	5.91603e-07	-1.67564	2.22991e-08
AT1G08290	2.31921	0.0114616	-1.07479	0.463353	2.97587	0.0204272	-1.73145	0.223884
AT1G08300	0.687037	0.0175738	0.923923	0.00406819	-1.06901	2.82047e-05	2.67997	8.25874e-25
AT1G08310	-2.32919	5.99426e-09	-0.380898	0.669356	-0.668774	0.190145	-2.04131	6.24726e-07
AT1G08315	-1.05949	2.42253e-07	0.452177	0.130989	-0.568281	0.00904152	-0.0390321	0.888452
AT1G08320	-1.04791	7.15938e-08	-0.47061	0.092055	-0.425086	0.0524015	-1.09343	3.61694e-08
AT1G08340	-0.16797	0.586501	-0.234181	0.661156	1.66577	8.18087e-08	-2.06792	6.99094e-12
AT1G08350	-0.0549245	0.860687	-0.416586	0.315902	0.221953	0.48733	-0.693463	0.013281
AT1G08360	1.26279	3.36629e-15	0.350253	0.130687	0.782734	2.09147e-06	0.830312	5.39852e-07
AT1G08370	-0.279966	0.0994469	-0.0989829	0.779324	-0.178593	0.342808	-0.200356	0.28478
AT1G08380	3.13106	7.30684e-98	-0.367043	0.0835686	0.339328	0.0408315	2.42469	9.30712e-59
AT1G08390	1.40446	9.60294e-06	-0.44916	0.378614	0.38059	0.304385	0.574714	0.11811
AT1G08400	0.234592	0.464316	-0.0270396	0.973833	-0.0145421	0.974722	0.222094	0.530563
AT1G08410	1.8591	1.10287e-21	0.55008	0.0221375	1.10544	8.57508e-09	1.30374	1.24684e-10
AT1G08420	-0.682509	2.81359e-05	0.0804685	0.830135	-0.778257	2.31608e-06	0.176216	0.36045
AT1G08430	1.11771	0.152184	0.943558	0.403535	0.750045	0.341432	1.31122	0.106432
AT1G08440	4.79612	0.18068	-2.77508	0.66602	1.52354	0.736972	0.497491	0.919282
AT1G08450	-0.316485	0.106	-0.141148	0.708828	0.188396	0.389584	-0.646029	0.000809062
AT1G08460	-1.33783	4.60459e-17	0.0629615	0.878776	-1.50171	1.82048e-20	0.226842	0.210605
AT1G08465	0.569293	0.0042445	0.2571	0.430711	-0.145281	0.529688	0.971674	7.60842e-07
AT1G08470	0.625489	0.00251963	-0.0768519	0.876424	0.622256	0.00415506	-0.0736192	0.794087
AT1G08480	0.131126	0.515864	-0.198357	0.534749	0.700411	0.000148794	-0.767643	2.95127e-05
AT1G08490	0.737921	1.49828e-05	0.291318	0.266485	0.177037	0.36987	0.852202	7.8683e-07
AT1G08500	-3.29872	2.07455e-42	-0.0723439	0.915433	0.104354	0.760862	-3.47542	5.59162e-45
AT1G08510	-1.06888	5.37432e-14	-0.199961	0.413552	-0.31097	0.0480362	-0.957873	3.29076e-11
AT1G08520	0.1099	0.626674	0.23223	0.496956	-0.394206	0.0605798	0.736337	0.000239323
AT1G08530	1.0588	2.91353e-05	-0.472566	0.208295	0.668791	0.0164605	-0.0825613	0.819535
AT1G08540	1.91183	1.05247e-18	0.220003	0.589342	1.02992	4.06402e-06	1.10191	9.73909e-07
AT1G08550	1.18011	1.35616e-09	0.754812	0.00104138	-1.16709	1.71212e-09	3.10201	3.87317e-60
AT1G08560	0.92775	2.54333e-05	0.0211125	0.972975	2.23622	2.05172e-22	-1.28736	5.64788e-08
AT1G08570	-0.328182	0.0680817	1.01562	3.49701e-08	-0.315584	0.0884938	1.00303	3.92369e-09
AT1G08580	1.94753	3.38472e-23	0.360903	0.211668	1.85926	6.20488e-21	0.449179	0.0492583
AT1G08590	-0.680294	0.0691914	-0.315817	0.664267	0.537097	0.227642	-1.53321	7.53952e-05
AT1G08600	0.139386	0.480685	0.0601064	0.890025	0.450534	0.0161526	-0.251042	0.21494
AT1G08610	1.11293	6.70943e-05	1.12639	0.00015292	0.42027	0.137505	1.81905	2.91709e-11
AT1G08620	0.108619	0.601257	-0.028984	0.955941	0.40009	0.0408315	-0.320456	0.113427
AT1G08630	-5.3992	1.46571e-11	1.54822	0.200085	-5.87438	2.44004e-13	2.0234	0.0195427
AT1G08640	0.691636	0.000828283	0.243636	0.494945	0.294438	0.197931	0.640834	0.0028213
AT1G08650	0.0410859	0.8646	-0.0244649	0.966029	1.47488	8.32918e-13	-1.45826	1.14739e-12
AT1G08660	-0.650456	0.000858921	-0.295048	0.356097	-0.316993	0.149167	-0.628511	0.00189436
AT1G08670	-2.0993	5.88663e-09	-0.634844	0.341659	-1.25897	0.00310836	-1.47517	5.93914e-05
AT1G08680	-1.22293	1.08812e-16	-0.0528044	0.890025	-0.792864	2.54707e-07	-0.48287	0.00204548
AT1G08700	-0.0764246	0.704489	-0.188128	0.550015	0.0290007	0.903577	-0.293553	0.130583
AT1G08710	-0.825231	0.0009544	0.0145134	0.983389	-0.167945	0.591383	-0.642773	0.014995
AT1G08720	-0.822781	2.78005e-06	-0.0303903	0.953236	-0.699519	0.000128624	-0.153652	0.471132
AT1G08730	1.01054	0.136348	-0.728147	0.524117	-0.189261	0.82734	0.471654	0.562878
AT1G08750	-0.0808415	0.737252	-0.0454402	0.933723	0.239988	0.324603	-0.366269	0.115038
AT1G08760	-0.873391	9.95709e-07	-0.123825	0.748141	-0.159184	0.466661	-0.838033	4.77249e-06
AT1G08770	-1.13218	1.01704e-08	0.18897	0.628807	-0.92442	6.12197e-06	-0.0187908	0.944474
AT1G08780	0.742576	0.000191819	-0.270698	0.413771	0.520373	0.0160644	-0.0484943	0.863775
AT1G08800	-1.1442	3.64801e-09	-0.0545781	0.914868	-0.497151	0.0178607	-0.701624	0.000548679
AT1G08810	0.402049	0.041135	-0.088776	0.839934	-0.0742621	0.76007	0.387535	0.0623369
AT1G08820	-0.965682	5.86301e-08	-0.228276	0.470282	-0.499388	0.00935555	-0.69457	0.00017461
AT1G08830	-0.929373	1.03295e-06	0.437236	0.101418	-0.0917928	0.702123	-0.400345	0.0548218
AT1G08840	0.990255	0.0019711	0.131701	0.857465	0.249139	0.504888	0.872817	0.00940484
AT1G08845	0.449159	0.256997	0.788833	0.113254	0.474316	0.236344	0.763676	0.0536554
AT1G08860	2.2119	0.167579	-0.550443	0.867147	1.1439	0.532146	0.517558	0.815113
AT1G08880	0.374671	0.0215782	0.162976	0.570374	0.41907	0.0119818	0.118577	0.5462
AT1G08890	-2.97947	1.93711e-40	0.572627	0.0834136	-1.3647	3.73994e-09	-1.04214	3.59786e-06
AT1G08900	-2.60023	1.40964e-32	-0.655062	0.0455246	-1.66722	4.97437e-12	-1.58807	3.6148e-13
AT1G08910	-0.136141	0.49724	0.237361	0.429157	-0.056264	0.806961	0.157484	0.464719
AT1G08920	-0.424806	0.0100009	0.191228	0.501186	-0.736802	5.6858e-06	0.503224	0.00255601
AT1G08930	-0.742893	2.37052e-07	0.193287	0.43167	-1.04928	2.50604e-13	0.499675	0.000850576
AT1G08940	-0.19529	0.50537	-0.121614	0.842364	-0.118787	0.721517	-0.198117	0.537845
AT1G08960	0.417134	0.0752029	-0.0996859	0.848414	0.674672	0.00503733	-0.357224	0.169245
AT1G08970	-0.501803	0.0024836	-0.0104366	0.981532	-0.119242	0.550676	-0.392998	0.0253298
AT1G08980	-1.89312	3.26051e-31	0.0214587	0.965998	-3.23243	6.14188e-88	1.36076	2.11959e-17
AT1G08990	-0.103644	0.743085	0.134139	0.828511	0.120153	0.726496	-0.0896572	0.807103
AT1G09000	0.127237	0.707373	-0.310371	0.565128	0.529367	0.119325	-0.712501	0.029222
AT1G09010	-0.892801	5.42378e-12	0.106072	0.690316	-0.537882	7.04164e-05	-0.248847	0.0861152
AT1G09020	-0.269409	0.133502	0.0361437	0.935426	0.23067	0.229055	-0.463936	0.00965329
AT1G09040	0.777687	0.0187877	0.327917	0.566374	0.920442	0.00655934	0.185161	0.660607
AT1G09050	0.7652	0.0185589	0.418353	0.413542	1.20281	0.000268266	-0.0192573	0.966956
AT1G09060	0.138698	0.394279	0.102799	0.736912	0.0709055	0.700795	0.170592	0.323499
AT1G09070	-0.578677	6.24571e-05	0.164211	0.524117	-0.320877	0.0381163	-0.0935892	0.605592
AT1G09080	0.840556	0.454128	1.34604	0.390557	1.21011	0.26548	0.976484	0.418681
AT1G09090	-0.139774	0.671323	-0.775964	0.0476982	-0.948868	0.00205208	0.0331302	0.932161
AT1G09100	-0.0774853	0.778742	0.315298	0.419779	0.730824	0.00281882	-0.493011	0.0544696
AT1G09130	1.29367	4.61531e-19	0.417669	0.0280136	0.274989	0.0869785	1.43635	5.91315e-23
AT1G09140	-1.37994	5.38811e-15	0.119382	0.757178	-1.30539	3.0264e-13	0.0448399	0.856114
AT1G09150	0.231105	0.200005	0.222675	0.428268	0.400186	0.0252007	0.0535933	0.815058
AT1G09155	1.09758	0.0900436	0.0363186	0.982125	1.10352	0.11416	0.0303781	0.973722
AT1G09160	0.0234871	0.911349	-0.122642	0.729518	0.651006	0.000270256	-0.750161	2.12228e-05
AT1G09170	5.68139	4.72171e-19	-0.344528	0.634165	5.22242	2.74102e-13	0.114442	0.925525
AT1G09176	1.13447	0.502137	0.648244	0.840746	0.522624	0.770017	1.26009	0.493276
AT1G09180	0.0629727	0.952521	-0.362707	0.858417	-1.16817	0.220176	0.868436	0.369133
AT1G09190	0.668874	0.143055	1.0541	0.0472478	0.0854824	0.869669	1.63749	0.00012372
AT1G09195	-1.7102	8.22085e-13	-0.704558	0.0460371	-1.8837	3.26708e-13	-0.531065	0.0384131
AT1G09200	1.64474	4.05008e-15	-0.266159	0.465993	3.10691	4.43097e-44	-1.72833	4.52344e-14
AT1G09210	1.55272	1.8604e-33	-0.267989	0.161272	2.193	9.27585e-62	-0.908267	3.27424e-11
AT1G09220	0.714182	0.295838	1.17186	0.160002	-0.703756	0.249193	2.5898	1.54195e-05
AT1G09230	-0.467609	0.0152116	0.241299	0.458351	-0.489259	0.013419	0.262949	0.213609
AT1G09240	3.96966	0.000726678	0.267776	0.926678	1.42447	0.264568	2.81297	0.0248946
AT1G09250	-1.66686	1.28619e-17	-0.0156863	0.977869	-0.477635	0.0288218	-1.20491	1.40244e-09
AT1G09270	-0.405703	0.00390391	-0.0536833	0.873284	0.226682	0.143056	-0.686068	1.00188e-06
AT1G09280	-1.56458	7.24022e-20	0.0954763	0.816119	-1.74811	7.81355e-24	0.279	0.146314
AT1G09290	0.503168	0.0467619	0.156392	0.758857	-0.0785521	0.800482	0.738112	0.00371241
AT1G09300	1.1625	7.07246e-07	0.580113	0.0516616	0.528573	0.0281782	1.21404	4.13415e-07
AT1G09310	-0.564852	0.0508872	-0.0500131	0.948212	1.99841	2.83412e-13	-2.61327	5.01128e-22
AT1G09320	-0.240978	0.323	0.123889	0.804902	-0.854164	0.000158321	0.737076	0.00105637
AT1G09330	-0.262607	0.165316	0.00853401	0.986102	0.325986	0.096192	-0.580059	0.0017676
AT1G09340	4.38919	1.45669e-113	0.248869	0.4737	1.31537	4.19826e-11	3.32269	3.70127e-65
AT1G09350	1.21555	0.0283639	-0.490661	0.62275	3.1265	1.92995e-05	-2.40162	0.00147393
AT1G09370	2.64141	0.438697	1.37306	0.825806	0.00796854	0.999433	4.00651	0.236886
AT1G09380	2.32318	0.000773172	0.202944	0.904371	0.0195412	0.986178	2.50658	0.000381577
AT1G09390	0.0525474	0.842645	-0.419682	0.203869	-0.821931	0.000304881	0.454797	0.0560972
AT1G09400	-0.586514	0.429157	-0.555867	0.706579	-1.70566	0.0225175	0.563283	0.467644
AT1G09410	-0.120206	0.847228	0.440274	0.662044	-0.307525	0.621964	0.627592	0.284447
AT1G09415	-1.24782	1.03718e-06	-0.0439374	0.954276	-0.704886	0.0109518	-0.586874	0.0328383
AT1G09420	-1.31414	9.47057e-11	-0.0317526	0.960254	-2.28595	2.51505e-29	0.940055	2.23399e-06
AT1G09430	-1.39936	1.68064e-21	0.143353	0.617116	-2.03554	7.7414e-44	0.779534	2.23155e-07
AT1G09440	0.820568	0.00104079	-0.438015	0.247533	0.705655	0.00973887	-0.323102	0.284692
AT1G09450	1.8632	2.21097e-06	-0.34145	0.634468	2.0203	4.21982e-06	-0.498554	0.350853
AT1G09460	-2.46377	1.14388e-42	0.142685	0.716901	-1.73293	5.81192e-21	-0.58815	0.00193745
AT1G09470	2.88109	2.04037e-12	-0.378794	0.581495	2.25773	2.01436e-07	0.244561	0.686486
AT1G09480	-1.89177	1.5106e-09	0.356363	0.566271	-1.63998	2.9534e-07	0.104574	0.791402
AT1G09490	0.628297	0.000535632	0.0952222	0.81176	-0.164974	0.433029	0.888494	1.01521e-06
AT1G09500	4.99171	1.83989e-20	3.10303	1.87829e-30	1.42272	4.9031e-08	6.67202	4.72419e-36
AT1G09520	-0.162783	0.530571	0.375086	0.296708	-0.221326	0.405749	0.433628	0.0817081
AT1G09530	-2.10785	5.16019e-41	-0.375858	0.120961	-0.324068	0.0866496	-2.15964	8.52789e-42
AT1G09540	-0.818788	0.0369487	-0.30445	0.704117	2.12842	1.73718e-05	-3.25166	4.32819e-12
AT1G09560	1.04683	1.68322e-16	-0.117888	0.633269	0.827812	1.64272e-10	0.101133	0.529733
AT1G09570	-3.48329	1.89705e-145	-0.199833	0.399451	-2.55712	1.25239e-77	-1.126	4.49198e-16
AT1G09575	-1.56034	4.19093e-10	-0.36435	0.422093	-1.31901	8.18743e-07	-0.605683	0.0231329
AT1G09580	1.72867	3.73145e-10	-0.297164	0.540152	1.49634	3.71969e-07	-0.0648375	0.876109
AT1G09590	2.12676	8.64795e-42	0.0747128	0.840207	1.90474	4.32536e-33	0.296731	0.107682
AT1G09600	2.39557	2.41749e-05	-0.815268	0.339925	3.48221	2.1687e-05	-1.9019	0.0343827
AT1G09610	-0.862632	0.156254	-0.39326	0.760053	1.67864	0.0315524	-2.93454	4.15408e-05
AT1G09620	0.141195	0.312121	0.286411	0.106335	-0.115343	0.440404	0.542949	2.75925e-05
AT1G09630	0.330351	0.0941581	-0.386197	0.156937	0.486408	0.0187257	-0.542254	0.00788688
AT1G09640	-0.274616	0.117303	0.353697	0.13003	-0.707199	2.26575e-05	0.78628	2.32812e-06
AT1G09645	-0.727604	5.19094e-05	-0.148024	0.688173	-0.533898	0.00567783	-0.341729	0.083275
AT1G09650	0.799839	0.394336	-0.674737	0.694729	0.840043	0.441508	-0.714941	0.525809
AT1G09660	0.586522	0.000882761	0.465935	0.0389878	0.48628	0.00740067	0.566177	0.00197604
AT1G09680	0.963837	0.104858	0.356379	0.75309	-0.310803	0.63371	1.63102	0.00503795
AT1G09690	1.58266	1.60348e-15	0.0904621	0.848175	0.868376	2.46758e-05	0.804742	0.000118978
AT1G09700	0.939715	0.000209869	0.239904	0.59968	1.06525	4.66168e-05	0.11437	0.740974
AT1G09710	-1.64923	5.50983e-11	-0.236719	0.654919	-1.42948	9.51466e-08	-0.456473	0.0965794
AT1G09730	-0.592625	0.00164008	-0.121094	0.76133	-0.45559	0.0217404	-0.258128	0.225048
AT1G09740	-0.916663	9.57038e-07	0.111589	0.787892	-0.783879	4.54683e-05	-0.0211948	0.93418
AT1G09750	-0.72419	0.00252403	-0.157125	0.753291	-0.968833	5.60274e-05	0.0875185	0.781461
AT1G09760	0.533811	0.000778091	0.427482	0.0351251	0.132577	0.473548	0.828716	1.59049e-07
AT1G09770	-0.941581	4.00788e-07	0.165854	0.645961	-0.904251	1.67187e-06	0.128524	0.582167
AT1G09780	1.58558	5.13253e-31	-0.102641	0.722641	1.60916	3.77999e-31	-0.126229	0.468407
AT1G09790	7.9548	1.97249e-06	-0.364626	0.831761	5.65443	0.000999822	1.93574	0.479988
AT1G09794	-0.105659	0.834469	0.276493	0.757651	0.339318	0.508069	-0.168484	0.766343
AT1G09795	0.503565	0.0124911	0.156105	0.688173	0.0982199	0.68786	0.56145	0.00674343
AT1G09800	1.09171	0.0039053	0.0197394	0.983898	0.71485	0.0795798	0.396602	0.386744
AT1G09810	0.50372	0.027956	0.426169	0.182242	0.644032	0.00534551	0.285856	0.273056
AT1G09812	-1.55911	0.00775388	0.275594	0.844229	0.994946	0.165996	-2.27846	0.000338421
AT1G09815	0.349166	0.145539	-0.224706	0.590428	0.251648	0.344603	-0.127189	0.663599
AT1G09820	1.78539	6.28288e-11	-0.373741	0.394388	0.368303	0.234663	1.04334	0.000425797
AT1G09830	1.45842	9.39833e-16	0.386568	0.132672	1.26667	4.83408e-12	0.578316	0.00363208
AT1G09840	0.156065	0.349297	-0.134764	0.643395	-0.170444	0.331768	0.191745	0.275779
AT1G09850	0.240663	0.296441	0.606493	0.0232667	1.04519	9.61263e-07	-0.198034	0.441607
AT1G09860	-2.27524	0.0709308	0.715574	0.801254	-1.37182	0.307101	-0.187849	0.89823
AT1G09870	-0.563419	0.000807707	0.0300553	0.949451	-0.391145	0.029097	-0.142219	0.482538
AT1G09880	-0.176167	0.825743	-0.538687	0.699007	2.00253	0.027161	-2.71738	0.00165066
AT1G09890	-0.334055	0.478343	-0.235446	0.804936	2.40402	5.91079e-06	-2.97352	8.35954e-09
AT1G09900	0.766848	0.000576384	0.948714	0.000110657	0.848078	0.000120411	0.867484	0.000137118
AT1G09910	-1.64959	3.63512e-17	-0.427823	0.163746	-1.98865	1.06847e-22	-0.0887628	0.728695
AT1G09920	-0.12312	0.522732	0.107564	0.769934	0.0555504	0.801778	-0.0711066	0.751906
AT1G09930	-2.93853	0.45273	-1.16361	0.901483	0.00533714	0.999433	-4.10748	0.316372
AT1G09932	-0.302643	0.694282	-0.93532	0.43556	0.236659	0.809732	-1.47462	0.0579257
AT1G09940	-0.375687	0.0669459	0.255484	0.443154	-0.761462	0.00012644	0.641259	0.00144446
AT1G09950	-2.2158	0.00281769	1.59446	0.131869	1.24155	0.129106	-1.86289	0.0161285
AT1G09960	-1.39299	4.93747e-10	-0.291553	0.484888	-0.946647	9.3098e-05	-0.737898	0.00164334
AT1G09970	-0.661702	5.48585e-06	0.120677	0.674403	-0.494372	0.00104585	-0.0466529	0.814048
AT1G09980	-0.137711	0.426173	-0.264268	0.278598	0.0408933	0.845607	-0.442873	0.00737323
AT1G09995	-0.450773	0.160016	-0.644499	0.164475	-0.324902	0.395685	-0.770369	0.0192291
AT1G10000	0.74433	0.333212	-0.176057	0.92141	-0.705551	0.378214	1.27382	0.0958521
AT1G10020	-0.644514	2.10741e-05	-0.300904	0.185005	-1.54522	5.19041e-25	0.599806	9.75843e-05
AT1G10030	0.959235	1.97007e-05	0.00766993	0.990922	0.703869	0.00280922	0.263036	0.33007
AT1G10040	-0.375962	0.319348	-0.245051	0.744357	-0.286301	0.507667	-0.334713	0.422294
AT1G10050	-0.305151	0.174709	-0.146065	0.743601	-0.225904	0.362043	-0.225312	0.36624
AT1G10060	1.26639	1.10482e-09	0.0546837	0.917574	-1.76774	2.59958e-19	3.08882	5.49897e-54
AT1G10070	-6.59258	5.33711e-28	0.110217	0.950022	-6.97707	7.89227e-31	0.494708	0.512617
AT1G10090	-1.10648	4.56367e-13	1.15018	2.25178e-12	0.466863	0.00391281	-0.423167	0.010038
AT1G10095	-1.59285	1.109e-08	-0.149838	0.831439	-1.30077	1.54615e-05	-0.441925	0.147016
AT1G10110	0.486888	0.612725	-0.0765863	0.973999	0.710286	0.494488	-0.299985	0.799129
AT1G10120	-0.985749	1.14852e-08	-0.33269	0.220964	-0.334919	0.092056	-0.983521	2.60901e-08
AT1G10130	-0.520491	0.00743363	-0.0509133	0.917978	-0.408319	0.046548	-0.163085	0.481024
AT1G10140	-2.58533	1.49127e-31	0.344407	0.366309	-1.83204	4.66325e-16	-0.408882	0.097534
AT1G10150	0.00109194	0.996182	0.131255	0.723932	-0.330741	0.0915199	0.463088	0.0154342
AT1G10155	0.400977	0.749346	0.600521	0.787974	-2.31742	0.0160916	3.31892	0.000846251
AT1G10170	-1.00717	3.00611e-13	0.197425	0.404722	-0.879776	4.02905e-10	0.0700359	0.697656
AT1G10180	0.265009	0.133462	-0.193414	0.511772	0.230347	0.228356	-0.158752	0.433429
AT1G10200	-1.53887	2.82495e-32	0.321562	0.0871094	-1.0457	3.79903e-15	-0.171612	0.263596
AT1G10210	-2.20958	9.24218e-31	-0.184804	0.658111	-1.8357	1.55932e-19	-0.558687	0.0047205
AT1G10220	-1.66409	0.0115569	0.950107	0.388952	-0.697951	0.328165	-0.0160344	0.98443
AT1G10230	0.792946	0.0249497	-0.120627	0.884862	1.25741	0.000700688	-0.585093	0.151379
AT1G10240	0.040852	0.875865	0.0206851	0.973166	0.348207	0.154092	-0.28667	0.255208
AT1G10270	1.92443	1.01435e-20	0.562731	0.0267583	0.957491	2.32433e-06	1.52967	6.97266e-13
AT1G10280	0.934337	0.00058443	-0.564257	0.144898	-0.243273	0.455625	0.613353	0.0389822
AT1G10290	-0.0689341	0.676184	-0.119474	0.667669	0.171234	0.295782	-0.359643	0.018202
AT1G10300	3.27623	1.19648e-05	-1.13471	0.268447	3.0011	0.00194451	-0.859581	0.480852
AT1G10310	1.1763	2.88891e-08	0.265756	0.45591	0.884183	4.83109e-05	0.55787	0.0174387
AT1G10320	-0.549428	0.00525586	-0.230348	0.510896	-0.637611	0.00183088	-0.142165	0.550247
AT1G10330	0.430219	0.461166	-0.122347	0.928546	0.337184	0.606364	-0.0293121	0.968913
AT1G10340	-2.495	5.20436e-09	-0.195243	0.873284	-3.17977	2.34401e-12	0.48953	0.260306
AT1G10350	0.450205	0.047391	-0.433563	0.179829	0.128074	0.647213	-0.111433	0.698656
AT1G10360	0.258119	0.129655	0.208999	0.440053	-0.944299	1.72056e-09	1.41142	5.65133e-20
AT1G10370	2.09859	4.20824e-05	1.52802	0.0181503	4.19153	1.00751e-16	-0.56492	0.353829
AT1G10380	0.0302382	0.910142	-0.427287	0.181973	0.510912	0.0327625	-0.907961	5.98041e-05
AT1G10385	5.87346	0.00558988	0.204922	0.961408	5.5809	0.0103922	0.497485	0.886225
AT1G10390	-0.537459	0.000623659	0.0212017	0.962712	-0.415017	0.0114893	-0.10124	0.604334
AT1G10400	0.283573	0.51744	-0.0137759	0.990602	3.11649	2.20421e-09	-2.84669	5.2628e-08
AT1G10410	-0.551801	0.00228248	0.349328	0.183226	-0.0539064	0.816403	-0.148567	0.494979
AT1G10417	-0.398461	0.461267	0.177009	0.884403	-0.11735	0.858416	-0.104103	0.874853
AT1G10430	-0.283073	0.113428	-0.0546156	0.898078	-0.480117	0.00690513	0.142428	0.48753
AT1G10450	-0.674214	7.06713e-05	0.0379208	0.933443	-0.05836	0.792655	-0.577933	0.00105957
AT1G10460	0.317623	0.692563	-0.0231008	0.991065	2.3216	0.00786129	-2.02707	0.0228336
AT1G10470	1.85235	3.75992e-37	0.296434	0.163551	-0.141419	0.409766	2.2902	4.17448e-56
AT1G10480	-2.41293	3.48739e-12	0.0568929	0.958833	-0.382369	0.385336	-1.97367	2.04095e-08
AT1G10490	2.21472	1.19553e-35	0.529489	0.013617	0.587472	0.00092779	2.15674	3.1555e-33
AT1G10500	0.770849	0.000360939	0.723576	0.00510466	0.0923576	0.728966	1.40207	4.26287e-11
AT1G10510	0.482384	0.0108713	0.265147	0.378614	0.0726788	0.755702	0.674853	0.000393495
AT1G10520	0.548816	0.352935	0.254833	0.833698	0.887785	0.143117	-0.0841364	0.910855
AT1G10522	0.632566	0.00852859	0.984626	0.00016431	-0.25493	0.32238	1.87212	1.546e-16
AT1G10530	2.03443	0.000237337	-0.723536	0.40423	0.519131	0.426979	0.791764	0.238335
AT1G10540	-0.376918	0.704417	0.0960963	0.970526	-0.314048	0.777302	0.0332262	0.977488
AT1G10550	-2.38153	2.96128e-11	-0.148699	0.876611	-1.46353	0.000174472	-1.0667	0.00382329
AT1G10560	-0.969309	0.00664138	0.283178	0.695749	1.36746	0.000677307	-2.05359	8.04714e-08
AT1G10570	-0.8772	1.35348e-06	-0.35507	0.20855	-1.1336	1.38793e-09	-0.0986681	0.670383
AT1G10580	0.192164	0.261672	-0.168044	0.55789	0.386129	0.0236847	-0.362009	0.0359803
AT1G10585	1.55796	0.241467	0.693019	0.77254	1.57034	0.242466	0.680638	0.682681
AT1G10590	-0.353177	0.0285336	-0.116391	0.716173	-0.820903	1.58385e-07	0.351335	0.0357576
AT1G10600	-0.720359	0.000176786	0.605738	0.0122414	-0.988968	1.60738e-07	0.874347	3.38767e-06
AT1G10610	-1.30214	4.55405e-09	-0.299149	0.470156	-1.58758	7.05597e-12	-0.0137065	0.964164
AT1G10630	0.279736	0.186455	-0.29525	0.35381	0.682697	0.000871764	-0.698211	0.000685305
AT1G10640	1.25487	2.10298e-05	-1.53946	4.86508e-06	2.21074	7.2375e-09	-2.49533	2.41469e-11
AT1G10650	0.905341	7.91575e-06	0.367351	0.224688	0.805149	0.000100151	0.467543	0.0347747
AT1G10657	6.06176	2.20355e-54	-0.964977	0.000591324	3.48507	1.31831e-27	1.61172	0.000765583
AT1G10660	-1.45313	6.16977e-19	0.615864	0.00240931	-1.51269	2.1904e-20	0.675423	6.23705e-05
AT1G10670	0.296951	0.0220906	0.0354859	0.910958	0.37301	0.00438983	-0.0405733	0.812142
AT1G10682	-1.11369	6.00351e-08	-0.119697	0.793227	-1.11486	9.18576e-08	-0.118525	0.65325
AT1G10690	0.176947	0.624025	-0.621454	0.196894	-0.722342	0.0394479	0.277835	0.466846
AT1G10700	-0.0259839	0.906524	-0.0445532	0.922887	-0.483129	0.0104255	0.412592	0.0309273
AT1G10710	1.65772	0.463408	0.308494	0.953277	0.594006	0.807491	1.37221	0.594554
AT1G10720	-1.1006	3.96196e-08	-0.309729	0.357855	-0.34608	0.132994	-1.06425	2.07157e-07
AT1G10730	-1.0037	0.000425316	-0.879717	0.0260767	-0.393421	0.275714	-1.48999	4.44811e-07
AT1G10740	-0.691815	1.28107e-06	0.0347296	0.926888	-0.782391	6.40779e-08	0.125305	0.471511
AT1G10750	0.0197474	0.964195	-0.237221	0.746135	0.332471	0.434093	-0.549944	0.168441
AT1G10760	-0.412087	0.0718201	1.40437	1.20522e-09	-0.895143	4.72226e-05	1.88743	6.76788e-19
AT1G10770	4.95938	0.00349562	2.37139	0.00751999	-2.20477	7.80189e-05	9.53554	2.40949e-09
AT1G10780	1.5527	3.34159e-07	-0.269586	0.634911	2.0223	1.72056e-09	-0.739185	0.0489199
AT1G10790	0.794851	0.34477	-0.206315	0.915941	0.980093	0.288961	-0.391557	0.710246
AT1G10800	-2.38154	0.0104265	1.25254	0.42643	6.18984	0.000521071	-7.31885	3.10763e-05
AT1G10810	1.11611	0.0229097	-0.0572133	0.965998	2.00743	0.000213851	-0.948529	0.114327
AT1G10820	-0.126468	0.523357	-0.0418353	0.927743	-0.0311928	0.896918	-0.137111	0.525984
AT1G10830	0.935699	1.72285e-06	0.171938	0.644888	0.143836	0.539476	0.963802	1.37036e-06
AT1G10840	-0.350584	0.0126492	0.457027	0.00642893	-0.514501	0.000225443	0.620944	7.08939e-06
AT1G10850	0.825174	1.41003e-06	-0.523544	0.0160925	1.23844	3.70637e-12	-0.936815	2.18567e-07
AT1G10865	-0.81105	4.27523e-05	1.18913	2.60636e-08	-1.3379	1.19639e-12	1.71598	2.9122e-20
AT1G10870	-0.341205	0.063658	-0.299779	0.278975	0.361281	0.0660301	-1.00227	2.22957e-08
AT1G10890	-1.64459	1.43993e-20	-0.110993	0.783441	-1.54836	8.33194e-18	-0.207225	0.328005
AT1G10900	1.45946	2.55049e-18	0.371222	0.117924	0.766693	8.10347e-06	1.06399	6.35298e-10
AT1G10910	-0.67231	0.000115873	0.00821855	0.98643	-0.877864	5.87827e-07	0.213772	0.287677
AT1G10920	1.24032	1.68427e-05	0.295438	0.558072	0.0562279	0.880187	1.47953	3.76424e-07
AT1G10930	1.54186	5.92016e-12	0.241419	0.548941	1.5537	9.43453e-12	0.229571	0.41598
AT1G10940	-0.590087	3.07198e-05	0.12428	0.651431	-0.633343	1.06991e-05	0.167536	0.309873
AT1G10950	-0.60054	2.64987e-05	-0.10028	0.737961	-0.505713	0.00061357	-0.195106	0.235621
AT1G10960	2.8245	2.94593e-55	0.84919	5.5831e-05	2.9527	5.02578e-60	0.720986	0.000190401
AT1G10970	-0.274696	0.507718	-0.280989	0.719465	-0.502652	0.245446	-0.0530333	0.91496
AT1G10990	0.765815	0.156207	-0.690405	0.423377	-0.0892583	0.901566	0.164668	0.816389
AT1G11000	-1.20799	1.71479e-07	-0.313722	0.441797	-0.448175	0.0878223	-1.07354	6.17446e-06
AT1G11020	-0.85942	7.15409e-06	-0.422709	0.139321	-0.853478	2.60749e-05	-0.428651	0.0383741
AT1G11050	0.404834	0.127627	-0.193963	0.701181	-0.0670468	0.840833	0.277918	0.350133
AT1G11060	-0.300444	0.115723	-0.0762387	0.860091	-0.139442	0.527312	-0.237241	0.256055
AT1G11070	1.00535	0.13261	-2.94259	0.000376745	2.01505	0.0735553	-3.95229	8.46051e-05
AT1G11080	-0.148295	0.747176	-1.3932	0.0077672	0.728287	0.17303	-2.26978	5.67795e-07
AT1G11090	0.777092	0.000286343	0.31908	0.340627	0.445277	0.0499913	0.650896	0.0040121
AT1G11100	-0.304763	0.343309	-0.458379	0.350919	-0.120939	0.760576	-0.642203	0.0480182
AT1G11112	3.60584	0.0125702	-0.938086	0.684858	3.72663	0.0669516	-1.05888	0.686131
AT1G11120	-2.7621	5.63526e-19	0.15821	0.84404	0.981865	0.0132881	-3.58576	1.44449e-25
AT1G11125	0.50216	0.503886	-1.19468	0.276637	-0.00450514	0.999067	-0.688018	0.423276
AT1G11130	2.13215	2.10627e-13	-0.177051	0.774784	2.06393	1.08005e-11	-0.108839	0.799486
AT1G11160	3.67375	1.20522e-20	-0.488969	0.366992	4.88742	2.82643e-15	-1.70264	0.0170819
AT1G11170	-0.276499	0.550332	0.642381	0.319673	0.116446	0.825006	0.249436	0.622112
AT1G11175	-3.14516	1.38165e-37	0.0185635	0.98031	-3.0537	7.13925e-34	-0.072899	0.82212
AT1G11180	-1.40331	1.97451e-12	0.321614	0.347053	-1.54841	1.11748e-14	0.466708	0.024835
AT1G11185	-1.08895	0.0959901	-0.555797	0.677575	-0.765383	0.329707	-0.879366	0.215603
AT1G11190	-0.648848	0.0351656	-0.397293	0.445521	-0.811224	0.0115003	-0.234917	0.517407
AT1G11200	-0.199944	0.441458	0.212935	0.631893	-0.00604604	0.988157	0.0190375	0.952204
AT1G11210	-3.04432	3.9224e-12	2.9977	3.66586e-10	-1.02926	0.00634854	0.982636	0.00909571
AT1G11220	1.02619	0.0509913	0.117934	0.925926	2.42744	4.9241e-05	-1.28332	0.0491484
AT1G11240	0.774965	6.09262e-05	0.241005	0.461272	0.192758	0.387843	0.823212	3.16592e-05
AT1G11250	-1.6837	0.321572	0.305956	0.946516	1.30978	0.55527	-2.68752	0.175178
AT1G11260	-2.94087	6.56441e-45	0.0111624	0.984976	-4.41845	1.36268e-99	1.48875	3.50783e-12
AT1G11270	-0.700455	0.0473336	-0.513307	0.389289	-0.554153	0.173857	-0.659609	0.0794278
AT1G11280	0.251579	0.155583	-0.089981	0.807913	0.304542	0.0979787	-0.142944	0.484898
AT1G11290	1.58971	5.62368e-08	0.636851	0.0904445	0.473206	0.115457	1.75336	3.57763e-09
AT1G11300	-0.849357	0.000700101	-0.201451	0.701047	-0.116851	0.725101	-0.933957	0.000325981
AT1G11310	-0.682995	4.1934e-07	0.0481702	0.886484	-0.756278	3.21694e-08	0.121453	0.460268
AT1G11320	0.750266	0.0185999	0.360412	0.492781	0.570117	0.0880416	0.54056	0.124013
AT1G11330	2.7417	1.76914e-34	0.916934	3.84564e-05	2.02178	4.42765e-23	1.63686	7.90428e-12
AT1G11340	1.52605	8.62309e-06	-0.213305	0.757718	-0.777437	0.0234947	2.09018	8.36062e-10
AT1G11350	-0.0478708	0.844622	-0.448668	0.123288	-1.33236	4.99599e-11	0.835824	4.10858e-05
AT1G11360	-1.31463	1.29979e-12	-0.0176633	0.973999	-1.90094	1.3961e-24	0.568647	0.00350701
AT1G11362	-4.21531	0.0209924	4.28945	0.0797145	-4.15515	2.08742e-05	4.22928	4.45892e-06
AT1G11370	-2.82392	0.221929	2.24887	0.577679	-2.17387	0.243455	1.59882	0.3879
AT1G11380	-0.852457	1.0649e-06	0.819109	4.18428e-05	-0.837867	1.5758e-06	0.804519	3.8961e-06
AT1G11390	0.383164	0.0467648	0.532864	0.0226133	0.48545	0.0119944	0.430577	0.0309981
AT1G11400	-0.948243	5.35765e-06	0.449425	0.1337	-1.0866	2.03324e-07	0.587784	0.0069979
AT1G11410	0.158756	0.52522	0.424108	0.18877	0.716884	0.00173096	-0.13402	0.633191
AT1G11420	1.21848	0.00393285	-0.786556	0.20086	0.819071	0.0941195	-0.387145	0.47816
AT1G11430	0.745915	2.03528e-05	0.446268	0.054044	0.631484	0.000425962	0.560699	0.00228401
AT1G11440	-0.52341	0.042321	-0.929541	0.00320232	0.284578	0.377268	-1.73753	2.95685e-11
AT1G11450	3.09083	4.68192e-21	-0.262536	0.649636	1.73269	1.03017e-07	1.0956	0.00366642
AT1G11460	5.06713	1.18894e-05	-1.12978	0.379744	1.79116	0.0721261	2.14619	0.125287
AT1G11475	0.757463	4.15072e-05	0.68622	0.00122005	0.376803	0.0511465	1.06688	7.7541e-09
AT1G11480	-0.991525	4.04976e-09	-0.134933	0.697492	-0.986333	9.27005e-09	-0.140125	0.502186
AT1G11490	2.3287	0.0448689	-0.843431	0.67907	0.629576	0.648394	0.855688	0.562878
AT1G11500	-0.939993	0.282164	-0.447408	0.818205	-0.0927237	0.940916	-1.29468	0.167793
AT1G11520	-0.747037	0.362277	0.212682	0.914682	-0.918568	0.279712	0.384214	0.674754
AT1G11530	-1.54955	8.44501e-18	0.597916	0.0111851	-2.42732	4.81724e-43	1.47569	2.55623e-17
AT1G11540	1.24146	0.0246957	-0.558733	0.562611	0.944843	0.124076	-0.262114	0.719932
AT1G11545	-1.72049	2.42017e-17	-0.249278	0.50254	1.48463	8.38616e-12	-3.4544	1.49476e-61
AT1G11560	0.00715952	0.998171	-1.66038	0.786675	0.0327038	0.99627	-1.68593	0.635962
AT1G11570	0.0741942	0.914945	-0.660303	0.526027	-0.270314	0.720186	-0.315795	0.666826
AT1G11572	3.23776	0.245923	1.57572	0.719221	0.842681	0.750391	3.9708	0.163512
AT1G11580	0.88122	7.64414e-11	0.111854	0.678307	-0.0203571	0.914051	1.01343	1.06293e-13
AT1G11592	-1.14404	1.73341e-06	-0.207544	0.674381	-0.926635	0.000280572	-0.424945	0.107492
AT1G11600	0.149547	0.694789	-0.786111	0.0853188	0.811435	0.0287178	-1.448	3.40915e-05
AT1G11630	0.0670689	0.819535	0.315137	0.451521	0.0313919	0.926368	0.350814	0.209107
AT1G11650	-0.682028	6.64889e-06	0.41062	0.0389878	-1.06379	1.37623e-12	0.792379	2.03313e-07
AT1G11655	7.00703	0.000244033	-0.398217	0.891502	6.11133	0.00194102	0.497486	0.880974
AT1G11660	0.0812628	0.682225	0.102057	0.7844	0.423359	0.0203793	-0.240039	0.223443
AT1G11670	0.504979	0.0014987	0.192444	0.47675	1.31058	1.94238e-16	-0.613154	0.000246621
AT1G11680	-0.0535053	0.718998	0.000999593	0.997915	-0.116481	0.438082	0.0639755	0.695932
AT1G11700	1.19021	0.000160911	-0.562048	0.234866	1.14659	0.000896901	-0.518433	0.173741
AT1G11710	0.581143	0.125638	-0.303208	0.664695	0.289959	0.514232	-0.0120241	0.981394
AT1G11720	1.04842	1.7647e-08	0.010222	0.983898	0.562625	0.00413996	0.496017	0.0139527
AT1G11730	0.773186	0.261292	-1.14215	0.257245	1.49693	0.0783155	-1.8659	0.0222483
AT1G11735	-4.2131	2.85216e-05	0.310144	0.920728	-2.49787	0.022655	-1.40508	0.112573
AT1G11740	-3.10913	8.81927e-21	-0.696448	0.231441	-2.27786	7.79576e-10	-1.52772	4.04479e-06
AT1G11750	1.36807	2.77558e-11	0.570437	0.0348941	0.679433	0.00157974	1.25907	1.75969e-09
AT1G11755	-0.305839	0.271249	0.193184	0.715694	-0.250356	0.407386	0.137701	0.671279
AT1G11760	-0.627947	0.0229597	-0.0285491	0.971235	-0.556932	0.0582951	-0.0995643	0.77893
AT1G11780	0.680957	0.0030016	0.239316	0.551992	0.464051	0.0565407	0.456222	0.0684439
AT1G11785	0.106872	0.951948	1.18228	0.640458	-1.89958	0.138651	3.18873	0.0158419
AT1G11790	1.9993	1.03933e-20	0.899411	0.000223907	1.2459	5.02166e-09	1.65281	4.37185e-14
AT1G11800	0.319576	0.233108	-0.0838264	0.891828	0.325233	0.259529	-0.0894834	0.792642
AT1G11820	-0.940797	5.21286e-07	0.226409	0.497411	-2.01935	4.69788e-28	1.30496	2.00303e-12
AT1G11840	2.09275	3.40922e-33	0.193981	0.547367	2.42349	2.8126e-43	-0.136762	0.544476
AT1G11850	2.1432	5.50722e-20	-0.593125	0.0568247	1.29249	1.54332e-07	0.257585	0.392937
AT1G11860	2.19736	9.84772e-35	0.0988353	0.810619	1.04184	1.61538e-08	1.25436	7.93291e-12
AT1G11870	0.381134	0.106164	0.256442	0.512391	0.101109	0.716916	0.536467	0.0247296
AT1G11880	-0.32822	0.25083	0.145022	0.808967	-0.291424	0.345444	0.108227	0.754141
AT1G11890	0.649212	8.91801e-05	0.124147	0.710048	0.419933	0.0164954	0.353426	0.0516262
AT1G11900	0.295169	0.53148	-0.318884	0.71007	-0.193952	0.718322	0.170237	0.760747
AT1G11905	-0.277933	0.265509	-0.665402	0.0302945	-0.316446	0.246589	-0.626889	0.0112179
AT1G11910	-1.28596	3.8428e-24	0.474311	0.00243092	-0.228812	0.109865	-0.582835	1.1303e-05
AT1G11915	-1.15322	0.064076	-0.43169	0.749398	0.29595	0.730266	-1.88086	0.00477996
AT1G11920	5.37697	0.00459397	-1.44413	0.511988	4.90106	0.0172995	-0.968217	0.760588
AT1G11930	-0.301214	0.0506615	0.139968	0.616454	-0.760866	2.73627e-07	0.599621	5.87264e-05
AT1G11940	0.337398	0.324959	-0.417827	0.437986	0.971603	0.00714339	-1.05203	0.00302721
AT1G11950	-0.515397	0.0483513	-0.269759	0.565304	-0.287874	0.336458	-0.497282	0.0715867
AT1G11960	-1.9999	3.26734e-19	0.262539	0.543542	-0.239148	0.389393	-1.49821	3.2831e-11
AT1G12000	1.57866	1.74098e-27	-0.150124	0.583484	2.60743	1.5314e-68	-1.1789	1.50161e-14
AT1G12010	-1.17244	9.0176e-06	0.700953	0.0496744	-1.93335	3.68607e-14	1.46186	8.45151e-09
AT1G12013	0.648275	0.646419	0.408952	0.888765	0.106883	0.94893	0.950344	0.52641
AT1G12020	0.235929	0.354705	0.408863	0.240539	0.203723	0.453156	0.441068	0.0831779
AT1G12030	5.63649	0.0048657	1.05262	0.672798	4.75764	0.0197644	1.93147	0.519763
AT1G12040	7.34272	7.30759e-13	-0.622807	0.744759	5.55577	2.48998e-08	1.16414	0.382926
AT1G12050	0.221296	0.211829	0.417502	0.0550972	0.818818	8.66515e-07	-0.18002	0.360321
AT1G12060	-0.136182	0.775284	0.0746543	0.947828	-0.435491	0.355345	0.373963	0.436223
AT1G12064	-0.341395	0.814507	-0.0172365	0.995688	-1.16212	0.414472	0.803486	0.588546
AT1G12070	-4.38697	1.89162e-18	1.24751	0.122863	-1.8521	7.87179e-05	-1.28736	0.00126081
AT1G12080	-5.89527	7.70986e-286	0.234829	0.42479	-2.29755	3.34016e-43	-3.36289	6.99457e-97
AT1G12090	-0.549341	4.80142e-05	0.744253	4.2509e-07	-1.08736	2.56597e-16	1.28227	2.36782e-22
AT1G12100	7.2854	9.38807e-06	0.113176	0.953793	-0.309049	0.714326	7.70763	3.89173e-06
AT1G12110	-0.425893	0.0136148	-0.101018	0.783082	-0.1789	0.358544	-0.348011	0.0572338
AT1G12120	0.121511	0.610796	0.556342	0.0394264	-0.854084	4.33035e-05	1.53194	4.77382e-14
AT1G12130	-2.57305	0.00192384	-0.693396	0.74378	-3.4196	0.000334214	0.153161	0.876109
AT1G12140	0.599739	0.000247328	0.199417	0.476636	0.680546	4.4259e-05	0.118611	0.562673
AT1G12150	1.19185	0.134866	-0.0871507	0.966829	0.953393	0.278766	0.151305	0.889084
AT1G12160	0.541643	0.119873	-0.493471	0.36012	-0.181753	0.665602	0.229925	0.581703
AT1G12200	0.0240461	0.918559	0.513002	0.0354375	0.857241	8.36085e-06	-0.320193	0.1327
AT1G12210	0.0873363	0.854584	0.283632	0.727142	-0.341291	0.456612	0.71226	0.0952676
AT1G12220	-1.81908	5.47928e-16	-0.36387	0.370164	-1.03267	3.54364e-05	-1.15028	4.71954e-07
AT1G12230	-0.160522	0.420921	0.370145	0.148776	-1.0196	9.90899e-09	1.22922	3.29241e-12
AT1G12240	0.738134	2.90514e-08	0.0414662	0.901532	-1.71083	1.34678e-39	2.49043	5.01789e-83
AT1G12244	1.3471	1.14247e-06	0.13404	0.826314	0.977457	0.000668518	0.503684	0.11805
AT1G12250	2.17992	1.95476e-21	0.741865	0.0096597	0.415813	0.0997027	2.50598	1.01398e-27
AT1G12260	-0.655482	0.0432663	-0.0340135	0.971235	1.76459	2.39974e-06	-2.45409	7.52358e-12
AT1G12270	0.460628	0.00993054	0.132142	0.707226	0.393197	0.0349849	0.199574	0.332936
AT1G12280	0.38288	0.110569	0.30918	0.408362	-0.0119599	0.972825	0.70402	0.0028611
AT1G12290	-1.38461	1.97571e-06	-0.276688	0.647905	-1.46901	1.93068e-06	-0.192287	0.587479
AT1G12300	0.956232	0.00326571	-0.268129	0.663169	0.39075	0.295834	0.297353	0.456907
AT1G12310	-0.621799	4.49868e-05	-0.188054	0.483203	-0.53345	0.000773902	-0.276403	0.101279
AT1G12320	0.153757	0.673536	-0.99717	0.0184076	-0.865602	0.0152099	0.022188	0.959968
AT1G12330	-0.483117	0.015057	-0.699128	0.00398524	-0.224048	0.342583	-0.958197	1.46978e-06
AT1G12350	-0.622712	0.000621231	-0.0503174	0.916011	-0.398619	0.0446482	-0.27441	0.178387
AT1G12360	-1.22501	4.40314e-14	-0.189455	0.526814	-1.12615	1.08632e-11	-0.288314	0.116682
AT1G12370	3.24388	3.10754e-36	0.964669	0.000114599	1.66137	1.02398e-13	2.54718	1.25224e-21
AT1G12380	1.79993	2.11518e-06	-0.636584	0.263985	1.96087	7.61961e-06	-0.797516	0.105483
AT1G12390	-0.637937	0.00279591	-0.269553	0.478863	-0.808135	0.000291764	-0.0993548	0.712633
AT1G12400	0.197036	0.591806	-0.691195	0.14414	0.0130821	0.981129	-0.507241	0.176341
AT1G12410	0.481971	0.000990451	0.297761	0.15101	-0.0250553	0.897777	0.804787	2.86865e-08
AT1G12420	-0.334892	0.195256	0.421509	0.254014	1.18065	2.55064e-06	-1.09404	1.38339e-05
AT1G12430	0.636692	0.000751329	-0.129739	0.739119	0.63187	0.00136489	-0.124916	0.603332
AT1G12440	-1.54867	1.51469e-22	0.041606	0.921605	-2.43689	1.13034e-53	0.929824	9.21236e-09
AT1G12450	-0.476515	0.0345754	-0.16459	0.717606	-0.290701	0.25066	-0.350404	0.152505
AT1G12460	0.143217	0.532928	-0.198664	0.601881	-0.307316	0.178736	0.251869	0.285181
AT1G12470	-0.113681	0.532383	0.0119032	0.978741	0.0805482	0.690084	-0.182326	0.336133
AT1G12480	1.81136	0.000402615	0.0107118	0.994162	1.92385	0.000469749	-0.101786	0.894984
AT1G12490	0.766059	0.795712	-0.16771	0.98031	-0.863521	0.779793	1.46187	0.635962
AT1G12500	0.0121206	0.952649	-0.134571	0.668741	0.723631	1.2398e-05	-0.846081	2.37489e-07
AT1G12520	-0.629668	0.00386261	-0.166389	0.702412	-2.494	4.41852e-33	1.69794	4.07625e-16
AT1G12530	0.293156	0.248987	-0.194087	0.675087	1.12048	1.05993e-05	-1.02141	6.13031e-05
AT1G12550	2.43514	1.33041e-10	-0.475683	0.429774	1.61642	6.14094e-05	0.343036	0.507827
AT1G12560	7.8183	9.38675e-24	-0.358681	0.421216	5.49407	1.29102e-26	1.96555	0.0498791
AT1G12570	7.19291	4.37411e-06	3.57633	7.4254e-18	3.05318	6.24896e-15	7.71606	1.13803e-06
AT1G12580	-0.746089	5.72097e-07	-0.0127337	0.975945	-1.06392	1.13633e-12	0.305101	0.0610815
AT1G12600	0.335887	0.606762	-0.0175141	0.991593	-0.228776	0.752009	0.547149	0.422678
AT1G12610	-5.0923	0.104625	1.81045	0.802737	1.51133	0.71269	-4.79318	0.149234
AT1G12620	-0.369889	0.194076	-0.262596	0.609316	-0.305137	0.340616	-0.327347	0.292442
AT1G12630	2.38515	0.0579698	-0.650015	0.7844	-0.754909	0.568366	2.49005	0.0583126
AT1G12640	-0.640044	2.1518e-05	0.24919	0.295732	-0.564188	0.000266593	0.173334	0.325412
AT1G12650	0.641179	0.00074992	0.210589	0.526515	0.62635	0.00139043	0.225417	0.315527
AT1G12672	0.780625	0.712658	2.13687	0.400217	-0.748993	0.641334	3.66649	0.0368612
AT1G12680	-0.546354	0.00115283	-0.0222022	0.964101	-0.448652	0.0115114	-0.119905	0.559831
AT1G12700	-0.147397	0.664655	-0.417978	0.413487	-0.90894	0.00402915	0.343564	0.313142
AT1G12710	-0.243307	0.293824	0.668577	0.0111851	-2.34229	4.04473e-33	2.76756	2.71951e-46
AT1G12730	-0.13548	0.629718	-0.083673	0.892753	-2.02606	7.41609e-18	1.80691	2.16083e-15
AT1G12740	5.82589	1.03864e-90	-0.1341	0.782781	2.87074	5.48784e-35	2.82105	3.28385e-20
AT1G12750	-0.391578	0.136394	-0.639356	0.0600281	-0.420132	0.137177	-0.610802	0.0219268
AT1G12760	-1.24778	1.54087e-17	-0.318512	0.149141	-0.896642	4.4687e-09	-0.669652	1.04922e-05
AT1G12770	0.701949	0.00195656	-0.121436	0.806548	0.522496	0.0290539	0.0580167	0.851723
AT1G12775	0.571286	0.139744	0.218292	0.778805	0.828286	0.0376393	-0.0387086	0.94041
AT1G12780	-3.32955	7.51369e-65	0.0802664	0.870638	-4.09898	3.91039e-97	0.849696	3.6969e-05
AT1G12790	-2.60566	9.12853e-23	-0.470425	0.347094	-2.91568	2.13544e-24	-0.160406	0.613901
AT1G12800	1.70199	4.45838e-16	-0.0677356	0.899518	0.86059	8.02946e-05	0.773662	0.000497217
AT1G12805	-8.59458	0.000866288	0.304464	0.971235	-6.874	0.010473	-1.41611	0.582802
AT1G12810	-1.46835	2.45627e-18	-0.00428174	0.993517	-1.10938	2.13004e-10	-0.363247	0.0487352
AT1G12820	-0.248558	0.149018	-0.54241	0.0065653	-0.0983124	0.625994	-0.692656	2.81586e-05
AT1G12830	0.716508	0.00170917	0.459297	0.147318	0.894545	0.000101803	0.281261	0.294127
AT1G12840	0.141452	0.366768	0.278253	0.178947	0.429016	0.00358765	-0.00931131	0.9623
AT1G12845	-1.65953	3.55509e-08	0.313587	0.590274	0.0598132	0.887897	-1.40576	5.56475e-06
AT1G12850	0.0685711	0.707373	-0.276103	0.253867	-0.136403	0.468683	-0.0711288	0.729468
AT1G12855	1.45446	0.227645	-0.211775	0.939228	-2.21507	0.0341439	3.45775	0.00170612
AT1G12860	1.35696	1.02652e-14	-0.323054	0.228175	-0.325417	0.0941433	1.35932	1.88187e-14
AT1G12880	-0.00343139	0.99353	0.156767	0.838678	1.59618	1.8457e-05	-1.44285	0.000113884
AT1G12890	1.56523	0.430935	-1.33825	0.716237	-0.424575	0.865315	0.65156	0.793503
AT1G12900	3.76642	5.23251e-96	0.159602	0.66278	0.546731	0.00538397	3.37929	3.52224e-77
AT1G12910	-0.798656	1.30679e-06	-0.0546775	0.896762	-1.82824	2.04416e-29	0.974908	2.42281e-09
AT1G12920	0.127749	0.431533	0.248858	0.266674	-0.100199	0.56762	0.476807	0.00159463
AT1G12930	-0.529826	0.00615926	-0.45875	0.0838711	-0.489488	0.0171318	-0.499088	0.0135839
AT1G12950	5.00056	1.59585e-18	-0.540983	0.432081	3.49724	9.26044e-11	0.962331	0.220984
AT1G12970	-0.845131	2.18571e-05	-0.128403	0.774475	-0.540513	0.0126998	-0.433021	0.044499
AT1G12980	3.29488	0.0184312	-0.0640698	0.982475	0.511241	0.711595	2.71957	0.0729699
AT1G12990	-0.788542	1.94936e-05	-0.184394	0.600631	-1.03052	4.01486e-08	0.0575888	0.817505
AT1G13000	-0.155188	0.425529	-0.063983	0.883201	-0.141459	0.506513	-0.0777128	0.735355
AT1G13020	0.585429	0.0003278	-0.196453	0.485859	0.687695	4.29649e-05	-0.298718	0.103071
AT1G13030	1.91767	7.32874e-13	0.494108	0.180778	1.39477	1.24489e-07	1.01701	0.000513568
AT1G13040	0.795701	0.0454032	0.0147307	0.989008	-0.176459	0.708489	0.986891	0.0153443
AT1G13050	0.694822	0.107871	-0.149768	0.879485	-0.120898	0.821232	0.665951	0.149927
AT1G13060	0.181941	0.319348	0.174884	0.562819	0.0913867	0.656267	0.265438	0.156124
AT1G13080	-0.134474	0.609511	-0.430797	0.204521	-0.891679	0.000132921	0.326409	0.209672
AT1G13090	0.217144	0.261372	0.105604	0.785371	0.46115	0.0148139	-0.138402	0.530698
AT1G13100	-0.627984	0.00491328	0.156358	0.735089	-0.440813	0.064567	-0.030813	0.91672
AT1G13110	0.117531	0.597499	0.0746293	0.873345	0.167613	0.465233	0.0245477	0.925988
AT1G13120	0.43113	0.041332	-0.148759	0.722091	0.108591	0.670491	0.17378	0.48781
AT1G13130	0.380828	0.519133	-0.408751	0.702625	5.02477	3.15583e-05	-5.05269	2.92983e-05
AT1G13140	-0.596192	0.321869	-0.886191	0.367222	-1.08794	0.100687	-0.394445	0.563364
AT1G13150	-0.874885	0.102534	-0.601414	0.557286	-2.2422	4.39834e-05	0.765902	0.153275
AT1G13160	1.59671	1.12175e-20	0.51968	0.015462	1.39826	3.75131e-16	0.71813	9.66968e-05
AT1G13170	0.480227	0.0154542	-0.623818	0.00962211	1.08512	9.90993e-08	-1.22871	9.68274e-10
AT1G13180	0.291005	0.245169	-0.0616529	0.917978	0.753362	0.00253045	-0.524009	0.0434474
AT1G13190	-0.600754	0.000526859	0.12366	0.731239	-0.876307	4.00164e-07	0.399213	0.0298359
AT1G13195	-0.483261	0.0364773	-0.0592623	0.920431	-0.410877	0.100156	-0.131647	0.639618
AT1G13210	-1.11584	1.06406e-12	0.0793349	0.832566	0.280129	0.12305	-1.31664	1.34445e-16
AT1G13220	0.574978	0.0174848	-0.341598	0.373866	0.476551	0.0647848	-0.243171	0.392312
AT1G13230	-2.22487	0.0058046	-0.415718	0.846385	-2.46531	0.00600065	-0.175277	0.859559
AT1G13245	0.717756	6.22153e-06	0.344934	0.123394	-0.637896	7.3503e-05	1.70059	4.12851e-28
AT1G13250	0.61012	0.00206378	-0.142171	0.723581	0.500945	0.0172712	-0.0329969	0.903364
AT1G13260	-1.1685	3.88645e-17	0.565298	0.00070178	-0.179673	0.267033	-0.423529	0.00450852
AT1G13270	0.435496	0.0784676	0.763387	0.00745319	-1.47786	6.13496e-11	2.67674	6.0852e-33
AT1G13280	-1.59294	3.94583e-15	-0.562074	0.0477512	-0.457508	0.04912	-1.6975	1.54589e-16
AT1G13300	0.0447739	0.873443	0.247791	0.551945	0.323488	0.217958	-0.0309232	0.921944
AT1G13310	-0.52389	0.805486	-1.18732	0.785894	-0.887207	0.731074	-0.823999	0.730677
AT1G13320	-0.186544	0.298097	-0.00509362	0.991583	-0.294543	0.100773	0.102905	0.617584
AT1G13330	0.487884	0.398983	0.614256	0.486173	0.875541	0.126629	0.226599	0.747246
AT1G13340	-1.23322	0.0852393	0.113275	0.9573	-1.08649	0.160488	-0.0334561	0.970575
AT1G13350	-0.614824	0.000462202	-0.203107	0.516279	-0.728722	4.77796e-05	-0.0892092	0.689552
AT1G13360	-0.972089	9.24281e-10	0.292587	0.236805	-0.209861	0.25469	-0.46964	0.0054884
AT1G13370	2.37195	0.286163	0.102656	0.983294	4.42133	0.0770452	-1.94673	0.524773
AT1G13380	0.0485695	0.844693	-0.142573	0.742767	-1.05858	2.71577e-07	0.96458	2.49531e-06
AT1G13390	-0.83779	1.46203e-06	0.693435	0.000841183	-0.509511	0.00477609	0.365156	0.0496882
AT1G13400	3.14189	0.000271011	0.0124896	0.99464	1.72497	0.0378545	1.42941	0.170628
AT1G13410	0.625997	0.204094	1.14234	0.0428499	0.0713281	0.898993	1.69701	0.000188791
AT1G13420	2.66238	9.78371e-11	-1.1527	0.0261004	4.76992	5.38486e-12	-3.26025	5.58522e-06
AT1G13430	-1.97389	1.42247e-05	-0.457926	0.629151	0.756648	0.221841	-3.18846	3.74925e-10
AT1G13440	1.4765	2.15501e-20	0.35779	0.120759	0.529274	0.00176609	1.30502	6.38402e-16
AT1G13448	-0.0547969	0.973454	-1.05767	0.711261	0.347015	0.866387	-1.45949	0.396046
AT1G13450	-1.14899	1.20328e-13	-0.134536	0.67692	-1.44597	5.46759e-20	0.162452	0.378512
AT1G13460	-0.176975	0.462088	-0.270997	0.470589	-0.116428	0.668689	-0.331544	0.174978
AT1G13470	4.43287	0.0492673	1.01509	0.765695	0.0769071	0.975068	5.37105	0.0180982
AT1G13480	7.25244	3.48304e-06	-0.844261	0.411249	2.43549	0.00178269	3.97268	0.0229421
AT1G13500	3.57345	3.94149e-05	-0.617898	0.648645	0.368836	0.687485	2.58672	0.00598734
AT1G13510	5.35497	1.08276e-16	-0.0783481	0.944036	1.77022	7.62114e-05	3.5064	3.3049e-07
AT1G13520	-0.970364	0.053388	0.0241605	0.985871	-0.697941	0.206276	-0.248263	0.682998
AT1G13530	-0.959669	0.012208	-0.0100232	0.992858	-1.31357	0.000746113	0.343875	0.427898
AT1G13540	0.0726954	0.880042	-1.14281	0.039277	-1.20981	0.00663917	0.13969	0.793394
AT1G13550	-0.0381922	0.968665	-0.839398	0.573867	-0.733836	0.453662	-0.143755	0.892239
AT1G13560	0.535251	0.00267215	0.27457	0.322346	-0.341254	0.0706962	1.15108	3.50947e-11
AT1G13570	-1.3936	3.06238e-16	-0.401802	0.126129	-1.79637	4.06724e-24	0.000959955	0.996898
AT1G13580	0.80911	0.000120803	0.0864815	0.859751	0.638344	0.00386347	0.257248	0.306773
AT1G13590	-0.395284	0.157335	-0.180997	0.747446	-0.588113	0.0392692	0.0118328	0.973952
AT1G13600	-0.371754	0.479442	-0.236719	0.831617	-0.986463	0.0559295	0.37799	0.501888
AT1G13608	4.99029	0.0717925	-0.498268	0.933135	3.99453	0.178408	0.497489	0.903314
AT1G13609	7.89739	4.27149e-07	2.96011	9.56448e-12	5.10761	4.06706e-21	5.74989	0.00058415
AT1G13610	7.64483	5.95688e-07	0.625461	0.474042	0.0304473	0.968227	8.23984	1.05557e-07
AT1G13620	4.498	0.00133307	-0.405239	0.850341	1.77171	0.128695	2.32105	0.16402
AT1G13630	0.090754	0.817332	0.615164	0.19956	-0.514629	0.137606	1.22055	0.000180965
AT1G13635	-1.87303	2.26541e-05	-0.550188	0.524704	4.0455	5.69976e-05	-6.46872	1.68176e-11
AT1G13640	-1.46178	3.31112e-24	0.546731	0.00217076	-1.21796	5.96349e-17	0.302915	0.0588962
AT1G13650	9.34759	5.31418e-34	-2.54643	1.10907e-23	4.05177	5.22844e-22	2.7494	0.002422
AT1G13670	1.10317	2.97246e-07	1.88173	1.28754e-19	1.09677	5.09094e-08	1.88813	3.05446e-19
AT1G13690	0.37395	0.0921631	-0.0685606	0.89598	0.0321754	0.912389	0.273214	0.266264
AT1G13700	0.379557	0.0920284	1.05946	4.58606e-06	-0.949647	3.67266e-06	2.38866	2.59039e-32
AT1G13710	0.320393	0.127032	-0.0356129	0.948471	-0.276229	0.215212	0.561009	0.00704206
AT1G13730	2.32495	8.75872e-53	0.176694	0.501986	1.00363	3.32831e-11	1.49801	1.49281e-21
AT1G13740	-1.08109	8.86055e-07	0.671792	0.0190643	-0.0484087	0.87065	-0.36089	0.14011
AT1G13750	1.65585	1.38686e-06	-0.767348	0.103693	0.80337	0.0392246	0.085133	0.86754
AT1G13770	-0.318473	0.202905	-0.327588	0.408362	-0.536008	0.035004	-0.110052	0.714535
AT1G13780	-0.0857768	0.767356	-0.200145	0.689261	-0.257851	0.381563	-0.0280716	0.933799
AT1G13790	1.86275	3.15284e-05	0.734463	0.229923	1.81163	3.87175e-05	0.785583	0.138194
AT1G13800	2.3905	3.24989e-05	0.405528	0.674044	0.988947	0.0748702	1.80708	0.00365517
AT1G13810	1.59924	4.81968e-08	0.661338	0.0699155	-0.135636	0.681127	2.39621	7.81663e-17
AT1G13820	1.43583	4.25543e-18	0.587745	0.00332703	0.179655	0.34915	1.84392	6.21212e-29
AT1G13830	1.06481	0.00278958	0.0354221	0.971235	1.39109	0.000220738	-0.290856	0.529845
AT1G13860	0.207025	0.384229	-0.483827	0.11502	1.04244	1.07225e-05	-1.31924	9.99172e-09
AT1G13870	0.472297	0.0295824	-0.192412	0.629444	0.356464	0.132059	-0.0765792	0.790152
AT1G13880	-0.274199	0.153987	0.0709296	0.870447	-0.196633	0.34804	-0.00663645	0.9787
AT1G13900	-0.312318	0.071309	-0.0515718	0.901483	0.23901	0.208244	-0.602899	0.000464828
AT1G13910	-0.434199	0.202447	0.0103889	0.991233	-0.109458	0.795777	-0.314352	0.408949
AT1G13920	-0.460823	0.192988	-0.223191	0.756175	0.485972	0.222232	-1.16999	0.00100227
AT1G13930	2.16643	9.78416e-41	0.949451	1.51381e-07	0.309593	0.087634	2.80628	1.82571e-67
AT1G13940	-0.219961	0.318968	-0.157388	0.700377	-0.26642	0.246907	-0.110928	0.666485
AT1G13950	0.0503148	0.874545	-0.341099	0.451521	-0.251963	0.423673	-0.0388215	0.913203
AT1G13960	-1.35482	6.46419e-10	0.606645	0.0383029	-0.584564	0.0125239	-0.16361	0.550247
AT1G13970	0.950574	0.000490765	0.544635	0.148776	0.408976	0.16289	1.08623	9.44251e-05
AT1G13980	-0.626964	1.44372e-05	-0.215433	0.366818	-0.86364	3.16746e-09	0.0212438	0.91344
AT1G13990	-2.03975	1.35241e-14	1.44218	1.45511e-06	-1.53365	7.56741e-09	0.936085	0.000614455
AT1G14000	-0.152588	0.387784	0.162435	0.578788	-0.0395198	0.851886	0.0493668	0.820265
AT1G14010	0.283266	0.148613	0.143449	0.697031	0.983194	2.23545e-07	-0.556479	0.0051323
AT1G14020	0.462673	0.0230324	-0.17795	0.637064	0.523686	0.0141109	-0.238963	0.311921
AT1G14030	0.672674	0.000739219	0.197866	0.582918	0.158404	0.49933	0.712135	0.000499705
AT1G14040	-0.0613601	0.827606	0.0161082	0.98031	0.185108	0.520642	-0.23036	0.418258
AT1G14060	2.75052	2.56628e-28	0.673288	0.0185318	1.44585	4.17942e-10	1.97796	2.83825e-14
AT1G14070	0.00541183	0.987111	-0.663241	0.0807865	-0.381352	0.231793	-0.276478	0.394865
AT1G14071	-2.44369	0.239729	-0.69069	0.90777	-3.61886	0.128602	0.484472	0.829184
AT1G14080	1.87814	8.03723e-12	-0.00234242	0.997707	1.48264	1.62785e-07	0.393153	0.245174
AT1G14120	-2.17171	2.17651e-12	-1.7615	8.11455e-06	-0.80807	0.0401977	-3.12514	3.2587e-22
AT1G14130	-0.423734	0.0881704	-0.31928	0.44129	-0.535105	0.0416142	-0.207909	0.468407
AT1G14140	0.613323	0.014185	-0.172514	0.732435	-0.0162224	0.964933	0.457031	0.091515
AT1G14150	3.19048	2.61804e-50	0.255903	0.494551	0.898731	3.86536e-05	2.54765	6.42438e-32
AT1G14160	0.573437	0.0680817	-0.271531	0.635626	0.894876	0.00697281	-0.59297	0.0886675
AT1G14170	-0.141207	0.506024	-0.044362	0.929191	0.620216	0.00224188	-0.805786	4.47024e-05
AT1G14180	1.38027	1.03899e-06	-0.286365	0.571607	2.15859	2.21084e-11	-1.06468	0.00207903
AT1G14185	2.58003	2.61315e-13	-0.0997342	0.904271	1.26579	0.000385105	1.2145	0.00189206
AT1G14190	0.266108	0.6057	0.365206	0.675435	0.703273	0.16431	-0.0719596	0.907796
AT1G14200	-1.43005	3.758e-12	0.705867	0.00771111	-0.65908	0.00228464	-0.0651046	0.813627
AT1G14205	0.53423	0.307613	0.179129	0.875658	-0.347756	0.535291	1.06112	0.0378211
AT1G14210	0.233342	0.195307	0.0663522	0.868168	0.832917	1.54324e-06	-0.533224	0.00297013
AT1G14220	6.13436	8.18806e-13	-0.738379	0.291034	2.34096	1.83953e-05	3.05503	0.00150487
AT1G14230	-0.725841	0.000119482	-0.10136	0.815316	-0.421681	0.0412332	-0.405521	0.0469242
AT1G14240	-0.275832	0.368857	0.0358723	0.965565	1.75325	4.61478e-08	-1.99321	2.13377e-10
AT1G14250	8.4019	8.20029e-07	-3.63873	0.00178484	0.0429148	0.981151	4.72026	0.0140807
AT1G14260	1.40226	0.050242	-0.569267	0.66278	0.6509	0.442088	0.182091	0.856722
AT1G14270	0.743045	0.000666816	0.346349	0.306767	0.3744	0.112968	0.714995	0.001532
AT1G14280	-0.107518	0.692713	-0.271416	0.511772	-0.585671	0.0179341	0.206736	0.465382
AT1G14290	-0.793926	9.00854e-07	0.239668	0.371751	-1.99306	1.05173e-36	1.4388	5.33464e-20
AT1G14300	1.31332	4.21822e-08	0.580785	0.0617075	-0.161419	0.559397	2.05553	2.93167e-18
AT1G14310	0.900902	0.0011471	-0.522417	0.198922	0.386146	0.229595	-0.00766058	0.984579
AT1G14320	1.19084	4.74343e-09	0.220393	0.554165	1.04931	3.95605e-07	0.361924	0.115058
AT1G14330	-0.547503	0.0042372	0.202606	0.556374	-0.326242	0.116109	-0.0186557	0.942182
AT1G14340	-0.360718	0.0908061	-0.0853931	0.861922	-0.0929908	0.724206	-0.35312	0.11998
AT1G14345	3.81808	1.7772e-97	0.775374	0.00021597	1.60642	4.02337e-19	2.98704	2.55989e-59
AT1G14350	-1.46995	1.10497e-11	-0.66441	0.0237964	-0.330529	0.205143	-1.80383	2.52076e-16
AT1G14360	1.28113	1.6927e-10	0.186655	0.61661	1.95945	1.10791e-20	-0.491663	0.0382939
AT1G14370	-1.55994	1.17551e-15	0.18013	0.652953	-0.436084	0.0485209	-0.94373	2.25315e-06
AT1G14380	-0.869211	7.78096e-05	-0.291334	0.439378	0.138791	0.613856	-1.29934	4.42662e-09
AT1G14390	0.551924	0.10409	0.00270322	0.997757	1.50226	1.6691e-05	-0.947634	0.00951735
AT1G14400	-1.33749	1.52138e-19	-0.144779	0.613956	-1.41869	2.1632e-21	-0.0635836	0.750345
AT1G14410	1.72813	3.0066e-15	-0.313133	0.381651	0.834935	0.000297175	0.580057	0.0188572
AT1G14420	3.39118	0.0886892	-0.306333	0.931117	-2.22307	0.111168	5.30792	0.0061139
AT1G14430	2.16995	3.2442e-15	-0.128987	0.826916	-0.206184	0.507308	2.24715	7.6592e-16
AT1G14440	0.407416	0.0714423	-0.574529	0.0464978	0.54989	0.0231267	-0.717003	0.00223428
AT1G14450	1.01637	2.74147e-07	-0.0239219	0.966672	0.814927	6.86742e-05	0.177523	0.471166
AT1G14455	-0.62042	0.825847	0.08335	0.990922	3.57406	0.251317	-4.11113	0.179637
AT1G14460	0.057713	0.823912	-0.437773	0.166619	1.07789	2.819e-06	-1.45795	7.7124e-11
AT1G14470	-0.421304	0.494893	0.611556	0.53577	-0.910296	0.115905	1.10055	0.0527543
AT1G14480	-1.56663	3.23855e-05	0.0963782	0.927695	-1.21634	0.00258733	-0.25391	0.569207
AT1G14490	0.819504	0.270724	0.387498	0.787383	0.52617	0.512001	0.680832	0.413763
AT1G14500	0.842535	0.572598	-0.439112	0.891945	1.18734	0.495036	-0.783918	0.674807
AT1G14510	-0.378243	0.00904989	0.133508	0.618679	-0.68402	1.63636e-06	0.439285	0.00274467
AT1G14520	-0.695347	0.0323001	1.84512	2.83349e-08	-0.814326	0.00785512	1.9641	2.71625e-11
AT1G14530	-1.39058	2.6486e-08	-0.0787204	0.906811	-0.47844	0.101088	-0.990865	0.00012599
AT1G14540	0.39728	0.250102	-0.853692	0.0491841	0.191938	0.649722	-0.648351	0.0758578
AT1G14550	1.78926	0.322004	-1.68065	0.588569	-0.426047	0.856748	0.534655	0.82096
AT1G14560	-0.465196	0.0284312	-0.263502	0.468487	-0.0365672	0.899633	-0.69213	0.00136746
AT1G14570	-0.574535	4.25699e-05	0.0736699	0.81736	-0.25147	0.104997	-0.249394	0.109425
AT1G14580	0.422427	0.0352525	0.222027	0.512712	-0.753938	0.000101104	1.39839	1.24659e-13
AT1G14590	-0.973721	0.00020095	-0.271018	0.597593	-0.755508	0.00862338	-0.489231	0.0861119
AT1G14600	-0.674452	0.0418178	0.154196	0.839156	1.01106	0.0055337	-1.53131	9.20164e-06
AT1G14610	0.426007	0.00271262	0.344667	0.0668592	0.600159	2.31521e-05	0.170516	0.297371
AT1G14620	1.78392	1.77882e-13	0.487687	0.15652	0.384591	0.145957	1.88701	1.21986e-14
AT1G14630	1.17403	0.0912139	-0.433786	0.750779	1.16199	0.138717	-0.421749	0.643714
AT1G14640	-0.390999	0.343329	0.00418344	0.996979	-1.33141	0.000527682	0.944593	0.0150142
AT1G14642	-0.192803	0.884941	0.28311	0.920728	-1.47682	0.207124	1.56713	0.174909
AT1G14650	-0.461822	0.00149108	0.141333	0.598477	-0.453053	0.0023806	0.132564	0.442285
AT1G14660	-0.70727	0.0182472	-0.368123	0.489465	-0.61524	0.0623399	-0.460154	0.16023
AT1G14670	0.0555548	0.758259	-0.264461	0.262181	0.0174032	0.934957	-0.226309	0.193628
AT1G14680	0.40401	0.475953	-0.131812	0.919971	-0.248046	0.698146	0.520244	0.388916
AT1G14685	-0.403676	0.0134829	-0.0757615	0.838678	-0.363811	0.0336441	-0.115626	0.557325
AT1G14686	0.519678	0.83062	0.277089	0.961828	2.32113	0.40726	-1.52436	0.617179
AT1G14687	-0.740349	0.120557	-0.104576	0.933375	-0.341838	0.548509	-0.503087	0.343217
AT1G14690	-0.453683	0.0155011	-0.277005	0.35381	-0.396287	0.0463817	-0.334402	0.0975356
AT1G14700	-0.197988	0.318072	-1.08991	5.45665e-08	0.0030856	0.993251	-1.29098	1.79368e-12
AT1G14710	0.556378	0.000261357	-0.26057	0.265958	0.606999	0.000111508	-0.311191	0.0642753
AT1G14720	0.848866	2.75299e-05	0.45653	0.101916	-0.28665	0.200348	1.59205	1.17699e-15
AT1G14730	-1.51829	6.69262e-11	-0.41737	0.290022	-0.530458	0.0524015	-1.4052	3.74035e-09
AT1G14740	-1.46372	8.55253e-18	-0.16732	0.612855	-1.41829	2.36535e-16	-0.212747	0.294371
AT1G14750	1.04532	0.159775	-0.62279	0.638882	1.21368	0.157891	-0.79115	0.391323
AT1G14760	-1.10842	0.0852653	-0.292358	0.849403	-1.23313	0.0784013	-0.167646	0.836212
AT1G14770	0.594113	0.0411875	-0.117222	0.858876	0.0114734	0.979704	0.465418	0.142298
AT1G14780	0.0229668	0.951922	-0.038494	0.9655	-0.259508	0.472032	0.243981	0.505662
AT1G14790	-1.77106	5.00835e-08	-1.37251	0.00130189	-1.66361	5.07812e-06	-1.47996	9.26268e-06
AT1G14810	1.3981	1.4511e-11	0.0632186	0.903669	0.311852	0.183097	1.14946	6.20188e-08
AT1G14820	1.01978	8.01005e-06	0.516986	0.0984555	0.460418	0.0590416	1.07635	3.77251e-06
AT1G14830	-0.00621198	0.972246	-0.169133	0.492348	0.666744	3.56799e-06	-0.842089	2.89954e-09
AT1G14840	0.674292	0.00133178	-0.271939	0.439247	1.19555	3.02364e-08	-0.793202	0.000360846
AT1G14850	-0.161207	0.462402	0.173067	0.644888	-0.45951	0.0266446	0.47137	0.0238667
AT1G14860	-1.50144	3.38539e-18	-0.373438	0.161863	-1.18201	7.08664e-11	-0.692866	0.00011734
AT1G14870	-0.760838	1.16513e-06	-0.342199	0.130687	-1.27144	4.46939e-16	0.168402	0.365731
AT1G14880	-3.68981	0.161502	0.285276	0.971787	-2.28216	0.439243	-1.12237	0.670476
AT1G14890	-2.59044	7.81707e-45	0.302181	0.337652	-2.04499	7.53254e-28	-0.243276	0.258227
AT1G14900	-0.601387	0.000687712	-0.381683	0.129898	0.0116517	0.965569	-0.994722	2.01596e-08
AT1G14910	-0.708928	4.85437e-05	0.116828	0.753404	-0.553146	0.00232929	-0.0389534	0.870313
AT1G14920	-1.42521	7.22108e-12	-0.732303	0.00606552	-1.68321	3.33402e-15	-0.474299	0.0372407
AT1G14930	-3.0255	0.0620532	6.34214	0.000263425	3.26788	0.0060577	0.0487644	0.976449
AT1G14940	-1.51384	0.553133	7.11008	0.00479189	5.81979	0.00159367	-0.223548	0.933799
AT1G14950	-2.19246	0.45828	6.95145	0.0426068	6.0877	0.0258166	-1.3287	0.690467
AT1G14960	3.91766	9.38644e-15	-0.138869	0.894849	2.55383	1.11723e-07	1.22497	0.0461358
AT1G14970	0.789961	0.0925869	-0.91408	0.160134	-0.0865232	0.888474	-0.0375956	0.951801
AT1G14980	2.44285	3.72263e-42	0.497694	0.0340064	1.99941	7.64323e-29	0.941137	8.26712e-07
AT1G14990	0.585584	0.066034	-0.472273	0.338329	0.0619373	0.884313	0.0513743	0.903998
AT1G15000	-0.298438	0.301747	-0.397791	0.37296	0.194326	0.569349	-0.890555	0.00173095
AT1G15002	1.86482	0.178357	0.718986	0.770799	1.83434	0.186612	0.749461	0.671208
AT1G15010	-4.63508	1.94722e-17	0.465607	0.727204	-4.55047	2.94738e-17	0.380994	0.481024
AT1G15015	-1.25458	0.68713	-0.728654	0.924384	-0.97201	0.801045	-1.01123	0.77757
AT1G15020	-1.1646	1.57605e-12	-0.36545	0.15047	-1.25239	3.86143e-13	-0.277657	0.133571
AT1G15030	0.153618	0.432849	-0.524231	0.0201116	-0.345153	0.0745929	-0.0254603	0.91496
AT1G15040	-3.57876	7.02014e-42	0.0155751	0.983565	-2.71293	4.88867e-24	-0.850254	0.0026471
AT1G15050	-3.33525	1.95294e-07	0.56462	0.720198	-4.5287	3.85122e-14	1.75807	0.000105773
AT1G15060	0.0739372	0.755377	0.221836	0.538882	-0.199324	0.395374	0.495097	0.0212352
AT1G15080	0.778105	0.0224569	-0.0296759	0.973999	-0.19088	0.63607	0.939309	0.00707986
AT1G15100	-0.476079	0.034542	-0.242629	0.541939	0.592954	0.0135029	-1.31166	4.33759e-09
AT1G15110	-1.4546	2.108e-17	-0.478532	0.0517653	-0.666273	0.000477145	-1.26686	3.69606e-13
AT1G15120	0.231475	0.216574	-0.028146	0.955053	0.630347	0.000416219	-0.427018	0.0219634
AT1G15125	1.22974	0.0201205	-0.541549	0.553654	-1.19749	0.0238006	1.88568	0.000300889
AT1G15130	-1.03452	4.05074e-14	-0.0421739	0.905167	-0.75039	1.10373e-07	-0.326305	0.0296203
AT1G15140	1.75405	1.99133e-19	0.0625873	0.899428	0.720813	0.000391216	1.09583	5.95506e-08
AT1G15150	3.2356	0.271501	-0.807927	0.891714	1.89861	0.570976	0.529064	0.89861
AT1G15160	1.58997	6.99177e-07	-0.0921732	0.904901	1.01761	0.00260874	0.480181	0.216398
AT1G15165	1.24568	0.000155486	-0.126539	0.868761	0.231402	0.555698	0.887734	0.0122146
AT1G15170	0.886293	2.85912e-05	-0.107965	0.81999	-1.18499	1.08852e-08	1.96332	9.37428e-22
AT1G15175	-0.604235	0.179578	-1.89475	0.00143816	-2.0767	5.01031e-05	-0.422279	0.400651
AT1G15180	-0.417816	0.0450689	-0.220532	0.544616	-1.767	2.3441e-19	1.12865	1.17331e-08
AT1G15190	-0.864256	0.209368	-0.474326	0.744058	-0.660046	0.418251	-0.678536	0.372925
AT1G15200	-0.28817	0.101261	0.161656	0.602987	-0.131136	0.510569	0.0046224	0.984014
AT1G15210	0.0145548	0.953905	-0.0459838	0.929381	1.49829	3.99488e-14	-1.52972	1.01647e-14
AT1G15215	0.0310519	0.94286	-0.900486	0.0625085	-0.149954	0.750675	-0.71948	0.0644958
AT1G15220	-0.900361	0.000478618	-0.0383615	0.960826	-0.979754	0.000250489	0.0410316	0.904554
AT1G15230	-1.05961	3.62478e-08	0.447984	0.105457	-0.649133	0.00124537	0.037507	0.885955
AT1G15240	-0.912773	5.89945e-08	-0.234095	0.420347	-1.07017	4.13632e-10	-0.0766983	0.728748
AT1G15250	1.27367	2.60716e-07	0.38277	0.320054	0.134635	0.653199	1.5218	1.01388e-09
AT1G15260	1.44169	2.00595e-19	0.199867	0.47018	0.16252	0.385974	1.47903	5.23318e-20
AT1G15270	0.266771	0.0695506	0.150093	0.551958	0.704323	6.20789e-07	-0.287459	0.0611746
AT1G15280	-0.603181	6.24149e-05	0.210412	0.403258	-0.649821	2.12733e-05	0.257052	0.123255
AT1G15290	1.09423	1.27877e-11	-0.0866778	0.814247	-0.132716	0.497962	1.14027	2.85511e-12
AT1G15310	-0.0328112	0.928433	0.0887043	0.902677	0.501343	0.124645	-0.44545	0.182223
AT1G15320	2.67607	0.2253	-0.919368	0.828754	1.21769	0.636723	0.539011	0.862057
AT1G15330	-5.7637	3.79427e-41	1.06699	0.146617	-5.78991	3.79683e-54	1.0932	0.000228012
AT1G15340	-0.47212	0.0448494	0.159403	0.734223	0.29752	0.243735	-0.610237	0.0107971
AT1G15350	-2.895	7.39802e-104	0.162408	0.532516	-2.51542	5.7169e-77	-0.217176	0.149773
AT1G15370	0.143627	0.460716	-0.0566188	0.89598	-0.328384	0.0827854	0.415393	0.0254967
AT1G15380	-3.17424	7.55344e-65	-0.0647933	0.896515	-3.77045	2.71264e-89	0.531411	0.00786259
AT1G15385	1.51759	0.00566446	0.956276	0.17276	-0.67499	0.190966	3.14885	1.24569e-09
AT1G15390	1.39523	7.88727e-11	0.356245	0.280972	0.462736	0.0435538	1.28874	4.45869e-09
AT1G15400	-1.69376	3.8516e-24	-0.0963051	0.806303	-2.35735	1.13814e-44	0.567289	0.00121837
AT1G15405	-2.38215	1.66129e-09	0.483133	0.530184	-1.54451	0.000165613	-0.354503	0.424384
AT1G15410	-0.136573	0.494052	-0.404354	0.107291	-0.206349	0.32235	-0.334578	0.0887777
AT1G15415	-1.52625	0.345857	0.268362	0.952468	-0.275715	0.895125	-0.982175	0.585615
AT1G15420	1.09207	1.08529e-09	0.594872	0.00576801	0.710443	9.01238e-05	0.976499	1.20015e-07
AT1G15430	-0.623238	0.00373458	-0.282936	0.450395	-0.610874	0.00786248	-0.2953	0.22129
AT1G15440	1.49519	5.37335e-12	0.551247	0.056105	0.333861	0.165094	1.71257	4.05941e-15
AT1G15460	6.07906	2.96338e-07	0.399309	0.718768	3.63288	3.30763e-07	2.84548	0.0401828
AT1G15470	1.02216	3.40797e-07	0.110368	0.801254	1.55692	9.92786e-14	-0.424394	0.0724423
AT1G15480	2.21581	2.57437e-18	0.350064	0.370366	0.955169	0.000138553	1.6107	1.30501e-09
AT1G15490	-0.173333	0.466421	-0.539933	0.0668592	0.0354514	0.907702	-0.748717	0.000888472
AT1G15500	-0.369985	0.0365056	0.951813	2.55586e-07	-0.320898	0.0814188	0.902725	1.19677e-07
AT1G15510	1.25348	1.45736e-05	1.0949	0.000535598	-0.0644405	0.855796	2.41282	5.83553e-18
AT1G15520	1.08606	0.0334767	-0.186232	0.873668	0.566307	0.325189	0.333519	0.600555
AT1G15530	-0.714141	0.000274578	-0.0764068	0.876611	-0.674117	0.00111019	-0.116431	0.634351
AT1G15550	-1.06358	0.00010651	-0.0460762	0.95447	2.10114	1.19979e-11	-3.21079	6.86758e-27
AT1G15570	0.964401	0.00129563	-0.68346	0.0965647	1.77502	3.27206e-08	-1.49408	4.15696e-06
AT1G15580	-1.26077	0.166607	-0.231685	0.920499	3.34803	0.020611	-4.84049	0.000451082
AT1G15630	5.631	0.00772645	0.218462	0.958731	3.89695	0.0794987	1.95251	0.529536
AT1G15640	2.74229	0.0263663	-1.16916	0.556312	1.0048	0.493734	0.568327	0.742955
AT1G15660	0.397794	0.0585646	-0.229896	0.520941	0.900061	2.25392e-05	-0.732163	0.000681816
AT1G15670	-1.3938	8.85423e-12	-0.301969	0.38314	-1.4506	2.90968e-12	-0.245176	0.312085
AT1G15690	0.208668	0.24485	0.289462	0.251361	-0.274448	0.130348	0.772577	3.74858e-06
AT1G15700	-0.20691	0.519329	0.136336	0.837321	-0.827049	0.00494419	0.756474	0.0100995
AT1G15710	1.18138	7.07664e-10	0.322109	0.270733	0.880105	6.78944e-06	0.62338	0.0027167
AT1G15720	0.210194	0.620657	-0.118578	0.899428	0.0942718	0.851893	-0.00265546	0.996343
AT1G15730	0.711052	5.54326e-06	0.290119	0.211201	-0.22298	0.199462	1.22415	2.21413e-15
AT1G15740	-2.29697	5.34919e-61	-0.253222	0.267915	-2.19173	4.5186e-54	-0.358465	0.0190958
AT1G15750	-0.927972	2.5962e-12	-0.0747747	0.804019	-0.980799	2.49391e-13	-0.0219475	0.905149
AT1G15760	0.875099	0.103293	0.149164	0.904257	2.04733	0.000421474	-1.02307	0.109672
AT1G15772	1.82196	0.349944	-0.310571	0.9453	0.530507	0.813795	0.980879	0.679436
AT1G15780	-0.0926008	0.601347	-0.0965032	0.773339	0.423726	0.00979309	-0.61283	0.000121351
AT1G15790	-2.2022	9.5015e-06	0.749599	0.389395	-0.676287	0.228454	-0.776314	0.137004
AT1G15800	-2.77331	2.76363e-36	1.39327	5.27528e-08	-0.65499	0.00388586	-0.725048	0.000793957
AT1G15810	0.479556	0.00576791	0.283006	0.28102	0.55128	0.0018326	0.211281	0.292924
AT1G15820	3.10222	1.17155e-99	-0.639687	0.000265142	1.72982	2.35624e-31	0.732713	2.13147e-06
AT1G15825	1.9141	6.72955e-06	-0.605352	0.35381	-0.350852	0.472164	1.6596	0.000198641
AT1G15830	2.18009	4.54713e-15	-0.989491	0.0028145	-0.169618	0.625249	1.36021	3.91397e-06
AT1G15840	-6.74135	4.58478e-27	0.854381	0.543236	-4.35372	1.73265e-14	-1.53325	5.04045e-05
AT1G15860	-0.290349	0.0813876	0.205301	0.449446	0.140278	0.458445	-0.225325	0.213971
AT1G15870	2.03861	0.000420306	0.41761	0.67907	1.30651	0.0231267	1.14971	0.0818508
AT1G15880	-1.54971	1.65019e-25	0.0358972	0.931458	-1.78525	1.66677e-32	0.271438	0.0999887
AT1G15885	-0.63011	0.0821494	0.362741	0.573516	-1.29302	0.000180025	1.02565	0.00280918
AT1G15890	-0.522849	0.0675448	0.30784	0.537672	-0.884323	0.00153924	0.669314	0.0172803
AT1G15900	-1.2173	0.131147	-0.00726646	0.997707	-0.649947	0.49365	-0.574622	0.529579
AT1G15910	0.0010669	0.996526	-0.549815	0.0365724	-0.268535	0.244695	-0.280213	0.220393
AT1G15920	-0.622384	0.00141735	0.197114	0.583256	-0.959531	7.26774e-07	0.534261	0.00763409
AT1G15930	1.21198	1.89867e-08	0.362039	0.285886	0.0856043	0.756765	1.48841	6.13725e-12
AT1G15940	0.561062	0.0125453	0.0255937	0.96807	1.12593	4.73963e-07	-0.539276	0.0241059
AT1G15950	0.614353	2.03655e-05	0.607188	0.000227083	0.237253	0.132507	0.984288	5.94507e-12
AT1G15960	1.83955	1.97647e-08	-0.615511	0.197002	1.13759	0.00138634	0.0864459	0.859559
AT1G15970	0.625347	0.00179488	-0.118028	0.783715	0.929009	8.07314e-06	-0.421691	0.0609151
AT1G15980	3.69086	1.44664e-83	0.22199	0.519193	0.767187	0.000108193	3.14567	1.57324e-60
AT1G15990	6.14852	0.00151524	-0.45217	0.880372	0.301096	0.858779	5.39525	0.00854838
AT1G16000	1.57373	2.05221e-06	0.0556351	0.952212	0.786739	0.0249887	0.842622	0.0203514
AT1G16010	-0.253446	0.123328	0.111781	0.730064	-0.498691	0.00187789	0.357026	0.0311946
AT1G16020	0.945632	6.35548e-08	-0.231955	0.434845	0.46817	0.0133857	0.245506	0.238737
AT1G16022	-1.22845	0.436489	-0.155056	0.971518	1.34905	0.525161	-2.73256	0.146585
AT1G16030	-2.62948	0.000826015	0.0372702	0.986154	-0.241969	0.811822	-2.35024	0.00397976
AT1G16040	-0.362564	0.164072	-0.497807	0.180991	0.252555	0.415451	-1.11293	1.69069e-05
AT1G16060	2.08755	6.2643e-12	-0.247191	0.661999	1.40158	1.03963e-05	0.438786	0.252182
AT1G16070	3.19793	8.89732e-07	-0.308285	0.801824	2.53688	0.000233983	0.352769	0.720811
AT1G16080	2.01813	5.93433e-40	0.558979	0.0025746	1.15955	4.68842e-14	1.41755	8.7482e-20
AT1G16090	0.418908	0.244369	-0.436516	0.443911	-1.41707	2.55494e-05	1.39947	2.67762e-05
AT1G16110	-0.180645	0.5657	0.546389	0.173662	-0.244189	0.444756	0.609933	0.0367001
AT1G16120	-1.74857	0.000427177	0.0149145	0.992344	-0.650026	0.275332	-1.08363	0.0378021
AT1G16130	-2.81245	4.07328e-18	0.454525	0.457397	-1.91471	8.25157e-09	-0.443213	0.204208
AT1G16150	0.594075	0.16483	-0.466678	0.512196	0.140325	0.792486	-0.0129275	0.981997
AT1G16160	-0.529971	0.382425	-0.405642	0.734383	-0.729555	0.263165	-0.206058	0.777822
AT1G16170	-1.03193	2.86097e-06	-0.0906158	0.86664	-1.27681	1.13997e-08	0.15426	0.571614
AT1G16180	-1.36249	2.09321e-17	0.134719	0.678928	-0.813209	9.44373e-07	-0.41456	0.0180948
AT1G16190	0.532186	0.00490149	0.0316746	0.952212	1.30022	9.83464e-12	-0.736357	0.000208601
AT1G16210	-0.259139	0.193004	0.19903	0.551992	-0.0454125	0.853632	-0.014697	0.953493
AT1G16220	1.61965	1.73487e-05	-0.615089	0.283108	1.36286	0.0012812	-0.358293	0.483116
AT1G16225	1.37302	0.66206	-0.103391	0.989008	3.38812	0.317993	-2.1185	0.574726
AT1G16240	-1.54376	2.91576e-23	-0.139932	0.655453	-1.78941	3.9526e-30	0.105717	0.594275
AT1G16250	-1.36491	2.77433e-13	-0.00450333	0.994162	-1.49379	5.99678e-15	0.124376	0.591088
AT1G16260	0.196042	0.424996	0.374651	0.2698	-1.05953	1.32707e-06	1.63022	3.5427e-14
AT1G16270	0.0460046	0.806236	-0.154231	0.598477	0.182475	0.317547	-0.290702	0.0959687
AT1G16280	0.392626	0.0763837	0.428037	0.152766	0.811337	0.000196487	0.00932721	0.975197
AT1G16300	0.6934	0.00209054	-0.504727	0.104958	1.40343	3.9753e-09	-1.21476	4.02671e-07
AT1G16310	0.533877	0.10406	0.472833	0.332225	1.16941	0.000301066	-0.1627	0.692854
AT1G16320	1.22557	2.36704e-10	0.611523	0.011969	-0.198065	0.381555	2.03516	2.0488e-26
AT1G16330	1.27713	0.00205691	-0.0948245	0.927256	3.15541	3.50003e-10	-1.97311	0.000183794
AT1G16340	0.454738	0.107497	-1.00252	0.00223986	0.535034	0.0917432	-1.08282	0.000201599
AT1G16350	1.51637	2.07129e-19	0.489578	0.0238006	1.10793	6.95474e-11	0.898017	3.35019e-07
AT1G16360	0.711811	0.537941	-0.314803	0.90136	1.10706	0.399474	-0.710056	0.615698
AT1G16370	-1.9764	3.71759e-19	0.156182	0.760053	0.252085	0.377709	-2.07231	7.82436e-20
AT1G16390	-0.290568	0.205663	0.975009	4.58436e-05	-1.10583	1.3352e-07	1.79027	3.38416e-18
AT1G16400	11.4354	9.78733e-14	-3.04437	4.59661e-12	7.89356	6.24588e-07	0.497493	0.868673
AT1G16410	10.6344	0.0434588	-10.1315	0.166163	0.00523681	0.999433	0.497592	0.945076
AT1G16420	5.19763	3.18747e-05	0.522089	0.679428	1.42801	0.0503823	4.29171	0.0011288
AT1G16430	1.66036	4.51715e-05	-0.292747	0.71122	0.350424	0.461307	1.01719	0.0235652
AT1G16440	3.25205	1.02615e-08	-0.107271	0.932311	3.8886	4.12669e-08	-0.743824	0.426615
AT1G16445	0.942544	0.0369487	0.174087	0.862	-0.0678565	0.906581	1.18449	0.0101102
AT1G16460	-1.0571	5.84194e-12	0.297523	0.206996	-0.656699	3.95366e-05	-0.102873	0.596902
AT1G16470	0.0240851	0.905907	0.433851	0.0441793	0.234749	0.200762	0.223187	0.236886
AT1G16480	0.411236	0.40522	0.229604	0.816863	0.299029	0.58114	0.341811	0.537971
AT1G16489	-1.50112	0.610965	0.341057	0.96574	1.02464	0.781878	-2.1847	0.519293
AT1G16490	0.576464	0.461811	-0.70996	0.590684	0.468823	0.614882	-0.602319	0.508611
AT1G16500	0.531347	0.263409	-0.439578	0.589952	1.3794	0.00752241	-1.28763	0.0130329
AT1G16510	1.18115	0.00976333	0.777555	0.217029	-0.0206895	0.974846	1.97939	9.40425e-06
AT1G16515	-0.23256	0.750247	0.387752	0.774908	1.75137	0.0159481	-1.59618	0.0302244
AT1G16520	0.444771	0.0413727	-0.154279	0.720198	1.62798	6.9051e-13	-1.33749	4.68477e-09
AT1G16530	3.15844	0.00385449	0.597832	0.73896	4.61464	0.000989767	-0.858369	0.653808
AT1G16540	-0.881714	5.51908e-06	-0.363962	0.237219	-0.618153	0.00342162	-0.627524	0.00203562
AT1G16560	-0.746202	8.23819e-05	-0.23769	0.472251	-0.09179	0.703074	-0.892102	3.57756e-06
AT1G16570	-0.554344	0.0098283	-0.354764	0.297665	-0.231918	0.363483	-0.677189	0.00221697
AT1G16590	-0.510661	0.298089	-1.07712	0.119655	-0.509944	0.389989	-1.07784	0.0321003
AT1G16610	0.457533	0.011333	0.132583	0.710048	0.0461052	0.84274	0.544011	0.00318602
AT1G16630	2.14769	5.98182e-15	-0.257706	0.603428	3.67074	4.06142e-25	-1.78076	2.59422e-06
AT1G16635	3.04277	0.0274336	0.4565	0.862958	2.57908	0.0592046	0.920189	0.617301
AT1G16640	3.92666	0.00100648	-1.96718	0.185943	2.45921	0.126159	-0.499742	0.816511
AT1G16650	0.57124	0.0272733	0.14836	0.783243	-0.137953	0.650821	0.857553	0.000924118
AT1G16670	-1.17521	3.23044e-07	0.0308385	0.96528	-0.448885	0.0846447	-0.695486	0.0040666
AT1G16680	-0.273612	0.129665	0.0108735	0.981532	-0.31461	0.0939289	0.0518723	0.821955
AT1G16690	0.364846	0.204722	0.0714853	0.917014	0.440191	0.143542	-0.00385987	0.99247
AT1G16700	0.843514	1.14896e-08	0.578745	0.00085963	0.857206	8.38924e-09	0.565053	0.000270946
AT1G16705	-0.295348	0.913381	-0.792583	0.8893	2.92262	0.345756	-4.01055	0.169035
AT1G16710	-0.513963	0.00332978	-0.278812	0.311398	-0.0983402	0.648964	-0.694435	8.912e-05
AT1G16720	3.65953	3.80153e-67	0.368089	0.275264	0.194647	0.448463	3.83298	2.47323e-73
AT1G16730	3.37048	7.40144e-30	0.777497	0.0149843	-0.405897	0.142985	4.55387	2.67702e-54
AT1G16740	1.16747	1.27344e-09	0.0781099	0.86296	0.93888	2.37095e-06	0.306697	0.17953
AT1G16750	0.193273	0.435405	-0.647322	0.0276125	-0.130982	0.649683	-0.323066	0.21318
AT1G16760	4.65291	0.128924	-0.767032	0.904591	3.38839	0.31276	0.49749	0.909015
AT1G16770	0.378244	0.773633	0.872758	0.679263	1.07417	0.405401	0.17683	0.908974
AT1G16780	-0.552066	0.0485936	-0.946191	0.00530195	0.00944839	0.983856	-1.50771	5.43241e-08
AT1G16790	0.0438772	0.902677	0.63277	0.116587	0.553595	0.0775234	0.123053	0.748012
AT1G16800	0.638352	0.0036983	-0.377667	0.256858	0.656077	0.00528178	-0.395392	0.113143
AT1G16810	-0.662756	1.62367e-05	-0.0178614	0.969041	-0.749071	1.71158e-06	0.0684531	0.732695
AT1G16820	-1.5069	2.83799e-05	-0.503911	0.476362	-2.04208	1.75413e-07	0.0312645	0.94639
AT1G16825	-0.0673917	0.885001	-0.033359	0.975026	0.026368	0.964016	-0.127119	0.806926
AT1G16830	2.32759	2.9147e-06	-0.0119345	0.992438	0.519361	0.32454	1.7963	0.000724609
AT1G16840	-0.965775	1.50018e-08	0.249128	0.388063	-0.602772	0.000749771	-0.113874	0.595811
AT1G16850	-4.19412	1.80075e-05	1.56686	0.315384	-0.0137451	0.994203	-2.61352	0.0109756
AT1G16870	1.15275	2.97498e-09	0.14402	0.716173	0.749953	0.00019624	0.546817	0.00994892
AT1G16880	0.528878	0.00269504	0.53371	0.014055	0.650326	0.000241025	0.412262	0.0269126
AT1G16890	-0.806823	3.52514e-09	-0.0639568	0.84404	-0.493972	0.00057835	-0.376808	0.0102159
AT1G16900	0.103952	0.660534	-0.0229368	0.969964	0.552126	0.0121583	-0.471111	0.0360428
AT1G16905	4.37179	5.80867e-12	0.81581	0.187239	1.76659	9.10422e-05	3.42101	2.8784e-07
AT1G16910	-0.122708	0.966088	-1.24778	0.834673	-1.95097	0.524439	0.580486	0.850551
AT1G16916	-0.152194	0.659152	-0.418545	0.418536	-0.818965	0.0113249	0.248225	0.493105
AT1G16920	-0.308174	0.131349	-0.530219	0.0371662	-0.284687	0.195317	-0.553706	0.00651631
AT1G16930	-1.24248	2.72045e-07	-0.782439	0.0212256	-0.80035	0.00427006	-1.22457	8.74713e-07
AT1G16960	0.346927	0.257843	0.198148	0.734277	-0.70074	0.0156496	1.24582	8.63958e-06
AT1G16970	0.49432	0.0104881	-0.0478518	0.921387	0.384185	0.0643543	0.0622824	0.811391
AT1G17010	0.198369	0.964271	4.92469	0.320403	1.61842	0.647213	3.50464	0.356396
AT1G17020	-1.72486	2.2384e-08	0.0346966	0.97087	-1.30507	4.86944e-05	-0.385093	0.281165
AT1G17030	-0.277099	0.631767	0.494312	0.597295	0.105044	0.875747	0.112169	0.869842
AT1G17040	0.107478	0.725116	-0.0685983	0.919972	-0.0540791	0.879595	0.0929589	0.793503
AT1G17050	3.41332	5.89391e-56	0.649617	0.0200962	1.62335	9.2869e-14	2.43959	1.21207e-28
AT1G17060	-2.20435	1.46585e-35	-0.258745	0.420616	-1.32657	1.25208e-12	-1.13652	2.5231e-10
AT1G17070	0.242806	0.273176	0.0146737	0.979539	0.440102	0.0492155	-0.182622	0.468548
AT1G17080	-1.29057	5.81245e-19	0.00821613	0.984152	-0.708486	3.50619e-06	-0.573864	0.000158196
AT1G17090	1.22771	0.00122293	-0.132302	0.882052	0.528795	0.21332	0.566616	0.200605
AT1G17100	2.22947	2.41847e-29	1.9455	9.96991e-22	1.5698	1.60429e-15	2.60516	1.91634e-39
AT1G17110	-0.397081	0.0132568	-0.00751629	0.986102	0.0933103	0.631303	-0.497907	0.0023305
AT1G17120	-1.03606	1.26279e-08	0.0202881	0.97091	-1.6705	3.32405e-20	0.65473	0.000482703
AT1G17130	0.449707	0.0208154	0.0385033	0.939178	0.650446	0.0009362	-0.162236	0.486874
AT1G17140	0.50364	0.017362	-0.643714	0.0127741	1.0844	4.67605e-07	-1.22447	8.86488e-09
AT1G17145	-1.45528	7.84409e-13	-0.0194052	0.974213	-0.997871	2.93729e-06	-0.47681	0.0301976
AT1G17147	-0.941437	0.000781175	0.156567	0.80458	-0.198797	0.562776	-0.586073	0.0517313
AT1G17160	-0.713166	0.000410408	-0.295112	0.384293	-0.552728	0.0108785	-0.45555	0.0354115
AT1G17170	0.0579981	0.838445	-0.237722	0.583499	-0.423008	0.100825	0.243284	0.385403
AT1G17180	4.38827	1.71524e-81	0.173273	0.696352	2.09588	1.88785e-21	2.46566	1.93609e-25
AT1G17190	-0.543096	0.0203098	0.834637	0.00199508	0.174054	0.519298	0.117486	0.685222
AT1G17200	0.0678112	0.738882	0.208868	0.490292	-0.697405	7.26642e-05	0.974085	1.72812e-08
AT1G17210	-0.622245	5.64156e-05	0.127228	0.676114	-0.605428	0.000124164	0.110411	0.563906
AT1G17220	1.98827	1.07088e-23	0.279258	0.411249	0.748454	0.000331767	1.51908	4.79723e-14
AT1G17230	-1.31558	3.59987e-11	0.0170655	0.976428	-0.635958	0.00335539	-0.662554	0.00146128
AT1G17235	0.248444	0.878921	-0.216769	0.95616	0.138609	0.943625	-0.106934	0.954627
AT1G17240	-1.54556	0.0019637	-0.484412	0.647792	-0.83257	0.173904	-1.1974	0.0226407
AT1G17255	-0.931385	0.118374	-0.789192	0.451521	-0.789215	0.263345	-0.931361	0.143987
AT1G17260	-0.360435	0.47616	-0.680103	0.389232	-0.194287	0.758131	-0.846251	0.101581
AT1G17270	-0.205007	0.483833	-0.344641	0.451521	-0.100434	0.773291	-0.449213	0.128413
AT1G17280	-0.501789	0.000710177	0.220664	0.357968	-0.361917	0.0205241	0.080792	0.665393
AT1G17285	2.2048	6.7764e-09	0.593534	0.243287	0.866548	0.0164414	1.93179	1.10515e-06
AT1G17290	0.524067	7.16783e-05	0.392405	0.0183686	-0.110334	0.478506	1.02681	2.42008e-15
AT1G17300	0.6865	0.0933659	-0.196294	0.822531	0.0493761	0.927619	0.44083	0.341012
AT1G17310	1.58215	0.254663	-0.0515588	0.988266	1.33589	0.376957	0.194702	0.914613
AT1G17330	-0.452184	0.0492293	-0.444959	0.185893	-0.648763	0.00684793	-0.24838	0.339891
AT1G17340	-1.2746	5.34234e-14	-0.0112147	0.981455	-0.940202	9.14779e-08	-0.345615	0.0652216
AT1G17345	-2.07723	2.12196e-08	-0.0238299	0.983565	-2.95282	7.73556e-15	0.851758	0.015846
AT1G17350	0.804539	0.000524762	0.136723	0.781523	0.308116	0.234171	0.633146	0.0104563
AT1G17360	1.35725	5.4798e-08	-0.0997706	0.868115	1.26561	6.73631e-07	-0.00812601	0.981753
AT1G17370	0.395347	0.0163989	0.0571072	0.88441	0.140276	0.458967	0.312179	0.0759631
AT1G17380	1.18411	0.142579	0.256184	0.885543	1.50522	0.0771102	-0.0649307	0.953491
AT1G17400	-2.39445	0.000966159	-0.0579728	0.979104	0.514731	0.621209	-2.96715	0.000199753
AT1G17410	-1.61218	1.05509e-09	-0.420419	0.387405	-1.64283	9.13912e-09	-0.389771	0.182937
AT1G17420	4.88657	9.11852e-29	0.437317	0.360271	2.8095	1.75088e-17	2.51438	2.0052e-07
AT1G17430	-1.83909	4.11599e-14	-0.837682	0.0179267	-1.58263	8.72646e-09	-1.09414	1.04201e-05
AT1G17440	-0.418801	0.0149769	0.186227	0.537397	0.233174	0.221002	-0.465748	0.00876845
AT1G17450	-0.338849	0.0733523	-0.164444	0.636783	0.0404688	0.869327	-0.543762	0.00428687
AT1G17455	-1.17819	3.75737e-06	-0.0164458	0.982125	-0.612732	0.0303634	-0.581905	0.0330734
AT1G17460	-1.64816	2.68475e-06	0.791911	0.123246	-0.929734	0.0108689	0.0734836	0.873653
AT1G17470	-0.481871	0.000764839	0.376277	0.0449091	-0.370018	0.0131079	0.264423	0.0894616
AT1G17480	0.779244	0.0660694	-0.295071	0.721748	1.72681	0.000252359	-1.24264	0.0111487
AT1G17490	0.27435	0.343818	0.321361	0.478297	0.368042	0.215044	0.227669	0.481136
AT1G17500	-1.01334	4.74668e-12	-0.272292	0.243096	-0.151193	0.401614	-1.13444	2.3789e-14
AT1G17510	0.421914	0.19555	-0.245466	0.685361	0.010964	0.982464	0.165485	0.675014
AT1G17520	-0.708757	0.000507205	-0.0249626	0.967186	-0.615825	0.00422037	-0.117895	0.643039
AT1G17530	-1.33478	7.31626e-14	0.45696	0.0690763	-2.34707	5.21146e-41	1.46925	2.4841e-17
AT1G17540	-0.45449	0.827953	-0.201647	0.970291	-0.228874	0.928439	-0.427263	0.859995
AT1G17550	-1.10379	5.81361e-09	-0.179543	0.628247	-0.181937	0.430319	-1.1014	1.19665e-08
AT1G17560	2.08623	5.10735e-09	-0.466683	0.419742	2.88599	1.76454e-11	-1.26644	0.00721653
AT1G17580	-0.75558	8.32785e-06	-0.4134	0.0801943	-0.322738	0.0880969	-0.846242	9.31348e-07
AT1G17590	-0.0151286	0.974592	-0.766939	0.181514	0.0919478	0.866823	-0.874016	0.0391836
AT1G17600	0.422459	0.34758	0.250308	0.774908	0.35649	0.462964	0.316278	0.534464
AT1G17610	3.07931	3.04229e-05	1.10368	0.189803	0.86785	0.173786	3.31514	1.02901e-05
AT1G17620	-0.94755	2.65806e-07	0.00428124	0.994138	0.823216	2.38334e-05	-1.76648	1.72608e-21
AT1G17630	0.997395	0.0343669	0.568441	0.43167	0.0761297	0.894199	1.48971	0.0014566
AT1G17640	-1.77792	6.96646e-11	-0.0665884	0.933289	-1.5176	1.50593e-07	-0.326912	0.288952
AT1G17650	1.64483	1.08361e-11	0.000523382	0.999272	0.884418	0.000460025	0.760932	0.00350742
AT1G17665	-2.05601	1.81618e-07	1.22665	0.0213672	-2.41582	8.41301e-12	1.58646	2.49097e-06
AT1G17680	-0.797604	1.44826e-05	-0.0423168	0.932118	-0.555891	0.00436808	-0.28403	0.171094
AT1G17690	0.619066	0.000350827	0.505462	0.018712	0.640957	0.000253881	0.483571	0.00844617
AT1G17700	-2.44208	2.69576e-13	-0.743081	0.20464	1.35466	0.00896884	-4.53982	9.95183e-25
AT1G17710	2.34145	0.0141601	0.478493	0.783403	0.528845	0.59029	2.2911	0.0223285
AT1G17720	-0.0230251	0.906523	0.0218455	0.962152	0.173824	0.342808	-0.175004	0.34984
AT1G17730	-0.207362	0.259693	-0.444346	0.0521745	-0.165686	0.416823	-0.486022	0.00695038
AT1G17745	1.19226	6.04526e-08	-0.120536	0.805685	1.6491	3.52467e-13	-0.577377	0.0195681
AT1G17750	0.351813	0.386469	0.110272	0.903893	1.6189	8.93594e-05	-1.15682	0.00682607
AT1G17760	-0.129112	0.522525	-0.0126027	0.980109	0.154675	0.471829	-0.29639	0.140201
AT1G17780	-0.825312	2.40747e-05	-0.284947	0.401315	-1.54913	4.19383e-15	0.438872	0.0331649
AT1G17790	-0.220222	0.377854	-0.158577	0.74372	-0.151987	0.592598	-0.226812	0.404851
AT1G17810	-8.94014	7.09396e-06	3.6153	0.234097	-3.58672	0.080905	-1.73812	0.444018
AT1G17820	-0.0751423	0.769478	-0.0452881	0.938248	0.00922017	0.979257	-0.129651	0.639763
AT1G17830	-1.02796	0.00188363	-0.206704	0.784275	-0.428043	0.278578	-0.806618	0.0211666
AT1G17840	-0.884681	1.23424e-09	0.24945	0.279127	0.435713	0.0049617	-1.07094	2.76654e-13
AT1G17850	0.532221	0.0284146	0.505377	0.120794	0.786258	0.00114215	0.251341	0.373103
AT1G17860	-0.597354	0.0104272	0.162492	0.731115	-0.787164	0.000748874	0.352302	0.169249
AT1G17870	-0.0667156	0.845133	0.648027	0.0962706	-0.0878215	0.806961	0.669133	0.0253343
AT1G17880	1.2019	3.36949e-15	0.437483	0.0288664	0.907674	5.10002e-09	0.731711	4.04886e-06
AT1G17890	0.939854	8.92405e-09	-0.0948187	0.792243	1.2155	4.26881e-13	-0.37046	0.0454923
AT1G17920	0.169743	0.581712	-0.335488	0.480218	0.260831	0.433931	-0.426576	0.174089
AT1G17930	-0.244806	0.326624	-0.144852	0.77251	-0.0290556	0.928915	-0.360602	0.16371
AT1G17940	-1.26029	5.82158e-08	0.212992	0.646583	-0.79901	0.00111514	-0.248289	0.365286
AT1G17950	1.65545	0.0137478	-0.491107	0.699844	4.73281	0.00017966	-3.56847	0.00669478
AT1G17960	-2.93586	3.21334e-19	0.104594	0.908644	-3.20807	6.14501e-22	0.37681	0.303094
AT1G17970	-0.407284	0.0394021	0.183593	0.611232	-0.4667	0.0211834	0.243009	0.264135
AT1G17980	-0.533968	0.00137656	-0.108399	0.760894	-0.476467	0.00645243	-0.1659	0.398502
AT1G18030	-1.03153	1.12437e-05	-0.195703	0.685615	-0.681807	0.00720183	-0.545426	0.030772
AT1G18040	0.531628	0.0314382	-0.00469269	0.994256	1.55729	1.61704e-09	-1.03035	0.000108595
AT1G18060	4.35287	2.77941e-129	0.594029	0.00503733	1.05187	1.45163e-09	3.89504	7.4728e-103
AT1G18070	0.53046	0.000122563	0.389723	0.0273469	0.392304	0.00626402	0.527879	0.000195842
AT1G18075	-1.94224	0.0074289	-0.786894	0.595678	0.177558	0.877394	-2.9067	0.000280296
AT1G18080	1.45539	3.40422e-15	0.220993	0.505618	0.689207	0.000368133	0.987172	2.17971e-07
AT1G18090	0.830015	0.0119445	0.276107	0.648334	1.96336	1.61777e-08	-0.857235	0.0238912
AT1G18100	-2.68444	0.000159546	1.88999	0.0516503	-0.876913	0.210633	0.0824647	0.918584
AT1G18140	0.552299	0.182372	-1.88992	6.90846e-05	4.33564	9.39704e-06	-5.67326	2.61587e-09
AT1G18150	0.934329	1.00865e-10	0.256501	0.249047	0.416023	0.00650609	0.774807	1.88593e-07
AT1G18160	-1.30929	2.75457e-15	-0.153706	0.641421	-1.37797	2.80396e-16	-0.0850323	0.694364
AT1G18170	0.697407	0.000105749	0.345685	0.183262	0.0588503	0.796045	0.984242	4.53935e-08
AT1G18180	1.34917	0.00221783	-0.648169	0.350013	0.252102	0.646412	0.448897	0.403843
AT1G18190	0.162103	0.493451	-0.300002	0.390603	0.523966	0.0235006	-0.661866	0.00337231
AT1G18200	-2.42946	9.28153e-27	0.108424	0.856913	-1.93378	2.90394e-16	-0.387259	0.108584
AT1G18210	0.00540884	0.97952	-0.194447	0.511504	-0.019391	0.933967	-0.169647	0.395754
AT1G18250	3.19167	4.53111e-27	-0.309843	0.543004	3.36543	2.61241e-25	-0.483598	0.230171
AT1G18260	-0.975267	2.26601e-10	0.0765911	0.833555	-0.651457	4.89972e-05	-0.24722	0.158218
AT1G18265	1.75295	3.32983e-06	-0.424218	0.512358	-0.406729	0.339442	1.73546	7.21868e-06
AT1G18270	-2.79274	7.06485e-76	0.518851	0.00801351	-2.52424	6.5756e-62	0.250351	0.154417
AT1G18280	-3.73599	1.13028e-15	1.52427	0.020627	-2.43367	2.10382e-09	0.221949	0.621134
AT1G18290	-1.67695	0.000193637	0.428463	0.631429	-0.165257	0.779946	-1.08323	0.0217801
AT1G18300	0.0083557	0.979472	-0.473322	0.23701	-0.762472	0.00563429	0.297506	0.322497
AT1G18320	1.61041	0.139117	0.50456	0.811455	0.67504	0.560423	1.43993	0.224852
AT1G18330	-0.239223	0.311371	1.06355	7.9882e-06	-1.27503	1.35151e-09	2.09935	3.57993e-24
AT1G18335	0.301042	0.243275	0.15303	0.761845	0.322474	0.236277	0.131597	0.670383
AT1G18340	0.23374	0.435364	-0.111684	0.860766	0.612633	0.0380702	-0.490577	0.107452
AT1G18360	0.35658	0.093433	0.181266	0.635486	0.694319	0.00106713	-0.156474	0.53866
AT1G18370	2.13301	2.87486e-17	-0.276994	0.534749	4.25932	3.13615e-37	-2.4033	4.88635e-12
AT1G18390	-0.0550947	0.834696	0.412762	0.204302	-0.182325	0.480865	0.539993	0.0201541
AT1G18400	-1.76035	6.24526e-13	0.0593882	0.93186	1.04727	0.000294199	-2.74824	1.945e-25
AT1G18410	3.66104	0.00188353	-0.54369	0.788411	3.02279	0.0230525	0.0945617	0.962219
AT1G18415	1.06716	0.297783	-0.110977	0.966559	0.686121	0.552457	0.27006	0.840718
AT1G18440	1.24923	7.94133e-09	-0.0101509	0.986154	0.721654	0.00151232	0.517422	0.0330056
AT1G18450	-0.252333	0.15942	-0.0486795	0.909107	-0.985069	3.82431e-09	0.684056	5.55571e-05
AT1G18460	0.00554433	0.978982	0.19673	0.500948	-0.756946	6.14816e-06	0.95922	7.0085e-09
AT1G18470	-1.76168	2.49826e-34	-0.00239097	0.995315	-1.33261	2.87412e-19	-0.431466	0.00507268
AT1G18480	0.7453	0.000143921	0.180165	0.620537	0.400568	0.0570685	0.524898	0.0123135
AT1G18485	0.317031	0.176403	0.522668	0.0753183	0.0105638	0.975219	0.829135	0.000201349
AT1G18490	0.357751	0.177774	-0.322257	0.448919	0.0937301	0.77263	-0.0582367	0.86659
AT1G18500	-0.197026	0.22373	0.125751	0.667669	-0.653932	1.55559e-05	0.582658	0.000134803
AT1G18530	2.45454	0.39741	-1.02366	0.858005	0.00719856	0.999433	1.42369	0.685736
AT1G18540	2.18127	2.22268e-41	0.207288	0.4704	1.52998	1.00845e-20	0.858579	4.26211e-07
AT1G18550	0.552072	0.0803298	-0.669882	0.117729	1.41161	3.49473e-05	-1.52942	5.27963e-06
AT1G18560	0.46069	0.11854	-0.0644411	0.929658	0.73182	0.0170978	-0.335571	0.324998
AT1G18570	-1.23049	4.36163e-07	-1.0374	0.000581038	-0.746188	0.00638015	-1.5217	8.69915e-10
AT1G18580	-0.0194465	0.936199	-0.219888	0.526972	0.0913934	0.712449	-0.330728	0.128806
AT1G18590	3.28561	1.09975e-24	-1.99295	5.31334e-09	3.64582	1.62073e-15	-2.35316	7.80625e-07
AT1G18600	0.625954	0.00448783	-0.156391	0.726003	0.583465	0.0124624	-0.113902	0.689964
AT1G18610	-0.477867	0.0243045	0.244201	0.505827	-0.104048	0.688786	-0.129618	0.615446
AT1G18620	-0.00713161	0.979715	-0.434848	0.180807	-0.166621	0.531891	-0.275358	0.285539
AT1G18630	1.14692	5.96763e-06	0.466651	0.198922	0.847684	0.00101527	0.765884	0.00492056
AT1G18640	0.681065	0.000291516	-0.0262987	0.961282	0.260675	0.218574	0.394091	0.0560256
AT1G18650	-0.461662	0.0529907	0.0502215	0.933668	0.0380009	0.903577	-0.449441	0.0731402
AT1G18660	0.814163	9.52143e-06	1.31968	6.18877e-12	0.645379	0.000580031	1.48846	2.09447e-16
AT1G18670	-0.130086	0.553133	-0.566217	0.0261602	-0.84919	2.41412e-05	0.152888	0.516825
AT1G18680	0.254196	0.41305	0.132821	0.837193	-1.0927	7.94348e-05	1.47972	5.18416e-08
AT1G18690	-0.287081	0.202702	-0.0199802	0.973999	-1.08627	2.41624e-07	0.779211	0.000202959
AT1G18700	-1.00709	7.49961e-12	-0.00574674	0.989806	-0.833105	4.34274e-08	-0.179728	0.300406
AT1G18710	1.01473	0.295931	-0.855106	0.609816	0.407561	0.731685	-0.247936	0.846462
AT1G18720	-0.544148	0.00188109	0.226864	0.439378	-0.137091	0.507308	-0.180192	0.379842
AT1G18730	2.55854	1.81579e-33	0.426685	0.173287	1.03199	2.0688e-06	1.95323	1.46545e-19
AT1G18740	-0.872157	2.64929e-07	-0.0248744	0.96101	-0.136801	0.512168	-0.76023	1.31507e-05
AT1G18745	0.154203	0.691495	-0.0860505	0.92109	0.0821859	0.85684	-0.0140339	0.97621
AT1G18750	0.697442	0.0314184	0.288538	0.613956	-0.810085	0.00959392	1.79607	3.89659e-09
AT1G18773	-1.31503	2.42045e-06	0.556151	0.195498	-2.27113	2.4807e-17	1.51226	7.68259e-09
AT1G18790	-7.0918	0.193181	0.304461	0.983001	0.00527609	0.999433	-6.79261	0.243181
AT1G18800	1.31563	2.99019e-13	0.389093	0.126129	0.973764	1.05342e-07	0.730957	0.000138018
AT1G18810	3.55362	5.3327e-32	0.524384	0.17362	0.141004	0.666177	3.937	7.54346e-39
AT1G18830	1.54031	0.0539058	2.21346	0.00655333	1.90483	0.00598534	1.84895	0.0237806
AT1G18835	-1.5297	0.0433729	-0.203624	0.91847	2.1643	0.0336976	-3.89762	3.30905e-05
AT1G18840	0.0628265	0.841124	-0.652909	0.0630413	1.31313	1.36764e-06	-1.90321	7.00944e-13
AT1G18850	2.5057	5.38959e-24	0.50836	0.121086	0.738176	0.00246513	2.27589	2.11958e-19
AT1G18860	0.0936125	0.810424	-0.125877	0.875658	-0.0540258	0.905829	0.021761	0.96219
AT1G18870	-0.917801	0.00431909	-0.912211	0.0359964	-0.895053	0.0113058	-0.934958	0.00513742
AT1G18871	0.644794	0.838445	-1.70821	0.785169	-1.08319	0.774164	0.0197799	0.996322
AT1G18880	0.28525	0.160171	-0.0451197	0.927537	1.13222	1.1725e-08	-0.892088	9.13067e-06
AT1G18890	-1.00485	1.9976e-10	0.169403	0.569541	-0.273965	0.126127	-0.561483	0.000713882
AT1G18900	1.37295	2.49169e-17	0.843884	1.2925e-06	0.989758	5.71383e-10	1.22708	1.37652e-13
AT1G18910	-0.393044	0.0536057	-0.21645	0.542615	-0.259883	0.246529	-0.349611	0.106859
AT1G18940	0.360522	0.373314	-0.261946	0.736197	-1.49616	4.88343e-05	1.59473	9.40481e-06
AT1G18950	0.173417	0.392997	0.0696008	0.875658	0.342687	0.0883077	-0.0996693	0.673104
AT1G18960	-0.170036	0.926301	-1.64877	0.592463	-0.803759	0.712545	-1.01505	0.599831
AT1G18970	-0.813987	0.0158392	0.215663	0.763453	-0.470157	0.206929	-0.128168	0.766609
AT1G18980	1.43175	3.50085e-09	0.21743	0.631336	0.120747	0.685234	1.52843	5.09754e-10
AT1G18990	-2.98513	0.000474132	-2.01444	0.285412	1.60467	0.473239	-6.60424	0.000125938
AT1G19000	-0.080568	0.673536	-0.0280151	0.952608	-0.585733	0.000520515	0.47715	0.00579576
AT1G19010	0.370009	0.19234	0.205415	0.696438	0.2385	0.444924	0.336924	0.274691
AT1G19020	-1.4194	9.27713e-06	0.381274	0.511739	-1.31287	5.77131e-05	0.274741	0.470176
AT1G19025	0.0610876	0.896436	-0.13452	0.888304	0.0526784	0.923309	-0.126111	0.810693
AT1G19050	3.86021	8.15517e-45	-0.0606616	0.920499	0.454064	0.0794351	3.34548	5.54929e-33
AT1G19080	0.379029	0.324255	-0.617527	0.268228	-0.699794	0.0760547	0.461297	0.256684
AT1G19100	-0.139682	0.569853	-0.133859	0.777469	-0.163563	0.535115	-0.109978	0.691806
AT1G19110	-1.0224	3.50331e-13	-0.279229	0.195498	-0.706494	1.48575e-06	-0.595137	4.82986e-05
AT1G19115	-0.10219	0.924795	1.79653	0.117174	-0.118215	0.907406	1.81255	0.0344769
AT1G19120	0.158295	0.411744	-0.312155	0.244347	-0.23778	0.235235	0.0839197	0.710615
AT1G19130	-0.646759	0.00452396	-0.792672	0.00508917	-0.229744	0.407412	-1.20969	1.33015e-07
AT1G19140	1.71518	2.09074e-20	0.935557	5.03709e-06	0.769847	4.30195e-05	1.88089	5.24881e-24
AT1G19150	2.51563	7.70888e-23	-0.0687613	0.918921	2.37854	3.7888e-20	0.0683301	0.851847
AT1G19160	-0.0842154	0.967313	-0.15105	0.974779	-2.62976	0.130448	2.3945	0.149451
AT1G19170	-0.390697	0.0935941	-0.349673	0.33779	0.220878	0.42119	-0.961247	3.33978e-05
AT1G19180	-0.418316	0.0981654	-0.185149	0.705977	1.17272	4.23643e-06	-1.77618	5.90333e-13
AT1G19190	1.24852	0.0370106	-0.381397	0.747869	1.39631	0.0370268	-0.529189	0.496638
AT1G19200	-0.149399	0.773006	-0.771468	0.292895	-0.796428	0.126514	-0.124439	0.837305
AT1G19210	-0.84954	0.759665	0.154967	0.98142	-0.0887732	0.982018	-0.6058	0.851864
AT1G19220	0.0415825	0.858693	-0.516318	0.0442159	-0.304432	0.162968	-0.170303	0.468698
AT1G19230	0.556526	0.0624397	-0.375607	0.438678	1.39083	6.40218e-06	-1.20991	0.000100311
AT1G19240	0.187863	0.562119	0.589625	0.139692	-0.240265	0.461209	1.01775	0.00039521
AT1G19250	-4.2096	0.0502971	2.80956	0.467109	-3.68617	0.0396654	2.28614	0.150213
AT1G19270	-0.823373	0.0004081	0.263923	0.530216	-0.196654	0.480325	-0.362796	0.162473
AT1G19290	0.644983	0.0201561	-0.0178917	0.980609	0.0511916	0.887897	0.5759	0.0517996
AT1G19300	-1.77562	4.63906e-09	-0.330724	0.577129	1.38197	0.000168548	-3.48831	3.5766e-25
AT1G19310	-0.670751	0.00244209	0.200859	0.637082	-1.03824	2.3141e-06	0.568351	0.0118942
AT1G19320	3.97158	0.158477	1.27451	0.789774	4.7486	0.0912701	0.497487	0.902011
AT1G19330	-0.676853	0.00267047	-0.32888	0.382939	0.265745	0.32854	-1.27148	2.8952e-08
AT1G19340	0.408594	0.311933	-0.0610306	0.954276	0.625283	0.140405	-0.277719	0.558874
AT1G19350	0.437402	0.0121594	-0.146057	0.65561	-0.489594	0.00568456	0.780939	5.63975e-06
AT1G19360	0.182785	0.283094	-0.142818	0.631099	0.331935	0.0513866	-0.291968	0.093509
AT1G19370	-0.433412	0.0236807	0.206952	0.540136	-0.671698	0.000416127	0.445238	0.0226988
AT1G19371	0.192162	0.954473	1.89506	0.706701	4.03891	0.181094	-1.95169	0.583493
AT1G19373	2.38059	0.262461	-0.998262	0.804472	-0.755089	0.74602	2.13742	0.361582
AT1G19380	-0.124181	0.677742	0.894474	0.00358662	-1.58949	4.03094e-11	2.35979	6.32125e-23
AT1G19390	-2.92783	0.0260444	-2.01991	0.565924	-3.1456	0.128452	-1.80214	0.180751
AT1G19396	-2.60965	3.90715e-09	-1.01884	0.231901	-2.39872	1.15188e-05	-1.22977	0.00529807
AT1G19400	-1.62626	3.54818e-20	0.256805	0.397384	-1.90422	6.12504e-27	0.534763	0.00463753
AT1G19430	-0.578022	0.00238395	-0.0440855	0.929658	-0.0699172	0.774498	-0.55219	0.00526883
AT1G19440	0.244435	0.150891	0.192577	0.486293	-0.13295	0.48111	0.569962	0.000514988
AT1G19450	2.94609	1.6342e-60	0.603497	0.00678529	1.16523	1.23456e-10	2.38435	1.75414e-39
AT1G19480	-0.136751	0.634324	-0.127225	0.825806	0.107536	0.741324	-0.371512	0.196342
AT1G19485	-0.718769	0.000165789	-0.108622	0.7987	-1.18341	5.30053e-10	0.356018	0.0858644
AT1G19490	-0.61234	0.0549611	0.435288	0.392519	0.488561	0.157706	-0.665613	0.0465657
AT1G19510	-1.95303	5.47793e-05	-2.32272	0.00192515	-2.23139	0.000630445	-2.04437	4.80849e-05
AT1G19520	1.41547	7.39417e-18	0.206932	0.466766	0.821713	1.08623e-06	0.800691	3.81393e-06
AT1G19530	-8.90615	5.72876e-35	1.13457	0.352516	-7.69702	1.27033e-26	-0.0745535	0.940619
AT1G19540	-5.10237	1.84034e-96	0.136878	0.842905	-6.56337	6.42462e-153	1.59787	1.00582e-14
AT1G19550	-2.55587	0.00151445	0.898322	0.569511	-2.30685	0.00268772	0.649298	0.409776
AT1G19570	-0.162959	0.436382	-0.180767	0.605713	-0.257687	0.22316	-0.0860393	0.724369
AT1G19580	0.684152	3.67065e-05	0.0655339	0.867847	0.383857	0.0306847	0.365829	0.0444889
AT1G19600	-1.08697	6.95535e-14	0.113478	0.710999	-1.31934	1.6523e-19	0.34584	0.028065
AT1G19610	-1.03823	0.0957185	0.382796	0.771763	-1.87706	0.00166929	1.22162	0.0416698
AT1G19620	1.74252	0.00126296	-1.36775	0.0569501	-0.923671	0.127403	1.29844	0.0269396
AT1G19640	7.63183	1.60879e-05	-1.37184	0.391428	5.76251	0.0018868	0.497484	0.876502
AT1G19650	0.8904	1.49991e-05	0.0869641	0.855776	-0.12059	0.631028	1.09795	1.19754e-07
AT1G19660	-1.31386	7.98653e-15	0.321631	0.216344	-1.87071	1.17078e-28	0.878473	3.90784e-07
AT1G19670	1.25581	9.32346e-07	-1.40913	1.04649e-06	1.48129	7.91685e-07	-1.63461	2.82693e-08
AT1G19680	-2.00245	1.3088e-39	0.0363323	0.933375	-1.92532	2.06685e-35	-0.0408004	0.845309
AT1G19690	-0.240391	0.493584	-0.808623	0.0665515	0.112718	0.797471	-1.16173	0.0005658
AT1G19700	1.40945	3.76261e-14	0.796569	0.000220528	1.08763	7.32505e-09	1.11839	4.867e-09
AT1G19710	0.500402	0.0178041	-0.478618	0.0954878	0.668122	0.00314658	-0.646338	0.00422025
AT1G19715	0.67941	1.78612e-05	-0.152698	0.605045	0.419214	0.012722	0.107498	0.591882
AT1G19720	0.276064	0.146222	0.0786407	0.849252	0.261428	0.189495	0.0932768	0.683772
AT1G19730	1.42727	1.58987e-08	-0.255948	0.573452	-0.284571	0.322817	1.4559	1.61603e-08
AT1G19740	2.29996	2.0684e-45	0.599642	0.00217751	-0.0527778	0.8024	2.95238	3.39893e-74
AT1G19750	-0.0650233	0.918241	-0.792052	0.366309	-1.156	0.0452927	0.298929	0.639686
AT1G19770	-0.638972	2.41826e-05	0.0327646	0.934838	-0.951225	2.86779e-10	0.345018	0.0341193
AT1G19780	0.118302	0.959033	-1.75782	0.654652	-0.678873	0.806961	-0.96064	0.697579
AT1G19790	1.46704	0.0295706	0.0603594	0.972618	-0.0188922	0.985187	1.5463	0.0278853
AT1G19800	1.22239	5.76561e-13	0.0452245	0.918246	0.884829	4.17583e-07	0.382782	0.0460941
AT1G19830	-4.62838	1.2086e-06	-0.0240639	0.994256	-0.582688	0.694005	-4.06975	1.34142e-05
AT1G19835	-0.830996	0.000104708	-0.253418	0.501594	0.197536	0.435298	-1.28195	2.09345e-09
AT1G19840	-0.417428	0.462938	0.0427024	0.976163	2.28882	0.000391675	-2.66355	2.40679e-05
AT1G19850	0.922505	2.00191e-07	-0.315304	0.24793	0.536816	0.00456816	0.070385	0.772545
AT1G19860	0.506183	0.00463457	0.449534	0.0505325	0.822411	3.74605e-06	0.133307	0.544475
AT1G19870	-1.08601	3.30418e-08	-0.322621	0.307018	-0.200508	0.391477	-1.20813	1.26001e-09
AT1G19880	-0.197668	0.270588	-0.138352	0.669177	-0.0727178	0.728655	-0.263302	0.156433
AT1G19900	9.71015	3.1616e-11	0.037763	0.965768	5.23119	6.64512e-29	4.51672	0.00514435
AT1G19910	-0.749853	1.11222e-06	0.300671	0.188061	-1.05986	4.81196e-12	0.610678	0.000116994
AT1G19920	1.68214	7.71871e-33	0.00222642	0.995315	0.956624	3.27335e-11	0.727739	9.10542e-07
AT1G19940	-1.26404	0.027478	0.674216	0.497411	7.7371	1.85306e-06	-8.32692	2.61892e-07
AT1G19950	1.34309	0.000125807	-0.509211	0.361596	1.13348	0.00323705	-0.2996	0.51577
AT1G19960	2.84233	0.00644472	0.254516	0.888489	-2.40759	0.000561124	5.50444	2.16545e-08
AT1G19968	2.02116	0.174656	0.134907	0.970617	-0.0979453	0.956559	2.25401	0.147848
AT1G19970	-0.374848	0.282648	-0.67886	0.160002	1.42157	0.00026286	-2.47528	1.1155e-11
AT1G19980	-0.0776481	0.82411	-0.423849	0.393786	0.23677	0.528784	-0.738267	0.0228732
AT1G19990	1.64433	2.92928e-08	0.1189	0.861956	1.87503	1.24391e-09	-0.111796	0.796172
AT1G20010	-1.00177	1.07971e-16	0.0230295	0.946563	-1.07563	9.85487e-19	0.0968962	0.523474
AT1G20015	5.20632	0.0136746	0.214861	0.959198	0.479989	0.801697	4.94119	0.0265748
AT1G20020	2.78513	3.75065e-45	0.417255	0.155026	0.0184901	0.948697	3.18389	1.80724e-58
AT1G20030	-1.07603	0.000384855	1.51363	5.79592e-06	-0.402418	0.209623	0.840023	0.00514358
AT1G20050	-0.160112	0.42155	-0.160362	0.6401	-0.188783	0.365244	-0.131692	0.55208
AT1G20060	1.29367	0.000345894	-0.143091	0.863752	1.77689	4.54176e-06	-0.626308	0.154422
AT1G20065	5.13791	0.00486654	-0.732582	0.754915	1.59429	0.270022	2.81104	0.191007
AT1G20070	-2.32849	4.1498e-15	-0.0984356	0.902244	-1.00264	0.00219977	-1.42429	2.26111e-06
AT1G20080	-1.27773	0.364928	0.0182954	0.995688	4.83547	0.0207426	-6.0949	0.00260933
AT1G20090	-0.262762	0.0791175	-0.129969	0.63304	-0.691708	1.48381e-06	0.298977	0.0523458
AT1G20100	-0.173236	0.331239	0.124221	0.705768	0.525846	0.00186985	-0.574862	0.000650302
AT1G20110	-0.835177	9.38089e-10	0.106507	0.706951	-0.563076	7.24682e-05	-0.165594	0.30531
AT1G20120	0.426559	0.492448	0.882344	0.27109	-2.52883	3.54752e-08	3.83774	3.10747e-15
AT1G20140	0.622031	0.0369907	-0.0373975	0.964101	0.978484	0.00154462	-0.39385	0.256631
AT1G20160	-2.64754	1.98678e-39	-2.12694	2.36548e-15	-3.77166	8.31153e-53	-1.00281	8.46586e-07
AT1G20180	-2.56304	0.00193517	-1.42371	0.450218	-3.93271	0.000219365	-0.0540383	0.956845
AT1G20190	-2.60664	1.76389e-44	-0.192521	0.600497	-0.921104	3.39661e-06	-1.87805	1.43386e-23
AT1G20200	0.203703	0.2098	0.269378	0.236345	0.447854	0.0043043	0.0252259	0.902515
AT1G20220	2.07543	1.61242e-44	0.35138	0.0845799	1.24525	4.99458e-17	1.18156	1.60258e-14
AT1G20225	-0.48313	0.00505733	0.574692	0.00537442	0.22521	0.238302	-0.133648	0.519117
AT1G20230	0.840208	0.0608866	0.71259	0.255074	0.540201	0.243885	1.0126	0.0282766
AT1G20260	0.105595	0.472726	0.558871	0.000183237	-0.237634	0.0937828	0.9021	2.72244e-12
AT1G20270	-0.127192	0.633155	-0.339436	0.38323	0.245827	0.389393	-0.712455	0.00436851
AT1G20300	1.47133	1.5943e-07	0.165464	0.780393	0.8727	0.00271288	0.764098	0.0137434
AT1G20310	0.111635	0.951467	1.93982	0.385536	1.4754	0.342569	0.576054	0.760765
AT1G20330	0.528731	9.89264e-05	0.133433	0.594108	-0.371389	0.00865633	1.03355	9.3967e-15
AT1G20340	3.33011	2.24196e-82	0.354641	0.178017	1.14442	1.54612e-10	2.54034	4.22633e-48
AT1G20350	3.02644	0.00237696	1.04758	0.312738	-1.7033	0.00686758	5.77732	8.875e-10
AT1G20370	1.288	4.63564e-09	0.372856	0.26034	1.2766	1.04818e-08	0.384259	0.136682
AT1G20380	0.62538	0.0955172	-0.847703	0.0891147	0.834088	0.0451567	-1.05641	0.00873534
AT1G20400	-2.05914	0.000108987	-0.0837	0.960867	-1.82107	0.00142424	-0.321771	0.606963
AT1G20410	0.342634	0.218911	-0.104508	0.865139	0.916377	0.000992426	-0.678251	0.018111
AT1G20430	0.420489	0.0955076	0.0754627	0.899518	-0.153766	0.596353	0.649718	0.0101604
AT1G20440	-2.33609	1.10461e-20	0.517598	0.16607	-0.464686	0.0982267	-1.3538	1.69118e-07
AT1G20450	-0.80159	0.0085497	0.12374	0.860395	1.17648	0.000111298	-1.85433	4.48841e-10
AT1G20460	-0.776884	0.00350367	0.262598	0.598948	-0.227281	0.472403	-0.287004	0.349599
AT1G20470	2.56491	5.38778e-13	-0.0274978	0.97527	0.365576	0.336518	2.17184	3.8096e-09
AT1G20480	0.855857	0.00866158	-0.0924212	0.906682	-0.498192	0.15056	1.26163	0.000103677
AT1G20490	-1.58454	2.06602e-07	0.759165	0.0795046	-0.984715	0.00168915	0.159343	0.672443
AT1G20510	1.96494	1.26917e-12	-0.0749885	0.913764	1.4513	3.79636e-07	0.438648	0.192238
AT1G20515	-0.937147	0.486485	-1.19678	0.654139	-1.22153	0.461051	-0.912395	0.541652
AT1G20530	0.397527	0.515729	-0.601715	0.549501	0.455942	0.522224	-0.660129	0.332235
AT1G20540	-0.497599	0.0318026	-0.172454	0.708242	-0.582567	0.0148081	-0.0874869	0.768536
AT1G20550	0.16334	0.637248	-0.07709	0.921193	0.486711	0.160575	-0.400461	0.262847
AT1G20560	0.219147	0.215837	-0.0372998	0.93132	-0.54197	0.0013442	0.723817	1.25811e-05
AT1G20570	1.26825	0.0417669	-0.547623	0.62214	0.30048	0.697387	0.420149	0.591533
AT1G20575	-0.102542	0.639325	-0.194306	0.582918	-0.0515615	0.841201	-0.245286	0.268
AT1G20580	0.557026	0.0016215	0.0957523	0.803269	0.542345	0.00298285	0.110433	0.620391
AT1G20610	0.138241	0.667118	-0.114026	0.863534	1.68886	3.69541e-08	-1.66465	4.86241e-08
AT1G20620	-3.60121	7.84858e-82	-0.229245	0.506069	-3.14476	3.82002e-62	-0.685697	0.000701636
AT1G20630	-1.61647	2.12489e-14	-0.0260952	0.967655	-1.73995	4.59815e-16	0.097381	0.727033
AT1G20640	0.566566	0.00732246	-0.492335	0.0825677	0.884445	4.18831e-05	-0.810214	0.000195389
AT1G20650	-0.653514	1.36631e-05	-0.0250551	0.954504	-1.19986	8.00213e-16	0.521296	0.000730037
AT1G20670	0.0139846	0.950364	-0.445734	0.0671203	0.245063	0.241068	-0.676812	0.000292799
AT1G20680	2.45329	0.401279	-0.0213418	0.99767	1.98486	0.536708	0.447092	0.910723
AT1G20690	-1.19237	0.366275	0.440954	0.88525	-0.114258	0.947644	-0.637162	0.672232
AT1G20693	-1.37972	1.78375e-17	0.55312	0.00687141	-1.01305	8.90114e-10	0.186452	0.340468
AT1G20696	-0.746338	9.62755e-07	0.074712	0.83299	-0.994742	6.82275e-11	0.323116	0.0521333
AT1G20700	-0.80166	0.395515	-1.78903	0.233183	0.133098	0.931082	-2.72379	0.00928269
AT1G20720	1.60181	4.35148e-05	-0.34055	0.642159	2.97933	8.99955e-11	-1.71807	0.00039906
AT1G20760	-0.784901	2.15103e-08	-0.138973	0.603993	-0.538033	0.000254307	-0.385841	0.0102222
AT1G20770	0.20994	0.307554	-0.254485	0.42471	0.0723937	0.768454	-0.116939	0.627162
AT1G20780	-0.856106	1.7342e-07	-0.0446593	0.91856	-0.354106	0.0515534	-0.54666	0.00148823
AT1G20790	-10.0228	3.4165e-11	2.31003	0.421829	3.45271	0.0639946	-11.1655	3.51706e-13
AT1G20810	0.840548	2.20687e-05	0.300908	0.340616	0.653971	0.00138322	0.487485	0.0228117
AT1G20816	0.928454	0.00285792	-0.679464	0.117765	1.13343	0.00121633	-0.884439	0.0137189
AT1G20823	1.64819	6.27377e-05	-0.79964	0.178947	0.853377	0.0646716	-0.0048307	0.994247
AT1G20830	1.03001	2.49166e-07	0.166468	0.666627	0.708573	0.000633401	0.487902	0.0268188
AT1G20840	-0.187246	0.26374	0.30593	0.17276	-0.476252	0.00274684	0.594936	0.000153518
AT1G20850	-1.72266	1.54884e-15	-0.197381	0.645998	1.45649	1.87146e-10	-3.37653	3.17693e-53
AT1G20860	-3.78685	0.0707135	0.278659	0.969392	-4.34396	0.0387943	0.835767	0.622493
AT1G20870	1.67358	0.00052926	-0.47854	0.570958	2.48194	2.0286e-05	-1.2869	0.0433347
AT1G20880	-2.08109	2.25659e-29	-0.0128375	0.98142	-1.19246	9.50049e-10	-0.901462	1.83091e-06
AT1G20890	-0.942508	1.69195e-05	1.18106	1.04649e-06	0.183736	0.470804	0.054813	0.852358
AT1G20900	-1.01832	3.46745e-08	0.382246	0.163689	-0.152069	0.498613	-0.484007	0.0145405
AT1G20910	-0.0303219	0.911179	0.219804	0.586224	0.326595	0.186746	-0.137112	0.621772
AT1G20920	-1.25708	3.26775e-11	0.166308	0.658326	-1.06844	3.28712e-08	-0.0223285	0.932225
AT1G20925	-1.21831	0.569383	0.327538	0.954334	-1.00215	0.667823	0.111386	0.963842
AT1G20930	0.440052	0.106737	-0.179818	0.738764	1.17859	2.17149e-05	-0.918352	0.00117511
AT1G20950	1.62083	1.17664e-25	-0.0933779	0.786675	2.74189	1.76443e-65	-1.21443	2.35109e-13
AT1G20960	-0.182573	0.212661	0.138307	0.577697	0.00607323	0.977526	-0.0503393	0.781531
AT1G20970	-0.0907238	0.687039	-0.194375	0.585003	0.230659	0.298805	-0.515758	0.0121597
AT1G20980	-0.422243	0.00246788	-0.0741627	0.810263	0.02738	0.882983	-0.523786	0.000218668
AT1G21000	-1.82969	9.84661e-25	0.422159	0.101905	-0.926923	5.28739e-07	-0.48061	0.0130251
AT1G21010	1.26584	1.07937e-07	0.238978	0.571788	0.588405	0.0185081	0.916414	0.000287751
AT1G21050	0.136224	0.505608	-0.166091	0.632407	-0.877646	1.51609e-06	0.847778	2.99876e-06
AT1G21060	-0.689251	6.17897e-05	-0.398031	0.109523	-0.713955	8.04996e-05	-0.373327	0.045168
AT1G21065	1.16115	1.06966e-14	0.480717	0.0109159	-0.0264077	0.897515	1.66827	5.55907e-29
AT1G21070	-0.527611	0.0507709	-0.555284	0.148776	0.54557	0.0732854	-1.62847	1.96203e-09
AT1G21080	-0.560658	0.000460547	0.269235	0.277743	-0.346794	0.0421	0.0553708	0.795604
AT1G21090	0.0245811	0.940789	-0.233063	0.648991	0.101874	0.768009	-0.310356	0.321061
AT1G21100	-2.86305	1.80185e-15	0.589312	0.330825	-1.95695	1.00275e-07	-0.316786	0.462748
AT1G21110	5.68271	6.92058e-20	-0.143275	0.884464	2.1185	1.27901e-06	3.42094	2.76304e-07
AT1G21120	3.10678	8.25478e-06	0.966987	0.270733	0.957662	0.128602	3.1161	1.29707e-05
AT1G21130	1.25279	5.05184e-13	1.13905	9.5253e-10	-0.791748	7.00607e-06	3.18358	1.36443e-78
AT1G21140	2.44629	1.06732e-05	-1.81426	0.00778997	2.74814	0.000215529	-2.11612	0.00583946
AT1G21150	0.852154	0.0871608	-1.28901	0.0466261	0.354073	0.579505	-0.790928	0.169589
AT1G21160	-0.511008	0.00636489	-0.216226	0.512196	-0.863078	4.21798e-06	0.135844	0.546384
AT1G21170	-0.0959185	0.607296	-0.0963635	0.787593	0.0352912	0.872815	-0.227573	0.224265
AT1G21190	0.0157902	0.945613	0.220732	0.493659	-0.439674	0.0233683	0.676196	0.000311439
AT1G21200	-1.16321	3.90137e-08	-0.382983	0.271563	-0.570726	0.0166237	-0.975468	7.76136e-06
AT1G21210	-1.09135	0.358249	-0.504395	0.851816	-0.827663	0.552285	-0.768081	0.564453
AT1G21250	6.0867	0.000260445	0.401038	0.825921	4.98799	0.000245332	1.49976	0.536773
AT1G21270	6.61289	3.09684e-15	-0.129	0.899846	2.43109	1.16254e-07	4.0528	5.99828e-06
AT1G21280	0.395558	0.183235	0.0876932	0.899428	0.530161	0.0868418	-0.0469099	0.903801
AT1G21310	3.41336	1.18654e-36	-0.329396	0.501043	0.871469	0.00253988	2.2125	8.95832e-16
AT1G21320	5.20312	0.00712033	-1.11587	0.651618	1.65814	0.328015	2.42911	0.304572
AT1G21326	-0.395985	0.591133	0.459396	0.735163	-0.798931	0.259715	0.862342	0.218247
AT1G21340	3.03698	0.00386915	0.143171	0.954504	2.55902	0.0174274	0.621136	0.676021
AT1G21350	1.41175	5.64588e-11	0.323594	0.348988	0.466164	0.0437962	1.26918	8.94452e-09
AT1G21360	-2.45406	5.08578e-27	-0.0124325	0.984984	-2.50447	3.26721e-27	0.0379775	0.902946
AT1G21370	-0.343907	0.127627	-0.370884	0.269622	-0.162098	0.539126	-0.552693	0.0155844
AT1G21380	-0.214042	0.17336	0.0217151	0.959615	0.0798323	0.6631	-0.272159	0.093709
AT1G21390	0.181231	0.63884	0.148987	0.848463	-0.0174904	0.973581	0.347709	0.381958
AT1G21400	-3.64701	8.52354e-48	0.123667	0.83897	-4.39882	1.5314e-68	0.875475	0.0011064
AT1G21410	-0.400008	0.110664	0.31922	0.422093	-0.317236	0.233973	0.236448	0.400617
AT1G21440	1.42535	1.81509e-07	-1.41949	4.14554e-06	0.913738	0.00277827	-0.907874	0.00294653
AT1G21450	-0.195833	0.387274	0.275283	0.421805	-0.0775087	0.765794	0.156958	0.531744
AT1G21460	1.74814	1.91614e-18	-0.293767	0.370679	1.3517	5.73344e-11	0.102678	0.707268
AT1G21470	4.97255	0.0698055	-2.02459	0.660014	-0.519535	0.876053	3.4675	0.270503
AT1G21480	-0.429008	0.0498535	-0.492478	0.103349	0.0945446	0.737026	-1.01603	3.21996e-06
AT1G21500	4.08545	2.5253e-157	-0.910879	1.99022e-08	2.51904	4.18752e-60	0.655527	0.000141307
AT1G21510	-1.98385	1.02097e-05	-0.226562	0.846176	-1.22396	0.0169816	-0.986449	0.0351767
AT1G21520	-2.97801	1.95863e-08	0.73776	0.439378	-1.67339	0.00231612	-0.566861	0.338855
AT1G21528	-4.9105	0.0568813	0.304464	0.971108	-4.25563	0.119039	-0.350406	0.898845
AT1G21530	3.79892	0.0125192	0.773787	0.718456	6.5097	0.000492382	-1.93699	0.444801
AT1G21540	1.77552	8.09471e-11	0.0271941	0.971235	0.0581719	0.870239	1.74454	3.99516e-10
AT1G21550	-0.534512	0.336988	2.41651	6.54136e-06	1.62317	0.000709368	0.258829	0.679508
AT1G21560	0.778266	0.000226069	-0.489843	0.0928802	0.417623	0.0790816	-0.1292	0.640244
AT1G21580	-0.445539	0.00450998	-0.0809199	0.816119	-0.826608	8.80331e-08	0.30015	0.0745528
AT1G21590	-0.490107	0.00284697	-0.295111	0.232436	-0.414435	0.0164576	-0.370783	0.0336593
AT1G21600	-0.443332	0.0116612	0.861052	5.58368e-06	-0.803328	2.43847e-06	1.22105	2.80098e-13
AT1G21610	-1.06405	5.11675e-12	-0.0498831	0.901532	-1.5174	1.51991e-22	0.403473	0.0139263
AT1G21630	-0.626818	4.77782e-05	-0.176246	0.521971	-0.422401	0.00934679	-0.380663	0.0209323
AT1G21640	1.17665	4.68783e-10	0.359304	0.204462	0.120015	0.606755	1.41594	8.17726e-14
AT1G21650	0.640351	0.0117926	0.569765	0.086731	-0.519078	0.0418396	1.72919	6.97134e-13
AT1G21660	-0.135906	0.413082	0.117396	0.695749	0.143307	0.414373	-0.161817	0.361189
AT1G21670	-2.33718	1.09602e-27	1.01996	5.53889e-05	-2.07729	2.54387e-22	0.760069	0.00066576
AT1G21680	-2.63938	2.29054e-39	0.957172	5.04483e-05	-2.4149	5.31632e-33	0.732697	0.000602968
AT1G21690	0.417659	0.0373761	0.110876	0.792154	0.521054	0.0113538	0.0074813	0.978186
AT1G21695	-0.374575	0.603241	0.430563	0.746174	-0.224311	0.778725	0.280299	0.727542
AT1G21700	0.21067	0.212661	-0.0379713	0.925804	0.317971	0.0642994	-0.145273	0.447706
AT1G21710	0.153747	0.509102	-0.324005	0.331548	-0.155297	0.540942	-0.0149613	0.95845
AT1G21720	0.221892	0.227048	0.198509	0.505025	-0.192135	0.323093	0.612536	0.000453695
AT1G21730	-0.959063	4.22659e-07	0.0816156	0.859355	-0.362909	0.0859052	-0.514538	0.010987
AT1G21740	1.01939	5.2712e-06	-0.440504	0.179052	1.1935	8.2924e-07	-0.614608	0.017069
AT1G21750	1.19022	7.53013e-17	0.0448856	0.901661	1.67941	1.94418e-31	-0.444305	0.00439423
AT1G21760	-0.819876	2.73033e-06	0.0343644	0.944262	-1.36067	5.4617e-15	0.575157	0.00136557
AT1G21770	-0.80728	0.0348594	0.686338	0.221502	-1.29041	0.000417499	1.16947	0.00130302
AT1G21780	-1.61489	1.97837e-27	0.256907	0.294828	-1.12208	1.89829e-13	-0.235901	0.16736
AT1G21790	-0.280779	0.257188	-0.0956466	0.863149	-0.474985	0.0593753	0.0985602	0.740564
AT1G21810	3.36565	2.50684e-13	-0.683418	0.29238	2.14581	7.75822e-06	0.536423	0.390032
AT1G21830	-0.957675	4.04615e-10	0.239718	0.346944	-0.30418	0.0750317	-0.413776	0.0119352
AT1G21840	-0.563777	0.0388314	-0.419995	0.33937	-0.638676	0.0287618	-0.345095	0.255545
AT1G21880	0.754822	0.000175762	0.0830414	0.859999	1.54761	3.1487e-14	-0.709742	0.000987285
AT1G21890	-1.03646	0.642401	-2.05171	0.656427	-0.976082	0.762382	-2.11209	0.401759
AT1G21900	-0.298181	0.0866137	0.184521	0.535074	0.0780551	0.708729	-0.191715	0.323709
AT1G21910	1.00831	5.89112e-07	0.165914	0.674168	-0.712416	0.000525293	1.88665	1.59638e-21
AT1G21920	-1.80298	9.78248e-29	0.173136	0.5749	-0.8745	2.13863e-07	-0.755345	7.84765e-06
AT1G21930	0.00367867	0.988978	-0.189313	0.65263	-0.749923	0.000778059	0.564288	0.012778
AT1G21980	-1.72896	2.22058e-21	-0.295488	0.333562	-0.198044	0.375275	-1.82641	3.12153e-23
AT1G21990	-5.87366	0.0225556	1.71849	0.784809	1.41938	0.6933	-5.57455	0.0382685
AT1G22000	0.118146	0.971885	-0.846049	0.902244	-0.710708	0.847854	-0.0171955	0.996598
AT1G22020	-0.697316	6.33541e-06	0.157524	0.587285	-0.556983	0.000515096	0.0171919	0.935062
AT1G22030	1.2079	0.000597135	-0.278985	0.677163	0.263581	0.532879	0.665331	0.0944366
AT1G22040	-0.491764	0.0108141	-0.205782	0.55789	-0.549745	0.00653989	-0.147801	0.522068
AT1G22050	0.116104	0.675238	0.023766	0.97252	0.161769	0.585689	-0.0218988	0.947563
AT1G22060	-0.0432345	0.851673	-0.443409	0.0937822	0.418705	0.043786	-0.905348	3.36726e-06
AT1G22065	-0.23625	0.616246	-0.834044	0.199136	-0.434177	0.411009	-0.636117	0.182966
AT1G22070	0.733474	1.37654e-05	0.203995	0.482319	0.514635	0.0034805	0.422834	0.0211899
AT1G22110	-3.44956	8.92156e-16	1.6862	0.00241986	-2.02356	1.32477e-07	0.260212	0.549444
AT1G22140	0.341108	0.114133	-0.579636	0.0305989	-0.254888	0.288365	0.0163592	0.95371
AT1G22150	10.1522	7.049e-11	-1.20318	0.0507043	8.45154	1.07494e-07	0.497491	0.869312
AT1G22160	1.88108	5.11311e-06	-1.55184	0.00175413	0.902241	0.070456	-0.572997	0.282324
AT1G22170	1.00761	0.000185429	-0.243154	0.630209	1.14037	6.52417e-05	-0.375917	0.249351
AT1G22180	-1.45008	3.56185e-11	0.143593	0.775875	-0.518327	0.0348262	-0.788163	0.000530454
AT1G22190	-1.09173	1.31304e-12	-0.204256	0.455468	-1.69793	4.06846e-28	0.401945	0.0151156
AT1G22200	-0.216192	0.201284	0.108539	0.74288	0.108157	0.573364	-0.215811	0.233215
AT1G22220	3.90192	4.03657e-07	-0.147908	0.924026	1.64753	0.0175209	2.10648	0.0157443
AT1G22230	-0.182384	0.592859	0.278963	0.62042	0.472122	0.162426	-0.375543	0.28428
AT1G22250	-0.829168	0.00372262	0.978097	0.00430829	-0.0337708	0.929375	0.182699	0.594022
AT1G22260	1.29025	0.126879	-0.157358	0.939228	2.85465	0.00662296	-1.72176	0.13275
AT1G22270	0.293668	0.171967	0.627626	0.0110656	0.0688286	0.785622	0.852466	2.68971e-05
AT1G22275	-1.43179	0.0149515	0.0399272	0.980939	-0.224496	0.773516	-1.16737	0.0617322
AT1G22280	-1.08456	4.53058e-10	0.11492	0.76467	-0.684736	0.000173445	-0.284899	0.148358
AT1G22300	-0.292543	0.0261765	-0.0122334	0.973151	0.554909	1.86247e-05	-0.859685	1.106e-11
AT1G22310	-0.729936	0.000547474	-0.119563	0.80304	-0.667227	0.00277363	-0.182272	0.470927
AT1G22330	-1.16918	3.42518e-11	-0.612255	0.00791405	-1.13907	8.21527e-10	-0.642366	0.000509653
AT1G22360	0.25607	0.257526	0.289121	0.400498	0.650883	0.00251851	-0.105691	0.692897
AT1G22370	-1.21349	1.06743e-05	0.847578	0.0165395	-0.718733	0.0120735	0.352823	0.255386
AT1G22380	2.78277	0.000126528	-0.219424	0.884827	-0.19143	0.812651	2.75478	0.000239995
AT1G22400	2.90811	1.12635e-33	0.312393	0.437317	-1.02593	1.8645e-05	4.24643	5.96453e-71
[truncated: 20,199 more rows]

## Sheet: Figure 2 source data 2B Group2
Figure 2 source data 2B. Differential analysis of WT, ubp22-1, det1-1 and det1-1ubp22-1 in (L)
	ubp22-1 (L) vs WT (L)		det1-1 (L) vs WT (L)		det1-1ubp22-1 (L) vs WT (L)
Gene_ID	log2FoldChange	FDR	log2FoldChange	FDR	log2FoldChange	FDR
AT1G01010	-0.176755	0.999913	-0.530186	0.0316129	-0.474943	0.0740028
AT1G01020	-0.13128	0.999913	-0.149218	0.690934	0.0432198	0.942462
AT1G01030	-0.0112173	0.999913	-0.722699	0.0535039	-0.56224	0.189618
AT1G01040	-0.284066	0.999913	-0.251333	0.299368	0.0262278	0.955013
AT1G01050	0.048921	0.999913	0.0849853	0.719585	0.0140872	0.970048
AT1G01060	0.15674	0.999913	-0.821613	1.07473e-08	-0.223941	0.292708
AT1G01070	0.207418	0.999913	-1.42624	5.25651e-08	-1.17432	7.1278e-06
AT1G01080	0.207364	0.999913	-0.0836776	0.808035	-0.0819301	0.856971
AT1G01090	-0.148466	0.999913	-0.25483	0.0953339	-0.160627	0.425974
AT1G01100	0.213776	0.999913	0.233006	0.426307	-0.0181394	0.973921
AT1G01110	0.38685	0.999913	-0.10713	0.852705	-0.218032	0.731561
AT1G01120	-0.333292	0.811478	-0.0449139	0.863047	-0.102168	0.719547
AT1G01130	0.403244	0.999913	-0.260078	0.71076	-0.457808	0.534871
AT1G01140	-0.166803	0.999913	-0.169797	0.405785	0.0994695	0.732375
AT1G01150	0.935021	0.999913	0.744463	0.83352	-3.45108	0.364288
AT1G01160	-0.0448873	0.999913	-0.229518	0.361788	-0.204386	0.498943
AT1G01170	0.186542	0.999913	0.258419	0.19679	0.241436	0.29013
AT1G01180	0.256427	0.999913	0.187158	0.58277	-0.199248	0.637043
AT1G01183	1.48557	0.999913	2.23797	0.537735	2.55415	0.538984
AT1G01190	0.115858	0.999913	-1.27444	0.0059984	-0.832431	0.11391
AT1G01200	-0.219087	0.999913	-0.773387	0.160899	-0.661843	0.290902
AT1G01210	-0.0341523	0.999913	0.148166	0.705149	0.0442532	0.943527
AT1G01220	0.0195789	0.999913	-0.350998	0.130045	-0.14323	0.694342
AT1G01225	0.215847	0.999913	-1.19792	0.0108186	-0.853572	0.104608
AT1G01230	-0.0255777	0.999913	0.0499546	0.876643	-0.0362977	0.934651
AT1G01240	0.451786	0.782297	-1.08703	2.56941e-07	-0.781029	0.000343668
AT1G01250	0.0451532	0.999913	0.187617	0.833654	0.204023	0.85776
AT1G01260	0.0286821	0.999913	-0.219426	0.378062	-0.109226	0.767003
AT1G01290	-0.0124348	0.999913	-0.213176	0.483503	-0.174652	0.656388
AT1G01300	0.146661	0.999913	-0.209417	0.541404	-0.390148	0.236989
AT1G01310	0.266913	0.999913	0.685049	0.867911	-0.0667672	0.996124
AT1G01320	-0.274063	0.999913	0.0423684	0.870539	0.257068	0.193552
AT1G01340	-0.080172	0.999913	0.109565	0.789058	0.135618	0.787417
AT1G01350	0.0393311	0.999913	-0.0307956	0.929549	-0.249674	0.359927
AT1G01360	-0.0929284	0.999913	-0.43103	0.0898725	-0.470774	0.0730252
AT1G01370	0.0552666	0.999913	-0.246451	0.628367	-0.333554	0.55737
AT1G01380	0.2194	0.999913	-0.305111	0.809347	-0.419413	0.782774
AT1G01390	-0.152631	0.999913	0.881123	0.000867791	1.2584	4.9748e-07
AT1G01420	0.191265	0.999913	0.542609	0.0190221	0.255276	0.43937
AT1G01430	0.0990314	0.999913	0.0589923	0.791627	-0.0614671	0.832976
AT1G01440	0.0497051	0.999913	0.248881	0.251305	0.23357	0.347829
AT1G01448	-0.165887	0.999913	-0.164531	0.73679	0.0976436	0.88723
AT1G01453	0.431999	0.999913	-0.907198	0.219286	-0.234885	0.847528
AT1G01470	0.261862	0.999913	0.850555	2.37656e-05	0.58936	0.00945246
AT1G01480	0.441368	0.999913	0.234211	0.780801	0.51562	0.53494
AT1G01490	-0.0900436	0.999913	0.0842071	0.703849	0.187026	0.373046
AT1G01500	-0.0899028	0.999913	0.459054	0.0300775	0.295136	0.266559
AT1G01510	-0.027356	0.999913	-0.270103	0.119036	-0.222066	0.274084
AT1G01520	-0.448642	0.999913	0.790111	0.00688606	1.00427	0.000356508
AT1G01540	0.0788029	0.999913	0.0359368	0.889048	0.140769	0.561968
AT1G01550	-0.0466743	0.999913	0.0349211	0.882525	-0.0605172	0.83354
AT1G01560	0.923754	0.999913	0.956581	0.547818	1.13736	0.5252
AT1G01570	-0.264427	0.999913	-0.291551	0.643629	0.026733	0.982048
AT1G01580	0.0110221	0.999913	-0.507912	0.639274	0.574499	0.665015
AT1G01600	-0.262667	0.999913	-0.138603	0.794266	0.130163	0.84939
AT1G01610	-0.174601	0.999913	-0.468428	0.000962631	-0.0895863	0.736798
AT1G01620	0.113479	0.999913	-0.431509	0.0109263	-0.328596	0.0923527
AT1G01630	-0.0028231	0.999913	-0.273134	0.112235	-0.171189	0.450874
AT1G01640	0.0159333	0.999913	-0.463421	0.436968	-0.56777	0.374807
AT1G01650	-0.15773	0.999913	-0.191582	0.363521	-0.13575	0.627038
AT1G01660	0.243131	0.999913	0.103018	0.921728	0.682671	0.417995
AT1G01670	-0.708284	0.999913	1.12947	0.143531	0.778863	0.437556
AT1G01680	0.593117	0.999913	1.10498	0.6457	1.68554	0.49918
AT1G01690	0.076575	0.999913	-0.348176	0.377056	-0.167802	0.773
AT1G01695	-0.332864	0.999913	-3.85673	0.0984373	-1.58846	0.440346
AT1G01700	0.366205	0.999913	-0.843476	0.260868	-0.794955	0.343413
AT1G01710	-0.182821	0.999913	-0.0401051	0.89143	-0.045722	0.905722
AT1G01720	-0.0828339	0.999913	0.488999	0.0225463	0.175156	0.60856
AT1G01725	-0.222338	0.999913	-0.199668	0.684017	-0.577564	0.171197
AT1G01730	0.205063	0.999913	-0.0250918	0.950085	-0.176425	0.635798
AT1G01740	-0.351462	0.999913	-0.357935	0.294944	-0.247292	0.576599
AT1G01750	0.340709	0.999913	-0.254428	0.349121	-0.0133762	0.981978
AT1G01760	-0.363245	0.999913	-0.42489	0.292566	-0.363412	0.448464
AT1G01770	-0.209678	0.999913	-0.0222083	0.963633	-0.0522659	0.933404
AT1G01780	-0.277115	0.999913	0.216641	0.462197	0.275751	0.384172
AT1G01790	-0.0660424	0.999913	0.227154	0.332936	0.510032	0.0103701
AT1G01800	-0.0731888	0.999913	0.310979	0.0913733	0.138899	0.618961
AT1G01810	0.0681124	0.999913	-0.0504868	0.973569	0.13212	0.948023
AT1G01820	-0.114878	0.999913	0.208639	0.342624	0.174034	0.523392
AT1G01830	-0.0473288	0.999913	0.130783	0.662607	-0.0236	0.961633
AT1G01840	0.0557023	0.999913	-0.3464	0.764168	0.415589	0.756105
AT1G01860	-0.014105	0.999913	0.0274813	0.95293	0.132418	0.787733
AT1G01880	-0.32387	0.999913	-0.320722	0.647476	-0.215464	0.824976
AT1G01900	0.280545	0.999913	-0.516093	0.114802	-0.359063	0.373684
AT1G01910	-0.136389	0.999913	0.313354	0.0508293	0.189839	0.364123
AT1G01920	-0.0159247	0.999913	0.0504858	0.894142	0.0348242	0.947389
AT1G01930	0.0654949	0.999913	0.325092	0.187487	0.200908	0.549037
AT1G01940	0.0636349	0.999913	0.226398	0.473186	-0.0964104	0.846547
AT1G01950	-0.177912	0.999913	-0.263978	0.260644	-0.117271	0.743612
AT1G01960	-0.115903	0.999913	-0.125643	0.518402	-0.0470062	0.880847
AT1G01970	0.0641801	0.999913	0.243003	0.226776	0.122597	0.68158
AT1G01980	0.625223	0.999913	1.02266	0.790844	-3.04108	0.498725
AT1G01990	0.357505	0.999913	-0.0365264	0.929402	-0.234114	0.513866
AT1G02000	0.145469	0.999913	0.0911853	0.776648	0.0625437	0.890317
AT1G02010	-0.297449	0.999913	-0.643489	0.024314	-0.287628	0.481497
AT1G02020	-0.0881803	0.999913	-0.149531	0.598184	-0.0199375	0.965896
AT1G02030	-0.22077	0.999913	-1.07465	0.503983	-1.25667	0.490025
AT1G02040	1.96561	0.999913	-0.648465	0.89471	1.3531	0.772089
AT1G02050	-0.0898648	0.999913	0.184152	0.699645	0.158317	0.803769
AT1G02060	-0.0403732	0.999913	0.355899	0.358688	0.222626	0.68158
AT1G02065	-0.988468	0.999913	0.30016	0.819997	-0.127035	0.948023
AT1G02070	-0.0283176	0.999913	1.32186	0.720023	1.80077	0.667465
AT1G02080	-0.277313	0.999913	-0.254163	0.325588	0.043486	0.928048
AT1G02090	0.0267647	0.999913	0.277006	0.091911	0.167551	0.446341
AT1G02100	-0.0502474	0.999913	-0.00101001	0.996475	0.115901	0.701012
AT1G02110	0.0122898	0.999913	-0.379921	0.177628	-0.322579	0.330551
AT1G02120	-0.150642	0.999913	-0.192597	0.263933	0.0494499	0.868998
AT1G02130	0.0138237	0.999913	-0.137532	0.488015	-0.131602	0.588819
AT1G02140	-0.0062348	0.999913	-0.0727277	0.754816	-0.158799	0.492298
AT1G02145	-0.159508	0.999913	-0.288748	0.228182	-0.115957	0.756996
AT1G02150	0.143214	0.999913	0.263534	0.287967	-0.00135538	0.999447
AT1G02160	0.0255867	0.999913	-0.164699	0.628841	-0.151182	0.725723
AT1G02170	0.0753878	0.999913	-0.146464	0.571051	-0.0540675	0.896029
AT1G02180	-0.322462	0.999913	-1.50553	0.00187297	-1.71925	0.00034277
AT1G02190	0.0237905	0.999913	-1.6589	0.414246	-2.03136	0.363598
AT1G02205	-0.502039	0.999913	-0.148524	0.757307	-0.199472	0.726467
AT1G02220	-0.10854	0.999913	0.114309	0.730332	-0.202136	0.568778
AT1G02230	0.0523195	0.999913	-0.144086	0.885175	-0.32549	0.771922
AT1G02250	-1.08021	0.999913	-3.14754	0.433403	-0.421156	0.948495
AT1G02260	-0.121894	0.999913	-0.6187	0.01763	-0.248653	0.512712
AT1G02270	-0.0965613	0.999913	0.370568	0.0851738	0.395991	0.0789159
AT1G02280	0.227016	0.999913	0.653294	0.0149709	0.276791	0.486293
AT1G02290	0.26075	0.999913	-0.374139	0.333935	-0.5063	0.197995
AT1G02300	0.141464	0.999913	-0.0903862	0.859667	0.164446	0.77928
AT1G02305	0.071233	0.999913	0.184535	0.400406	0.15325	0.582535
AT1G02310	-0.444365	0.999913	0.0502862	0.973034	0.467441	0.764213
AT1G02330	-0.0795781	0.999913	-0.0256876	0.934277	-0.0708011	0.841979
AT1G02335	0.555282	0.999913	-0.283419	0.475559	-0.356887	0.411467
AT1G02340	-0.216815	0.999913	1.12926	1.20828e-06	0.939044	0.000126579
AT1G02350	0.158604	0.999913	-0.70178	0.29668	-0.370725	0.694494
AT1G02360	0.147783	0.999913	-0.201943	0.50663	0.0541445	0.916637
AT1G02370	-0.159855	0.999913	0.428394	0.094451	-0.0383685	0.944864
AT1G02380	0.0610461	0.999913	-0.543088	0.177167	-0.205895	0.740976
AT1G02390	-0.418649	0.999913	0.375343	0.575143	0.027766	0.984642
AT1G02400	0.0534131	0.999913	-0.119421	0.811148	-0.0678581	0.924473
AT1G02405	1.29757	0.999913	0.224575	0.967056	-0.972105	0.895168
AT1G02410	-0.0298016	0.999913	0.0979221	0.736406	0.144103	0.663225
AT1G02420	0.186309	0.999913	0.356265	0.367156	0.204291	0.716751
AT1G02430	0.176806	0.999913	0.388522	0.479571	-0.0217006	0.987122
AT1G02440	0.745095	0.999913	-3.93051	0.202242	-1.18003	0.779541
AT1G02450	1.48923	0.999913	-0.770867	0.902805	-1.07053	0.896565
AT1G02460	0.0573628	0.999913	-1.59803	0.00585626	-1.23379	0.0479233
AT1G02470	-0.0805526	0.999913	0.583061	0.489778	0.980738	0.22146
AT1G02475	0.143185	0.999913	0.399674	0.0715199	0.362161	0.14748
AT1G02500	0.0544634	0.999913	-0.382322	0.0368001	-0.176807	0.508786
AT1G02520	-0.106941	0.999913	-0.363997	0.0556914	-0.160788	0.564639
AT1G02530	-1.10916	0.999913	-0.690008	0.758022	-1.17008	0.64367
AT1G02560	0.174035	0.999913	0.533913	0.000602371	0.339715	0.0669696
AT1G02570	0.101079	0.999913	0.0211135	0.984618	0.539717	0.607865
AT1G02575	0.639073	0.999913	1.89025	0.177628	1.7753	0.265856
AT1G02580	-0.160046	0.999913	0.311828	0.838317	-0.0448355	0.989434
AT1G02610	-0.110972	0.999913	0.533001	0.0813078	0.302058	0.471427
AT1G02620	0.1635	0.999913	0.412008	0.725384	-0.533201	0.718025
AT1G02630	1.45718	0.999913	1.62099	0.618187	1.00085	0.834574
AT1G02640	0.269723	0.999913	-0.0529803	0.890628	-0.310339	0.313956
AT1G02650	0.0835717	0.999913	0.492313	0.346753	0.220717	0.786471
AT1G02660	-0.0907203	0.999913	0.411068	0.0814874	0.102209	0.813521
AT1G02670	0.310092	0.999913	-0.171388	0.858098	0.145761	0.909068
AT1G02680	0.0183828	0.999913	-0.196872	0.574826	-0.321843	0.362264
AT1G02690	-0.0531819	0.999913	-0.114372	0.703661	-0.0780093	0.853213
AT1G02700	1.05365	0.999913	1.16994	0.118059	-0.389261	0.777769
AT1G02710	0.171774	0.999913	0.241051	0.780298	0.435786	0.63862
AT1G02720	0.0665486	0.999913	-0.202552	0.503983	-0.156604	0.697756
AT1G02730	0.0156153	0.999913	-0.37898	0.29549	-0.466398	0.221064
AT1G02740	0.0519444	0.999913	0.0119963	0.979704	0.0304605	0.961134
AT1G02750	0.0532563	0.999913	0.257493	0.408205	0.160773	0.713673
AT1G02770	-0.606032	0.999913	-0.434063	0.660309	-0.808553	0.419758
AT1G02780	0.0866362	0.999913	0.00343111	0.991692	-0.169919	0.618174
AT1G02800	-0.41976	0.999913	-1.45531	0.0509221	-1.40942	0.0725261
AT1G02810	0.0971438	0.999913	0.182629	0.654085	0.298638	0.484317
AT1G02813	-0.811334	0.999913	-1.25183	0.743017	-0.782552	0.880847
AT1G02816	0.106629	0.999913	0.441066	0.048458	0.341593	0.196387
AT1G02820	-0.888181	0.00498736	1.40492	2.37923e-11	1.17967	5.76864e-08
AT1G02830	-1.06751	0.999913	2.23611	0.492444	1.31007	0.788991
AT1G02840	-0.0825993	0.999913	-0.0480385	0.859066	0.0733711	0.826153
AT1G02850	-0.318272	0.999913	0.299932	0.354778	-0.227281	0.592352
AT1G02860	-0.282067	0.999913	0.216495	0.460525	0.163262	0.678212
AT1G02870	0.144107	0.999913	0.569954	0.0145836	0.17499	0.657444
AT1G02880	-0.177754	0.999913	0.0250777	0.943561	0.220176	0.436448
AT1G02890	-0.16136	0.999913	-0.0419011	0.887529	0.187635	0.476209
AT1G02900	0.103921	0.999913	-0.0108183	0.976531	0.0462055	0.923885
AT1G02910	0.0336069	0.999913	0.291533	0.182087	0.313682	0.185483
AT1G02920	-0.0697551	0.999913	0.648582	0.0592188	-0.288772	0.583212
AT1G02930	0.338293	0.999913	0.981805	0.112221	0.226558	0.843007
AT1G02940	0.00857718	0.999913	1.45263	0.134653	0.772544	0.584878
AT1G02950	0.48891	0.999913	-0.486713	0.46511	-0.120993	0.912897
AT1G02960	-0.129243	0.999913	-0.638828	0.0239062	-0.34753	0.344642
AT1G02970	0.117453	0.999913	-0.43297	0.375021	-0.372782	0.530599
AT1G02980	-2.41759	0.999913	0.47482	0.902022	-0.78104	0.878672
AT1G02990	-0.125847	0.999913	-0.2239	0.352905	-0.0310951	0.945127
AT1G03000	-0.143102	0.999913	0.105665	0.740339	0.173959	0.617842
AT1G03010	0.192169	0.999913	-0.794672	0.375968	0.0150871	0.997111
AT1G03020	0.787701	0.999913	0.860228	0.561407	0.567557	0.788615
AT1G03030	0.104735	0.999913	-0.340174	0.180172	-0.416426	0.10509
AT1G03040	-0.11454	0.999913	-0.13472	0.539213	-0.188768	0.421418
AT1G03050	0.914407	0.999913	3.61611	0.172845	3.78019	0.189648
AT1G03055	-0.366648	0.999913	-0.207348	0.524458	0.269092	0.439344
AT1G03060	-0.231945	0.999913	-0.369066	0.0451071	-0.216723	0.369758
AT1G03070	-0.0290337	0.999913	-0.1229	0.86985	0.0587133	0.954845
AT1G03080	-0.0266758	0.999913	-0.383733	0.0110531	-0.311764	0.0649622
AT1G03090	0.488059	0.999913	0.230795	0.8529	-0.265325	0.868565
AT1G03100	0.235529	0.999913	0.499285	0.280756	0.144542	0.856971
AT1G03106	2.91759	8.47113e-08	1.74754	0.00103724	0.831381	0.257044
AT1G03110	-0.0864267	0.999913	0.205321	0.363074	0.0822855	0.819884
AT1G03120	0.66767	0.999913	-1.19209	0.374343	0.044794	0.989111
AT1G03130	0.103826	0.999913	-0.847643	2.5942e-16	-0.62308	8.40623e-09
AT1G03140	0.101019	0.999913	0.131041	0.501621	-0.0435947	0.893311
AT1G03150	-0.0925942	0.999913	0.0806711	0.791486	-0.122732	0.728602
AT1G03160	-0.086282	0.999913	0.564379	0.00016334	0.566465	0.000210688
AT1G03170	-0.0600156	0.999913	-1.01443	0.668448	-0.167437	0.962158
AT1G03180	-0.29925	0.999913	-0.424956	0.372264	0.0272893	0.975879
AT1G03190	-0.415652	0.999913	-0.307984	0.25311	-0.111368	0.797076
AT1G03200	-0.444483	0.999913	-2.89216	0.351763	-1.14626	0.757719
AT1G03210	-0.0172238	0.999913	-0.983888	6.04336e-05	-0.607697	0.0266895
AT1G03220	0.121997	0.999913	0.110128	0.743013	-0.329916	0.256633
AT1G03230	0.308668	0.999913	-0.0610308	0.854101	-0.225548	0.450793
AT1G03240	1.55226	0.999913	1.30604	0.797232	1.55451	0.804636
AT1G03250	-0.0739766	0.999913	0.0154887	0.962423	-0.0384318	0.927006
AT1G03260	0.0157902	0.999913	0.00486542	0.990238	0.0426043	0.94122
AT1G03270	-0.00616102	0.999913	0.0148718	0.981773	0.446	0.406593
AT1G03280	-0.0118525	0.999913	-0.0523179	0.858649	0.126021	0.688008
AT1G03290	-0.265226	0.999913	-0.0969202	0.802237	-0.0791262	0.879783
AT1G03300	-0.0251295	0.999913	0.037745	0.94047	-0.16714	0.746264
AT1G03310	0.134171	0.999913	-0.126221	0.57716	-0.231368	0.295068
AT1G03320	-0.866508	0.999913	-1.20459	0.531374	-1.92245	0.350942
AT1G03330	0.0850424	0.999913	0.0241531	0.941399	-0.0768074	0.836722
AT1G03340	0.00846455	0.999913	-1.24637	0.142471	-0.46178	0.713534
AT1G03350	0.0743334	0.999913	-0.0874864	0.696081	-0.251651	0.190309
AT1G03360	-0.126634	0.999913	0.499165	0.0156503	0.0475832	0.918062
AT1G03365	-0.107458	0.999913	-0.0515138	0.862337	-0.00522011	0.995524
AT1G03370	-0.0708946	0.999913	-0.111247	0.717357	0.0745392	0.862553
AT1G03380	-0.0954138	0.999913	-0.206148	0.50924	-0.0142286	0.982443
AT1G03390	1.89551	0.999913	0.266507	0.960407	3.14634	0.372893
AT1G03400	-0.244755	0.999913	-0.40695	0.135668	-0.182864	0.65818
AT1G03410	-0.0805428	0.999913	0.0397104	0.893329	0.178589	0.501079
AT1G03430	0.100684	0.999913	-0.413891	0.125162	-0.016585	0.977816
AT1G03440	-0.0407215	0.999913	-0.927125	6.34768e-06	-0.868894	3.45922e-05
AT1G03445	-0.0538116	0.999913	0.119637	0.906087	0.679429	0.402736
AT1G03457	0.0469854	0.999913	-0.257838	0.500707	-0.251626	0.590285
AT1G03470	0.00990464	0.999913	0.241099	0.569568	0.106898	0.86915
AT1G03475	0.117117	0.999913	-0.0326205	0.932895	-0.095387	0.828428
AT1G03495	-0.125156	0.999913	0.640823	0.0373512	0.465067	0.211233
AT1G03506	-0.486281	0.999913	-3.35728	0.0558864	-0.652798	0.758614
AT1G03510	-0.210179	0.999913	0.357663	0.701365	-0.841792	0.363892
AT1G03520	0.0184246	0.999913	-0.0524858	0.878872	0.0211943	0.96438
AT1G03530	-0.10387	0.999913	0.387961	0.0735055	0.0908708	0.821868
AT1G03540	-0.0259793	0.999913	0.113601	0.880931	-0.0804315	0.93943
AT1G03550	-0.0233102	0.999913	-0.975174	0.0522812	-0.570845	0.358881
AT1G03560	0.0882428	0.999913	0.0135907	0.97284	0.120479	0.782735
AT1G03590	0.0365212	0.999913	0.250233	0.142971	0.177568	0.413713
AT1G03600	0.140507	0.999913	0.32405	0.0334923	0.217513	0.252212
AT1G03610	-0.202393	0.999913	0.174884	0.492415	0.175085	0.572031
AT1G03620	-0.226102	0.999913	-0.584625	0.464435	-0.0272339	0.989593
AT1G03630	0.0743724	0.999913	-0.506922	0.00553496	-0.33595	0.127923
AT1G03650	-0.234449	0.999913	0.626829	0.266569	0.469706	0.513279
AT1G03660	0.826454	0.999913	-0.0319715	0.984106	1.5048	0.168433
AT1G03680	0.0798767	0.999913	0.389144	0.00799528	0.246289	0.177037
AT1G03687	-0.0417179	0.999913	-0.100364	0.760171	-0.247126	0.428387
AT1G03700	-0.382083	0.999913	-0.51718	0.260321	0.558919	0.235179
AT1G03710	-0.201698	0.999913	-3.30812	0.229688	-3.59937	0.235183
AT1G03730	0.058029	0.999913	-0.143006	0.712025	-0.362838	0.30019
AT1G03740	-0.0636148	0.999913	-0.115367	0.680068	-0.030795	0.945773
AT1G03743	-0.0633815	0.999913	-3.13095	0.416521	-1.00635	0.861314
AT1G03750	0.00551803	0.999913	-0.491377	0.111222	-0.485865	0.14396
AT1G03760	-0.134917	0.999913	0.645945	0.0189334	0.31353	0.418216
AT1G03770	0.161881	0.999913	0.0835685	0.856437	-0.00106135	0.999475
AT1G03780	-0.0886884	0.999913	-0.45055	0.151352	-0.0845555	0.887095
AT1G03790	0.14198	0.999913	-0.413003	0.476431	-1.29493	0.00505696
AT1G03800	0.375022	0.999913	-1.24043	0.054233	-0.950749	0.181731
AT1G03820	0.250851	0.999913	-1.11711	0.00381985	-1.17066	0.0025639
AT1G03830	-0.0493052	0.999913	0.190667	0.522797	-0.0608393	0.902975
AT1G03840	-0.0200474	0.999913	-0.0703962	0.896143	-0.336301	0.485451
AT1G03850	0.083549	0.999913	0.428775	0.152081	0.0876465	0.876572
AT1G03860	0.0266001	0.999913	0.547235	0.000301045	0.319281	0.0833786
AT1G03870	0.130656	0.999913	0.163358	0.308841	0.218039	0.183946
AT1G03880	2.03951	0.999913	7.32409	0.141748	-0.0736595	0.997932
AT1G03890	1.35291	0.999913	6.39988	0.0354897	2.4201	0.65476
AT1G03900	0.219396	0.999913	0.0829546	0.70232	-0.0847809	0.759947
AT1G03905	0.085039	0.999913	0.378877	0.184306	0.570599	0.0317334
AT1G03910	-0.0464467	0.999913	0.322527	0.0396964	0.242626	0.193534
AT1G03920	-0.425592	0.999913	-0.733344	0.155504	-0.151016	0.86915
AT1G03930	0.0188896	0.999913	0.0776638	0.766208	0.264996	0.221064
AT1G03935	0.275754	0.999913	0.278118	0.830118	-0.294394	0.863973
AT1G03940	-0.230904	0.999913	0.562609	0.069415	0.553661	0.0970694
AT1G03950	-0.113646	0.999913	0.0815846	0.833099	0.240524	0.506099
AT1G03960	-0.479696	0.999913	-0.11654	0.762371	0.120078	0.808141
AT1G03970	0.152547	0.999913	0.412964	0.260093	0.216651	0.68715
AT1G03980	0.107504	0.999913	-0.773788	0.368443	0.0340538	0.986571
AT1G03990	-0.154857	0.999913	-0.931565	0.0141014	-0.435913	0.387269
AT1G04000	0.0988396	0.999913	-0.336159	0.167246	-0.230136	0.457632
AT1G04010	-0.154948	0.999913	-0.504813	0.0663762	-0.0701176	0.896909
AT1G04020	0.042178	0.999913	-0.354452	0.226312	-0.194427	0.63987
AT1G04030	0.168467	0.999913	-0.529407	0.224869	-0.237631	0.710762
AT1G04040	0.142987	0.999913	-0.301728	0.105467	-0.363474	0.0552549
AT1G04050	-0.109099	0.999913	-0.913103	0.0208218	-0.397244	0.468564
AT1G04070	0.240149	0.999913	0.146865	0.72638	-0.101073	0.863973
AT1G04080	-0.177987	0.999913	0.177391	0.414137	0.225756	0.332028
AT1G04090	-0.0823054	0.999913	-0.138416	0.876704	-0.369422	0.69852
AT1G04100	-0.243788	0.999913	-0.465288	0.219164	-0.0358503	0.961134
AT1G04110	0.270368	0.999913	-1.16339	0.000298143	-1.34132	2.41445e-05
AT1G04120	-0.144457	0.999913	-0.39471	0.0161322	-0.15943	0.517903
AT1G04130	0.0918094	0.999913	-0.126743	0.724748	0.0794807	0.874128
AT1G04140	-0.101057	0.999913	-0.0423764	0.847477	0.0107066	0.973921
AT1G04150	0.0391533	0.999913	-0.337688	0.805595	-0.238444	0.898294
AT1G04160	-0.0321936	0.999913	-0.456765	0.0641299	-0.070437	0.885157
AT1G04170	-0.0484456	0.999913	0.315389	0.0608483	0.108645	0.697157
AT1G04180	0.134158	0.999913	-0.993147	0.220791	-0.691989	0.48523
AT1G04190	-0.0514962	0.999913	0.0445656	0.875091	-0.0919118	0.778317
AT1G04200	-0.166932	0.999913	-0.155482	0.52709	0.0417734	0.919775
AT1G04210	-0.156074	0.999913	0.196114	0.318474	0.190387	0.404505
AT1G04220	-0.402956	0.999913	-0.752379	0.00109094	0.243433	0.490212
AT1G04230	-0.158965	0.999913	-0.0357228	0.94047	-0.0754819	0.896565
AT1G04240	-0.0278416	0.999913	-1.08298	4.90009e-09	-0.897801	2.19519e-06
AT1G04250	0.107074	0.999913	-0.409811	0.0155433	-0.320963	0.0972033
AT1G04260	0.141549	0.999913	-0.267915	0.313443	-0.497277	0.037167
AT1G04270	0.14478	0.999913	0.188091	0.476426	-0.0851172	0.8371
AT1G04280	-0.0138677	0.999913	-0.383654	0.0198206	-0.253511	0.209507
AT1G04290	-0.180861	0.999913	0.517944	0.0682368	0.300026	0.432946
AT1G04300	-0.105032	0.999913	0.124926	0.611303	0.244052	0.300094
AT1G04310	0.0854455	0.999913	-0.368699	0.190016	-0.58862	0.0248265
AT1G04330	-0.454032	0.999913	-0.415638	0.625155	0.0740683	0.957116
AT1G04340	0.0146758	0.999913	-0.0466035	0.876643	-0.171978	0.543203
AT1G04350	-0.03137	0.999913	0.172825	0.467532	0.239471	0.337806
AT1G04360	-0.109055	0.999913	-0.46414	0.127001	-0.329731	0.378746
AT1G04370	-0.518502	0.999913	-0.581245	0.911434	-3.4483	0.493492
AT1G04380	-1.85801	0.999913	-1.50798	0.631371	0.46346	0.915037
AT1G04390	-0.313249	0.999913	-0.096793	0.773458	-0.109438	0.796083
AT1G04400	0.144902	0.999913	-0.0208519	0.946061	0.0154725	0.968741
AT1G04410	0.0823217	0.999913	0.119809	0.575297	-0.0903354	0.758914
AT1G04420	0.191853	0.999913	0.754216	2.47975e-07	0.571795	0.000278375
AT1G04425	0.0260362	0.999913	-0.23108	0.729409	-0.230526	0.786318
AT1G04430	0.0505264	0.999913	-0.243159	0.108037	-0.177723	0.342392
AT1G04440	-0.0558546	0.999913	-0.152253	0.531044	0.069224	0.853846
AT1G04445	0.550226	0.999913	0.30764	0.911315	0.362366	0.919529
AT1G04480	0.0225601	0.999913	0.135615	0.632466	-0.00237399	0.999102
AT1G04490	0.0327957	0.999913	-0.356692	0.738376	0.320663	0.809746
AT1G04500	0.289163	0.999913	1.84888	0.210254	0.478797	0.863973
AT1G04510	-0.207473	0.999913	0.476385	0.00031656	0.273294	0.0917689
AT1G04520	0.0295124	0.999913	-0.319961	0.302247	-0.32183	0.359339
AT1G04530	0.0288332	0.999913	-0.369786	0.0154396	-0.166485	0.44714
AT1G04540	-0.17249	0.999913	0.321688	0.539891	0.784586	0.0704747
AT1G04550	-0.283765	0.999913	-0.137676	0.576135	0.00012503	0.999701
AT1G04555	0.0920884	0.999913	-0.242288	0.622644	-0.365336	0.485842
AT1G04560	4.23571	0.999913	2.66879	0.325981	-2.17069	0.570123
AT1G04570	0.173478	0.999913	-0.0566349	0.9654	-0.300412	0.841979
AT1G04580	-1.23362	0.999913	-1.17253	0.643892	-1.49178	0.614392
AT1G04590	-0.0867194	0.999913	0.130084	0.613784	-0.0426995	0.918483
AT1G04600	-0.152483	0.999913	-0.0559089	0.958841	0.0520765	0.970206
AT1G04610	-0.0824353	0.999913	-0.0412209	0.954485	0.000451112	0.99966
AT1G04620	0.17369	0.999913	0.237275	0.390799	0.15016	0.699566
AT1G04630	0.120533	0.999913	0.0491316	0.870777	-0.16319	0.579199
AT1G04635	0.495775	0.999913	0.954034	0.0146464	0.440097	0.436268
AT1G04640	0.0305599	0.999913	0.494943	0.0014944	0.24026	0.250956
AT1G04650	-0.274444	0.999913	0.544	0.0244641	0.462547	0.085112
AT1G04660	0.803163	0.999913	-0.904132	0.476116	-0.0418815	0.989612
AT1G04680	0.126838	0.999913	-0.56076	0.018198	-0.463954	0.0823329
AT1G04690	0.0980472	0.999913	-0.255538	0.125162	-0.243596	0.191663
AT1G04700	0.131381	0.999913	-0.785702	0.0223587	-0.0894097	0.897657
AT1G04710	-0.079949	0.999913	-0.485492	0.0725948	-0.41414	0.179888
AT1G04730	0.0332482	0.999913	0.0430804	0.933375	0.360634	0.356469
AT1G04750	0.056429	0.999913	-0.137507	0.504774	-0.148512	0.5431
AT1G04760	0.221533	0.999913	-0.173665	0.84827	-0.39974	0.68158
AT1G04770	-0.39488	0.999913	-0.213171	0.416394	-0.237551	0.425496
AT1G04778	-0.172407	0.999913	-0.607701	0.72704	-0.654366	0.761436
AT1G04780	0.0533824	0.999913	0.0929242	0.686078	0.00981784	0.982048
AT1G04790	0.0227725	0.999913	-0.0545312	0.864062	0.172542	0.573971
AT1G04800	0.451626	0.181929	-0.871179	9.17597e-09	-1.04402	3.01805e-12
AT1G04810	-0.0606087	0.999913	0.33992	0.0154245	0.292974	0.0584588
AT1G04820	0.12615	0.999913	-0.501984	0.0155954	-0.472125	0.0350545
AT1G04830	-0.152255	0.999913	-0.142988	0.689412	-0.0199284	0.972916
AT1G04840	0.161639	0.999913	0.392012	0.690999	0.504556	0.658771
AT1G04850	0.00846116	0.999913	0.191012	0.238047	0.207704	0.237909
AT1G04860	-0.0732532	0.999913	0.210501	0.261874	0.154715	0.521411
AT1G04870	0.018043	0.999913	0.480254	0.00416195	0.231129	0.310929
AT1G04880	-0.346032	0.999913	-0.43839	0.365885	0.202698	0.772097
AT1G04900	0.00626617	0.999913	0.0850087	0.805042	0.0253452	0.960567
AT1G04910	0.170513	0.999913	-0.126327	0.56454	0.0355383	0.922106
AT1G04920	0.25158	0.999913	-0.556785	0.29436	-0.37037	0.587799
AT1G04930	-0.250383	0.999913	-0.210534	0.694452	-0.169263	0.814108
AT1G04945	-0.156299	0.999913	0.381911	0.236799	0.0466099	0.942359
AT1G04950	-0.256667	0.999913	-0.324122	0.109901	-0.327237	0.134731
AT1G04960	-0.12094	0.999913	0.218575	0.381417	0.240949	0.38616
AT1G04970	-0.00662426	0.999913	0.232537	0.274331	0.164683	0.554151
AT1G04980	0.228758	0.999913	0.208015	0.409701	0.167569	0.604833
AT1G04985	-0.181875	0.999913	0.627025	0.000169034	0.527163	0.0031401
AT1G04990	0.143755	0.999913	0.647994	0.00012806	0.585907	0.000881393
AT1G05000	0.147882	0.999913	0.205933	0.54891	-0.0915471	0.86444
AT1G05010	0.0557779	0.999913	0.0101844	0.968489	0.037424	0.910636
AT1G05020	0.289978	0.999913	0.0861625	0.874736	0.343117	0.480498
AT1G05030	-0.225184	0.999913	-0.197777	0.5836	0.181578	0.693572
AT1G05055	-0.170249	0.999913	-0.0793637	0.817858	-0.240254	0.446807
AT1G05060	0.0412	0.999913	0.219503	0.496114	0.294937	0.387538
AT1G05065	0.291684	0.999913	1.35963	0.0485042	1.17426	0.131928
AT1G05070	-0.0790413	0.999913	0.866138	1.1451e-07	0.711942	3.3385e-05
AT1G05090	0.0637316	0.999913	-0.0581118	0.96428	0.0950233	0.954557
AT1G05100	0.0359537	0.999913	0.940859	0.26827	0.741627	0.48535
AT1G05120	-0.0300324	0.999913	-0.11655	0.689477	0.207731	0.487549
AT1G05140	0.0710531	0.999913	0.498725	0.000452545	0.344243	0.0360389
AT1G05150	0.00676381	0.999913	-0.379757	0.0381878	-0.393754	0.0402428
AT1G05160	-0.0238327	0.999913	0.259658	0.420967	0.536421	0.0540044
AT1G05170	-0.0860367	0.999913	-0.251201	0.393248	-0.120455	0.786318
AT1G05180	-0.154076	0.999913	0.389019	0.0261885	0.133657	0.63987
AT1G05190	0.318149	0.999913	0.42118	0.0103322	0.275156	0.173914
AT1G05200	-0.282025	0.999913	0.116057	0.654231	0.275241	0.238666
AT1G05205	0.0861998	0.999913	-0.0882584	0.80823	-0.114632	0.798149
AT1G05210	0.215018	0.999913	-0.62182	0.0806329	-0.430801	0.320097
AT1G05220	0.486574	0.999913	0.100778	0.933658	0.445289	0.701176
AT1G05230	-0.0560501	0.999913	0.366955	0.0668073	0.332536	0.136191
AT1G05260	0.111179	0.999913	-0.137362	0.607617	0.017346	0.969069
AT1G05270	-0.0223416	0.999913	0.067781	0.795193	0.246097	0.253492
AT1G05280	0.0470025	0.999913	0.178412	0.756575	0.114462	0.889041
AT1G05300	-0.132572	0.999913	0.451734	0.232062	0.204204	0.723722
AT1G05310	0.240003	0.999913	-0.0156945	0.976531	-0.0610214	0.930326
AT1G05320	0.0473335	0.999913	-0.385939	0.0987247	-0.0436892	0.927106
AT1G05330	2.22551	0.999913	-1.14091	0.818602	2.78402	0.481142
AT1G05340	-0.0519652	0.999913	0.877913	0.0346751	0.45761	0.429252
AT1G05350	-0.0299164	0.999913	-0.363642	0.0657674	-0.311859	0.163054
AT1G05360	-0.0840109	0.999913	-0.329053	0.158891	-0.0885238	0.829005
AT1G05370	0.409058	0.999913	-0.363316	0.635257	-0.371713	0.695166
AT1G05380	-0.0314031	0.999913	0.0447105	0.859938	0.0419702	0.90215
AT1G05385	0.0563396	0.999913	0.509314	0.00160949	0.4565	0.0078718
AT1G05400	-0.264865	0.999913	-0.902425	0.482118	-1.10883	0.434955
AT1G05410	0.0130008	0.999913	-0.0424989	0.897602	-0.160096	0.620722
AT1G05420	0.485359	0.999913	0.552036	0.685254	-0.635586	0.722334
AT1G05430	0.0362489	0.999913	-0.156539	0.490077	-0.157519	0.562804
AT1G05440	-0.0128907	0.999913	-0.0635204	0.941171	-0.436118	0.571789
AT1G05450	-0.120853	0.999913	-0.00138377	0.998759	0.882901	0.274084
AT1G05460	0.130679	0.999913	-0.428194	0.0643317	-0.409216	0.0992088
AT1G05470	-0.20776	0.999913	-0.746595	5.88509e-05	-0.293456	0.240702
AT1G05490	0.0818475	0.999913	0.0388097	0.968872	-0.00888949	0.998103
AT1G05500	-0.0842332	0.999913	-0.0299797	0.908923	0.0149227	0.966072
AT1G05510	1.65311	0.999913	2.27015	0.360769	-1.74672	0.614538
AT1G05520	-0.0883585	0.999913	-0.102881	0.625082	-0.0952015	0.72341
AT1G05530	0.162044	0.999913	0.452105	0.283149	0.344466	0.518284
AT1G05540	-0.810813	0.999913	-1.02547	0.126711	-0.73969	0.353185
AT1G05550	-0.0314246	0.999913	-0.144873	0.979704	-1.54778	0.827342
AT1G05560	-0.112048	0.999913	0.282223	0.465752	-0.026673	0.9695
AT1G05562	-0.653101	0.999913	-0.612096	0.771593	-0.757126	0.768901
AT1G05570	-0.0619745	0.999913	-0.0338898	0.934343	0.0796464	0.869633
AT1G05575	0.271966	0.999913	0.160639	0.833915	-0.51437	0.482386
AT1G05577	-0.399535	0.999913	0.0469796	0.974712	-0.16779	0.931323
AT1G05590	0.101921	0.999913	-0.295853	0.145718	-0.385902	0.0551885
AT1G05600	0.0421192	0.999913	-0.068243	0.893391	-0.145798	0.80655
AT1G05610	0.0814437	0.999913	-0.829662	0.444929	-0.397644	0.798192
AT1G05620	0.13533	0.999913	-0.0669305	0.824714	0.0911406	0.804602
AT1G05630	-0.113355	0.999913	-0.557222	0.00602413	-0.0680608	0.870848
AT1G05640	0.112803	0.999913	-0.312285	0.575858	-0.232138	0.757493
AT1G05650	0.083863	0.999913	0.616511	0.147545	0.465999	0.375375
AT1G05660	0.360546	0.999913	0.452719	0.272167	0.565459	0.183326
AT1G05670	-0.0678116	0.999913	-0.460907	0.180457	-0.214816	0.673767
AT1G05675	-0.350042	0.999913	0.720811	0.287262	-0.0857119	0.949495
AT1G05680	0.136056	0.999913	0.478815	0.0455612	0.00126645	0.999447
AT1G05690	-0.394444	0.999913	-0.312101	0.369668	0.131961	0.804829
AT1G05700	-0.244369	0.999913	-0.797828	0.0339248	-0.676424	0.106662
AT1G05710	-0.03288	0.999913	0.0389847	0.932233	-0.0590971	0.918508
AT1G05720	0.0545863	0.999913	-0.187431	0.51675	-0.239626	0.451007
AT1G05730	0.123914	0.999913	0.411498	0.551874	0.172904	0.873692
AT1G05740	-2.55516	0.999913	0.267039	0.965532	1.48986	0.827671
AT1G05750	0.00406224	0.999913	0.686754	0.0361775	0.481366	0.228811
AT1G05770	0.348586	0.999913	-0.714223	0.531251	-0.512799	0.731035
AT1G05780	-0.230102	0.999913	-1.76941	3.6711e-09	-1.30786	8.71015e-06
AT1G05785	0.222885	0.999913	0.100648	0.828307	0.140763	0.801865
AT1G05790	-0.1765	0.999913	0.183481	0.596869	0.305647	0.385492
AT1G05805	0.0783068	0.999913	0.264048	0.271082	0.354379	0.141804
AT1G05810	0.366328	0.999913	-0.212716	0.473329	-0.236316	0.485842
AT1G05820	-0.239654	0.999913	0.0412536	0.946627	0.525763	0.212132
AT1G05830	-0.236164	0.999913	0.0574136	0.896723	0.283152	0.468341
AT1G05835	0.0489472	0.999913	-0.459344	0.372075	-0.0589934	0.949505
AT1G05840	-0.0795187	0.999913	-0.0727507	0.856332	0.092382	0.854856
AT1G05850	0.126839	0.999913	0.189983	0.249199	0.0884231	0.724427
AT1G05860	-0.0286323	0.999913	-0.0475924	0.897961	0.0114754	0.986571
AT1G05870	-0.112322	0.999913	0.13857	0.587279	0.353511	0.102584
AT1G05890	-0.03607	0.999913	0.0642566	0.847452	0.168758	0.619414
AT1G05894	0.327083	0.999913	-0.965022	0.372819	-0.415693	0.791436
AT1G05900	-0.162567	0.999913	0.293849	0.288385	0.608046	0.0102497
AT1G05910	-0.0158738	0.999913	-0.341624	0.0508373	-0.257141	0.21637
AT1G05940	-0.0191736	0.999913	0.408467	0.0122318	0.411052	0.0153115
AT1G05950	-0.0204894	0.999913	-0.783278	0.0244275	-0.760884	0.0372899
AT1G05960	-0.107471	0.999913	-0.0535883	0.860841	-0.0395477	0.925822
AT1G05970	-0.0133023	0.999913	-0.47721	0.236733	-0.318192	0.542893
AT1G05990	0.259076	0.999913	-0.328743	0.839478	-0.091203	0.967626
AT1G06000	0.0357968	0.999913	2.08401	2.93955e-28	1.92684	4.15276e-24
AT1G06010	0.125544	0.999913	0.298589	0.378227	0.22152	0.617842
AT1G06020	0.668452	0.999913	0.860008	0.569561	0.778029	0.688438
AT1G06030	0.497666	0.999913	2.59951	0.23576	2.88157	0.215861
AT1G06040	-0.160557	0.999913	0.446708	0.00263065	0.317959	0.0654823
AT1G06050	-0.21596	0.999913	0.403178	0.189843	0.150096	0.765109
AT1G06060	0.166134	0.999913	0.0706167	0.828366	0.0778827	0.851624
AT1G06070	-0.214707	0.999913	-0.146697	0.576445	-0.153095	0.6343
AT1G06080	0.0659169	0.999913	-0.670606	0.09112	-0.581522	0.195326
AT1G06090	-0.0254316	0.999913	-0.00463395	0.988376	0.214622	0.4606
AT1G06100	-0.481944	0.999913	-1.13977	0.245095	-0.670489	0.61119
AT1G06110	0.22652	0.999913	-0.190723	0.361376	-0.178844	0.468341
AT1G06120	0.298638	0.999913	0.365514	0.485411	0.820567	0.0633511
AT1G06130	-0.0810185	0.999913	0.0692198	0.839182	0.0154798	0.976179
AT1G06140	0.217927	0.999913	1.09464	0.150239	0.823778	0.383828
AT1G06148	-0.333916	0.999913	0.652606	0.796495	1.09654	0.694184
AT1G06150	0.329987	0.999913	-0.0442821	0.950929	-0.0403121	0.964509
AT1G06160	-0.210321	0.999913	-0.401213	0.750565	-1.20621	0.294692
AT1G06170	-0.381994	0.999913	1.62368	0.0897916	1.47364	0.173562
AT1G06180	-0.441188	0.999913	0.642523	0.00941339	0.208244	0.607389
AT1G06190	0.130707	0.999913	0.282278	0.260093	-0.115804	0.771945
AT1G06200	-0.0166375	0.999913	0.49906	0.000487224	0.212235	0.287164
AT1G06210	0.0532663	0.999913	-0.301058	0.115503	-0.391317	0.0386602
AT1G06220	-0.215896	0.999913	0.285534	0.0495874	0.262218	0.101274
AT1G06230	0.051151	0.999913	0.0108799	0.96569	0.00501225	0.993993
AT1G06240	-0.0214799	0.999913	0.0205912	0.950962	0.175154	0.542117
AT1G06250	-0.14664	0.999913	-0.690226	0.100472	0.136712	0.856971
AT1G06265	-0.0605174	0.999913	-1.18333	0.0433869	-0.21208	0.841155
AT1G06270	0.0248682	0.999913	0.114812	0.83234	-0.0100743	0.995185
AT1G06290	0.0890843	0.999913	-0.158056	0.365995	-0.140053	0.512392
AT1G06310	0.241328	0.999913	-0.441541	0.545559	-0.355188	0.708292
AT1G06320	0.293114	0.999913	-0.0771071	0.964555	-0.345018	0.867056
AT1G06330	0.157634	0.999913	0.17972	0.875091	0.392273	0.754294
AT1G06350	0.549093	0.999913	0.0618439	0.965532	-0.189843	0.918211
AT1G06360	0.183605	0.999913	-0.742787	0.0919709	-0.648984	0.197556
AT1G06380	0.0259308	0.999913	0.487559	0.0402302	0.0660921	0.895168
AT1G06390	-0.0384873	0.999913	0.0178752	0.94494	0.164705	0.421418
AT1G06400	0.0400166	0.999913	0.41107	0.0243145	0.183255	0.492508
AT1G06410	-0.0540171	0.999913	0.144599	0.45933	0.286889	0.104917
AT1G06420	-0.115908	0.999913	-2.35253	0.0316555	-2.91793	0.010102
AT1G06430	-0.348711	0.999913	1.55279	0.00109248	1.18208	0.0274644
AT1G06440	0.213069	0.999913	0.865858	0.0669954	0.490949	0.448705
AT1G06450	-0.336289	0.999913	-0.0352281	0.956295	-0.250894	0.694673
AT1G06460	-0.140566	0.999913	0.677212	0.00401297	0.585215	0.0226695
AT1G06470	-0.26709	0.999913	0.144259	0.527898	0.254378	0.2488
AT1G06475	0.75891	0.999913	0.638992	0.427939	0.786155	0.35694
AT1G06490	-0.0790056	0.999913	-0.35738	0.316743	-0.0829936	0.894498
AT1G06500	-0.0191174	0.999913	-0.513366	0.113786	-0.643902	0.0465508
AT1G06510	0.111559	0.999913	0.238331	0.292334	0.0663923	0.865227
AT1G06515	0.137171	0.999913	-0.156925	0.571444	-0.23098	0.430963
AT1G06520	-0.170879	0.999913	0.136447	0.879781	0.00682411	0.998868
AT1G06530	-0.00398159	0.999913	0.343792	0.0510293	0.0915635	0.771717
AT1G06540	-0.227321	0.999913	0.850615	0.302247	1.86371	0.00476451
AT1G06550	-0.219075	0.999913	0.363654	0.0787838	0.494223	0.0138613
AT1G06560	-0.272692	0.999913	0.316137	0.220432	0.151025	0.698249
AT1G06570	-0.114938	0.999913	0.527708	0.3518	0.481634	0.483092
AT1G06580	-0.224511	0.999913	-0.00453587	0.995123	-0.119579	0.902829
AT1G06590	-0.098249	0.999913	-0.227023	0.463558	-0.0947806	0.844302
AT1G06620	0.247731	0.999913	-0.30459	0.420666	-0.178635	0.737833
AT1G06630	-0.259285	0.999913	-0.527703	0.0423553	-0.317269	0.341897
AT1G06640	0.142713	0.999913	-0.488864	0.000540985	-0.433741	0.00361593
AT1G06645	-0.00901372	0.999913	-0.610346	0.0130065	-0.244855	0.49632
AT1G06650	-0.119656	0.999913	0.733543	0.000215382	0.595788	0.00573406
AT1G06660	0.0988995	0.999913	-0.27486	0.6119	-0.238386	0.731974
AT1G06670	-0.092834	0.999913	0.19391	0.25497	0.191897	0.3179
AT1G06680	0.114902	0.999913	-0.137438	0.478261	-0.19307	0.343978
AT1G06690	-0.350514	0.999913	1.26767	1.9272e-10	1.1815	6.02039e-09
AT1G06700	0.0617764	0.999913	-0.00380127	0.98706	0.0610697	0.837144
AT1G06710	-0.392334	0.999913	-0.00875987	0.98576	-0.00260692	0.999425
AT1G06720	-0.205256	0.999913	0.548098	0.00419326	0.463881	0.0274403
AT1G06730	-0.120255	0.999913	0.337664	0.101795	0.187512	0.513528
AT1G06750	-0.307004	0.999913	0.107497	0.900039	-0.290612	0.760695
AT1G06760	0.208945	0.999913	-0.44385	0.00297991	-0.415041	0.00875933
AT1G06770	0.127548	0.999913	0.126762	0.766958	0.155173	0.766911
AT1G06780	0.021367	0.999913	-0.123953	0.647216	-0.0508463	0.903727
AT1G06790	-0.126343	0.999913	0.191619	0.557806	0.0628566	0.907183
AT1G06800	0.07167	0.999913	0.135643	0.756505	-0.116226	0.843297
AT1G06820	-0.166153	0.999913	0.293007	0.145249	0.344204	0.0972033
AT1G06830	0.14843	0.999913	0.105772	0.798738	0.293925	0.445559
AT1G06840	-0.334574	0.999913	-0.147626	0.523907	0.07993	0.815716
AT1G06850	0.141591	0.999913	-0.742352	0.0166542	-0.76801	0.0162443
AT1G06870	-0.0759019	0.999913	-0.443552	0.00897705	-0.269944	0.196563
AT1G06890	0.0496849	0.999913	-0.0140477	0.958149	0.0925601	0.730209
AT1G06900	-0.100946	0.999913	0.173562	0.362139	0.139311	0.566575
AT1G06910	-0.13092	0.999913	-0.150283	0.731315	-0.0926829	0.879783
AT1G06920	1.48107	0.999913	0.272092	0.955152	-0.047098	0.997678
AT1G06923	0.563378	0.999913	-0.0873133	0.920599	0.136228	0.899363
AT1G06930	0.43358	0.999913	0.0109137	0.986945	0.0109852	0.995717
AT1G06950	-0.0332926	0.999913	0.510193	0.0157334	0.316812	0.235874
AT1G06960	-0.118484	0.999913	-0.17485	0.539121	-0.190826	0.570123
AT1G06970	-0.407143	0.999913	0.0088355	0.997177	0.942601	0.764219
AT1G06980	0.268187	0.999913	1.68696	1.15399e-09	1.33338	4.98223e-06
AT1G07000	0.140281	0.999913	-0.157559	0.692922	-0.115437	0.83354
AT1G07010	-0.120434	0.999913	0.125664	0.624737	0.305777	0.178453
AT1G07020	0.241306	0.999913	-0.0411648	0.934192	-0.202385	0.676032
AT1G07030	-0.158978	0.999913	0.296075	0.162823	0.059836	0.880847
AT1G07040	0.047113	0.999913	-0.00931918	0.982825	-0.334924	0.340773
AT1G07050	-0.219542	0.999913	0.98892	0.0453441	1.08146	0.0331641
AT1G07060	-2.09631	0.999913	-0.0992968	0.973838	-0.453432	0.90813
AT1G07070	0.239086	0.999913	0.169158	0.602865	-0.112136	0.810995
AT1G07080	0.131837	0.999913	0.376257	0.0346528	0.154629	0.570296
AT1G07090	0.0954043	0.999913	-0.402434	0.329283	-0.61721	0.121539
AT1G07110	-0.161871	0.999913	0.866982	0.000274163	0.972842	4.47003e-05
AT1G07119	0.058787	0.999913	-0.824183	0.750114	0.119882	0.975284
AT1G07128	-0.916918	0.999913	-0.121783	0.966907	0.167772	0.964521
AT1G07130	-0.961461	0.999913	0.0133485	0.993327	0.357644	0.857526
AT1G07135	-0.775343	0.631558	0.837553	0.0154316	0.316237	0.557951
AT1G07140	0.0956457	0.999913	0.197366	0.261611	-0.0617673	0.836722
AT1G07150	-0.465328	0.847452	1.11258	7.13964e-09	1.01475	2.56706e-07
AT1G07160	0.508028	0.999913	1.51916	0.00751543	1.33745	0.0305972
AT1G07170	0.178669	0.999913	0.1025	0.779361	-0.146146	0.735007
AT1G07175	0.389335	0.999913	-0.843184	0.366888	-0.175862	0.910771
AT1G07180	-0.1637	0.999913	0.0803503	0.789994	0.265817	0.306858
AT1G07200	0.0650537	0.999913	-0.0312543	0.921548	-0.112595	0.73584
AT1G07210	0.225396	0.999913	0.223398	0.298387	-0.00759671	0.990663
AT1G07220	-0.116535	0.999913	-0.0676154	0.848163	0.0731843	0.870776
AT1G07230	0.0492547	0.999913	-0.0315561	0.925559	-0.138613	0.679236
AT1G07240	-0.0798896	0.999913	-0.238031	0.321048	-0.281829	0.267115
AT1G07250	-0.170366	0.999913	0.931445	1.71075e-06	0.650328	0.00256629
AT1G07260	0.228194	0.999913	-0.239546	0.57304	-0.259211	0.606897
AT1G07270	-0.0634955	0.999913	-0.201881	0.821648	-0.151145	0.900572
AT1G07280	-0.296846	0.999913	0.651694	0.00587602	0.587222	0.0217411
AT1G07290	-0.164006	0.999913	-0.418459	0.358688	0.00333574	0.999425
AT1G07300	-0.105565	0.999913	-0.437606	0.47023	0.0419258	0.967626
AT1G07310	0.0286374	0.999913	0.273754	0.199165	0.101469	0.770664
AT1G07320	0.270366	0.999913	0.264806	0.286885	0.11195	0.775558
AT1G07330	-0.669046	0.999913	0.0210508	0.975694	0.706268	0.113231
AT1G07350	-0.161425	0.999913	-0.13807	0.611931	0.244355	0.361339
AT1G07360	0.0460848	0.999913	0.145349	0.463704	-0.0510779	0.874476
AT1G07370	0.00195955	0.999913	-0.396409	0.122552	-0.549381	0.0275592
AT1G07380	-0.0857592	0.999913	-0.313119	0.214967	-0.192681	0.568328
AT1G07390	-0.151709	0.999913	0.637256	0.0577851	0.611468	0.0911315
AT1G07400	-0.0442503	0.999913	1.43976	0.0206266	0.638663	0.490212
AT1G07410	0.357188	0.999913	0.0448086	0.942658	-0.0664762	0.932424
AT1G07420	-0.0458663	0.999913	1.08763	9.60988e-14	0.927233	6.09112e-10
AT1G07430	2.09406	0.999913	1.08009	0.659192	-0.0339268	0.997477
AT1G07440	-0.0571424	0.999913	0.240139	0.294295	0.500831	0.0101838
AT1G07450	-0.353013	0.999913	0.0727584	0.856345	0.231916	0.544026
AT1G07460	-1.5145	0.999913	2.30838	0.592372	2.57144	0.61554
AT1G07470	-0.0555234	0.999913	0.0249366	0.947048	0.141016	0.697916
AT1G07473	1.97497	0.999913	-1.1375	0.858693	1.51744	0.837604
AT1G07480	-0.166025	0.999913	0.00983187	0.980284	0.0521065	0.919529
AT1G07485	-0.261639	0.999913	-2.70877	0.384324	-0.693256	0.86329
AT1G07500	0.548197	0.999913	0.793684	0.401036	1.50078	0.0675099
AT1G07510	-0.117717	0.999913	1.14212	1.12765e-17	1.01477	7.16941e-14
AT1G07520	0.0259289	0.999913	-0.361037	0.167003	-0.398185	0.148888
AT1G07530	0.0297509	0.999913	-0.0777549	0.753382	-0.0546095	0.874128
AT1G07550	-1.3005	0.999913	0.202293	0.896357	-0.242749	0.907725
AT1G07560	-0.28142	0.999913	-0.0731932	0.909482	0.309858	0.608832
AT1G07570	-0.0185208	0.999913	-0.796952	8.06532e-06	-0.805099	7.51861e-06
AT1G07590	-0.0577836	0.999913	0.145953	0.489982	0.146379	0.570879
AT1G07610	-0.0425282	0.999913	0.0299575	0.920477	-0.0364608	0.926678
AT1G07615	0.109219	0.999913	0.294049	0.368905	0.112574	0.831316
AT1G07620	-0.185708	0.999913	0.31918	0.668412	-0.102877	0.931496
AT1G07630	-0.074206	0.999913	-0.0272879	0.941712	-0.0772875	0.858242
AT1G07640	0.242685	0.999913	0.0633787	0.860153	-0.0143022	0.980024
AT1G07645	3.49569	0.999913	3.73776	0.24673	1.56712	0.773491
AT1G07650	-0.130587	0.999913	0.0540625	0.851347	0.12677	0.681656
AT1G07660	-0.00140668	0.999913	-0.429488	0.0866908	-0.447758	0.0894257
AT1G07670	-0.0205813	0.999913	-0.328682	0.0469437	-0.248464	0.206888
AT1G07680	3.36317	0.999913	2.84418	0.535107	2.46651	0.683362
AT1G07690	0.270576	0.999913	-0.499381	0.726011	-0.716611	0.663225
AT1G07700	0.0859403	0.999913	0.0798352	0.70597	0.0211928	0.949724
AT1G07705	-0.151652	0.999913	-0.150488	0.528667	-0.0944522	0.78146
AT1G07710	0.35342	0.999913	0.534029	0.485411	0.446939	0.651135
AT1G07720	-0.0238069	0.999913	-0.179744	0.414405	-0.256458	0.254249
AT1G07728	0.138213	0.999913	-0.739267	0.807667	-0.0470235	0.995933
AT1G07740	-0.0208871	0.999913	0.0620064	0.932505	-0.0485157	0.960105
AT1G07745	-0.102999	0.999913	-0.19423	0.661009	-0.0993381	0.878672
AT1G07750	0.165213	0.999913	-0.196883	0.394299	-0.232517	0.355747
AT1G07770	0.267593	0.999913	0.237109	0.36918	-0.0586793	0.899051
AT1G07780	-0.240938	0.999913	-0.15578	0.78102	-0.338426	0.553316
AT1G07790	0.0358835	0.999913	-0.338728	0.220342	-0.44877	0.104067
AT1G07795	0.332036	0.999913	-0.31978	0.814274	0.600037	0.659799
AT1G07810	0.0622783	0.999913	-0.103438	0.637588	-0.00109974	0.999447
AT1G07820	0.0665245	0.999913	-0.501642	0.0206833	-0.533988	0.0168824
AT1G07830	-0.00913465	0.999913	0.0656012	0.855989	-0.179858	0.62526
AT1G07840	-0.0821765	0.999913	0.147781	0.572191	-0.00244001	0.998868
AT1G07850	0.467096	0.999913	-0.690332	0.893391	0.926571	0.86915
AT1G07870	0.0541716	0.999913	-0.0249358	0.95403	0.0542587	0.919933
AT1G07880	-0.229452	0.999913	-0.677974	0.215735	-0.0177269	0.992936
AT1G07885	-0.0412609	0.999913	-0.831644	0.638748	0.956902	0.604106
AT1G07890	-0.00242807	0.999913	-0.661569	0.00537118	-0.343626	0.27704
AT1G07900	0.158065	0.999913	-0.0155605	0.995802	-1.02505	0.795501
AT1G07901	0.262311	0.999913	-0.297983	0.797159	-0.481282	0.71546
AT1G07910	-0.135583	0.999913	0.185375	0.501218	0.127847	0.736845
AT1G07920	0.16539	0.999913	0.141531	0.575279	-0.106321	0.759805
AT1G07930	0.0670672	0.999913	0.216995	0.305924	-0.0440115	0.910771
AT1G07940	0.100053	0.999913	0.244069	0.304237	-0.0267189	0.953192
AT1G07950	0.236951	0.999913	-0.206442	0.509386	-0.276648	0.408485
AT1G07960	-0.0684423	0.999913	-0.0351647	0.910564	-0.108274	0.746596
AT1G07970	-0.15685	0.999913	0.170392	0.508028	-0.065795	0.873387
AT1G07980	0.136516	0.999913	0.115587	0.757003	0.0200206	0.97269
AT1G07985	1.28824	0.00203595	2.09555	1.09665e-12	1.75263	8.36535e-09
AT1G07990	-0.164956	0.999913	-0.00430662	0.986762	0.0752603	0.810214
AT1G08000	-0.00986474	0.999913	-0.410354	0.136363	-0.618086	0.0175502
AT1G08005	0.417446	0.999913	-0.0679543	0.984412	0.213232	0.96438
AT1G08010	0.0661761	0.999913	-0.324118	0.172121	-0.419899	0.0759465
AT1G08030	-0.0929912	0.999913	-0.239808	0.337268	-0.219019	0.459216
AT1G08035	-0.149298	0.999913	-1.52911	0.374017	-1.35939	0.490228
AT1G08040	0.0571453	0.999913	0.16644	0.512421	0.311817	0.188668
AT1G08050	0.41153	0.999913	0.0605263	0.897055	0.205716	0.659423
AT1G08060	-0.285984	0.999913	-0.151537	0.567152	-0.0652256	0.873645
AT1G08070	0.0961444	0.999913	1.26764	0.0411861	0.816286	0.304154
AT1G08090	-0.220099	0.999913	-0.110693	0.904398	-0.0208774	0.99298
AT1G08110	0.0168466	0.999913	0.454303	0.00186595	0.346185	0.0359334
AT1G08115	0.366472	0.999913	1.25964	0.153104	1.26636	0.190084
AT1G08120	-0.422462	0.999913	-0.0739589	0.981773	1.34683	0.64679
AT1G08125	-0.01565	0.999913	0.0327496	0.930468	0.00836429	0.992507
AT1G08130	-0.0156371	0.999913	0.176222	0.37027	0.162287	0.492298
AT1G08160	0.277705	0.999913	-0.475263	0.131245	-0.455564	0.191663
AT1G08165	0.864883	0.999913	-0.0522094	0.972628	0.304633	0.862553
AT1G08170	3.10289	0.999913	0.251048	0.967949	-0.0506155	0.998792
AT1G08180	0.608375	0.999913	0.661913	0.066049	0.0728043	0.925334
AT1G08190	-0.0726313	0.999913	0.496238	2.06914e-05	0.502631	2.24007e-05
AT1G08200	0.0292094	0.999913	0.318965	0.0118519	0.296656	0.0298206
AT1G08210	-0.00813653	0.999913	0.149157	0.63394	0.0820425	0.857939
AT1G08220	-0.0380509	0.999913	0.20646	0.596713	0.079551	0.897104
AT1G08230	-0.0495756	0.999913	-0.652412	0.0124426	-0.620512	0.0225652
AT1G08250	-0.0990377	0.999913	-0.11951	0.723742	0.117935	0.78345
AT1G08260	-0.207607	0.999913	0.123234	0.679937	0.28474	0.299962
AT1G08270	-0.137877	0.999913	0.383886	0.572191	0.502602	0.498627
AT1G08280	-0.16724	0.999913	-0.680936	0.0154588	-0.745696	0.00854192
AT1G08290	-0.781929	0.999913	-1.08663	0.220291	-0.641507	0.577659
AT1G08300	-0.16043	0.999913	0.91483	0.0109321	0.696636	0.0919239
AT1G08310	0.217451	0.999913	-0.389787	0.620172	0.377364	0.684598
AT1G08315	0.139029	0.999913	0.443709	0.127545	0.0918272	0.867289
AT1G08320	-0.127784	0.999913	-0.478092	0.0139472	0.159729	0.598231
AT1G08340	0.178163	0.999913	-0.242374	0.473186	-0.119796	0.813285
AT1G08350	-0.0294258	0.999913	-0.427034	0.126694	-0.281543	0.430405
AT1G08360	0.131648	0.999913	0.340706	0.138226	0.0810682	0.847364
AT1G08370	-0.0800913	0.999913	-0.108111	0.63056	-0.0294874	0.935332
AT1G08380	0.0567104	0.999913	-0.375936	0.0126243	-0.326522	0.0496997
AT1G08390	0.251598	0.999913	-0.457493	0.155624	-0.345911	0.370425
AT1G08400	-0.0469478	0.999913	-0.0365053	0.945355	-0.136404	0.814292
AT1G08410	-0.0964378	0.999913	0.541919	0.00175938	0.268431	0.245554
AT1G08420	-0.256628	0.999913	0.0713879	0.775809	0.223547	0.304154
AT1G08430	-0.0248068	0.999913	0.932951	0.287975	-1.20153	0.2524
AT1G08440	-0.637956	0.999913	-2.82316	0.437031	-1.13012	0.81342
AT1G08450	-0.0794521	0.999913	-0.150655	0.443315	-0.148383	0.528089
AT1G08460	0.130721	0.999913	0.0542772	0.867974	-0.0598372	0.889584
AT1G08465	0.0858831	0.999913	0.247739	0.347419	0.195494	0.559959
AT1G08470	0.0267319	0.999913	-0.0860257	0.800417	-0.0953236	0.827131
AT1G08480	0.0584342	0.999913	-0.20773	0.405415	-0.334325	0.170644
AT1G08490	-0.189101	0.999913	0.282817	0.159796	0.379967	0.0555043
AT1G08500	0.333666	0.999913	-0.0819915	0.857928	0.333861	0.380887
AT1G08510	-0.052455	0.999913	-0.208456	0.347689	0.0379966	0.925787
AT1G08520	0.0525654	0.999913	0.222439	0.381138	0.2173	0.471094
AT1G08530	-0.152	0.999913	-0.480496	0.0592189	-0.197794	0.602501
AT1G08540	0.0346673	0.999913	0.210738	0.194993	0.232061	0.185848
AT1G08550	-0.148017	0.999913	0.746535	3.48655e-05	0.768429	2.68834e-05
AT1G08560	0.168455	0.999913	0.011484	0.980577	-0.0775957	0.896909
AT1G08570	-0.316249	0.999913	1.00759	3.6197e-10	0.805751	1.70933e-06
AT1G08580	-0.0342299	0.999913	0.351453	0.104113	0.0676808	0.869555
AT1G08590	0.087827	0.999913	-0.32274	0.539218	-0.114649	0.891065
AT1G08600	-0.179994	0.999913	0.0507151	0.857966	0.23613	0.304301
AT1G08610	-0.319556	0.999913	1.11807	9.93887e-06	0.282855	0.51075
AT1G08620	-0.0330979	0.999913	-0.0378151	0.894359	-0.0235713	0.952157
AT1G08630	0.947669	0.999913	1.54217	0.469175	0.170696	0.96438
AT1G08640	-0.0322894	0.999913	0.233661	0.463833	0.150774	0.737306
AT1G08650	-0.105456	0.999913	-0.0334956	0.946573	0.0452188	0.944711
AT1G08660	-0.0562732	0.999913	-0.304922	0.218094	-0.0534606	0.90919
AT1G08670	0.127325	0.999913	-0.642288	0.320001	-0.0171766	0.993993
AT1G08680	-0.197744	0.999913	-0.061803	0.828417	0.03609	0.929174
AT1G08700	0.12489	0.999913	-0.196445	0.414137	-0.379766	0.0812938
AT1G08710	0.169648	0.999913	0.00630993	0.988023	0.0375551	0.950284
AT1G08720	-0.213814	0.999913	-0.0390149	0.918231	0.149803	0.700425
AT1G08730	0.217679	0.999913	-0.740425	0.350244	-0.0265684	0.990335
AT1G08750	-0.0568958	0.999913	-0.0551757	0.872534	-0.0487326	0.916637
AT1G08760	-0.0805702	0.999913	-0.132531	0.620088	-0.00273816	0.998792
AT1G08770	0.15232	0.999913	0.1806	0.570026	0.00634122	0.995717
AT1G08780	0.0755518	0.999913	-0.279644	0.235492	-0.190038	0.534871
AT1G08800	-0.141301	0.999913	-0.0631364	0.835268	-0.106195	0.764811
AT1G08810	-0.0917657	0.999913	-0.097666	0.774472	0.0809777	0.859764
AT1G08820	-0.093025	0.999913	-0.236996	0.200726	-0.160148	0.507078
AT1G08830	0.0415378	0.999913	0.429272	0.0640683	-0.108629	0.797666
AT1G08840	-0.208343	0.999913	0.120239	0.791122	0.266216	0.562804
AT1G08845	-0.0167508	0.999913	0.778939	0.0181894	0.231959	0.685432
AT1G08860	0.668627	0.999913	-0.554487	0.761031	0.222044	0.931343
AT1G08880	0.229367	0.999913	0.153846	0.508028	0.0186486	0.964068
AT1G08890	0.102605	0.999913	0.563779	0.0666314	0.745727	0.0117363
AT1G08900	0.223929	0.999913	-0.664861	0.0179189	-0.514169	0.0989347
AT1G08910	0.0207465	0.999913	0.227513	0.296374	0.295952	0.183326
AT1G08920	0.0162355	0.999913	0.182884	0.43185	0.257412	0.283139
AT1G08930	-0.348937	0.999913	0.184485	0.545364	0.125939	0.770239
AT1G08940	-0.0287158	0.999913	-0.129048	0.738052	-0.296646	0.418427
AT1G08960	-0.087061	0.999913	-0.109615	0.739324	-0.257463	0.407802
AT1G08970	0.101684	0.999913	-0.0190869	0.948256	-0.206251	0.358264
AT1G08980	-0.0291799	0.999913	0.0123016	0.976678	-0.165927	0.699566
AT1G08990	0.103085	0.999913	0.126503	0.757307	0.388489	0.26325
AT1G09000	0.0226742	0.999913	-0.320846	0.377348	0.0809064	0.89594
AT1G09010	-0.0419448	0.999913	0.097242	0.627389	0.0631854	0.826066
AT1G09020	-0.00543647	0.999913	0.0269757	0.913186	0.250191	0.153092
AT1G09040	-0.276673	0.999913	0.319372	0.357209	0.198109	0.683102
AT1G09050	0.0915088	0.999913	0.408857	0.224695	0.44681	0.213444
AT1G09060	-0.08169	0.999913	0.0938958	0.73506	0.181847	0.521876
AT1G09070	-0.248644	0.999913	0.15496	0.440787	0.0429507	0.900913
AT1G09080	-0.679607	0.999913	1.33744	0.540004	3.72724	0.0358988
AT1G09090	-0.296408	0.999913	-0.785621	0.029728	-0.49692	0.262107
AT1G09100	0.0745874	0.999913	0.306135	0.165321	0.266067	0.301102
AT1G09130	0.00548395	0.999913	0.408816	0.00906934	0.258271	0.18494
AT1G09140	-0.222987	0.999913	0.11033	0.772701	0.415089	0.180111
AT1G09150	0.0303553	0.999913	0.213839	0.277907	-0.0206035	0.957265
AT1G09155	0.310319	0.999913	0.0278489	0.977359	-0.519818	0.567122
AT1G09160	-0.122893	0.999913	-0.131977	0.565147	-0.184843	0.456392
AT1G09170	-0.118417	0.999913	-0.356641	0.350218	0.236286	0.6365
AT1G09176	-0.253022	0.999913	0.630618	0.758927	0.877116	0.709994
AT1G09180	0.162574	0.999913	-0.367749	0.78611	0.709534	0.585646
AT1G09190	0.219807	0.999913	1.04454	0.0185341	0.759145	0.151767
AT1G09195	-0.129477	0.999913	-0.712096	0.0564962	-0.130197	0.851674
AT1G09200	0.27351	0.999913	-0.275249	0.381862	-0.221816	0.582103
AT1G09210	0.107339	0.999913	-0.277006	0.0689798	-0.195133	0.301039
AT1G09220	0.287924	0.999913	1.1643	0.0847681	1.05012	0.167207
AT1G09230	-0.0937465	0.999913	0.232374	0.540821	0.508697	0.133021
AT1G09240	-0.23828	0.999913	0.262365	0.559564	0.206168	0.730209
AT1G09250	0.288889	0.999913	-0.024423	0.948789	-0.138563	0.711705
AT1G09270	-0.0337787	0.999913	-0.062449	0.7588	0.101469	0.655806
AT1G09280	-0.00472216	0.999913	0.0864631	0.793938	0.020769	0.965917
AT1G09290	-0.116449	0.999913	0.147207	0.672921	0.100956	0.836176
AT1G09300	-0.225292	0.999913	0.571568	0.0164702	0.537523	0.0347724
AT1G09310	0.152787	0.999913	-0.0594228	0.819764	-0.20202	0.377432
AT1G09320	-0.15261	0.999913	0.115596	0.762139	-0.0876535	0.867871
AT1G09330	0.0830436	0.999913	-0.000562421	0.997981	-0.109139	0.728459
AT1G09340	0.11805	0.999913	0.239872	0.0980338	0.263301	0.0849474
AT1G09350	0.0434229	0.999913	-0.495932	0.368443	0.098754	0.916887
AT1G09370	0.938742	0.999913	1.35128	0.709572	-1.00825	0.86915
AT1G09380	-0.301746	0.999913	0.194735	0.847848	-0.186746	0.892108
AT1G09390	0.289647	0.999913	-0.42969	0.0375898	-0.306053	0.214078
AT1G09400	0.478241	0.999913	-0.565466	0.635558	-0.119477	0.949467
AT1G09410	0.167932	0.999913	0.431848	0.567281	0.118648	0.925653
AT1G09415	0.346646	0.999913	-0.0534113	0.89622	-0.233991	0.534906
AT1G09420	-0.066306	0.999913	-0.0402573	0.938271	-0.326904	0.44303
AT1G09430	-0.0287594	0.999913	0.134886	0.518427	0.0518513	0.877008
AT1G09440	-0.0616851	0.999913	-0.446257	0.0620649	-0.33004	0.24222
AT1G09450	-0.182602	0.999913	-0.349972	0.412938	-0.233104	0.688008
AT1G09460	0.322906	0.999913	0.134212	0.684488	-0.0209457	0.968278
AT1G09470	-0.0508163	0.999913	-0.390641	0.402225	-0.397561	0.462303
AT1G09480	-0.229462	0.999913	0.347398	0.573899	0.330624	0.670208
AT1G09490	-0.335543	0.999913	0.0868066	0.770033	0.00814574	0.991173
AT1G09500	-1.45205	0.00168103	3.09488	1.26483e-27	2.51866	4.2501e-18
AT1G09520	0.10232	0.999913	0.367691	0.150112	0.0794744	0.867289
AT1G09530	0.206001	0.999913	-0.384614	0.0730316	-0.49716	0.0179342
AT1G09540	-0.0631506	0.999913	-0.313213	0.575192	-0.164141	0.841043
AT1G09560	-0.0173809	0.999913	-0.127179	0.643629	0.474848	0.023046
AT1G09570	0.257796	0.999913	-0.20851	0.355866	-0.252248	0.297725
AT1G09575	0.273187	0.999913	-0.373619	0.287727	-0.42192	0.258352
AT1G09580	0.0421488	0.999913	-0.306841	0.284046	-0.368999	0.216494
AT1G09590	0.144155	0.999913	0.0653507	0.846231	-0.101012	0.8064
AT1G09600	0.148915	0.999913	-0.824571	0.106206	-0.572675	0.350942
AT1G09610	-0.0828232	0.999913	-0.403274	0.675769	-0.383202	0.754373
AT1G09620	-0.0322821	0.999913	0.277304	0.036911	0.10916	0.597481
AT1G09630	0.279313	0.999913	-0.395353	0.0669237	-0.569326	0.00540495
AT1G09640	0.0488562	0.999913	0.34477	0.040084	0.00308195	0.997473
AT1G09645	0.0225474	0.999913	-0.156452	0.551276	-0.395588	0.0768834
AT1G09650	-0.377709	0.999913	-0.683412	0.521697	-1.57287	0.116988
AT1G09660	0.0738791	0.999913	0.456594	0.0036492	0.359088	0.0412877
AT1G09680	-0.10809	0.999913	0.348998	0.675769	0.00817622	0.998792
AT1G09690	0.175223	0.999913	0.0809231	0.827687	-0.0857166	0.859521
AT1G09700	-0.0835386	0.999913	0.23042	0.479002	-0.172182	0.699566
AT1G09710	-0.341186	0.999913	-0.245894	0.594108	-0.268325	0.6284
AT1G09730	-0.152383	0.999913	-0.130204	0.602044	-0.102208	0.762613
AT1G09740	0.0468184	0.999913	0.103464	0.702227	0.0299873	0.944864
AT1G09750	-0.140488	0.999913	-0.167032	0.658421	-0.134536	0.794338
AT1G09760	0.0868811	0.999913	0.418278	0.015511	0.265289	0.219765
AT1G09770	-0.00708496	0.999913	0.157141	0.372541	0.0248252	0.93993
AT1G09780	-0.000400849	0.999913	-0.111689	0.632483	-0.0426842	0.908826
AT1G09790	-0.0267137	0.999913	-0.369845	0.625155	1.0191	0.0724759
AT1G09794	0.481842	0.999913	0.267757	0.662455	0.174581	0.841155
AT1G09795	0.155881	0.999913	0.146143	0.645366	-0.0700568	0.88528
AT1G09800	-0.289158	0.999913	0.0085019	0.987511	-0.0339587	0.965279
AT1G09810	-0.220368	0.999913	0.416714	0.0862532	0.280039	0.361653
AT1G09812	0.119549	0.999913	0.266658	0.801279	0.37766	0.760735
AT1G09815	0.0220192	0.999913	-0.232734	0.435256	-0.449296	0.097647
AT1G09820	-0.148761	0.999913	-0.38207	0.189903	-0.84254	0.000771685
AT1G09830	0.0285498	0.999913	0.377046	0.10126	0.0935556	0.824544
AT1G09840	-0.195	0.999913	-0.144086	0.469288	0.0329295	0.924723
AT1G09850	-0.0705628	0.999913	0.598457	0.000551039	0.373418	0.0714183
AT1G09860	0.145442	0.999913	0.705172	0.786301	0.960766	0.753715
AT1G09870	-0.0374373	0.999913	0.021429	0.941399	-0.0527255	0.878672
AT1G09880	-0.110635	0.999913	-0.546812	0.568852	-0.455241	0.711632
AT1G09890	0.0226602	0.999913	-0.247545	0.715728	-0.329198	0.679011
AT1G09900	-0.0844832	0.999913	0.940075	4.95955e-06	0.205691	0.571632
AT1G09910	-0.0612918	0.999913	-0.436887	0.0997886	-0.313593	0.332066
AT1G09920	-0.0575435	0.999913	0.0993997	0.692658	0.176833	0.496238
AT1G09932	-0.192034	0.999913	-0.942968	0.283418	0.106576	0.945773
AT1G09940	0.0673168	0.999913	0.246457	0.214681	0.196219	0.42021
AT1G09950	-0.165014	0.999913	1.5853	0.0685912	1.57693	0.0900622
AT1G09960	0.0441891	0.999913	-0.300228	0.366312	-0.182013	0.694459
AT1G09970	-0.0781531	0.999913	0.112211	0.596076	-0.0284928	0.935718
AT1G09980	-0.157988	0.999913	-0.273271	0.162644	-0.159547	0.553556
AT1G09995	0.409758	0.999913	-0.65315	0.0705683	-0.395236	0.380979
AT1G10000	0.302593	0.999913	-0.183957	0.878407	-0.117304	0.944514
AT1G10020	-0.157788	0.999913	-0.309329	0.0847681	-0.255951	0.219924
AT1G10030	-0.0722277	0.999913	-0.00161076	0.995737	0.014916	0.973921
AT1G10040	-0.0067327	0.999913	-0.253959	0.654757	-0.0265851	0.978583
AT1G10050	-0.00439319	0.999913	-0.155212	0.569819	0.0608484	0.88723
AT1G10060	-0.00783023	0.999913	0.0452315	0.904398	0.0601762	0.902072
AT1G10070	0.632027	0.999913	0.103036	0.963683	-0.737486	0.758614
AT1G10090	-0.0270046	0.999913	1.14176	7.55648e-17	1.09995	1.37144e-15
AT1G10095	-0.0951599	0.999913	-0.158986	0.816638	-0.117296	0.899709
AT1G10110	-0.125818	0.999913	-0.092773	0.950257	-1.22356	0.292842
AT1G10120	0.140732	0.999913	-0.342466	0.11414	0.118962	0.73117
AT1G10130	-0.216062	0.999913	-0.0608905	0.823436	0.0681956	0.844302
AT1G10140	-0.165289	0.999913	0.336371	0.355274	0.130143	0.825866
AT1G10150	-0.112115	0.999913	0.123141	0.699245	0.025977	0.960105
AT1G10155	0.315579	0.999913	0.592393	0.755524	1.54619	0.33897
AT1G10170	-0.0183841	0.999913	0.188762	0.342174	0.0852805	0.781913
AT1G10180	0.0208712	0.999913	-0.202419	0.318104	-0.223662	0.31008
AT1G10200	0.138499	0.999913	0.312574	0.0375898	0.191427	0.3215
AT1G10210	0.00930999	0.999913	-0.193431	0.602692	-0.182264	0.698364
AT1G10220	0.161048	0.999913	0.939962	0.390433	0.827272	0.540445
AT1G10230	0.0241272	0.999913	-0.128731	0.815218	-0.868001	0.022337
AT1G10240	-0.116121	0.999913	0.0119513	0.975107	-0.289767	0.331078
AT1G10270	-0.0557951	0.999913	0.553502	0.0113311	0.327536	0.24065
AT1G10280	-0.399847	0.999913	-0.573392	0.0726945	-0.309863	0.470075
AT1G10290	-0.150658	0.999913	-0.128587	0.465595	0.0240971	0.939081
AT1G10300	-0.574092	0.999913	-1.13833	0.064402	-1.06919	0.100924
AT1G10310	0.0473354	0.999913	0.257038	0.254523	0.184283	0.526668
AT1G10320	-0.133226	0.999913	-0.238816	0.473186	0.0564556	0.922053
AT1G10330	0.178354	0.999913	-0.125185	0.885636	-0.235313	0.819586
AT1G10340	-0.707326	0.999913	-0.205707	0.896143	-0.538726	0.759479
AT1G10350	-0.087498	0.999913	-0.443031	0.0553613	-0.430613	0.0790149
AT1G10360	0.188139	0.999913	0.200102	0.411252	0.398732	0.0647888
AT1G10370	-0.237323	0.999913	1.51905	4.34637e-18	1.35561	2.59599e-14
AT1G10380	0.101303	0.999913	-0.435797	0.0548411	-0.392039	0.117439
AT1G10385	1.24337	0.999913	0.173222	0.916536	0.945054	0.491953
AT1G10390	-0.213296	0.999913	0.0123352	0.964791	0.106035	0.706149
AT1G10400	0.0921088	0.999913	-0.0218917	0.973484	-0.188977	0.798736
AT1G10410	-0.079614	0.999913	0.341178	0.0884274	0.268695	0.261316
AT1G10417	-0.0711359	0.999913	0.166269	0.85016	0.469455	0.57871
AT1G10430	-0.0381959	0.999913	-0.0637072	0.808862	0.0389937	0.916887
AT1G10450	-0.252588	0.999913	0.0287554	0.935677	0.023156	0.960567
AT1G10460	0.730083	0.999913	-0.0246878	0.981448	-0.0183455	0.995163
AT1G10470	0.137038	0.999913	0.287891	0.0668922	0.370314	0.0166944
AT1G10480	-0.100961	0.999913	0.0488467	0.951365	-0.176193	0.845696
AT1G10490	-0.336459	0.751498	0.520269	0.000421723	0.496218	0.00114432
AT1G10500	-0.141073	0.999913	0.715256	6.46389e-05	0.620059	0.00106461
AT1G10510	-0.162686	0.999913	0.255415	0.346662	0.196079	0.576705
AT1G10520	0.272368	0.999913	0.240196	0.753715	0.127286	0.910133
AT1G10522	0.141501	0.999913	0.974639	3.40686e-05	0.563402	0.046804
AT1G10530	-0.201974	0.999913	-0.735497	0.20918	-0.456649	0.548265
AT1G10540	0.197226	0.999913	0.0886177	0.962639	-0.655942	0.745607
AT1G10550	0.268944	0.999913	-0.158504	0.837752	0.506859	0.458669
AT1G10560	0.259578	0.999913	0.272951	0.622775	-0.0220546	0.984942
AT1G10570	-0.271009	0.999913	-0.36371	0.181124	-0.05335	0.919529
AT1G10580	-0.128087	0.999913	-0.176678	0.371333	-0.220043	0.291884
AT1G10585	-0.284505	0.999913	0.682526	0.646266	0.36086	0.870069
AT1G10590	0.00582355	0.999913	-0.124994	0.555169	-0.199967	0.355516
AT1G10600	-0.113004	0.999913	0.597046	0.00841945	0.389392	0.160297
AT1G10610	-0.1666	0.999913	-0.307878	0.432655	0.0592932	0.931343
AT1G10630	0.123836	0.999913	-0.303988	0.0995174	-0.286131	0.165853
AT1G10640	0.282832	0.999913	-1.54434	0.0259204	-0.661602	0.517196
AT1G10650	-0.3617	0.947161	0.358795	0.0645617	0.445911	0.0206837
AT1G10657	0.0202059	0.999913	-0.975495	8.32557e-07	-0.904068	6.59302e-06
AT1G10660	-0.126588	0.999913	0.607423	0.000873828	0.574151	0.00259889
AT1G10670	0.110349	0.999913	0.0265861	0.900597	0.0988359	0.643029
AT1G10680	1.27883	0.999913	0.226821	0.965728	0.540642	0.93591
AT1G10682	0.188608	0.999913	-0.128138	0.5945	-0.0932402	0.78104
AT1G10690	-0.264748	0.999913	-0.630252	0.169716	-0.643336	0.196372
AT1G10700	-0.0951768	0.999913	-0.0530294	0.864649	-0.127818	0.702892
AT1G10710	0.493497	0.999913	0.296241	0.911352	0.969612	0.711705
AT1G10720	0.0334214	0.999913	-0.317619	0.150373	-0.166627	0.594437
AT1G10730	-0.138795	0.999913	-0.889059	0.0159037	-0.817512	0.0353814
AT1G10740	-0.0665365	0.999913	0.0262299	0.92329	0.18787	0.391201
AT1G10750	-0.107778	0.999913	-0.246471	0.646163	-0.28378	0.65818
AT1G10760	-0.234703	0.999913	1.39548	2.91545e-16	1.33234	1.12366e-14
AT1G10770	-0.0707334	0.999913	2.36331	0.0230754	1.3642	0.332036
AT1G10780	-0.0351152	0.999913	-0.279848	0.46516	-0.372269	0.358221
AT1G10790	0.0226149	0.999913	-0.214743	0.84675	-0.0707864	0.96406
AT1G10800	1.12168	0.999913	1.2385	0.333325	0.839517	0.632248
AT1G10810	0.0590476	0.999913	-0.0704962	0.921516	0.273258	0.701313
AT1G10820	-0.185991	0.999913	-0.0509656	0.872543	0.0014364	0.999425
AT1G10830	-0.0347664	0.999913	0.162488	0.511907	0.153064	0.621365
AT1G10840	0.0900894	0.999913	0.448065	0.00021624	0.342164	0.0106891
AT1G10850	-0.0667043	0.999913	-0.532881	0.00666578	-0.357846	0.127212
AT1G10865	0.163666	0.999913	1.18056	3.41064e-08	0.79631	0.000745023
AT1G10870	0.0100687	0.999913	-0.309605	0.119276	-0.1294	0.673969
AT1G10890	-0.184549	0.999913	-0.119677	0.753382	0.136161	0.77506
AT1G10900	-0.0430265	0.999913	0.362672	0.0394112	0.518302	0.00188596
AT1G10910	-0.165184	0.999913	-0.00139682	0.995962	0.137957	0.6962
AT1G10920	-0.166887	0.999913	0.286392	0.459167	0.489534	0.183564
AT1G10930	-0.283686	0.999913	0.231308	0.382727	0.331541	0.215487
AT1G10940	-0.255367	0.999913	0.11541	0.636088	0.322934	0.113026
AT1G10950	0.0551024	0.999913	-0.109405	0.51971	0.0348369	0.901855
AT1G10960	0.0586113	0.999913	0.840144	8.50583e-09	0.620274	7.17529e-05
AT1G10970	-0.0416509	0.999913	-0.289913	0.629669	-0.639631	0.250618
AT1G10980	-1.11543	0.999913	1.33001	0.74131	-0.0485547	0.997678
AT1G10990	0.0690433	0.999913	-0.699582	0.25821	-0.688248	0.313598
AT1G11000	0.148279	0.999913	-0.324785	0.280595	-0.120724	0.803298
AT1G11020	0.0992545	0.999913	-0.431379	0.0644863	-0.442094	0.07103
AT1G11040	0.92959	0.999913	0.272348	0.966891	0.938632	0.906536
AT1G11050	-0.281851	0.999913	-0.202392	0.546272	-0.232377	0.552594
AT1G11060	-0.267149	0.999913	-0.0853076	0.783316	-0.0263316	0.955005
AT1G11070	-0.0304256	0.999913	-2.95282	1.896e-06	-2.86293	1.43062e-06
AT1G11080	0.530061	0.999913	-1.40294	0.00994858	-1.15281	0.0493528
AT1G11090	-0.0176534	0.999913	0.309832	0.188762	0.092137	0.821868
AT1G11100	-0.21748	0.999913	-0.468886	0.218487	-0.14372	0.81969
AT1G11112	-0.35289	0.999913	-0.951766	0.469288	-0.888098	0.572563
AT1G11120	0.200575	0.999913	0.148883	0.830118	-0.170044	0.848769
AT1G11125	-0.959914	0.999913	-1.20362	0.182672	-1.64142	0.0704747
AT1G11130	-0.242181	0.999913	-0.18779	0.562543	0.0547621	0.918483
AT1G11160	-0.252922	0.999913	-0.499164	0.131004	-0.272149	0.548628
AT1G11170	-0.211459	0.999913	0.632806	0.195061	0.712482	0.16347
AT1G11175	0.219286	0.999913	0.010794	0.983073	-0.157237	0.787255
AT1G11180	0.0721275	0.999913	0.312723	0.341847	0.148969	0.765892
AT1G11185	0.656852	0.999913	-0.56568	0.569425	-0.187534	0.90306
AT1G11190	-0.0541363	0.999913	-0.404326	0.240355	-0.109052	0.852419
AT1G11200	0.0519684	0.999913	0.20583	0.467408	-0.152252	0.695166
AT1G11210	-0.29768	0.999913	2.98815	2.89089e-08	2.41989	2.25206e-05
AT1G11220	0.206564	0.999913	0.110047	0.89471	0.00193298	0.999475
AT1G11230	-0.0801253	0.999913	4.09296	0.371978	3.70662	0.509708
AT1G11240	0.0885568	0.999913	0.232257	0.347329	-0.0176309	0.97
AT1G11250	-0.767874	0.999913	0.295296	0.936805	-0.326376	0.948023
AT1G11260	0.126608	0.999913	0.00335497	0.995833	-0.0892235	0.930536
AT1G11270	-0.177838	0.999913	-0.523105	0.286161	-0.642239	0.204534
AT1G11280	-0.121542	0.999913	-0.0991248	0.731182	-0.0718873	0.856971
AT1G11290	0.0750682	0.999913	0.628247	0.0365846	0.276737	0.537623
AT1G11300	0.177601	0.999913	-0.211077	0.61645	-0.10444	0.866989
AT1G11310	8.26481e-05	0.999913	0.0392206	0.871827	0.122532	0.613269
AT1G11320	0.00539791	0.999913	0.350851	0.371333	0.0235777	0.975841
AT1G11330	-0.137283	0.999913	0.907872	3.65412e-07	0.772646	3.36204e-05
AT1G11340	-0.263582	0.999913	-0.222452	0.690367	0.0935208	0.912006
AT1G11350	-0.02103	0.999913	-0.458159	0.0490816	-0.190704	0.582375
AT1G11360	0.0358769	0.999913	-0.0256732	0.948955	-0.122142	0.771442
AT1G11362	1.35198	0.999913	4.24002	0.267025	3.39348	0.485154
AT1G11380	0.0431609	0.999913	0.810415	7.99065e-05	0.702086	0.00124263
AT1G11390	-0.297624	0.999913	0.524904	0.0019963	0.53841	0.00188596
AT1G11400	-0.0481205	0.999913	0.441147	0.0317104	0.303118	0.229458
AT1G11410	-0.276519	0.999913	0.415618	0.0174986	0.474531	0.00676801
AT1G11420	0.0116506	0.999913	-0.797677	0.115415	-0.780992	0.157478
AT1G11430	-0.0742442	0.999913	0.436616	0.0255657	0.17992	0.544722
AT1G11440	0.137603	0.999913	-0.938371	0.000108903	-0.562725	0.039894
AT1G11450	0.0327376	0.999913	-0.272375	0.496411	-0.0666459	0.922814
AT1G11460	-0.0576888	0.999913	-1.12884	0.115123	-0.46809	0.650485
AT1G11475	0.0350224	0.999913	0.677573	0.000396031	0.252674	0.368222
AT1G11480	0.143065	0.999913	-0.143334	0.465595	-0.151475	0.512712
AT1G11490	-0.140621	0.999913	-0.853993	0.490077	0.0388686	0.990335
AT1G11500	0.0636448	0.999913	-0.454932	0.763782	-0.153598	0.945568
AT1G11520	0.295927	0.999913	0.20643	0.887121	0.186708	0.923885
AT1G11530	-0.149921	0.999913	0.589611	0.0107538	0.378452	0.185433
AT1G11540	0.336296	0.999913	-0.570882	0.382584	-0.795995	0.233751
AT1G11545	0.350879	0.999913	-0.259027	0.352905	-0.205601	0.563011
AT1G11560	0.503289	0.999913	-1.67704	0.707068	-2.0526	0.708692
AT1G11570	0.61625	0.999913	-0.667578	0.414405	-0.700325	0.452172
AT1G11572	0.309416	0.999913	1.56311	0.591191	0.696717	0.880906
AT1G11580	0.0827603	0.999913	0.102949	0.716151	-0.221076	0.425897
AT1G11592	0.141899	0.999913	-0.215736	0.522623	-0.0802007	0.880215
AT1G11600	-0.192275	0.999913	-0.79448	0.0239859	-1.16497	0.000478881
AT1G11630	-0.0147609	0.999913	0.306122	0.322386	-0.144469	0.763135
AT1G11650	0.00606574	0.999913	0.401767	0.006726	0.30661	0.0714276
AT1G11655	0.177673	0.999913	-0.384091	0.766208	-0.0792689	0.966351
AT1G11660	-0.0888582	0.999913	0.0930819	0.683746	0.142214	0.571632
AT1G11670	-0.000446145	0.999913	0.183774	0.359278	0.238629	0.251002
AT1G11680	0.16302	0.999913	-0.00798202	0.975665	-0.0964479	0.718472
AT1G11684	0.216714	0.999913	-1.73184	0.684292	-1.02296	0.853901
AT1G11690	1.21764	0.999913	-0.0947993	0.97832	1.11949	0.734222
AT1G11700	0.228298	0.999913	-0.573316	0.104342	-0.50729	0.20413
AT1G11710	0.0464758	0.999913	-0.310503	0.512435	-0.49071	0.302143
AT1G11720	-0.169588	0.999913	0.000806938	0.997725	0.368691	0.142945
AT1G11730	-0.42711	0.999913	-1.15355	0.129463	-0.678662	0.486314
AT1G11735	0.189715	0.999913	0.311831	0.926182	-1.35093	0.730264
AT1G11740	0.921505	0.999913	-0.707303	0.307524	-0.567255	0.504512
AT1G11750	0.0452337	0.999913	0.561314	9.83685e-05	0.324449	0.0629794
AT1G11755	0.00233755	0.999913	0.184202	0.632289	-0.0617698	0.920706
AT1G11760	0.162696	0.999913	-0.0355978	0.945355	-0.165649	0.754772
AT1G11780	-0.0766285	0.999913	0.231928	0.381894	0.212075	0.508389
AT1G11785	-1.38713	0.999913	1.17441	0.619689	0.857206	0.795454
AT1G11790	-0.166182	0.999913	0.890298	5.30169e-09	0.799605	3.35879e-07
AT1G11800	-0.0290699	0.999913	-0.0919641	0.812666	-0.377066	0.229499
AT1G11820	-0.090264	0.999913	0.217875	0.332612	0.0915421	0.797808
AT1G11840	0.081117	0.999913	0.184754	0.316513	0.110904	0.672167
AT1G11850	0.629466	0.200833	-0.602838	0.0155342	-0.85987	0.000275922
AT1G11860	0.070092	0.999913	0.0898757	0.605583	0.164318	0.339298
AT1G11870	-0.0321425	0.999913	0.246778	0.405157	0.112412	0.809231
AT1G11880	-0.0690255	0.999913	0.135913	0.765748	0.214832	0.67474
AT1G11890	-0.120081	0.999913	0.114863	0.57731	0.0880128	0.754171
AT1G11900	0.12837	0.999913	-0.326175	0.536563	-0.598134	0.238852
AT1G11905	-0.000486616	0.999913	-0.672663	0.0040161	-0.680957	0.00415175
AT1G11910	0.0516169	0.999913	0.46565	0.000149108	0.419667	0.00116817
AT1G11915	0.0346068	0.999913	-0.442872	0.655726	0.198193	0.890406
AT1G11920	0.265057	0.999913	-1.45606	0.157289	-1.23114	0.273906
AT1G11930	-0.0432416	0.999913	0.131147	0.562084	0.233591	0.288508
AT1G11940	-0.309294	0.999913	-0.427411	0.255512	-0.223966	0.674701
AT1G11950	-0.412306	0.999913	-0.278593	0.392396	-0.165372	0.716222
AT1G11960	-0.0878983	0.999913	0.2526	0.489778	0.380752	0.299584
AT1G12000	-0.0059088	0.999913	-0.159172	0.370409	-0.109081	0.653034
AT1G12010	0.343286	0.999913	0.692947	0.0476288	0.0988071	0.892857
AT1G12013	0.858695	0.999913	0.399776	0.821648	1.26437	0.391645
AT1G12020	-0.15121	0.999913	0.399464	0.191664	0.0927343	0.867989
AT1G12030	0.165808	0.999913	1.05404	0.381557	1.19476	0.359927
AT1G12040	0.154279	0.999913	-0.632223	0.00587602	-0.130096	0.759381
AT1G12050	0.0410098	0.999913	0.408379	0.0175262	0.346331	0.0704148
AT1G12060	0.210141	0.999913	0.0635397	0.935872	-0.20224	0.81932
AT1G12064	1.18946	0.999913	-0.0208767	0.991828	-1.8948	0.332987
AT1G12070	0.228426	0.999913	1.23476	0.245877	0.844651	0.552212
AT1G12080	0.168225	0.999913	0.226387	0.395733	0.39241	0.11557
AT1G12090	0.176954	0.999913	0.735381	3.55374e-09	0.348677	0.020625
AT1G12100	0.174136	0.999913	0.104218	0.92641	-0.16775	0.907413
AT1G12110	0.00784325	0.999913	-0.110457	0.748119	0.0568483	0.912006
AT1G12120	-0.117459	0.999913	0.548249	0.0136439	0.413524	0.109004
AT1G12130	0.795762	0.999913	-0.699498	0.741795	-1.04167	0.671184
AT1G12140	0.0769357	0.999913	0.1911	0.336687	0.191017	0.402882
AT1G12150	0.0637304	0.999913	-0.101533	0.933768	0.0911012	0.953192
AT1G12160	0.0762781	0.999913	-0.50207	0.17465	-0.651294	0.0761606
AT1G12200	-0.00552015	0.999913	0.503731	0.0206266	0.330527	0.221064
AT1G12210	-0.0579473	0.999913	0.273693	0.643224	0.31462	0.654474
AT1G12220	-0.136214	0.999913	-0.37291	0.329716	-0.456286	0.254817
AT1G12230	-0.0154814	0.999913	0.361729	0.0801484	0.265566	0.29569
AT1G12240	-0.0140649	0.999913	0.0328404	0.923602	0.177389	0.572102
AT1G12244	0.174659	0.999913	0.124981	0.748541	0.276609	0.462592
AT1G12250	-0.0674635	0.999913	0.733645	7.1315e-05	0.854982	2.97162e-06
AT1G12260	0.171224	0.999913	-0.04343	0.94772	-0.121423	0.874645
AT1G12270	-0.120487	0.999913	0.123082	0.510674	-0.0324651	0.919529
AT1G12280	-0.236955	0.999913	0.299637	0.293769	0.443147	0.10299
AT1G12290	-0.0883723	0.999913	-0.284949	0.582172	-0.0110826	0.99523
AT1G12300	-0.139632	0.999913	-0.279351	0.4668	-0.521746	0.145365
AT1G12310	0.218554	0.999913	-0.197173	0.366901	-0.323702	0.118753
AT1G12320	0.109376	0.999913	-1.00553	0.00363595	-0.762245	0.0412942
AT1G12330	0.175444	0.999913	-0.708268	0.00354221	-0.555853	0.0387361
AT1G12340	3.93345	0.999913	1.77976	0.720528	3.02109	0.521447
AT1G12350	-0.0692611	0.999913	-0.0592526	0.862363	0.0458805	0.92217
AT1G12360	-0.0925646	0.999913	-0.198593	0.386377	0.0199146	0.962652
AT1G12370	-0.26327	0.999913	0.954493	1.96158e-08	1.12	1.74689e-11
AT1G12380	0.0831879	0.999913	-0.646128	0.106206	-0.561618	0.215465
AT1G12390	0.0773164	0.999913	-0.278148	0.381588	-0.106829	0.831964
AT1G12400	0.0279559	0.999913	-0.699818	0.0414642	-0.681071	0.0581128
AT1G12410	0.0832745	0.999913	0.28852	0.0737204	0.20865	0.293987
AT1G12420	0.0209191	0.999913	0.412251	0.0734731	0.53163	0.0177508
AT1G12430	-0.103	0.999913	-0.139247	0.608741	-0.0285878	0.949724
AT1G12440	0.071052	0.999913	0.0334259	0.899745	-0.0875115	0.7677
AT1G12450	0.0770047	0.999913	-0.173789	0.569274	-0.0383988	0.94086
AT1G12460	0.170739	0.999913	-0.207472	0.388299	-0.0628326	0.874371
AT1G12470	-0.233658	0.999913	0.00282214	0.991692	0.0518078	0.88723
AT1G12480	0.0601787	0.999913	-0.000558553	0.9993	-0.0528844	0.961505
AT1G12490	0.901808	0.999913	-0.201233	0.963449	-0.563837	0.920852
AT1G12500	0.0192526	0.999913	-0.143527	0.503494	0.0307395	0.933809
AT1G12520	-0.210114	0.999913	-0.174019	0.57716	-0.347186	0.240363
AT1G12530	-0.104993	0.999913	-0.202891	0.486448	-0.172058	0.643683
AT1G12550	0.0327259	0.999913	-0.482822	0.144419	-0.427926	0.252212
AT1G12560	0.277951	0.999913	-0.367333	0.105255	-0.216043	0.471526
AT1G12570	-0.728342	0.999913	3.56714	2.40023e-26	3.42186	3.17467e-24
AT1G12580	-0.0774771	0.999913	-0.0215797	0.940545	0.0302545	0.934121
AT1G12600	0.0765898	0.999913	-0.0242013	0.981451	-0.145935	0.914278
AT1G12620	-0.0413788	0.999913	-0.270746	0.483063	-0.168075	0.754985
AT1G12630	-0.322007	0.999913	-0.666223	0.681735	-0.00829685	0.999425
AT1G12640	-0.0965424	0.999913	0.240539	0.164115	0.330676	0.0499453
AT1G12650	-0.0560389	0.999913	0.201999	0.345049	0.0144878	0.971248
AT1G12672	0.657534	0.999913	2.12719	0.352306	1.38764	0.668727
AT1G12680	-0.0449077	0.999913	-0.0307551	0.92046	-0.246781	0.29721
AT1G12700	0.00515239	0.999913	-0.425886	0.279264	-0.181902	0.758792
AT1G12710	-0.145002	0.999913	0.660219	0.0109343	0.555513	0.0525202
AT1G12730	-0.239374	0.999913	-0.0925345	0.853575	0.0416728	0.952543
AT1G12740	-0.27183	0.999913	-0.142181	0.731585	-0.158606	0.759689
AT1G12750	-0.049548	0.999913	-0.650416	0.00612695	-0.28556	0.3811
AT1G12760	-0.0710257	0.999913	-0.327242	0.0691435	-0.300987	0.131216
AT1G12770	0.0968424	0.999913	-0.131075	0.683403	-0.340857	0.233028
AT1G12775	0.125284	0.999913	0.206504	0.675769	-0.0143483	0.991316
AT1G12780	0.0366594	0.999913	0.0725442	0.864163	-0.177508	0.69906
AT1G12790	-0.0868183	0.999913	-0.478722	0.417303	-0.139714	0.887095
AT1G12800	-0.147875	0.999913	-0.0772964	0.796076	0.147069	0.654474
AT1G12805	6.2233	0.999913	0.295504	0.976531	2.48062	0.827088
AT1G12810	0.0692737	0.999913	-0.0127528	0.971354	-0.227247	0.446954
AT1G12820	-0.185661	0.999913	-0.551914	7.59289e-05	-0.429132	0.00451757
AT1G12830	0.0916516	0.999913	0.451447	0.0342665	0.042061	0.928702
AT1G12840	0.00519777	0.999913	0.269051	0.0860647	0.201132	0.293152
AT1G12845	0.627483	0.999913	0.303277	0.530374	0.147258	0.841755
AT1G12850	0.0933332	0.999913	-0.285414	0.0910891	-0.19136	0.369532
AT1G12855	1.11141	0.999913	-0.215678	0.904876	0.707045	0.676695
AT1G12860	-0.00959384	0.999913	-0.332307	0.101084	-0.185689	0.507775
AT1G12880	-0.102477	0.999913	0.146017	0.771981	0.468895	0.262204
AT1G12890	-2.69141	0.999913	-1.33658	0.57527	0.00719842	0.999447
AT1G12900	0.00872895	0.999913	0.150614	0.424481	0.186309	0.364288
AT1G12910	-0.00517331	0.999913	-0.0628046	0.826462	-0.252523	0.285551
AT1G12920	0.071574	0.999913	0.239693	0.231975	-0.00242026	0.998792
AT1G12930	-0.150235	0.999913	-0.468473	0.0128421	-0.115601	0.725344
AT1G12950	0.415925	0.999913	-0.550612	0.148801	-0.153194	0.815091
AT1G12970	-0.00536012	0.999913	-0.137235	0.653053	-0.311226	0.264524
AT1G12980	0.0745201	0.999913	-0.0680788	0.968022	-0.895521	0.580606
AT1G12990	-0.0324479	0.999913	-0.193121	0.412864	-0.0313411	0.942092
AT1G13000	-0.0056097	0.999913	-0.0730269	0.806866	-0.0333872	0.939081
AT1G13020	-0.0908263	0.999913	-0.205571	0.260459	-0.0987475	0.716681
AT1G13030	-0.159998	0.999913	0.485014	0.0507654	0.440693	0.105919
AT1G13040	-0.280171	0.999913	0.00387365	0.99545	-0.0192812	0.989066
AT1G13050	-0.341042	0.999913	-0.159285	0.796841	-0.160041	0.84124
AT1G13060	0.054389	0.999913	0.166134	0.33382	0.0332288	0.915754
AT1G13080	0.0725904	0.999913	-0.438707	0.0257432	-0.450533	0.0292306
AT1G13090	0.131825	0.999913	0.0971577	0.666323	0.249034	0.207196
AT1G13100	0.0310304	0.999913	0.148802	0.653586	0.123151	0.781913
AT1G13110	-0.0855819	0.999913	0.0660777	0.796991	-0.039249	0.915754
AT1G13120	-0.0632719	0.999913	-0.158716	0.530921	0.0236092	0.957117
AT1G13130	0.323242	0.999913	-0.417518	0.517655	-0.504515	0.484144
AT1G13140	0.147879	0.999913	-0.895202	0.260765	-0.515592	0.62301
AT1G13150	0.00852216	0.999913	-0.611458	0.514391	-0.542228	0.642006
AT1G13160	-0.142015	0.999913	0.510784	0.000146035	0.348038	0.0236534
AT1G13170	0.107256	0.999913	-0.633578	8.25018e-05	-0.562046	0.000785179
AT1G13180	-0.270134	0.999913	-0.0717764	0.840513	-0.193005	0.586131
AT1G13190	0.0222628	0.999913	0.114947	0.617851	-0.0500733	0.889344
AT1G13195	-0.296287	0.999913	-0.0677978	0.866296	-0.036841	0.948023
AT1G13200	2.4171	0.999913	0.940659	0.822144	-0.0365857	0.998868
AT1G13210	0.13028	0.999913	0.0706796	0.772701	0.156728	0.520223
AT1G13220	-0.140267	0.999913	-0.352165	0.14216	-0.255934	0.390481
AT1G13230	1.13173	0.999913	-0.420981	0.832439	-0.919972	0.674518
AT1G13245	-0.205619	0.999913	0.336451	0.0788859	0.0778519	0.827393
AT1G13250	0.121405	0.999913	-0.151433	0.635661	-0.202496	0.575756
AT1G13260	-0.124549	0.999913	0.55664	1.70111e-05	0.29974	0.0584386
AT1G13270	0.494692	0.999913	0.753538	0.00287533	0.481692	0.11604
AT1G13280	0.41931	0.999913	-0.571526	0.0364422	-0.651241	0.0186161
AT1G13300	0.0455498	0.999913	0.239986	0.425542	0.230663	0.522392
AT1G13310	-1.65406	0.999913	-1.19563	0.743749	-0.997124	0.833332
AT1G13320	-0.207448	0.999913	-0.0141897	0.95335	-0.0756649	0.766534
AT1G13330	0.261674	0.999913	0.605507	0.353241	0.56119	0.468277
AT1G13340	0.31816	0.999913	0.104024	0.946627	0.459574	0.768733
AT1G13350	-0.204756	0.999913	-0.212298	0.416136	0.11341	0.768723
AT1G13360	0.0452207	0.999913	0.284488	0.133739	0.0802318	0.811747
AT1G13370	-0.914936	0.999913	0.100154	0.968835	0.784845	0.766534
AT1G13380	0.0858081	0.999913	-0.150625	0.632803	-0.402496	0.134982
AT1G13390	-0.0146222	0.999913	0.684877	0.000304674	0.587563	0.00361311
AT1G13400	-0.200917	0.999913	0.0064626	0.995597	-0.138778	0.931385
AT1G13410	0.281327	0.999913	1.13293	0.0139743	0.579297	0.362256
AT1G13420	0.72939	0.999913	-1.16438	0.124183	-0.116731	0.941069
AT1G13430	0.286905	0.999913	-0.467321	0.575858	-0.843119	0.307251
AT1G13440	-0.104642	0.999913	0.348836	0.0291572	0.0129803	0.971248
AT1G13448	-0.474044	0.999913	-1.0729	0.570094	-0.420278	0.876572
AT1G13450	0.0749887	0.999913	-0.143301	0.631825	-0.00141658	0.999447
AT1G13460	-0.0478518	0.999913	-0.280043	0.249863	-0.0653209	0.879176
AT1G13470	0.695924	0.999913	1.0165	0.590242	1.43695	0.469359
AT1G13480	-0.0704613	0.999913	-0.848945	0.127385	-1.75484	0.000669621
AT1G13500	-0.0883627	0.999913	-0.629901	0.392319	0.117671	0.92501
AT1G13510	-0.107019	0.999913	-0.0927705	0.858208	0.309533	0.514423
AT1G13520	-0.171691	0.999913	0.0153997	0.987511	-0.0111507	0.997599
AT1G13530	0.0862086	0.999913	-0.0175339	0.980271	-0.244395	0.742956
AT1G13540	0.116345	0.999913	-1.15191	0.0379781	-2.1336	5.79732e-05
AT1G13550	0.380038	0.999913	-0.845157	0.413451	-0.586069	0.659245
AT1G13560	-0.0912851	0.999913	0.265597	0.089211	0.263768	0.120973
AT1G13570	0.133455	0.999913	-0.410797	0.0793637	-0.343471	0.197941
AT1G13580	-0.0299897	0.999913	0.0774488	0.811834	0.122814	0.742541
AT1G13590	0.214964	0.999913	-0.190082	0.707537	-0.215615	0.728459
AT1G13600	0.174105	0.999913	-0.245688	0.756399	-0.506526	0.530121
AT1G13608	0.465006	0.999913	-0.492004	0.858208	-2.36515	0.400821
AT1G13609	1.27118	0.999913	2.94961	0.0655239	0.838615	0.767003
AT1G13610	-0.36907	0.999913	0.621296	0.20683	0.257709	0.739949
AT1G13620	-0.267146	0.999913	-0.413642	0.738039	-0.0969532	0.958893
AT1G13630	-0.148894	0.999913	0.605488	0.161544	0.341254	0.575768
AT1G13635	-0.0893338	0.999913	-0.557678	0.502358	-0.416143	0.704842
AT1G13640	0.128349	0.999913	0.53812	0.000144277	0.443873	0.00359393
AT1G13650	-0.820447	0.0905258	-2.55473	5.09338e-24	-2.42387	3.34807e-22
AT1G13670	0.179891	0.999913	1.87323	5.35143e-22	1.4421	7.23828e-13
AT1G13690	0.0417248	0.999913	-0.0766811	0.83234	-0.259927	0.421699
AT1G13700	0.130388	0.999913	1.05139	9.77388e-08	0.500087	0.0412877
AT1G13710	0.0476417	0.999913	-0.0444399	0.946627	-0.387117	0.482022
AT1G13730	-0.108692	0.999913	0.167584	0.341848	0.0170758	0.95981
AT1G13740	0.321	0.999913	0.66182	0.0058073	0.804755	0.000554573
AT1G13750	-0.0422662	0.999913	-0.775051	0.0187424	-0.51854	0.182291
AT1G13770	-0.239022	0.999913	-0.337805	0.287975	-0.087826	0.872272
AT1G13780	0.101525	0.999913	-0.209098	0.589139	-0.35049	0.368682
AT1G13790	0.0402084	0.999913	0.723866	0.0829403	0.396927	0.494746
AT1G13800	-0.386185	0.999913	0.397966	0.539213	0.0705642	0.950284
AT1G13810	-0.173232	0.999913	0.652507	0.0249848	0.252033	0.579596
AT1G13820	-0.0610565	0.999913	0.578962	0.000115509	0.434704	0.00903673
AT1G13830	0.298659	0.999913	0.0266903	0.962522	0.186727	0.749411
AT1G13860	0.0301755	0.999913	-0.493858	0.0391	-0.449483	0.0831842
AT1G13870	-0.0942209	0.999913	-0.200251	0.454124	-0.328062	0.207665
AT1G13880	0.13039	0.999913	0.0621302	0.842335	0.101349	0.784289
AT1G13900	0.0222085	0.999913	-0.0606303	0.81578	-0.150564	0.559609
AT1G13910	0.122134	0.999913	0.00142568	0.997663	0.041791	0.960105
AT1G13920	0.323547	0.999913	-0.230209	0.62866	-0.187643	0.764772
AT1G13930	-0.00538689	0.999913	0.940737	1.69646e-10	0.487638	0.00426873
AT1G13940	0.087092	0.999913	-0.167038	0.474498	-0.0327952	0.935803
AT1G13950	0.217855	0.999913	-0.351487	0.249863	-0.42862	0.173676
AT1G13960	0.0019414	0.999913	0.598446	0.00202059	0.362161	0.130133
AT1G13970	0.0469102	0.999913	0.536956	0.0238552	0.522984	0.0374515
AT1G13980	0.0202717	0.999913	-0.224579	0.181727	-0.222578	0.234668
AT1G13990	-0.223804	0.999913	1.43422	8.29883e-06	1.00974	0.00495594
AT1G14000	0.0213635	0.999913	0.153821	0.387265	0.248921	0.146147
AT1G14010	0.195014	0.999913	0.135115	0.573866	0.0627699	0.86444
AT1G14020	-0.0332979	0.999913	-0.188071	0.431535	-0.0806164	0.829005
AT1G14030	-0.0886726	0.999913	0.188182	0.46511	0.189506	0.540308
AT1G14040	-0.0844386	0.999913	0.006482	0.986945	0.059525	0.913134
AT1G14060	0.217197	0.999913	0.664323	0.00313733	0.178345	0.649728
AT1G14070	0.00130784	0.999913	-0.669916	0.0177803	-0.629203	0.0340867
AT1G14080	-0.0361816	0.999913	-0.00986032	0.983073	-0.155322	0.766534
AT1G14120	0.117296	0.999913	-1.77093	5.54676e-05	-0.440286	0.519111
AT1G14130	0.0743128	0.999913	-0.328174	0.320001	-0.236569	0.577444
AT1G14140	-0.00212657	0.999913	-0.182537	0.541141	-0.0975724	0.826363
AT1G14150	-0.000850243	0.999913	0.247195	0.194493	0.366947	0.044449
AT1G14160	0.13129	0.999913	-0.279166	0.54212	0.281954	0.606504
AT1G14170	-0.00997236	0.999913	-0.0535984	0.863551	0.0212575	0.961556
AT1G14180	0.0186888	0.999913	-0.295072	0.436692	-0.676341	0.0390294
AT1G14185	-0.104358	0.999913	-0.108645	0.851347	0.455321	0.343062
AT1G14190	0.0262225	0.999913	0.354134	0.496328	0.287693	0.673067
AT1G14200	0.102986	0.999913	0.696558	0.0191906	0.346988	0.400724
AT1G14205	0.0635629	0.999913	0.169278	0.832579	-0.195899	0.849278
AT1G14210	0.271449	0.999913	0.0572469	0.828632	-0.251495	0.237888
AT1G14220	0.190129	0.999913	-0.746092	0.0496015	-0.259111	0.658766
AT1G14230	0.1192	0.999913	-0.11091	0.711217	0.0815456	0.842207
AT1G14240	0.203332	0.999913	0.0271984	0.959712	0.310809	0.488557
AT1G14250	-0.191086	0.999913	-3.65549	3.67309e-05	-2.62708	0.000773953
AT1G14260	-0.132283	0.999913	-0.580043	0.476509	-0.312729	0.788146
AT1G14270	0.180167	0.999913	0.336829	0.106871	0.524202	0.00716842
AT1G14280	0.00663965	0.999913	-0.27969	0.188732	-0.425636	0.0353041
AT1G14290	0.167184	0.999913	0.23085	0.253834	0.170125	0.512712
AT1G14300	-0.141505	0.999913	0.572489	0.00999989	0.214101	0.534306
AT1G14310	-0.269659	0.999913	-0.530572	0.0689102	-0.452283	0.169103
AT1G14320	0.138571	0.999913	0.210702	0.47485	-0.0239917	0.964167
AT1G14330	-0.0342521	0.999913	0.194616	0.441577	0.126011	0.720138
AT1G14340	0.0200693	0.999913	-0.0942404	0.774518	-0.0203357	0.966359
AT1G14345	0.153368	0.999913	0.767005	1.2281e-08	0.667044	1.82691e-06
AT1G14350	-0.0689651	0.999913	-0.673404	0.0192302	-0.295056	0.474436
AT1G14360	0.166481	0.999913	0.177501	0.55208	0.0622953	0.897352
AT1G14370	-0.145974	0.999913	0.17191	0.588972	-0.110109	0.811447
AT1G14380	0.168484	0.999913	-0.300593	0.0806924	-0.193677	0.374522
AT1G14390	0.121178	0.999913	-0.00738307	0.988685	-0.314744	0.536568
AT1G14400	0.109055	0.999913	-0.153432	0.381417	-0.0774926	0.768644
AT1G14410	-0.106578	0.999913	-0.32249	0.270754	-0.55894	0.0375099
AT1G14420	0.0607136	0.999913	-0.313915	0.901573	-0.388012	0.906479
AT1G14430	0.0695789	0.999913	-0.138257	0.771579	0.154085	0.797076
AT1G14440	-0.0970531	0.999913	-0.584213	0.0215392	-0.529664	0.053082
AT1G14450	0.166684	0.999913	-0.0329054	0.913772	-0.165824	0.554086
AT1G14455	0.901439	0.999913	0.0593846	0.986774	-0.317687	0.9505
AT1G14460	0.00613246	0.999913	-0.447978	0.0434048	-0.399288	0.101119
AT1G14470	0.141314	0.999913	0.60135	0.421369	0.487938	0.611035
AT1G14480	-0.387657	0.999913	0.0876761	0.918846	0.00849229	0.997678
AT1G14490	-0.139364	0.999913	0.378954	0.685254	0.135623	0.926417
AT1G14500	-0.825777	0.999913	-0.44827	0.828025	-0.762317	0.750057
AT1G14510	0.0263758	0.999913	0.124681	0.504227	-0.0162054	0.961254
AT1G14520	-0.338202	0.999913	1.83806	1.20641e-11	1.58052	1.46364e-08
AT1G14530	-0.0613402	0.999913	-0.0877552	0.871618	-0.125377	0.852538
AT1G14540	0.141947	0.999913	-0.863964	0.0124791	-0.482475	0.26359
AT1G14550	1.32201	0.999913	-1.66145	0.373543	0.500794	0.843007
AT1G14560	0.104012	0.999913	-0.273736	0.298264	-0.0330121	0.947413
AT1G14570	-0.112297	0.999913	0.064649	0.766487	0.107428	0.658901
AT1G14580	-0.0489377	0.999913	0.214242	0.368443	0.336544	0.141627
AT1G14590	0.0371201	0.999913	-0.280166	0.473032	-0.315198	0.475375
AT1G14600	0.110442	0.999913	0.144055	0.792281	-0.129077	0.860728
AT1G14610	-0.177318	0.999913	0.335441	0.0217385	0.320042	0.0419087
AT1G14620	0.063289	0.999913	0.47785	0.0277118	0.278712	0.325548
AT1G14630	0.296298	0.999913	-0.444103	0.57787	-0.385148	0.705298
AT1G14640	-0.650949	0.999913	-0.00667793	0.99208	0.295393	0.686095
AT1G14642	-0.0657769	0.999913	0.27481	0.890012	0.401362	0.868448
AT1G14650	-0.136013	0.999913	0.132808	0.507927	0.120911	0.635798
AT1G14660	0.0219312	0.999913	-0.376614	0.399771	-0.0867294	0.911238
AT1G14670	0.107239	0.999913	-0.273534	0.0735357	-0.19374	0.305367
AT1G14680	-0.199185	0.999913	-0.141452	0.890315	-0.742795	0.397959
AT1G14685	0.0785414	0.999913	-0.0841605	0.70657	-0.194781	0.352363
AT1G14686	0.907482	0.999913	0.27411	0.928722	-0.755088	0.842699
AT1G14687	-0.0584954	0.999913	-0.11404	0.897602	-0.313033	0.746264
AT1G14690	-0.0648	0.999913	-0.285897	0.158319	-0.283891	0.20542
AT1G14700	0.173147	0.999913	-1.09884	6.72911e-08	-0.548177	0.0228287
AT1G14710	-0.046028	0.999913	-0.269944	0.10795	-0.222035	0.261654
AT1G14720	-0.133847	0.999913	0.447417	0.00557144	0.321233	0.0879768
AT1G14730	-0.275108	0.999913	-0.425027	0.200305	0.0525023	0.933679
AT1G14740	0.0698333	0.999913	-0.175422	0.372599	-0.229059	0.263853
AT1G14750	-0.259518	0.999913	-0.635561	0.440259	-0.174593	0.896565
AT1G14760	0.525033	0.999913	-0.298956	0.829887	-0.214724	0.910771
AT1G14770	0.0286057	0.999913	-0.127217	0.768807	-0.343309	0.387269
AT1G14780	0.250782	0.999913	-0.0453482	0.933658	0.261951	0.582296
AT1G14790	-0.300175	0.999913	-1.37705	0.00426729	-1.68648	0.000384223
AT1G14810	-0.0288884	0.999913	0.0533003	0.896478	-0.0737246	0.890269
AT1G14820	-0.200716	0.999913	0.509478	0.0030845	0.487347	0.00692195
AT1G14830	-0.0249107	0.999913	-0.17843	0.278865	0.0158781	0.960567
AT1G14840	0.0262681	0.999913	-0.281494	0.214065	-0.201794	0.484865
AT1G14850	-0.204166	0.999913	0.16378	0.400889	-0.0406511	0.905791
AT1G14860	0.127117	0.999913	-0.382053	0.0904289	-0.16284	0.63423
AT1G14870	-0.0184701	0.999913	-0.351042	0.073042	-0.311514	0.160515
AT1G14880	0.961391	0.999913	0.275118	0.963817	2.55217	0.6072
AT1G14890	0.230625	0.999913	0.293221	0.302338	-0.260988	0.450799
AT1G14900	0.21286	0.999913	-0.390734	0.0586841	-0.500721	0.0138486
AT1G14910	0.110837	0.999913	0.107505	0.607517	0.0980461	0.715166
AT1G14920	0.149581	0.999913	-0.741521	0.000954481	-0.802575	0.000370995
AT1G14930	0.915146	0.999913	6.3236	0.0081928	3.16536	0.339285
AT1G14940	0.937433	0.999913	7.07709	0.338467	-1.49693	0.915754
AT1G14950	2.20023	0.999913	6.94593	0.110366	0.2678	0.979348
AT1G14960	0.482906	0.999913	-0.146854	0.833739	0.409614	0.540852
AT1G14970	-0.218281	0.999913	-0.925159	0.00429664	-0.646325	0.0749585
AT1G14980	0.253146	0.999913	0.48832	0.0186206	0.174572	0.597869
AT1G14990	0.00474792	0.999913	-0.480623	0.227557	-0.361055	0.462888
AT1G15000	0.363214	0.999913	-0.407027	0.328676	-0.34106	0.503766
AT1G15002	0.976921	0.999913	0.717539	0.628314	0.727712	0.693378
AT1G15010	-0.89838	0.999913	0.432294	0.804327	0.290995	0.905783
AT1G15015	0.898883	0.999913	-0.734835	0.895796	-1.00104	0.891133
AT1G15020	0.0293149	0.999913	-0.374157	0.0723833	-0.515483	0.00981935
AT1G15030	-0.227844	0.999913	-0.533606	0.00177681	-0.258036	0.252525
AT1G15040	0.0282734	0.999913	0.00666304	0.994018	-0.692975	0.353834
AT1G15050	0.696408	0.999913	0.560096	0.756575	0.729452	0.727552
AT1G15060	-0.176438	0.999913	0.213533	0.349861	0.380666	0.0675279
AT1G15080	0.0336996	0.999913	-0.0375418	0.947718	0.101931	0.878022
AT1G15090	-1.64201	0.999913	0.974463	0.80424	0.42722	0.942744
AT1G15100	0.0879	0.999913	-0.251662	0.419262	-0.141613	0.754481
AT1G15110	-0.0579281	0.999913	-0.487924	0.0200906	-0.174393	0.588211
AT1G15120	0.256672	0.999913	-0.0374771	0.898229	-0.143593	0.617426
AT1G15125	0.380543	0.999913	-0.550168	0.43176	-0.115835	0.922814
AT1G15130	-0.00300417	0.999913	-0.05102	0.825771	0.05045	0.8679
AT1G15140	-0.0652604	0.999913	0.0528824	0.857928	0.0696751	0.851424
AT1G15150	-0.727792	0.999913	-0.792165	0.803981	-0.412806	0.925845
AT1G15160	-0.265786	0.999913	-0.101029	0.822737	-0.046709	0.942854
AT1G15165	-0.0360096	0.999913	-0.135821	0.755741	0.243253	0.59144
AT1G15170	0.0413548	0.999913	-0.116345	0.680539	-0.283355	0.266794
AT1G15175	0.542302	0.999913	-1.90646	0.000214029	-1.60725	0.00131712
AT1G15180	-0.133154	0.999913	-0.229984	0.381862	-0.133964	0.7201
AT1G15190	-0.577085	0.999913	-0.482943	0.69124	-0.682186	0.622035
AT1G15200	-0.120789	0.999913	0.15234	0.610117	0.202485	0.548628
AT1G15210	-0.0409344	0.999913	-0.0550904	0.831408	0.073559	0.819508
AT1G15215	-0.20322	0.999913	-0.91091	0.0164874	-0.769357	0.0596208
AT1G15220	0.249104	0.999913	-0.0461195	0.924607	-0.162499	0.752813
AT1G15230	0.249485	0.999913	0.439975	0.0459721	0.0362884	0.941181
AT1G15240	-0.359309	0.999913	-0.24309	0.337615	0.0524601	0.908826
AT1G15250	-0.11832	0.999913	0.374411	0.125119	0.126221	0.75774
AT1G15260	0.233374	0.999913	0.191265	0.345521	0.0546945	0.874128
AT1G15270	0.240201	0.999913	0.141179	0.470525	-0.0209228	0.952325
AT1G15280	-0.163272	0.999913	0.201471	0.357723	0.294061	0.177657
AT1G15290	-0.288786	0.999913	-0.0954748	0.721825	-0.0662557	0.86107
AT1G15310	-0.102377	0.999913	0.0792816	0.864327	0.20293	0.676077
AT1G15320	-2.53278	0.999913	-0.916554	0.743855	-1.2032	0.719156
AT1G15330	2.77929	0.013805	1.06189	0.320047	1.10008	0.354311
AT1G15340	-0.0755463	0.999913	0.151471	0.528643	0.0585103	0.879176
AT1G15350	0.278025	0.999913	0.153615	0.470112	0.254875	0.215904
AT1G15370	0.0456174	0.999913	-0.0646635	0.811834	-0.157376	0.562446
AT1G15380	0.0194715	0.999913	-0.0734992	0.864945	-0.628744	0.0288777
AT1G15385	-0.00069162	0.999913	0.95038	0.092971	0.339836	0.718025
AT1G15390	0.201025	0.999913	0.347084	0.14784	0.0668393	0.88451
AT1G15400	0.0944688	0.999913	-0.104709	0.701851	-0.171949	0.559724
AT1G15405	0.627457	0.999913	0.473073	0.541859	0.577547	0.507211
AT1G15410	0.143464	0.999913	-0.413743	0.020669	-0.0338119	0.931343
AT1G15415	-1.394	0.999913	0.25798	0.947168	-0.0707048	0.994443
AT1G15420	0.0653685	0.999913	0.585818	0.000136776	0.295028	0.134005
AT1G15430	-0.196391	0.999913	-0.291538	0.304643	-0.227976	0.517903
AT1G15440	-0.0449274	0.999913	0.542551	0.000742531	0.256419	0.235987
AT1G15460	-0.389837	0.999913	0.392067	0.50255	0.923513	0.0567181
AT1G15470	-0.0780439	0.999913	0.101148	0.738927	-0.00433732	0.997473
AT1G15480	-0.0184881	0.999913	0.341486	0.188254	-0.0288723	0.95644
AT1G15490	-0.0138291	0.999913	-0.549543	0.0199526	-0.326001	0.269471
AT1G15500	0.0575787	0.999913	0.942993	5.38892e-14	0.637368	1.88736e-06
AT1G15510	-0.114493	0.999913	1.08561	0.000588021	0.360172	0.468277
AT1G15520	0.0979865	0.999913	-0.201032	0.742707	-0.072893	0.93621
AT1G15530	0.0539568	0.999913	-0.0854948	0.817348	-0.178693	0.648718
AT1G15550	0.500391	0.999913	-0.0559431	0.917403	-0.326746	0.490221
AT1G15570	0.11154	0.999913	-0.693385	0.0152324	-0.679661	0.0232028
AT1G15580	0.966093	0.999913	-0.238439	0.865232	-0.0157948	0.997473
AT1G15630	-0.0627291	0.999913	0.205939	0.92046	-0.823368	0.713668
AT1G15640	0.33245	0.999913	-1.17541	0.270079	-0.0689754	0.970206
AT1G15660	0.0191961	0.999913	-0.239684	0.344657	-0.293829	0.270807
AT1G15670	0.0324635	0.999913	-0.309516	0.234216	-0.48492	0.0485304
AT1G15690	-0.0546921	0.999913	0.280481	0.0240707	0.249359	0.0696264
AT1G15700	-0.0568892	0.999913	0.128079	0.788006	-0.0243637	0.973502
AT1G15710	-0.119037	0.999913	0.313158	0.151324	0.22601	0.41218
AT1G15720	0.274173	0.999913	-0.127695	0.841684	-0.13948	0.86444
AT1G15730	-0.0638414	0.999913	0.281032	0.213112	0.316364	0.189493
AT1G15740	0.22715	0.999913	-0.261809	0.250457	-0.103023	0.777769
AT1G15750	-0.20154	0.999913	-0.0837387	0.738039	0.142058	0.600492
AT1G15760	0.0529894	0.999913	0.141086	0.866612	-0.19177	0.856971
AT1G15770	-1.09176	0.999913	1.21913	0.754816	0.523134	0.930944
AT1G15772	-1.67106	0.999913	-0.318355	0.919535	-0.588312	0.88018
AT1G15780	-0.220304	0.999913	-0.105374	0.666899	0.0588167	0.869188
AT1G15790	-0.502273	0.999913	0.741193	0.374543	0.445372	0.708512
AT1G15800	0.158974	0.999913	1.38399	2.43113e-07	1.13797	5.54927e-05
AT1G15810	0.169855	0.999913	0.273894	0.13387	0.0565676	0.868565
AT1G15820	0.225898	0.999913	-0.648921	1.41988e-05	-0.589792	0.000157077
AT1G15825	0.296534	0.999913	-0.612588	0.202704	-0.653767	0.203776
AT1G15830	0.0207267	0.999913	-0.997986	3.39777e-05	-0.845454	0.000696331
AT1G15840	2.06413	0.999913	0.796746	0.680835	-1.02334	0.707597
AT1G15860	0.054531	0.999913	0.196347	0.321801	0.0588848	0.861314
AT1G15870	0.282074	0.999913	0.410594	0.488754	-0.164496	0.864764
AT1G15880	0.250645	0.999913	0.0272332	0.934087	-0.00437999	0.99697
AT1G15885	0.0657038	0.999913	0.352543	0.506293	0.160202	0.844917
AT1G15890	-0.222838	0.999913	0.298317	0.451389	0.430404	0.277439
AT1G15900	0.595047	0.999913	-0.0141141	0.992361	-0.54772	0.753848
AT1G15910	-0.0988374	0.999913	-0.559973	0.00461676	-0.536535	0.00903673
AT1G15920	0.076807	0.999913	0.189034	0.495195	-0.117612	0.768174
AT1G15930	0.12634	0.999913	0.352698	0.118518	0.120952	0.748527
AT1G15940	-0.0626219	0.999913	0.0153183	0.958928	0.054732	0.877807
AT1G15950	-0.107087	0.999913	0.598384	9.35442e-05	0.632954	4.2807e-05
AT1G15960	-0.239043	0.999913	-0.626237	0.113336	0.0903276	0.908021
AT1G15970	-0.115076	0.999913	-0.12735	0.66628	-0.243141	0.406704
AT1G15980	-0.119867	0.999913	0.213105	0.288583	0.335611	0.0783839
AT1G15990	-0.135273	0.999913	-0.479088	0.767036	0.273728	0.901182
AT1G16000	0.198912	0.999913	0.047324	0.912766	-0.328086	0.344397
AT1G16010	-0.00414708	0.999913	0.103142	0.705149	0.193862	0.48551
AT1G16020	-0.113309	0.999913	-0.240671	0.232014	-0.100397	0.747911
AT1G16022	1.01538	0.999913	-0.171302	0.950962	0.173568	0.960466
AT1G16030	0.453217	0.999913	0.0277782	0.966858	-0.131339	0.86915
AT1G16040	0.020721	0.999913	-0.50679	0.0752794	-0.411589	0.206828
AT1G16060	-0.070618	0.999913	-0.255588	0.459723	0.356204	0.301564
AT1G16070	-0.278275	0.999913	-0.320495	0.670447	-0.415207	0.63554
AT1G16080	-0.136975	0.999913	0.549827	3.48845e-05	0.609533	4.47841e-06
AT1G16090	-0.042598	0.999913	-0.448439	0.281609	0.28075	0.6072
AT1G16110	-0.346119	0.999913	0.538318	0.138584	0.0631617	0.932424
AT1G16120	-0.573828	0.999913	0.00712338	0.994553	0.833958	0.305095
AT1G16130	-0.781231	0.999913	0.44345	0.478713	-0.034642	0.97722
AT1G16150	-0.0710542	0.999913	-0.480038	0.286333	0.323126	0.564457
AT1G16160	-0.0866274	0.999913	-0.416856	0.607146	0.387819	0.690415
AT1G16170	-0.0186801	0.999913	-0.0984531	0.764815	0.00958636	0.990271
AT1G16180	0.0570006	0.999913	0.126368	0.493359	0.0548687	0.849416
AT1G16190	0.00580045	0.999913	0.0219068	0.946358	-0.0554731	0.886305
AT1G16210	0.0151722	0.999913	0.190292	0.375578	0.130582	0.655662
AT1G16220	-0.0451922	0.999913	-0.626249	0.126129	-0.251119	0.68813
AT1G16225	-3.86574	0.999913	-0.101548	0.981448	-0.416805	0.944864
AT1G16230	-0.251086	0.999913	-3.93045	0.204125	0.00965224	0.999447
AT1G16240	0.0392759	0.999913	-0.148196	0.446892	-0.134023	0.579314
AT1G16250	-0.164811	0.999913	-0.0135623	0.971923	-0.0886411	0.843007
AT1G16260	-0.166189	0.999913	0.366874	0.187948	0.378437	0.218193
AT1G16270	-0.0721597	0.999913	-0.163531	0.417061	-0.0219735	0.952217
AT1G16280	-0.00952817	0.999913	0.4193	0.119036	0.0607217	0.912006
AT1G16300	-0.0137715	0.999913	-0.51417	0.018198	-0.455087	0.0537792
AT1G16310	-0.0092918	0.999913	0.465307	0.193189	0.582889	0.104592
AT1G16320	-0.0388762	0.999913	0.603542	0.00825525	0.418152	0.125834
AT1G16330	0.124195	0.999913	-0.107389	0.851944	0.0253455	0.976492
AT1G16340	0.0640796	0.999913	-1.01391	2.1794e-05	-0.961442	6.40498e-05
AT1G16350	-0.0655841	0.999913	0.480598	0.00226972	0.0651431	0.844302
AT1G16360	0.438612	0.999913	-0.324827	0.834126	0.11207	0.959244
AT1G16370	0.0216694	0.999913	0.147559	0.727179	0.115757	0.839648
AT1G16390	0.133654	0.999913	0.966008	0.0788859	0.853935	0.174895
AT1G16400	-0.0265934	0.999913	-3.05614	3.01931e-15	-3.06091	1.086e-15
AT1G16410	-3.74851	0.999913	-10.1463	0.00358414	-7.97133	0.0254837
AT1G16420	-0.280649	0.999913	0.518597	0.474584	0.627588	0.430206
AT1G16430	0.197997	0.999913	-0.300739	0.5081	-0.436767	0.352315
AT1G16440	0.0711568	0.999913	-0.112363	0.858654	0.116508	0.886641
AT1G16445	-0.186589	0.999913	0.165565	0.791076	-0.147293	0.861178
AT1G16460	-0.0821796	0.999913	0.288129	0.117798	0.113743	0.699511
AT1G16470	0.0834314	0.999913	0.424764	0.00625888	0.357055	0.0377831
AT1G16480	0.137312	0.999913	0.219956	0.711356	0.0603502	0.949254
AT1G16490	0.0580511	0.999913	-0.717278	0.397511	-0.11352	0.938992
AT1G16500	0.164491	0.999913	-0.44653	0.442292	-0.0977938	0.922248
AT1G16510	-0.0845234	0.999913	0.769858	0.0984555	0.438013	0.49632
AT1G16515	-0.198403	0.999913	0.380264	0.660997	0.0357835	0.983367
AT1G16520	0.0382893	0.999913	-0.163137	0.596718	-0.183327	0.617842
AT1G16530	0.202071	0.999913	0.590081	0.518896	0.484296	0.68783
AT1G16540	-0.347494	0.999913	-0.373012	0.181975	-0.0609065	0.909361
AT1G16560	0.0669606	0.999913	-0.246409	0.221806	-0.242431	0.284077
AT1G16570	-0.0514095	0.999913	-0.363769	0.16001	-0.118766	0.781028
AT1G16590	0.56957	0.999913	-1.08192	0.0384212	-0.853351	0.134563
AT1G16610	-0.192079	0.999913	0.124008	0.538435	0.147728	0.523281
AT1G16630	-0.00666675	0.999913	-0.267105	0.528667	-0.157174	0.799378
AT1G16635	-0.0753968	0.999913	0.443183	0.739934	0.402167	0.819544
AT1G16640	-0.526511	0.999913	-1.9771	0.0470875	-1.36132	0.215529
AT1G16650	-0.129974	0.999913	0.139077	0.726886	0.142974	0.77704
AT1G16670	0.0233088	0.999913	0.0230984	0.961901	-0.201859	0.666384
AT1G16680	-0.181268	0.999913	0.00180334	0.995441	0.0751485	0.841155
AT1G16690	0.169799	0.999913	0.0628939	0.885154	0.240235	0.549432
AT1G16700	0.103751	0.999913	0.569851	1.14819e-05	0.32451	0.0371875
AT1G16705	-1.65497	0.999913	-0.779899	0.817851	0.217752	0.962035
AT1G16710	-0.12296	0.999913	-0.288245	0.193574	-0.150758	0.63987
AT1G16720	-0.140302	0.999913	0.360078	0.0767306	0.502807	0.0104353
AT1G16730	-0.152118	0.999913	0.768439	9.04912e-05	0.886728	4.3095e-06
AT1G16740	0.031205	0.999913	0.0689315	0.824132	-0.0474512	0.912897
AT1G16750	-0.0270751	0.999913	-0.656414	0.00439456	-0.272512	0.392718
AT1G16760	0.0600458	0.999913	-0.754563	0.789776	0.76939	0.815149
AT1G16770	0.128693	0.999913	0.866044	0.603372	0.494867	0.841523
AT1G16780	-0.102498	0.999913	-0.956549	2.25284e-05	-0.537776	0.0380478
AT1G16790	-0.0191219	0.999913	0.623464	0.0416504	0.0275962	0.967626
AT1G16800	-0.253316	0.999913	-0.387136	0.143613	-0.220395	0.544902
AT1G16810	0.101403	0.999913	-0.0271077	0.924445	-0.138274	0.604106
AT1G16820	-0.370943	0.999913	-0.512127	0.48039	-0.723072	0.33815
AT1G16825	-0.184312	0.999913	-0.0440574	0.948966	-0.0520134	0.952543
AT1G16830	0.0518447	0.999913	-0.0222417	0.975738	-0.124233	0.890821
AT1G16840	0.113439	0.999913	0.241067	0.263765	0.201792	0.442121
AT1G16850	0.742245	0.999913	1.55526	0.000492712	1.16681	0.0203509
AT1G16870	-0.0831454	0.999913	0.134917	0.546987	-0.0856895	0.791045
AT1G16880	0.00110639	0.999913	0.524639	0.00092921	0.672251	1.33798e-05
AT1G16890	0.0719215	0.999913	-0.0725535	0.727907	-0.0725584	0.787733
AT1G16900	0.0799511	0.999913	-0.0318914	0.929162	-0.18402	0.571017
AT1G16905	0.82061	0.916615	0.808985	0.0668982	0.758629	0.11761
AT1G16910	0.365844	0.999913	-1.25486	0.795579	-0.575482	0.930536
AT1G16916	-0.0870529	0.999913	-0.429469	0.288031	-0.564096	0.167431
AT1G16920	0.163898	0.999913	-0.539783	0.0144011	-0.572504	0.0113466
AT1G16930	0.0443618	0.999913	-0.792119	0.00765922	-0.770475	0.0113428
AT1G16960	0.0357894	0.999913	0.189055	0.680672	0.501362	0.201245
AT1G16970	-0.284706	0.999913	-0.0568618	0.857204	0.00637436	0.994355
AT1G17010	4.21979	0.999913	4.91568	0.308841	-0.0229341	0.999447
AT1G17020	-0.197598	0.999913	0.0261769	0.971271	-0.656157	0.222405
AT1G17030	0.224213	0.999913	0.483077	0.504269	0.340502	0.730061
AT1G17040	-0.259448	0.999913	-0.0777171	0.849572	0.0851549	0.86915
AT1G17050	-0.163106	0.999913	0.641275	7.94868e-05	0.59069	0.000509659
AT1G17060	-0.0435025	0.999913	-0.267148	0.269442	-0.026858	0.953558
AT1G17070	-0.0605757	0.999913	0.00597295	0.986489	-0.167637	0.645196
AT1G17080	0.100012	0.999913	-0.000384522	0.998739	0.0863079	0.798615
AT1G17090	-0.0959335	0.999913	-0.14119	0.77961	0.347772	0.450935
AT1G17100	-0.258051	0.999913	1.93653	3.39932e-40	1.64924	6.30924e-29
AT1G17110	-0.053575	0.999913	-0.0169972	0.949081	0.0690648	0.813379
AT1G17120	0.0576899	0.999913	0.0123506	0.969591	-0.158121	0.603651
AT1G17130	-0.000384781	0.999913	0.0295898	0.914388	-0.0375036	0.917366
AT1G17140	0.0313152	0.999913	-0.653692	0.000379548	-0.50455	0.0121932
AT1G17145	-0.141426	0.999913	-0.0291119	0.946573	0.0885229	0.856998
AT1G17147	0.0904608	0.999913	0.148389	0.742707	-0.110644	0.859401
AT1G17160	0.181135	0.999913	-0.304344	0.180762	-0.216645	0.448879
AT1G17170	0.092987	0.999913	-0.246218	0.398837	-0.505895	0.0503567
AT1G17180	0.228927	0.999913	0.164478	0.540603	-0.138931	0.69714
AT1G17190	0.143598	0.999913	0.826978	0.000123664	0.756074	0.000794671
AT1G17200	0.0476658	0.999913	0.200256	0.229139	0.00748216	0.986571
AT1G17210	-0.0520806	0.999913	0.118889	0.559649	0.0818038	0.775763
AT1G17220	-0.0607002	0.999913	0.270445	0.116323	0.415488	0.0104716
AT1G17230	0.0362988	0.999913	0.00804889	0.984627	0.218924	0.587462
AT1G17235	0.685532	0.999913	-0.215777	0.928722	-0.315483	0.918062
AT1G17240	-0.896277	0.999913	-0.494005	0.635692	-0.744276	0.509341
AT1G17255	0.0506504	0.999913	-0.799982	0.372474	-0.815896	0.419967
AT1G17260	-0.400399	0.999913	-0.689665	0.302458	-0.558495	0.488557
AT1G17270	0.0349059	0.999913	-0.353484	0.29451	-0.31259	0.430634
AT1G17280	-0.0713954	0.999913	0.211674	0.294295	0.262496	0.212132
AT1G17285	0.055525	0.999913	0.584486	0.0906927	0.281326	0.580363
AT1G17290	-0.0981982	0.999913	0.38344	0.00619388	0.128641	0.567537
AT1G17300	0.310723	0.999913	-0.20222	0.653053	-0.0106822	0.993993
AT1G17310	-0.147553	0.999913	-0.0546959	0.972628	0.239102	0.904563
AT1G17330	-0.125038	0.999913	-0.453778	0.112449	-0.444538	0.15408
AT1G17340	0.0550426	0.999913	-0.0197701	0.958755	0.0496741	0.917503
AT1G17345	0.418783	0.999913	-0.0340573	0.9729	-0.7724	0.348347
AT1G17350	0.0607145	0.999913	0.127776	0.7029	0.0934373	0.839809
AT1G17360	-0.098791	0.999913	-0.109473	0.629908	0.107778	0.707236
AT1G17370	-0.199668	0.999913	0.0485007	0.832439	0.0960983	0.704242
AT1G17380	-1.25269	0.999913	0.245335	0.831791	0.388826	0.771922
AT1G17400	0.048028	0.999913	-0.0679156	0.966194	0.217437	0.912897
AT1G17410	-0.0394938	0.999913	-0.427613	0.405618	-0.096318	0.913563
AT1G17420	-0.338771	0.999913	0.428063	0.191222	0.538106	0.102037
AT1G17430	0.0843782	0.999913	-0.84656	0.0210601	-0.518269	0.244494
AT1G17440	-0.139178	0.999913	0.177462	0.371864	0.28153	0.139886
AT1G17450	-0.243082	0.999913	-0.173387	0.533047	-0.0132018	0.981117
AT1G17455	0.194526	0.999913	-0.0245379	0.962648	-0.0248208	0.970974
AT1G17460	0.153483	0.999913	0.785037	0.0584303	0.603611	0.221064
AT1G17470	-0.0188292	0.999913	0.367415	0.00932709	0.162279	0.4247
AT1G17480	0.0479617	0.999913	-0.305435	0.5812	-0.460162	0.431104
AT1G17490	0.117361	0.999913	0.313443	0.264631	0.190059	0.624937
AT1G17500	0.0421791	0.999913	-0.281753	0.102593	-0.198202	0.354475
AT1G17510	-0.00391833	0.999913	-0.252825	0.540025	-0.270078	0.579961
AT1G17520	-0.163553	0.999913	-0.0340845	0.930817	-0.0984908	0.823871
AT1G17530	0.132641	0.999913	0.448439	0.0659387	0.111357	0.804035
AT1G17540	-0.66108	0.999913	-0.221626	0.949986	-0.00229358	0.999657
AT1G17550	0.0513287	0.999913	-0.18918	0.42143	-0.0330582	0.938026
AT1G17560	0.245645	0.999913	-0.475203	0.148383	-0.564745	0.0915967
AT1G17580	-0.249393	0.999913	-0.422684	0.0549011	-0.417025	0.0777864
AT1G17590	-0.209181	0.999913	-0.778048	0.0689736	-0.602101	0.219374
AT1G17600	-0.364595	0.999913	0.243226	0.677342	0.258558	0.719441
AT1G17610	-0.547703	0.999913	1.09382	0.0316475	0.45308	0.566634
AT1G17620	0.13585	0.999913	-0.00398101	0.989266	-0.071379	0.849207
AT1G17630	0.264589	0.999913	0.560756	0.30086	0.249737	0.76717
AT1G17640	0.284143	0.999913	-0.0759924	0.904398	-0.162444	0.828233
AT1G17650	0.268785	0.999913	-0.00963265	0.981773	-0.0738116	0.891775
AT1G17665	-0.334832	0.999913	1.21699	0.0607295	0.775456	0.35694
AT1G17680	-0.230645	0.999913	-0.0514082	0.882525	0.0282684	0.953192
AT1G17690	-0.230506	0.999913	0.496089	0.00964407	0.500664	0.0118313
AT1G17700	0.40404	0.999913	-0.752023	0.178475	-0.644142	0.307889
AT1G17710	0.373349	0.999913	0.464065	0.671025	-0.127348	0.944711
AT1G17720	0.0266478	0.999913	0.0126476	0.958816	0.103004	0.662805
AT1G17730	0.181523	0.999913	-0.452722	0.00674342	-0.302581	0.125931
AT1G17745	0.0252118	0.999913	-0.129664	0.587598	-0.178543	0.497239
AT1G17750	0.0326473	0.999913	0.0982372	0.861586	0.22241	0.711566
AT1G17760	-0.187084	0.999913	-0.0225603	0.945428	0.11982	0.709381
AT1G17780	0.00743163	0.999913	-0.293672	0.303961	-0.150644	0.714893
AT1G17790	-0.155229	0.999913	-0.167258	0.625812	-0.245083	0.507042
AT1G17810	4.34606	0.999913	3.60653	0.368108	-2.33923	0.722873
AT1G17820	-0.00688688	0.999913	-0.0536157	0.881366	0.103354	0.8064
AT1G17830	-0.138021	0.999913	-0.216	0.739934	-0.349878	0.624937
AT1G17840	-0.135446	0.999913	0.240821	0.101447	0.190755	0.278634
AT1G17850	-0.075483	0.999913	0.496495	0.040036	0.396017	0.159289
AT1G17860	0.188061	0.999913	0.154501	0.507293	-0.0339735	0.933057
AT1G17870	0.0876887	0.999913	0.639604	0.133392	1.06949	0.00568393
AT1G17880	0.124948	0.999913	0.428006	0.0146389	0.0917715	0.781913
AT1G17890	0.0978137	0.999913	-0.103912	0.681549	-0.18679	0.474566
AT1G17920	0.0614785	0.999913	-0.344556	0.31383	-0.186892	0.70033
AT1G17930	0.0412353	0.999913	-0.154558	0.650423	-0.170191	0.682079
AT1G17940	0.146765	0.999913	0.203931	0.540552	0.299035	0.38616
AT1G17950	-0.231468	0.999913	-0.501973	0.465253	0.470306	0.544902
AT1G17960	-0.0872039	0.999913	0.0947342	0.908923	0.714519	0.241151
AT1G17970	0.0362275	0.999913	0.174351	0.522385	-0.0707198	0.86943
AT1G17980	-0.105804	0.999913	-0.117792	0.641621	0.0233407	0.955152
AT1G18030	-0.119713	0.999913	-0.20523	0.489982	-0.0981425	0.827342
AT1G18040	0.0442048	0.999913	-0.0137836	0.972271	-0.0959738	0.833613
AT1G18060	0.136749	0.999913	0.585559	1.72855e-05	0.43482	0.00375118
AT1G18070	-0.0728608	0.999913	0.380718	0.00466409	0.424472	0.00173924
AT1G18075	-0.164805	0.999913	-0.796957	0.505639	-0.371234	0.831316
AT1G18080	0.103316	0.999913	0.21134	0.50274	-0.0152498	0.98125
AT1G18090	-0.120555	0.999913	0.266457	0.4491	0.157238	0.755582
AT1G18100	1.39496	0.999913	1.8793	0.0575087	1.8132	0.0896328
AT1G18140	0.10725	0.999913	-1.90145	9.81454e-07	-0.930958	0.0280911
AT1G18150	-0.0603522	0.999913	0.247682	0.100944	0.386811	0.00584989
AT1G18160	-0.166601	0.999913	-0.162764	0.542315	0.0792164	0.845135
AT1G18170	0.0438263	0.999913	0.337059	0.0989437	0.262595	0.284459
AT1G18180	0.0240105	0.999913	-0.659952	0.0811439	-0.703206	0.0714276
AT1G18190	0.0102971	0.999913	-0.309959	0.205825	-0.0257351	0.958094
AT1G18200	-0.481981	0.999913	0.0997624	0.855599	-0.118977	0.865451
AT1G18210	0.147283	0.999913	-0.203421	0.452193	-0.322785	0.228404
AT1G18250	0.359502	0.999913	-0.319867	0.404946	-0.514992	0.170047
AT1G18260	-0.112877	0.999913	0.068125	0.773531	0.093904	0.737833
AT1G18265	-0.492465	0.999913	-0.434017	0.317129	-0.263052	0.660389
AT1G18270	-0.0421939	0.999913	0.510233	0.0731357	0.400185	0.239804
AT1G18280	0.17738	0.999913	1.5046	0.0943965	0.613012	0.676032
AT1G18290	0.382569	0.999913	0.421069	0.562888	0.248446	0.815784
AT1G18300	-0.668537	0.333272	-0.481549	0.110185	-0.459309	0.164877
AT1G18320	0.0487278	0.999913	0.499106	0.673532	0.599537	0.669223
AT1G18330	-0.380903	0.999913	1.05579	3.67806e-07	0.736738	0.00126464
AT1G18335	-0.0949142	0.999913	0.143572	0.691584	0.336131	0.305046
AT1G18340	-0.185768	0.999913	-0.121535	0.707268	-0.0677091	0.886046
AT1G18350	1.92936	0.999913	0.273292	0.96569	-1.45674	0.845633
AT1G18360	-0.00590966	0.999913	0.171684	0.515244	0.0111179	0.984651
AT1G18370	0.154544	0.999913	-0.286746	0.466632	-0.199821	0.711631
AT1G18390	-0.277486	0.999913	0.404624	0.170701	0.375432	0.264704
AT1G18400	-0.113294	0.999913	0.0499911	0.948711	-0.767672	0.1506
AT1G18410	0.0728194	0.999913	-0.563551	0.566778	0.159411	0.916885
AT1G18415	-0.0494309	0.999913	-0.118677	0.946479	-0.594185	0.742535
AT1G18430	1.89827	0.999913	0.378496	0.936226	1.28956	0.787486
AT1G18440	0.083431	0.999913	-0.019733	0.961314	-0.0402196	0.939438
AT1G18450	-0.144185	0.999913	-0.0578642	0.827745	0.00406791	0.996768
AT1G18460	-0.0736387	0.999913	0.188394	0.508399	0.150497	0.694521
AT1G18470	0.00262942	0.999913	-0.0111357	0.975792	0.211056	0.509493
AT1G18480	0.0458978	0.999913	0.17179	0.466857	-0.113209	0.731454
AT1G18485	-0.0894071	0.999913	0.514522	0.0134136	0.407723	0.0833324
AT1G18490	-0.0418464	0.999913	-0.32965	0.247607	-0.297655	0.364751
AT1G18500	-0.103862	0.999913	0.116661	0.562543	0.0333408	0.921581
AT1G18530	-0.427442	0.999913	-1.03255	0.789025	-0.399395	0.941707
AT1G18540	0.174631	0.999913	0.197703	0.471413	-0.0166779	0.973921
AT1G18550	-0.0456238	0.999913	-0.681777	0.0261668	-0.553943	0.104242
AT1G18560	0.187042	0.999913	-0.0724454	0.869408	0.0496867	0.933763
AT1G18570	0.047632	0.999913	-1.04586	5.67251e-06	-1.11559	1.07017e-06
AT1G18580	0.124864	0.999913	-0.228586	0.29668	-0.301902	0.174059
AT1G18590	-0.171292	0.999913	-2.00303	3.16195e-11	-2.15228	6.79966e-13
AT1G18600	0.000766554	0.999913	-0.164462	0.514303	-0.14666	0.645997
AT1G18610	-0.127166	0.999913	0.234353	0.408112	0.335712	0.238536
AT1G18620	0.161359	0.999913	-0.444681	0.0153039	-0.198492	0.451837
AT1G18630	0.213174	0.999913	0.456997	0.066049	0.254122	0.455255
AT1G18640	0.0224714	0.999913	-0.0353963	0.911017	-0.0690391	0.856361
AT1G18650	0.00870901	0.999913	0.0403918	0.911352	0.0884626	0.836722
AT1G18660	-0.245965	0.999913	1.31127	3.43614e-12	1.45186	9.17729e-15
AT1G18670	0.115363	0.999913	-0.576024	0.00555468	-0.220772	0.466892
AT1G18680	0.0267414	0.999913	0.123777	0.802902	0.0200805	0.980895
AT1G18690	-0.0328828	0.999913	-0.0287948	0.94663	-0.242178	0.504077
AT1G18700	-0.295588	0.999913	-0.0145644	0.965728	0.0114639	0.983036
AT1G18710	0.523772	0.999913	-0.869299	0.392794	-0.195046	0.909361
AT1G18720	0.13523	0.999913	0.218712	0.361503	0.0998317	0.788291
AT1G18730	0.0085617	0.999913	0.417552	0.0129924	0.519506	0.00162131
AT1G18740	-0.33606	0.999913	-0.0333728	0.909786	-0.000586622	0.999475
AT1G18745	-0.467959	0.999913	-0.0955872	0.874203	-0.0417583	0.961134
AT1G18750	-0.350054	0.999913	0.279957	0.530762	0.437867	0.325969
AT1G18773	-0.0054564	0.999913	0.547564	0.24493	0.551201	0.292873
AT1G18800	0.0885036	0.999913	0.380231	0.0234459	0.225262	0.298406
AT1G18810	-0.425641	0.999913	0.516658	0.109752	0.122037	0.837977
AT1G18830	-0.30662	0.999913	2.20633	4.46924e-05	3.62848	2.60062e-13
AT1G18835	-0.142395	0.999913	-0.216367	0.87471	-0.15637	0.933181
AT1G18840	0.0985248	0.999913	-0.662824	0.000918845	-0.524532	0.0165698
AT1G18850	-0.0258184	0.999913	0.500606	0.0215753	0.0458723	0.924969
AT1G18860	-0.0918318	0.999913	-0.133943	0.780669	0.0792893	0.907306
AT1G18870	0.161293	0.999913	-0.922389	0.0395327	-0.0812642	0.931448
AT1G18871	-0.466174	0.999913	-1.71603	0.693683	-0.437058	0.944522
AT1G18880	-0.0959297	0.999913	-0.0540245	0.882525	0.0767618	0.866803
AT1G18890	-0.0583118	0.999913	0.160437	0.468087	0.311289	0.12203
AT1G18900	-0.227314	0.999913	0.835102	4.75174e-08	0.653655	5.57284e-05
AT1G18910	-0.241899	0.999913	-0.226523	0.402827	0.340035	0.201324
AT1G18940	-0.441879	0.999913	-0.271059	0.640572	-0.0372491	0.967626
AT1G18950	-0.188179	0.999913	0.0600427	0.835628	0.0806415	0.822696
AT1G18960	0.538517	0.999913	-1.63914	0.456021	-0.0417791	0.995524
AT1G18970	0.371509	0.999913	0.208398	0.694798	-0.144463	0.847754
AT1G18980	0.26151	0.999913	0.209388	0.587487	-0.428629	0.242953
AT1G18990	-0.180405	0.999913	-2.01878	0.275032	-1.60838	0.425338
AT1G19000	0.00128004	0.999913	-0.0366188	0.879987	0.0636031	0.829396
AT1G19010	-0.0742484	0.999913	0.197901	0.588121	0.146727	0.769443
AT1G19020	-0.0495742	0.999913	0.372324	0.450312	-0.2164	0.766534
AT1G19025	0.0460359	0.999913	-0.147213	0.80731	-0.22677	0.745504
AT1G19050	0.420244	0.999913	-0.0704203	0.880356	0.413262	0.254119
AT1G19080	-0.224006	0.999913	-0.627098	0.157345	-0.309388	0.621956
AT1G19100	-0.246288	0.999913	-0.143337	0.659182	-0.134277	0.747791
AT1G19110	0.0291207	0.999913	-0.288339	0.0882168	-0.0940444	0.737833
AT1G19115	0.637643	0.999913	1.78507	0.0440914	1.94914	0.0306336
AT1G19120	0.0396785	0.999913	-0.321006	0.113182	-0.320398	0.14518
AT1G19130	0.178856	0.999913	-0.802161	0.000339726	-0.926543	2.60509e-05
AT1G19140	-0.0756828	0.999913	0.926751	2.03138e-14	0.868273	1.40855e-12
AT1G19150	0.104525	0.999913	-0.0773588	0.707538	0.0655877	0.814924
AT1G19160	0.20103	0.999913	-0.167544	0.969653	-0.0888525	0.993891
AT1G19170	-0.103236	0.999913	-0.358035	0.181778	-0.296601	0.346206
AT1G19180	-0.179421	0.999913	-0.193613	0.539218	0.0205709	0.97
AT1G19190	-0.0361938	0.999913	-0.390643	0.560851	0.353038	0.661692
AT1G19200	0.20008	0.999913	-0.779416	0.196119	-0.614755	0.384703
AT1G19210	-1.70333	0.999913	0.165549	0.970326	0.96693	0.847579
AT1G19220	-0.041018	0.999913	-0.526068	0.00680654	-0.330997	0.161952
AT1G19230	-0.133917	0.999913	-0.382828	0.249199	0.192613	0.689811
AT1G19240	0.2284	0.999913	0.580187	0.046699	0.249714	0.571704
AT1G19270	0.0497392	0.999913	0.254893	0.430298	0.283317	0.43871
AT1G19290	-0.0102684	0.999913	-0.0261995	0.957646	0.205073	0.656625
AT1G19300	-0.100069	0.999913	-0.341748	0.414137	-0.256242	0.63862
AT1G19310	0.0793112	0.999913	0.1924	0.53471	-0.0672002	0.895463
AT1G19320	1.17856	0.999913	1.27228	0.555746	0.78431	0.806581
AT1G19330	0.1347	0.999913	-0.338288	0.3001	-0.24972	0.549918
AT1G19340	-0.110537	0.999913	-0.0700553	0.917689	0.128777	0.875423
AT1G19350	0.224598	0.999913	-0.155567	0.493431	-0.0778653	0.822696
AT1G19360	-0.00422672	0.999913	-0.151469	0.505814	-0.337883	0.0917266
AT1G19370	0.0396574	0.999913	0.198293	0.496114	-0.0345028	0.947413
AT1G19371	-0.0801137	0.999913	1.88471	0.558099	-1.00882	0.867989
AT1G19373	-2.38929	0.999913	-1.01244	0.700563	-0.355787	0.926417
AT1G19376	1.90576	0.999913	-1.16189	0.842587	2.27394	0.692578
AT1G19380	-0.168949	0.999913	0.884987	0.00480749	0.191022	0.748443
AT1G19390	-0.800952	0.999913	-2.00717	0.621384	0.434651	0.938495
AT1G19396	-0.446903	0.999913	-1.03371	0.288238	0.155564	0.925787
AT1G19400	-0.0222964	0.999913	0.248769	0.29668	0.182602	0.5562
AT1G19430	0.137037	0.999913	-0.0541995	0.858208	-0.0478632	0.907725
AT1G19440	-0.0220833	0.999913	0.183527	0.485617	0.154966	0.650085
AT1G19450	-0.163494	0.999913	0.594105	3.82133e-05	0.677606	2.3882e-06
AT1G19480	-0.0653648	0.999913	-0.135713	0.719298	-0.361452	0.282444
AT1G19485	-0.247464	0.999913	-0.116737	0.801167	0.281114	0.541017
AT1G19490	0.128561	0.999913	0.426355	0.20107	0.583301	0.0708846
AT1G19510	-0.0767417	0.999913	-2.3318	0.00207573	-1.08777	0.197175
AT1G19520	0.0798117	0.999913	0.198073	0.342577	-0.0193246	0.961273
AT1G19530	1.3044	0.999913	1.12674	0.415952	-0.65404	0.751775
AT1G19540	0.562157	0.999913	0.11488	0.924127	-0.919941	0.341714
AT1G19550	-0.592019	0.999913	0.89743	0.707761	-0.148549	0.97
AT1G19570	0.162587	0.999913	-0.19015	0.424558	-0.278259	0.251179
AT1G19580	-0.0945707	0.999913	0.0566335	0.83692	0.0314869	0.935718
AT1G19600	0.160016	0.999913	0.10471	0.644101	-0.138757	0.592787
AT1G19610	-0.161778	0.999913	0.369315	0.782408	-1.56903	0.18569
AT1G19620	-0.50401	0.999913	-1.37628	0.0108816	-1.24048	0.0251774
AT1G19630	1.11129	0.999913	-1.71515	0.681733	-1.99018	0.699914
AT1G19640	0.486768	0.999913	-1.38328	0.0859405	-0.938249	0.31412
AT1G19650	-0.158434	0.999913	0.077725	0.808227	0.436868	0.0514314
AT1G19660	0.0516459	0.999913	0.313384	0.129366	0.470434	0.016322
AT1G19670	0.112062	0.999913	-1.41917	1.38184e-07	-1.10396	7.87023e-05
AT1G19680	0.069576	0.999913	0.0272566	0.94523	0.00135277	0.999447
AT1G19690	0.101082	0.999913	-0.819316	0.027886	-0.489606	0.289635
AT1G19700	-0.357463	0.775907	0.788141	1.38184e-07	0.801389	1.20863e-07
AT1G19710	0.0706751	0.999913	-0.487816	0.0371059	-0.453782	0.0714276
AT1G19715	-0.0757453	0.999913	-0.161866	0.461797	-0.0706492	0.837604
AT1G19720	-0.0859959	0.999913	0.0698331	0.80424	0.0758415	0.834574
AT1G19730	0.0918891	0.999913	-0.266527	0.337488	-0.317269	0.279227
AT1G19740	-0.0238272	0.999913	0.591428	0.0019963	0.416262	0.0613981
AT1G19750	-0.279271	0.999913	-0.800514	0.280457	-0.218624	0.856971
AT1G19770	-0.10588	0.999913	0.0239687	0.948143	-0.21295	0.489255
AT1G19780	-0.478699	0.999913	-1.75523	0.540552	-1.00653	0.786531
AT1G19790	0.213547	0.999913	0.046224	0.965297	-0.659352	0.475477
AT1G19800	0.00968167	0.999913	0.0365288	0.887821	-0.0906732	0.751775
AT1G19830	1.50306	0.999913	-0.0310737	0.991621	-0.797234	0.838615
AT1G19835	-0.0130545	0.999913	-0.262767	0.111108	-0.143038	0.53693
AT1G19840	0.187717	0.999913	0.0368806	0.967187	-0.69877	0.334044
AT1G19850	-0.0872776	0.999913	-0.32456	0.233756	-0.097368	0.834639
AT1G19860	0.0803099	0.999913	0.44065	0.0203456	0.3715	0.0795174
AT1G19870	0.0486509	0.999913	-0.331752	0.0253956	-0.298354	0.0660161
AT1G19880	-0.145804	0.999913	-0.147508	0.471317	-0.212028	0.315117
AT1G19900	0.122276	0.999913	0.0289745	0.950929	0.171429	0.710901
AT1G19910	0.160989	0.999913	0.292211	0.0490782	0.0705343	0.797046
AT1G19920	-0.0128338	0.999913	-0.00708739	0.980012	0.0992044	0.737833
AT1G19940	-0.00384258	0.999913	0.665597	0.339897	0.342681	0.741071
AT1G19950	-0.125653	0.999913	-0.520285	0.145953	-0.308518	0.517426
AT1G19960	0.322084	0.999913	0.24743	0.882176	-2.00008	0.173351
AT1G19968	-1.16452	0.999913	0.120823	0.959601	-0.23599	0.940611
AT1G19970	-0.00396554	0.999913	-0.687837	0.0441638	-0.630147	0.0846221
AT1G19980	-0.0524015	0.999913	-0.432264	0.255431	-0.396919	0.358835
AT1G19990	0.0893007	0.999913	0.110372	0.75332	-0.200846	0.593403
AT1G20010	0.197318	0.999913	0.0140605	0.963211	0.0214859	0.957964
AT1G20015	-0.826517	0.999913	0.200303	0.940689	-0.394816	0.908021
AT1G20020	0.0597988	0.999913	0.408033	0.00671582	0.517268	0.00045015
AT1G20030	-0.0385529	0.999913	1.50579	3.20554e-08	1.0165	0.000763269
AT1G20050	0.200154	0.999913	-0.169477	0.467742	-0.340603	0.106422
AT1G20060	-0.179181	0.999913	-0.155726	0.734831	0.357187	0.396038
AT1G20065	-0.799721	0.999913	-0.746364	0.555169	-0.392931	0.828428
AT1G20070	1.035	0.00830289	-0.108391	0.831588	0.304509	0.51691
AT1G20080	0.168423	0.999913	0.0099639	0.995962	-0.245391	0.941706
AT1G20090	0.0922809	0.999913	-0.138522	0.431761	-0.0151488	0.962158
AT1G20100	-0.0977589	0.999913	0.114556	0.601358	0.181056	0.430634
AT1G20110	-0.0285769	0.999913	0.0977279	0.652647	0.163571	0.469359
AT1G20120	-0.687058	0.999913	0.873142	0.255209	1.41346	0.0397877
AT1G20130	-4.11978	0.999913	-2.32768	0.540552	-0.052241	0.997404
AT1G20140	0.171535	0.999913	-0.0441627	0.921988	-0.548085	0.0671829
AT1G20160	0.121959	0.999913	-2.13622	5.10351e-15	-1.7528	1.48688e-11
AT1G20180	-0.633006	0.999913	-1.44423	0.488712	-0.725731	0.798769
AT1G20190	0.108233	0.999913	-0.20111	0.527553	0.0209709	0.97
AT1G20200	-0.0108841	0.999913	0.26043	0.109296	0.110069	0.665015
AT1G20220	0.00912866	0.999913	0.342368	0.0178347	0.155492	0.455972
AT1G20225	0.0460412	0.999913	0.566434	0.00168339	0.409773	0.047871
AT1G20230	0.246126	0.999913	0.7034	0.111029	0.112623	0.898743
AT1G20260	-0.0347426	0.999913	0.549866	1.00521e-06	0.524873	5.35947e-06
AT1G20270	-0.158345	0.999913	-0.348388	0.204905	-0.31022	0.32236
AT1G20300	-0.0328323	0.999913	0.155689	0.682788	-0.276086	0.490025
AT1G20310	-1.87692	0.999913	1.92924	0.24911	1.15521	0.629861
AT1G20330	0.0481084	0.999913	0.124763	0.5211	-0.0277738	0.933955
AT1G20340	0.236175	0.999913	0.345655	0.0608744	0.152629	0.582216
AT1G20350	-0.199999	0.999913	1.04024	0.256927	0.646414	0.611994
AT1G20370	0.17976	0.999913	0.363121	0.115503	0.0851499	0.841523
AT1G20380	0.0745918	0.999913	-0.859821	0.0146389	-0.45766	0.307251
AT1G20400	0.230878	0.999913	-0.0925318	0.945492	0.259514	0.86397
AT1G20410	0.0227584	0.999913	-0.115512	0.766358	-0.0777989	0.88723
AT1G20430	0.295771	0.999913	0.0673403	0.856345	-0.340067	0.252141
AT1G20440	0.103882	0.999913	0.509444	0.00152495	0.433081	0.013277
AT1G20450	0.0946994	0.999913	0.114658	0.69555	0.242459	0.393474
AT1G20460	0.259329	0.999913	0.254166	0.534546	-0.156203	0.794959
AT1G20470	-0.418898	0.999913	-0.0367308	0.94492	-0.0176094	0.982253
AT1G20480	-0.0571049	0.999913	-0.101843	0.841191	0.169895	0.769562
AT1G20490	0.117508	0.999913	0.749982	0.0645616	0.939476	0.0179348
AT1G20510	-0.114626	0.999913	-0.0852599	0.848992	-0.0545354	0.930978
AT1G20515	-0.729946	0.999913	-1.20994	0.636004	-2.45908	0.385159
AT1G20530	0.343967	0.999913	-0.61065	0.382658	-0.291072	0.774526
AT1G20540	-0.0765363	0.999913	-0.181654	0.527553	-0.0491776	0.918724
AT1G20550	0.0926061	0.999913	-0.0852244	0.859667	-0.107747	0.858901
AT1G20560	0.155159	0.999913	-0.0458348	0.862337	-0.0227504	0.950958
AT1G20570	0.18994	0.999913	-0.561038	0.435505	-0.205432	0.853797
AT1G20575	0.0224807	0.999913	-0.20351	0.39072	-0.242636	0.340668
AT1G20580	0.157773	0.999913	0.0869918	0.738095	0.0427914	0.912104
AT1G20610	0.20309	0.999913	-0.124586	0.758927	0.0773973	0.893277
AT1G20620	0.035052	0.999913	-0.238822	0.380041	-0.254203	0.415042
AT1G20630	0.0681103	0.999913	-0.034431	0.943767	-0.552318	0.078212
AT1G20640	-0.010031	0.999913	-0.502188	0.0410568	-0.201073	0.593403
AT1G20650	0.00503973	0.999913	-0.0341035	0.900352	-0.136972	0.601162
AT1G20670	0.041986	0.999913	-0.454715	0.0104761	-0.277879	0.203656
AT1G20680	-1.43178	0.999913	-0.0305956	0.992366	0.825868	0.829582
AT1G20690	-0.444737	0.999913	0.43372	0.870064	0.811346	0.788991
AT1G20693	0.115807	0.999913	0.545021	0.00481917	0.313376	0.206075
AT1G20696	-0.0153969	0.999913	0.0664099	0.791451	0.0478569	0.892857
AT1G20700	-0.463031	0.999913	-1.79616	0.168223	-1.48637	0.301518
AT1G20720	-0.0815609	0.999913	-0.354165	0.371989	0.0226503	0.976384
AT1G20760	-0.0261223	0.999913	-0.147873	0.437456	-0.00296005	0.997473
AT1G20770	0.109307	0.999913	-0.26402	0.267131	-0.310232	0.216167
AT1G20780	-0.0161953	0.999913	-0.0533494	0.844221	-0.127353	0.655449
AT1G20810	0.132205	0.999913	0.291722	0.15464	0.303242	0.17581
AT1G20816	-0.0149275	0.999913	-0.690767	0.0179896	-0.862473	0.00240528
AT1G20823	-0.0254008	0.999913	-0.808997	0.012797	-0.600852	0.0995829
AT1G20830	-0.143008	0.999913	0.15729	0.506318	0.0831709	0.815397
AT1G20840	0.0615905	0.999913	0.297079	0.100028	0.233703	0.281434
AT1G20850	0.197382	0.999913	-0.206306	0.43336	-0.220862	0.468946
AT1G20870	-0.385507	0.999913	-0.48912	0.316599	-0.403607	0.492859
AT1G20880	-0.0446145	0.999913	-0.0213576	0.962423	0.00644592	0.996604
AT1G20890	-0.0100499	0.999913	1.17269	3.14799e-08	0.986287	8.00819e-06
AT1G20900	-0.00256276	0.999913	0.373472	0.146378	0.182575	0.63423
AT1G20910	-0.233049	0.999913	0.210963	0.435903	0.15576	0.667651
AT1G20920	-0.135638	0.999913	0.157141	0.575627	0.311778	0.239614
AT1G20925	0.655993	0.999913	0.319705	0.94047	0.675768	0.893407
AT1G20930	0.0100141	0.999913	-0.189838	0.62846	-0.181024	0.714817
AT1G20950	0.00811187	0.999913	-0.10269	0.647971	0.0252803	0.945755
AT1G20960	-0.0862066	0.999913	0.129225	0.457214	0.128435	0.541017
AT1G20970	-0.015937	0.999913	-0.203359	0.218743	-0.0880131	0.729138
AT1G20980	-0.0016322	0.999913	-0.0832949	0.682612	0.0458196	0.878672
AT1G20990	0.518142	0.999913	0.770115	0.87471	-2.46581	0.664479
AT1G21000	-0.0935063	0.999913	0.414079	0.0714758	0.168948	0.63862
AT1G21010	0.0452067	0.999913	0.231024	0.422635	-0.00440455	0.997473
AT1G21050	-0.018381	0.999913	-0.17485	0.458841	-0.26356	0.266013
AT1G21060	-0.00727485	0.999913	-0.406675	0.106206	-0.145215	0.719718
AT1G21065	-0.0161872	0.999913	0.472045	0.00543904	0.360083	0.0635535
AT1G21070	0.108319	0.999913	-0.564971	0.0633641	-0.559434	0.0832567
AT1G21080	-0.161874	0.999913	0.26003	0.146223	0.317024	0.0817097
AT1G21090	0.0105064	0.999913	-0.242242	0.510674	-0.364944	0.332987
AT1G21100	-0.288231	0.999913	0.58128	0.32896	-0.303309	0.735154
AT1G21110	-0.425235	0.999913	-0.151016	0.80731	0.189971	0.804135
AT1G21120	-0.158809	0.999913	0.9603	0.206262	0.556194	0.603651
AT1G21130	-0.198486	0.999913	1.131	1.41356e-09	0.907572	3.66007e-06
AT1G21140	0.672747	0.999913	-1.82893	0.191664	-0.787211	0.714645
AT1G21150	0.0985007	0.999913	-1.29306	0.00609476	-1.55234	0.000850142
AT1G21160	-0.194029	0.999913	-0.225451	0.418865	0.0699518	0.880275
AT1G21170	-0.107533	0.999913	-0.105845	0.659397	-0.0031515	0.997473
AT1G21190	-0.0183572	0.999913	0.212585	0.352618	-0.0530257	0.896104
AT1G21200	-0.0874134	0.999913	-0.392084	0.134605	-0.385087	0.178752
AT1G21210	-0.0997277	0.999913	-0.518368	0.771593	0.375386	0.868448
AT1G21240	1.55766	0.999913	1.19537	0.841684	2.32166	0.715811
AT1G21250	-0.0398	0.999913	0.385837	0.731991	0.318764	0.83354
AT1G21270	0.139614	0.999913	-0.139331	0.803654	-0.14677	0.837977
AT1G21280	0.203076	0.999913	0.0793837	0.864945	0.0174045	0.982048
AT1G21310	-0.0123712	0.999913	-0.337863	0.0403245	-0.110234	0.691001
AT1G21320	-0.726244	0.999913	-1.13866	0.364214	-1.25458	0.358881
AT1G21326	-0.213674	0.999913	0.450566	0.69119	-0.494007	0.740654
AT1G21340	0.258241	0.999913	0.132767	0.919535	-0.593454	0.656625
AT1G21350	-0.0217475	0.999913	0.314196	0.284349	0.353688	0.263853
AT1G21360	-0.155472	0.999913	-0.0212289	0.958755	0.0571018	0.910771
AT1G21370	0.0523493	0.999913	-0.380205	0.0925012	-0.293288	0.271859
AT1G21380	0.0519429	0.999913	0.0131858	0.960965	-0.00480912	0.99472
AT1G21390	-0.134908	0.999913	0.141354	0.759195	-0.206413	0.703509
AT1G21400	0.263689	0.999913	0.115194	0.93661	-0.50653	0.730209
AT1G21410	-0.328511	0.999913	0.311333	0.314129	0.360329	0.278521
AT1G21440	-0.0610328	0.999913	-1.43039	4.26152e-08	-1.51466	6.22043e-09
AT1G21450	-0.119478	0.999913	0.267209	0.202242	0.113381	0.728351
AT1G21460	0.112922	0.999913	-0.303068	0.102299	-0.239134	0.278298
AT1G21470	-3.41631	0.999913	-2.03467	0.463558	0.214906	0.960081
AT1G21480	0.0502048	0.999913	-0.501294	0.0346751	-0.377079	0.171497
AT1G21500	0.449509	0.0681786	-0.920152	7.3589e-12	-0.816888	2.558e-09
AT1G21510	0.310108	0.999913	-0.236485	0.834361	-0.399523	0.760217
AT1G21520	0.433968	0.999913	0.723766	0.485761	0.0836348	0.96438
AT1G21530	0.373902	0.999913	0.771306	0.471181	0.51601	0.728459
AT1G21540	0.148482	0.999913	0.0201675	0.96428	-0.259577	0.500658
AT1G21550	-0.0462267	0.999913	2.40789	2.58417e-08	1.97968	1.43072e-05
AT1G21560	-0.124095	0.999913	-0.499042	0.0271726	-0.594182	0.0080655
AT1G21580	-0.354648	0.999913	-0.0900948	0.774518	0.157998	0.650806
AT1G21590	-0.141451	0.999913	-0.304354	0.0735591	-0.187544	0.397125
AT1G21600	-0.0208923	0.999913	0.852155	1.38954e-08	0.624233	0.000108025
AT1G21610	-0.268327	0.999913	-0.0587028	0.868628	0.159385	0.665366
AT1G21630	-0.132631	0.999913	-0.185223	0.326713	-0.0848971	0.770252
AT1G21640	-0.196127	0.999913	0.350985	0.145214	0.45601	0.0583505
AT1G21650	0.288541	0.999913	0.559936	0.0365846	0.471551	0.119332
AT1G21660	-0.0642052	0.999913	0.108658	0.575701	0.274005	0.0979326
AT1G21670	-0.102481	0.999913	1.01214	1.92367e-05	0.55574	0.0546945
AT1G21680	-0.214728	0.999913	0.949443	0.000504539	0.484154	0.173529
AT1G21690	-0.074824	0.999913	0.101353	0.718011	0.0682045	0.862553
AT1G21695	0.192795	0.999913	0.426061	0.664894	0.17679	0.908826
AT1G21700	-0.0775007	0.999913	-0.0470194	0.856934	-0.0459034	0.895654
AT1G21710	0.0147617	0.999913	-0.333961	0.14495	-0.258701	0.345783
AT1G21720	-0.0232926	0.999913	0.189952	0.294306	0.1401	0.550335
AT1G21730	-0.132676	0.999913	0.0718425	0.828038	0.278299	0.308723
AT1G21740	-0.053226	0.999913	-0.450365	0.0663129	-0.391313	0.155639
AT1G21750	0.0653801	0.999913	0.0356755	0.913245	-0.112702	0.752811
AT1G21760	0.0422626	0.999913	0.0260588	0.934277	0.118504	0.704735
AT1G21770	-0.298572	0.999913	0.678087	0.195645	0.697087	0.223969
AT1G21780	-0.0602987	0.999913	0.248222	0.313019	0.506259	0.017325
AT1G21790	0.0742847	0.999913	-0.104394	0.80013	-0.304379	0.42021
AT1G21810	-0.410161	0.999913	-0.695335	0.0604318	-0.318483	0.545389
AT1G21830	0.212685	0.999913	0.23062	0.401036	0.146204	0.704986
AT1G21840	-0.251915	0.999913	-0.429073	0.194702	-0.44194	0.218193
AT1G21860	-2.65115	0.999913	-3.70813	0.32382	-1.58347	0.763475
AT1G21880	0.0174225	0.999913	0.0737136	0.845763	-0.0373384	0.945755
AT1G21890	0.417299	0.999913	-2.05667	0.575143	-2.33745	0.59491
AT1G21900	0.162043	0.999913	0.175904	0.406771	0.0548981	0.877207
AT1G21910	-0.195776	0.999913	0.158059	0.617602	-0.074238	0.877901
AT1G21920	-0.00127466	0.999913	0.165123	0.456787	0.0571837	0.87452
AT1G21930	0.101505	0.999913	-0.199389	0.485617	-0.283439	0.337736
AT1G21980	0.0209685	0.999913	-0.305019	0.0808412	-0.236352	0.25342
AT1G22000	0.461664	0.999913	-0.814092	0.837373	-1.05285	0.832285
AT1G22020	-0.0971744	0.999913	0.148971	0.522623	0.073048	0.837437
AT1G22030	-0.188603	0.999913	-0.288863	0.513515	-0.487264	0.260809
AT1G22040	-0.017174	0.999913	-0.214618	0.435462	-0.238644	0.44303
AT1G22050	-0.146406	0.999913	0.0144588	0.972092	-0.179784	0.656163
AT1G22060	-0.101045	0.999913	-0.453339	0.0130846	-0.135429	0.658912
AT1G22065	-0.078077	0.999913	-0.84328	0.154884	-0.554165	0.457851
AT1G22070	-0.0687124	0.999913	0.195138	0.359617	0.179468	0.481339
AT1G22110	-0.984952	0.999913	1.67023	0.025822	0.784609	0.478712
AT1G22140	-0.0471905	0.999913	-0.588188	0.00220747	-0.533621	0.00789336
AT1G22150	0.274512	0.999913	-1.21418	0.0263606	-1.21822	0.0343247
AT1G22160	0.307831	0.999913	-1.55603	3.14808e-07	-0.531842	0.15667
AT1G22170	-0.123295	0.999913	-0.2538	0.447374	-0.22086	0.596847
AT1G22180	0.100681	0.999913	0.133739	0.718347	0.246611	0.514922
AT1G22190	-0.0247753	0.999913	-0.212597	0.317129	-0.260217	0.245446
[truncated: 20,285 more rows]

## Sheet: Figure 2 source data 2C. DEGs
Figure 2 source data 2C. Differentially Expressed Genes (DEG)
WT vs det1-1 (in D or L) - Group1								ubp22, det1-1 or det1-1ubp22 vs WT (in L) - Group2
up-regulated DE genes				down-regulated DE genes				up-regulated DE genes			down-regulated DE genes
WT (L) vs WT (D)	det1-1 (L) vs WT (L)	det1-1 (L) vs det1-1 (D)	det1-1 (D) vs WT (D)	WT (L) vs WT (D)	det1-1 (L) vs WT (L)	det1-1 (L) vs det1-1 (D)	det1-1 (D) vs WT (D)	ubp22 (L) vs WT (L)	det1-1 (L) vs WT (L)	det1-1ubp22 (L) vs WT (L)	ubp22 (L) vs WT (L)	det1-1 (L) vs WT (L)	det1-1ubp22 (L) vs WT (L)
N = 4674	N = 492	N = 3494	N = 3209	N = 3455	N = 225	N =2612	N = 2360	N = 19	N = 520	N = 317	N = 7	N = 273	N =190
AT1G01030	AT1G02340	AT2G37040	AT1G01420	AT1G01120	AT1G01070	AT1G01070	AT1G01010	AT1G03106	AT1G02340	AT1G01390	AT1G09500	AT1G01070	AT1G01070
AT1G01080	AT1G02820	AT4G19690	AT1G01500	AT1G01180	AT1G01240	AT1G01180	AT1G01120	AT1G07985	AT1G02820	AT1G01520	AT1G66100	AT1G01190	AT1G02180
AT1G01100	AT1G06000	AT3G03780	AT1G01520	AT1G01200	AT1G02180	AT1G01240	AT1G01130	AT1G20070	AT1G03106	AT1G02820	AT1G76530	AT1G01240	AT1G03790
AT1G01190	AT1G06430	AT5G08640	AT1G01540	AT1G01240	AT1G02800	AT1G01448	AT1G01200	AT1G64110	AT1G06000	AT1G06000	AT3G24460	AT1G02180	AT1G03820
AT1G01370	AT1G06690	AT1G65060	AT1G01790	AT1G01260	AT1G04110	AT1G01540	AT1G01225	AT1G65090	AT1G06430	AT1G06540	AT4G24570	AT1G02460	AT1G04110
AT1G01420	AT1G06980	AT3G23810	AT1G02050	AT1G01340	AT1G04240	AT1G01620	AT1G01240	AT2G21490	AT1G06690	AT1G06690	AT5G35940	AT1G03820	AT1G04800
AT1G01453	AT1G07150	AT1G78570	AT1G02060	AT1G01380	AT1G05780	AT1G01640	AT1G01370	AT2G36640	AT1G06980	AT1G06980	AT5G41740	AT1G04110	AT1G05780
AT1G01520	AT1G07420	AT5G62210	AT1G02370	AT1G01390	AT1G10640	AT1G01720	AT1G01380	AT2G42560	AT1G07150	AT1G07150		AT1G04240	AT1G11070
AT1G01580	AT1G07510	AT5G05270	AT1G02475	AT1G01448	AT1G11070	AT1G01730	AT1G01480	AT2G47780	AT1G07160	AT1G07510		AT1G05780	AT1G11600
AT1G01660	AT1G07985	AT3G22840	AT1G02560	AT1G01470	AT1G11080	AT1G01770	AT1G01600	AT3G01570	AT1G07420	AT1G07985		AT1G11070	AT1G13480
AT1G01690	AT1G08570	AT1G22410	AT1G02575	AT1G01480	AT1G13650	AT1G01780	AT1G01640	AT3G17520	AT1G07510	AT1G09500		AT1G11080	AT1G13540
AT1G01740	AT1G08610	AT3G55120	AT1G02610	AT1G01600	AT1G14120	AT1G01820	AT1G01700	AT3G21720	AT1G07985	AT1G10090		AT1G12320	AT1G13650
AT1G01750	AT1G09500	AT1G06000	AT1G02620	AT1G01620	AT1G14250	AT1G02010	AT1G01900	AT4G28520	AT1G08570	AT1G10370		AT1G13650	AT1G14250
AT1G01790	AT1G10090	AT5G42020	AT1G02630	AT1G01640	AT1G14700	AT1G02050	AT1G02180	AT5G03860	AT1G08610	AT1G10760		AT1G14120	AT1G14790
AT1G02360	AT1G10760	AT5G44110	AT1G02820	AT1G01720	AT1G14790	AT1G02060	AT1G02205	AT5G07330	AT1G09500	AT1G11210		AT1G14250	AT1G15175
AT1G02370	AT1G10770	AT4G14690	AT1G02870	AT1G01725	AT1G15175	AT1G02100	AT1G02335	AT5G10790	AT1G10090	AT1G12370		AT1G14700	AT1G16400
AT1G02380	AT1G10865	AT1G01580	AT1G02910	AT1G01730	AT1G16340	AT1G02120	AT1G02340	AT5G44120	AT1G10370	AT1G12570		AT1G14790	AT1G18570
AT1G02475	AT1G11210	AT3G21560	AT1G03055	AT1G01770	AT1G16400	AT1G02300	AT1G02400	AT5G62490	AT1G10760	AT1G13670		AT1G15175	AT1G18590
AT1G02560	AT1G12570	AT4G34050	AT1G03130	AT1G01780	AT1G18140	AT1G02305	AT1G02460	AT5G66780	AT1G10865	AT1G13990		AT1G16340	AT1G19670
AT1G02570	AT1G13609	AT1G62180	AT1G03310	AT1G01820	AT1G18570	AT1G02340	AT1G02470		AT1G11210	AT1G14520		AT1G16400	AT1G20160
AT1G02690	AT1G13670	AT2G36880	AT1G03360	AT1G02100	AT1G18590	AT1G02620	AT1G02730		AT1G12570	AT1G15800		AT1G16410	AT1G21150
AT1G02730	AT1G13700	AT4G15480	AT1G03400	AT1G02205	AT1G19510	AT1G02630	AT1G02800		AT1G13670	AT1G17100		AT1G18140	AT1G21440
AT1G02780	AT1G13990	AT1G06550	AT1G03457	AT1G02260	AT1G19670	AT1G02640	AT1G02810		AT1G13700	AT1G17870		AT1G18570	AT1G23970
AT1G02820	AT1G14520	AT2G23000	AT1G03495	AT1G02280	AT1G20160	AT1G02660	AT1G02970		AT1G13990	AT1G18660		AT1G18590	AT1G26250
AT1G02870	AT1G14930	AT4G27560	AT1G03530	AT1G02300	AT1G21140	AT1G02670	AT1G03070		AT1G14520	AT1G18830		AT1G19510	AT1G26540
AT1G02930	AT1G14940	AT1G28400	AT1G03600	AT1G02305	AT1G21440	AT1G02816	AT1G03080		AT1G14930	AT1G20030		AT1G19670	AT1G29720
AT1G02940	AT1G15510	AT2G22590	AT1G03610	AT1G02335	AT1G22160	AT1G02840	AT1G03320		AT1G15510	AT1G21550		AT1G20160	AT1G29910
AT1G02970	AT1G15800	AT4G36220	AT1G03650	AT1G02340	AT1G23970	AT1G02850	AT1G03445		AT1G15800	AT1G22770		AT1G21150	AT1G32450
AT1G03055	AT1G17100	AT5G27120	AT1G03680	AT1G02400	AT1G24100	AT1G02860	AT1G03550		AT1G16850	AT1G23010		AT1G21440	AT1G33440
AT1G03110	AT1G18330	AT1G52070	AT1G03760	AT1G02470	AT1G26250	AT1G02960	AT1G03780		AT1G17100	AT1G23130		AT1G22160	AT1G49130
AT1G03130	AT1G18660	AT2G27420	AT1G03860	AT1G02640	AT1G26260	AT1G03010	AT1G03790		AT1G18330	AT1G24265		AT1G23970	AT1G49310
AT1G03270	AT1G18830	AT5G48880	AT1G03940	AT1G02660	AT1G29720	AT1G03090	AT1G03820		AT1G18660	AT1G24340		AT1G24100	AT1G49570
AT1G03310	AT1G20030	AT4G04840	AT1G04290	AT1G02670	AT1G29910	AT1G03106	AT1G03870		AT1G18830	AT1G24580		AT1G26250	AT1G52190
AT1G03360	AT1G20890	AT1G51680	AT1G04350	AT1G02700	AT1G30420	AT1G03120	AT1G03920		AT1G20030	AT1G26230		AT1G26260	AT1G52400
AT1G03400	AT1G21130	AT1G30530	AT1G04420	AT1G02800	AT1G30760	AT1G03140	AT1G03990		AT1G20890	AT1G28230		AT1G29720	AT1G53790
AT1G03440	AT1G21550	AT5G17050	AT1G04635	AT1G02816	AT1G32450	AT1G03210	AT1G04020		AT1G21130	AT1G30040		AT1G29910	AT1G54450
AT1G03495	AT1G21670	AT4G13930	AT1G04640	AT1G02840	AT1G33440	AT1G03290	AT1G04030		AT1G21550	AT1G30530		AT1G30420	AT1G60750
AT1G03530	AT1G22110	AT3G19450	AT1G04650	AT1G02850	AT1G33700	AT1G03340	AT1G04040		AT1G21670	AT1G30540		AT1G32450	AT1G61180
AT1G03600	AT1G22490	AT5G60530	AT1G04870	AT1G02860	AT1G44800	AT1G03380	AT1G04050		AT1G22490	AT1G31580		AT1G33440	AT1G61310
AT1G03630	AT1G22570	AT2G34620	AT1G04880	AT1G02920	AT1G49130	AT1G03400	AT1G04160		AT1G22570	AT1G31790		AT1G33700	AT1G62280
AT1G03680	AT1G22770	AT1G74030	AT1G04945	AT1G03080	AT1G49310	AT1G03457	AT1G04220		AT1G22770	AT1G32780		AT1G44800	AT1G65250
AT1G03700	AT1G23010	AT3G52370	AT1G05010	AT1G03090	AT1G49570	AT1G03470	AT1G04240		AT1G23010	AT1G33720		AT1G49130	AT1G66090
AT1G03830	AT1G23550	AT5G54370	AT1G05020	AT1G03106	AT1G50970	AT1G03506	AT1G04250		AT1G23130	AT1G36160		AT1G49310	AT1G66100
AT1G03840	AT1G24265	AT3G44990	AT1G05065	AT1G03210	AT1G51400	AT1G03520	AT1G04310		AT1G23200	AT1G48650		AT1G50970	AT1G67110
AT1G03860	AT1G24340	AT5G02270	AT1G05070	AT1G03220	AT1G52190	AT1G03610	AT1G04520		AT1G23550	AT1G49700		AT1G51400	AT1G68190
AT1G03940	AT1G26230	AT1G12000	AT1G05190	AT1G03290	AT1G52400	AT1G03620	AT1G04555		AT1G24265	AT1G49720		AT1G52040	AT1G68520
AT1G03980	AT1G28230	AT5G66280	AT1G05200	AT1G03340	AT1G54820	AT1G03650	AT1G04610		AT1G24340	AT1G50250		AT1G52190	AT1G69160
AT1G04020	AT1G30040	AT5G61790	AT1G05300	AT1G03370	AT1G54970	AT1G03660	AT1G04660		AT1G24575	AT1G51090		AT1G52400	AT1G70270
AT1G04110	AT1G30190	AT1G20950	AT1G05385	AT1G03380	AT1G59620	AT1G03790	AT1G04680		AT1G24580	AT1G52990		AT1G53790	AT1G71230
AT1G04180	AT1G30280	AT1G03630	AT1G05410	AT1G03430	AT1G60750	AT1G03800	AT1G04730		AT1G26230	AT1G53160		AT1G54450	AT1G71990
AT1G04270	AT1G30530	AT5G59870	AT1G05470	AT1G03445	AT1G61180	AT1G04240	AT1G04760		AT1G28230	AT1G53680		AT1G54820	AT1G74090
AT1G04290	AT1G31790	AT1G52060	AT1G05530	AT1G03470	AT1G61310	AT1G04660	AT1G04770		AT1G30040	AT1G54570		AT1G54970	AT1G74670
AT1G04330	AT1G32780	AT4G39950	AT1G05660	AT1G03520	AT1G62280	AT1G04830	AT1G04820		AT1G30190	AT1G55320		AT1G59620	AT1G76100
AT1G04350	AT1G33720	AT4G28250	AT1G05675	AT1G03550	AT1G62560	AT1G05010	AT1G04980		AT1G30280	AT1G56300		AT1G60750	AT1G78170
AT1G04360	AT1G33790	AT4G38080	AT1G05690	AT1G03790	AT1G63450	AT1G05020	AT1G04990		AT1G30530	AT1G57770		AT1G61180	AT1G78370
AT1G04420	AT1G35140	AT2G16430	AT1G05900	AT1G03800	AT1G65250	AT1G05160	AT1G05150		AT1G31790	AT1G60190		AT1G61310	AT1G78490
AT1G04425	AT1G47395	AT1G09210	AT1G06040	AT1G03850	AT1G66090	AT1G05330	AT1G05170		AT1G32780	AT1G61800		AT1G62280	AT1G79710
AT1G04480	AT1G47400	AT5G38420	AT1G06150	AT1G03870	AT1G66100	AT1G05340	AT1G05210		AT1G33720	AT1G62510		AT1G63350	AT1G79890
AT1G04520	AT1G48650	AT5G58860	AT1G06180	AT1G03900	AT1G67110	AT1G05410	AT1G05260		AT1G33790	AT1G64110		AT1G63450	AT1G80160
AT1G04530	AT1G49650	AT1G21500	AT1G06240	AT1G03920	AT1G68110	AT1G05470	AT1G05310		AT1G35140	AT1G64340		AT1G65250	AT1G80840
AT1G04600	AT1G49660	AT1G10960	AT1G06250	AT1G04030	AT1G68190	AT1G05570	AT1G05320		AT1G49650	AT1G64900		AT1G66090	AT1G80960
AT1G04635	AT1G49720	AT5G09530	AT1G06310	AT1G04140	AT1G68520	AT1G05575	AT1G05360		AT1G49660	AT1G65060		AT1G66100	AT2G03090
AT1G04640	AT1G50250	AT1G44575	AT1G06380	AT1G04240	AT1G69160	AT1G05790	AT1G05400		AT1G49700	AT1G65190		AT1G67110	AT2G05070
AT1G04650	AT1G51090	AT2G40100	AT1G06430	AT1G04250	AT1G70270	AT1G05810	AT1G05490		AT1G49720	AT1G65560		AT1G68190	AT2G15400
AT1G04700	AT1G52590	AT4G39980	AT1G06460	AT1G04300	AT1G70830	AT1G05830	AT1G05780		AT1G50250	AT1G66540		AT1G68520	AT2G17880
AT1G04710	AT1G52990	AT4G37160	AT1G06560	AT1G04310	AT1G73870	AT1G05835	AT1G05950		AT1G51090	AT1G67105		AT1G68862	AT2G22200
AT1G04730	AT1G53160	AT2G40460	AT1G06650	AT1G04440	AT1G74090	AT1G05840	AT1G06080		AT1G51820	AT1G68050		AT1G69160	AT2G22330
AT1G04770	AT1G53670	AT5G15490	AT1G06680	AT1G04660	AT1G74670	AT1G05890	AT1G06225		AT1G52590	AT1G73990		AT1G70270	AT2G22890
AT1G04800	AT1G53680	AT2G27820	AT1G06690	AT1G04830	AT1G76100	AT1G05960	AT1G06360		AT1G52770	AT1G74810		AT1G70830	AT2G28780
AT1G04870	AT1G54570	AT5G56500	AT1G06710	AT1G04970	AT1G78130	AT1G06060	AT1G06490		AT1G52990	AT1G75040		AT1G71870	AT2G30540
AT1G04880	AT1G54740	AT5G56030	AT1G06720	AT1G04990	AT1G78170	AT1G06110	AT1G06620		AT1G53160	AT1G76570		AT1G71990	AT2G32550
AT1G04900	AT1G55320	AT2G23540	AT1G06950	AT1G05100	AT1G78370	AT1G06250	AT1G06850		AT1G53670	AT1G76960		AT1G73870	AT2G34430
AT1G04945	AT1G56300	AT2G41800	AT1G07010	AT1G05150	AT1G78490	AT1G06265	AT1G06980		AT1G53680	AT1G78440		AT1G74090	AT2G36050
AT1G04980	AT1G57770	AT1G30870	AT1G07050	AT1G05170	AT1G80840	AT1G06400	AT1G07090		AT1G54570	AT1G78510		AT1G74670	AT2G36570
AT1G05140	AT1G60190	AT1G48850	AT1G07110	AT1G05260	AT1G80960	AT1G06460	AT1G07370		AT1G54740	AT1G78570		AT1G76100	AT2G38220
AT1G05190	AT1G61750	AT5G54060	AT1G07135	AT1G05330	AT2G01090	AT1G06520	AT1G07380		AT1G55320	AT1G78600		AT1G76952	AT2G38620
AT1G05200	AT1G61800	AT4G21990	AT1G07150	AT1G05340	AT2G01130	AT1G06570	AT1G07400		AT1G56300	AT1G78820		AT1G78130	AT2G41100
AT1G05210	AT1G62290	AT5G27330	AT1G07180	AT1G05380	AT2G03590	AT1G06630	AT1G07410		AT1G57770	AT1G80340		AT1G78170	AT2G41550
AT1G05280	AT1G62360	AT5G17220	AT1G07250	AT1G05420	AT2G05070	AT1G06700	AT1G07430		AT1G60190	AT2G01020		AT1G78370	AT2G42170
AT1G05300	AT1G62510	AT3G05060	AT1G07280	AT1G05490	AT2G14750	AT1G06890	AT1G07720		AT1G61800	AT2G13680		AT1G78490	AT2G42220
AT1G05440	AT1G63090	AT5G10130	AT1G07320	AT1G05570	AT2G16380	AT1G07000	AT1G07750		AT1G62290	AT2G14060		AT1G78940	AT2G43100
AT1G05450	AT1G63660	AT1G64880	AT1G07330	AT1G05785	AT2G17880	AT1G07040	AT1G07985		AT1G62510	AT2G15020		AT1G80840	AT2G46640
AT1G05460	AT1G64340	AT1G65310	AT1G07390	AT1G05790	AT2G20570	AT1G07050	AT1G08010		AT1G63090	AT2G16365		AT1G80960	AT2G46650
AT1G05530	AT1G64680	AT5G24420	AT1G07450	AT1G05810	AT2G22200	AT1G07230	AT1G08050		AT1G63660	AT2G16890		AT2G01090	AT2G47750
AT1G05540	AT1G64900	AT5G54270	AT1G07615	AT1G05830	AT2G22330	AT1G07240	AT1G08160		AT1G64110	AT2G17270		AT2G01130	AT3G01260
AT1G05562	AT1G64940	AT1G61580	AT1G07700	AT1G05835	AT2G24220	AT1G07310	AT1G08280		AT1G64340	AT2G18120		AT2G01520	AT3G01890
AT1G05650	AT1G64950	AT2G30490	AT1G07770	AT1G05840	AT2G24980	AT1G07480	AT1G08310		AT1G64680	AT2G21235		AT2G02770	AT3G02020
AT1G05660	AT1G65060	AT5G55920	AT1G07830	AT1G05890	AT2G25590	AT1G07650	AT1G08320		AT1G64900	AT2G22590		AT2G03590	AT3G02550
AT1G05675	AT1G65080	AT2G36870	AT1G08070	AT1G05960	AT2G28780	AT1G07690	AT1G08340		AT1G64940	AT2G23000		AT2G05070	AT3G03190
AT1G05690	AT1G65560	AT4G04610	AT1G08110	AT1G06060	AT2G32100	AT1G08070	AT1G08500		AT1G64950	AT2G23180		AT2G07042	AT3G05600
AT1G05730	AT1G66060	AT1G74460	AT1G08300	AT1G06080	AT2G32550	AT1G08110	AT1G08560		AT1G65060	AT2G23910		AT2G14750	AT3G10190
AT1G05990	AT1G66540	AT3G03130	AT1G08380	AT1G06110	AT2G34430	AT1G08115	AT1G08590		AT1G65080	AT2G25510		AT2G15400	AT3G12710
AT1G06000	AT1G67070	AT1G24020	AT1G08410	AT1G06225	AT2G34620	AT1G08210	AT1G08650		AT1G65560	AT2G25530		AT2G16380	AT3G14760
AT1G06040	AT1G67105	AT1G33800	AT1G08540	AT1G06265	AT2G36050	AT1G08230	AT1G08670		AT1G66060	AT2G26150		AT2G17880	AT3G16650
AT1G06090	AT1G68050	AT5G07990	AT1G08550	AT1G06350	AT2G36570	AT1G08300	AT1G08890		AT1G66390	AT2G28720		AT2G20570	AT3G18090
AT1G06100	AT1G69200	AT1G29025	AT1G08570	AT1G06360	AT2G40610	AT1G08460	AT1G08900		AT1G66540	AT2G29170		AT2G21630	AT3G19710
AT1G06120	AT1G69480	AT3G18130	AT1G08610	AT1G06400	AT2G40640	AT1G08550	AT1G09200		AT1G67070	AT2G29370		AT2G22200	AT3G23080
AT1G06180	AT1G69890	AT1G44900	AT1G08980	AT1G06520	AT2G41100	AT1G08630	AT1G09250		AT1G67105	AT2G29630		AT2G22330	AT3G26610
AT1G06240	AT1G70810	AT4G23800	AT1G09130	AT1G06570	AT2G41550	AT1G08670	AT1G09310		AT1G68050	AT2G31040		AT2G24220	AT3G27690
AT1G06310	AT1G71850	AT2G25810	AT1G09190	AT1G06700	AT2G41870	AT1G08890	AT1G09350		AT1G69200	AT2G32290		AT2G24980	AT3G43700
AT1G06380	AT1G73990	AT3G02870	AT1G09220	AT1G06800	AT2G42220	AT1G08900	AT1G09530		AT1G69480	AT2G32390		AT2G25590	AT3G43850
AT1G06430	AT1G74810	AT5G02780	AT1G09300	AT1G06840	AT2G43100	AT1G08930	AT1G09540		AT1G69890	AT2G33790		AT2G28780	AT3G53100
AT1G06460	AT1G75040	AT2G45300	AT1G09340	AT1G06850	AT2G46650	AT1G08980	AT1G09570		AT1G70810	AT2G34450		AT2G32100	AT3G54600
AT1G06550	AT1G76570	AT5G62140	AT1G09380	AT1G06890	AT2G46660	AT1G09140	AT1G09610		AT1G71850	AT2G35090		AT2G32550	AT3G55240
AT1G06650	AT1G76590	AT5G10170	AT1G09500	AT1G06980	AT3G01260	AT1G09195	AT1G09812		AT1G73990	AT2G36145		AT2G34430	AT3G58990
AT1G06660	AT1G78140	AT3G53260	AT1G09680	AT1G07000	AT3G01550	AT1G09280	AT1G09880		AT1G74810	AT2G36430		AT2G34620	AT3G59250
AT1G06680	AT1G78440	AT5G28540	AT1G09820	AT1G07020	AT3G02020	AT1G09420	AT1G09890		AT1G75040	AT2G36970		AT2G36050	AT3G59310
AT1G06690	AT1G78510	AT4G01630	AT1G10060	AT1G07040	AT3G03180	AT1G09430	AT1G10400		AT1G76570	AT2G37040		AT2G36570	AT3G60140
AT1G06720	AT1G78570	AT5G04950	AT1G10155	AT1G07090	AT3G03190	AT1G09460	AT1G10480		AT1G76590	AT2G37970		AT2G37380	AT4G00250
AT1G06790	AT1G78600	AT3G44450	AT1G10270	AT1G07230	AT3G04210	AT1G09480	AT1G10550		AT1G76960	AT2G38210		AT2G40610	AT4G00310
AT1G06830	AT1G78720	AT3G23890	AT1G10360	AT1G07240	AT3G06370	AT1G09570	AT1G10560		AT1G78140	AT2G38230		AT2G40640	AT4G00380
AT1G06923	AT1G78820	AT5G44580	AT1G10470	AT1G07310	AT3G08040	AT1G09575	AT1G10640		AT1G78440	AT2G38465		AT2G41100	AT4G00910
AT1G07010	AT1G80300	AT5G61000	AT1G10490	AT1G07380	AT3G08940	AT1G09710	AT1G10720		AT1G78510	AT2G38780		AT2G41550	AT4G01580
AT1G07070	AT2G01008	AT1G73870	AT1G10500	AT1G07400	AT3G12710	AT1G09910	AT1G10730		AT1G78570	AT2G39040		AT2G41870	AT4G05590
AT1G07175	AT2G01020	AT5G56010	AT1G10522	AT1G07430	AT3G13030	AT1G10020	AT1G10800		AT1G78600	AT2G40080		AT2G42220	AT4G07820
AT1G07180	AT2G01422	AT2G23630	AT1G10657	AT1G07470	AT3G20395	AT1G10060	AT1G10870		AT1G78720	AT2G40340		AT2G43100	AT4G11280
AT1G07210	AT2G02120	AT5G65360	AT1G10760	AT1G07480	AT3G23080	AT1G10070	AT1G11000		AT1G78820	AT2G40450		AT2G45870	AT4G12030
AT1G07270	AT2G02850	AT1G09200	AT1G10770	AT1G07620	AT3G24300	AT1G10095	AT1G11070		AT1G78930	AT2G40460		AT2G46640	AT4G13570
AT1G07280	AT2G03310	AT3G21240	AT1G10865	AT1G07650	AT3G25190	AT1G10140	AT1G11080		AT1G80300	AT2G42150		AT2G46650	AT4G13572
AT1G07330	AT2G04040	AT5G24380	AT1G10900	AT1G07690	AT3G26610	AT1G10200	AT1G11120		AT2G01008	AT2G43535		AT2G46660	AT4G13575
AT1G07370	AT2G04795	AT3G46940	AT1G10920	AT1G07720	AT3G26932	AT1G10210	AT1G11440		AT2G01020	AT2G44560		AT3G01260	AT4G13770
AT1G07390	AT2G05380	AT1G11840	AT1G11260	AT1G07750	AT3G27690	AT1G10340	AT1G11545		AT2G01422	AT2G45560		AT3G01550	AT4G14630
AT1G07450	AT2G13680	AT5G45650	AT1G11290	AT1G07870	AT3G43700	AT1G10550	AT1G11600		AT2G02120	AT2G45660		AT3G01890	AT4G15660
AT1G07700	AT2G14060	AT4G37910	AT1G11330	AT1G07985	AT3G43850	AT1G10570	AT1G11740		AT2G02850	AT2G47460		AT3G02020	AT4G15670
AT1G07790	AT2G14247	AT2G45290	AT1G11340	AT1G08050	AT3G45070	AT1G10610	AT1G11915		AT2G03310	AT3G01600		AT3G03180	AT4G16745
AT1G07880	AT2G15020	AT4G25340	AT1G11362	AT1G08115	AT3G45430	AT1G10660	AT1G11940		AT2G04795	AT3G02140		AT3G03190	AT4G18970
AT1G07890	AT2G15080	AT5G17160	AT1G11450	AT1G08210	AT3G47300	AT1G10682	AT1G11960		AT2G05380	AT3G02670		AT3G04210	AT4G19865
AT1G07930	AT2G15890	AT3G13610	AT1G11475	AT1G08230	AT3G48920	AT1G10770	AT1G12000		AT2G13680	AT3G03480		AT3G05600	AT4G22840
AT1G08090	AT2G16365	AT2G04780	AT1G11530	AT1G08310	AT3G49160	AT1G10865	AT1G12070		AT2G14060	AT3G04330		AT3G06370	AT4G23870
AT1G08220	AT2G16660	AT3G52740	AT1G11580	AT1G08315	AT3G53100	AT1G10890	AT1G12080		AT2G15010	AT3G05935		AT3G08040	AT4G25020
AT1G08360	AT2G16890	AT4G04020	AT1G11750	AT1G08320	AT3G53980	AT1G11175	AT1G12220		AT2G15020	AT3G07650		AT3G08940	AT4G26150
AT1G08380	AT2G18120	AT5G04960	AT1G11790	AT1G08460	AT3G54600	AT1G11180	AT1G12260		AT2G15080	AT3G09520		AT3G12145	AT4G27180
AT1G08390	AT2G19500	AT4G29030	AT1G11820	AT1G08500	AT3G55240	AT1G11210	AT1G12420		AT2G15890	AT3G09650		AT3G12710	AT4G27440
AT1G08410	AT2G19800	AT5G14760	AT1G11860	AT1G08510	AT3G56080	AT1G11260	AT1G12530		AT2G16365	AT3G11050		AT3G13030	AT4G31500
AT1G08530	AT2G21130	AT1G30510	AT1G12010	AT1G08630	AT3G58900	AT1G11350	AT1G12845		AT2G16660	AT3G12500		AT3G18485	AT4G31650
AT1G08540	AT2G21235	AT2G27840	AT1G12090	AT1G08670	AT3G58990	AT1G11360	AT1G12880		AT2G16890	AT3G12955		AT3G19710	AT4G31805
AT1G08550	AT2G22360	AT3G20370	AT1G12100	AT1G08680	AT3G59250	AT1G11362	AT1G13130		AT2G18120	AT3G15090		AT3G20395	AT4G31820
AT1G08580	AT2G22590	AT1G07370	AT1G12120	AT1G08770	AT3G59310	AT1G11400	AT1G13170		AT2G19500	AT3G15620		AT3G22100	AT4G31910
AT1G08610	AT2G22870	AT5G44550	AT1G12230	AT1G08800	AT3G59340	AT1G11530	AT1G13210		AT2G21130	AT3G17130		AT3G22540	AT4G38910
AT1G09130	AT2G23000	AT1G47900	AT1G12240	AT1G08890	AT3G60290	AT1G11650	AT1G13280		AT2G21235	AT3G20490		AT3G23080	AT4G39600
AT1G09170	AT2G23030	AT1G69870	AT1G12250	AT1G08900	AT3G62040	AT1G11740	AT1G13420		AT2G22360	AT3G21150		AT3G24300	AT4G39940
AT1G09200	AT2G23180	AT1G52100	AT1G12370	AT1G08980	AT4G00250	AT1G11820	AT1G13430		AT2G22590	AT3G21560		AT3G26610	AT4G39950
AT1G09210	AT2G23590	AT1G56110	AT1G12520	AT1G09140	AT4G00380	AT1G12010	AT1G13635		AT2G22870	AT3G21890		AT3G26932	AT5G01740
AT1G09240	AT2G23910	AT1G04250	AT1G12570	AT1G09195	AT4G00910	AT1G12070	AT1G13860		AT2G23000	AT3G23510		AT3G26960	AT5G02020
AT1G09300	AT2G24120	AT4G25630	AT1G12710	AT1G09250	AT4G01460	AT1G12080	AT1G13920		AT2G23030	AT3G23530		AT3G27690	AT5G02440
AT1G09340	AT2G25200	AT3G23990	AT1G12730	AT1G09280	AT4G04955	AT1G12090	AT1G14120		AT2G23180	AT3G23810		AT3G43700	AT5G02630
AT1G09380	AT2G25330	AT5G07030	AT1G12740	AT1G09415	AT4G08040	AT1G12130	AT1G14180		AT2G23590	AT3G24190		AT3G43850	AT5G05060
AT1G09450	AT2G25510	AT5G22090	AT1G12855	AT1G09420	AT4G08410	AT1G12220	AT1G14240		AT2G23910	AT3G24460		AT3G45070	AT5G05960
AT1G09470	AT2G25530	AT5G11790	AT1G12860	AT1G09430	AT4G11190	AT1G12230	AT1G14350		AT2G24120	AT3G24750		AT3G45160	AT5G07690
AT1G09500	AT2G28630	AT4G02060	AT1G12900	AT1G09460	AT4G11280	AT1G12240	AT1G14380		AT2G25200	AT3G30460		AT3G45430	AT5G08030
AT1G09560	AT2G28720	AT5G10400	AT1G13030	AT1G09480	AT4G11460	AT1G12290	AT1G14460		AT2G25330	AT3G41762		AT3G47300	AT5G10250
AT1G09580	AT2G29170	AT1G73620	AT1G13245	AT1G09530	AT4G12030	AT1G12360	AT1G14600		AT2G25510	AT3G44450		AT3G48920	AT5G14200
AT1G09590	AT2G29630	AT3G22790	AT1G13270	AT1G09570	AT4G13570	AT1G12440	AT1G14700		AT2G25530	AT3G44720		AT3G49160	AT5G14370
AT1G09600	AT2G29720	AT5G42860	AT1G13410	AT1G09575	AT4G13575	AT1G12520	AT1G14730		AT2G26150	AT3G45860		AT3G51350	AT5G15010
AT1G09690	AT2G29760	AT1G55260	AT1G13440	AT1G09710	AT4G13710	AT1G12580	AT1G14790		AT2G27380	AT3G46090		AT3G53100	AT5G15360
AT1G09780	AT2G29980	AT3G28270	AT1G13500	AT1G09812	AT4G13770	AT1G12710	AT1G15100		AT2G28630	AT3G47030		AT3G53980	AT5G16790
AT1G09790	AT2G30600	AT4G12520	AT1G13510	AT1G09910	AT4G15620	AT1G12730	AT1G15110		AT2G28720	AT3G48280		AT3G54600	AT5G18430
AT1G09800	AT2G30766	AT3G54770	AT1G13560	AT1G09950	AT4G16745	AT1G12780	AT1G15210		AT2G29170	AT3G48310		AT3G55240	AT5G23010
AT1G09820	AT2G31040	AT5G56540	AT1G13609	AT1G09960	AT4G17470	AT1G12790	AT1G15550		AT2G29370	AT3G48350		AT3G56080	AT5G23020
AT1G09830	AT2G32290	AT4G40090	AT1G13610	AT1G10070	AT4G18970	AT1G12810	AT1G15570		AT2G29460	AT3G51240		AT3G58900	AT5G23405
AT1G10060	AT2G32390	AT5G14060	AT1G13630	AT1G10090	AT4G19020	AT1G12910	AT1G15580		AT2G29630	AT3G51750		AT3G58980	AT5G23570
AT1G10270	AT2G32680	AT3G03250	AT1G13650	AT1G10095	AT4G23700	AT1G12990	AT1G15840		AT2G29720	AT3G52740		AT3G58990	AT5G25475
AT1G10300	AT2G34070	AT1G02730	AT1G13670	AT1G10140	AT4G24450	AT1G13150	AT1G16030		AT2G29760	AT3G55120		AT3G59250	AT5G35940
AT1G10310	AT2G34450	AT4G36610	AT1G13700	AT1G10170	AT4G26150	AT1G13230	AT1G16040		AT2G29980	AT3G56140		AT3G59310	AT5G38040
AT1G10370	AT2G35090	AT1G55320	AT1G13730	AT1G10200	AT4G27180	AT1G13270	AT1G16300		AT2G31040	AT3G56290		AT3G59340	AT5G42280
AT1G10385	AT2G35290	AT3G62600	AT1G13800	AT1G10210	AT4G27440	AT1G13380	AT1G16330		AT2G32290	AT3G56825		AT3G59580	AT5G43180
AT1G10470	AT2G36145	AT3G19430	AT1G13810	AT1G10340	AT4G31500	AT1G13450	AT1G16340		AT2G32390	AT3G57190		AT3G59750	AT5G43570
AT1G10490	AT2G36220	AT5G24760	AT1G13820	AT1G10480	AT4G31650	AT1G13530	AT1G16370		AT2G32680	AT3G57520		AT3G60040	AT5G43950
AT1G10530	AT2G36430	AT5G13630	AT1G13930	AT1G10550	AT4G31820	AT1G13540	AT1G16520		AT2G33790	AT3G57540		AT3G60290	AT5G44720
AT1G10640	AT2G36470	AT1G32900	AT1G13970	AT1G10610	AT4G31910	AT1G13570	AT1G16630		AT2G34070	AT3G57765		AT3G62040	AT5G45380
AT1G10657	AT2G36870	AT1G04770	AT1G14060	AT1G10660	AT4G38950	AT1G13640	AT1G16780		AT2G34450	AT3G58070		AT4G00250	AT5G45670
AT1G10770	AT2G36970	AT1G56340	AT1G14150	AT1G10682	AT4G39600	AT1G13990	AT1G16930		AT2G35090	AT3G61630		AT4G00380	AT5G46330
AT1G10780	AT2G37040	AT1G28610	AT1G14185	AT1G10720	AT4G39640	AT1G14290	AT1G17060		AT2G35290	AT3G61920		AT4G00910	AT5G48070
AT1G10900	AT2G37970	AT1G41830	AT1G14220	AT1G10730	AT4G39940	AT1G14400	AT1G17140		AT2G36145	AT3G62610		AT4G01460	AT5G48490
AT1G10920	AT2G38210	AT5G09480	AT1G14290	AT1G10890	AT4G39950	AT1G14480	AT1G17400		AT2G36220	AT3G63160		AT4G01740	AT5G50335
AT1G10930	AT2G38230	AT2G33530	AT1G14300	AT1G11000	AT5G01740	AT1G14640	AT1G17430		AT2G36430	AT4G00970		AT4G04955	AT5G51190
AT1G10960	AT2G38465	AT4G31840	AT1G14345	AT1G11120	AT5G01970	AT1G14740	AT1G17500		AT2G36470	AT4G01660		AT4G05590	AT5G53980
AT1G11130	AT2G39560	AT3G57150	AT1G14420	AT1G11175	AT5G02020	AT1G14790	AT1G17550		AT2G36750	AT4G02970		AT4G08410	AT5G54880
AT1G11160	AT2G39570	AT1G18370	AT1G14430	AT1G11180	AT5G02440	AT1G14860	AT1G17560		AT2G36870	AT4G04330		AT4G11280	AT5G55930
AT1G11290	AT2G39920	AT3G44750	AT1G14520	AT1G11210	AT5G02760	AT1G14870	AT1G17620		AT2G36885	AT4G05110		AT4G11460	AT5G56100
AT1G11330	AT2G40010	AT3G09820	AT1G14580	AT1G11260	AT5G04190	AT1G14890	AT1G17700		AT2G36970	AT4G05470		AT4G12030	AT5G56370
AT1G11340	AT2G40080	AT3G07320	AT1G14620	AT1G11360	AT5G05060	AT1G14920	AT1G17750		AT2G37040	AT4G05475		AT4G13390	AT5G56380
AT1G11420	AT2G40340	AT5G03760	AT1G14720	AT1G11530	AT5G05960	AT1G15010	AT1G17840		AT2G37770	AT4G09820		AT4G13395	AT5G56910
AT1G11450	AT2G40460	AT2G19670	AT1G14810	AT1G11545	AT5G06640	AT1G15020	AT1G17950		AT2G37970	AT4G12320		AT4G13570	AT5G57780
AT1G11460	AT2G41040	AT3G29590	AT1G14820	AT1G11592	AT5G07690	AT1G15040	AT1G18040		AT2G38210	AT4G12460		AT4G13572	AT5G59080
AT1G11655	AT2G41240	AT5G09870	AT1G15050	AT1G11735	AT5G10250	AT1G15050	AT1G18075		AT2G38230	AT4G12545		AT4G13575	AT5G62280
AT1G11700	AT2G41260	AT3G56290	AT1G15125	AT1G11740	AT5G10800	AT1G15170	AT1G18140		AT2G38465	AT4G12550		AT4G13710	AT5G63140
AT1G11720	AT2G41810	AT3G07770	AT1G15140	AT1G11910	AT5G13660	AT1G15175	AT1G18370		AT2G39560	AT4G13280		AT4G13770	AT5G64190
AT1G11750	AT2G42150	AT5G22650	AT1G15170	AT1G11960	AT5G14200	AT1G15180	AT1G18400		AT2G39570	AT4G13290		AT4G14630	AT5G65750
AT1G11790	AT2G43535	AT4G12510	AT1G15180	AT1G12010	AT5G14370	AT1G15240	AT1G18550		AT2G39920	AT4G13410		AT4G15620	AT5G66000
AT1G11840	AT2G43540	AT5G61030	AT1G15250	AT1G12070	AT5G15360	AT1G15330	AT1G18570		AT2G40010	AT4G13800		AT4G16745
AT1G11850	AT2G43780	AT4G24780	AT1G15260	AT1G12080	AT5G18430	AT1G15350	AT1G18590		AT2G40080	AT4G15248		AT4G18970
AT1G11860	AT2G43920	AT4G22505	AT1G15290	AT1G12130	AT5G19530	AT1G15380	AT1G18835		AT2G40340	AT4G15480		AT4G19020
AT1G11920	AT2G44560	AT2G21320	AT1G15330	AT1G12220	AT5G23010	AT1G15400	AT1G18840		AT2G40450	AT4G15490		AT4G21585
AT1G12000	AT2G45560	AT1G04040	AT1G15385	AT1G12290	AT5G23020	AT1G15405	AT1G18990		AT2G40460	AT4G15630		AT4G22840
AT1G12030	AT2G45630	AT4G22460	AT1G15390	AT1G12360	AT5G23570	AT1G15670	AT1G19130		AT2G41260	AT4G16146		AT4G23700
AT1G12040	AT2G45660	AT3G59400	AT1G15440	AT1G12440	AT5G23980	AT1G15740	AT1G19180		AT2G41810	AT4G17695		AT4G24450
AT1G12100	AT2G47270	AT1G69770	AT1G15480	AT1G12760	AT5G25475	AT1G15840	AT1G19230		AT2G42150	AT4G18280		AT4G26150
AT1G12244	AT2G47370	AT3G03060	AT1G15510	AT1G12780	AT5G26920	AT1G15880	AT1G19300		AT2G42560	AT4G18422		AT4G27180
AT1G12250	AT2G47460	AT3G13470	AT1G15730	AT1G12790	AT5G35940	AT1G15885	AT1G19330		AT2G43535	AT4G18650		AT4G27440
AT1G12370	AT3G01600	AT4G22212	AT1G15825	AT1G12805	AT5G37690	AT1G16090	AT1G19396		AT2G43540	AT4G19960		AT4G31500
AT1G12380	AT3G01970	AT5G66760	AT1G15830	AT1G12810	AT5G38020	AT1G16130	AT1G19510		AT2G43890	AT4G21200		AT4G31650
AT1G12480	AT3G02140	AT4G12320	AT1G15885	AT1G12845	AT5G43180	AT1G16170	AT1G19670		AT2G43920	AT4G21380		AT4G31820
AT1G12550	AT3G02670	AT2G07690	AT1G15930	AT1G13210	AT5G43950	AT1G16240	AT1G19690		AT2G44560	AT4G22460		AT4G31910
AT1G12560	AT3G02910	AT1G72970	AT1G15980	AT1G13230	AT5G44720	AT1G16250	AT1G19830		AT2G45560	AT4G22753		AT4G36150
AT1G12570	AT3G03470	AT5G44635	AT1G15990	AT1G13260	AT5G45070	AT1G16260	AT1G19835		AT2G45630	AT4G23170		AT4G38950
AT1G12740	AT3G04000	AT1G12740	AT1G16080	AT1G13280	AT5G45380	AT1G16390	AT1G19840		AT2G45660	AT4G23260		AT4G39600
AT1G12800	AT3G05935	AT4G26010	AT1G16090	AT1G13430	AT5G46330	AT1G16820	AT1G19870		AT2G47270	AT4G23600		AT4G39640
AT1G12860	AT3G07650	AT5G54160	AT1G16260	AT1G13450	AT5G47380	AT1G17020	AT1G19940		AT2G47370	AT4G23990		AT4G39940
AT1G12900	AT3G07700	AT3G16780	AT1G16320	AT1G13570	AT5G48000	AT1G17060	AT1G19970		AT2G47460	AT4G25640		AT4G39950
AT1G12950	AT3G09390	AT3G09440	AT1G16390	AT1G13635	AT5G48490	AT1G17120	AT1G20070		AT2G47780	AT4G25700		AT5G01740
AT1G13030	AT3G09520	AT5G02490	AT1G16420	AT1G13640	AT5G50335	AT1G17345	AT1G20080		AT3G01600	AT4G27560		AT5G01970
AT1G13160	AT3G09650	AT2G17630	AT1G16510	AT1G13740	AT5G53980	AT1G17410	AT1G20160		AT3G01970	AT4G27820		AT5G02020
AT1G13400	AT3G09910	AT3G48460	AT1G16720	AT1G13960	AT5G55930	AT1G17430	AT1G20190		AT3G02140	AT4G28020		AT5G02440
AT1G13420	AT3G11020	AT5G05500	AT1G16730	AT1G13990	AT5G56100	AT1G17530	AT1G20380		AT3G02670	AT4G28740		AT5G02760
AT1G13440	AT3G11050	AT4G05180	AT1G16830	AT1G14120	AT5G56370	AT1G17640	AT1G20440		AT3G02910	AT4G29110		AT5G03640
AT1G13480	AT3G12500	AT4G23680	AT1G16905	AT1G14200	AT5G56380	AT1G17665	AT1G20450		AT3G03270	AT4G30470		AT5G04190
AT1G13500	AT3G12955	AT5G54970	AT1G16960	AT1G14350	AT5G57480	AT1G17780	AT1G20610		AT3G03470	AT4G31870		AT5G04730
AT1G13510	AT3G14200	AT5G14330	AT1G17050	AT1G14370	AT5G57780	AT1G17960	AT1G20700		AT3G03480	AT4G32770		AT5G05060
AT1G13609	AT3G14620	AT5G17230	AT1G17100	AT1G14400	AT5G57790	AT1G18160	AT1G20720		AT3G04000	AT4G33550		AT5G05960
AT1G13610	AT3G14690	AT5G21100	AT1G17180	AT1G14480	AT5G59080	AT1G18200	AT1G20790		AT3G04330	AT4G33980		AT5G06640
AT1G13620	AT3G15090	AT1G09590	AT1G17220	AT1G14530	AT5G62170	AT1G18270	AT1G20850		AT3G05935	AT4G34060		AT5G07640
AT1G13650	AT3G15620	AT3G12860	AT1G17285	AT1G14730	AT5G62280	AT1G18280	AT1G20950		AT3G07650	AT4G34550		AT5G07690
AT1G13670	AT3G17790	AT1G75040	AT1G17290	AT1G14740	AT5G63140	AT1G18330	AT1G21070		AT3G08870	AT4G35290		AT5G08030
AT1G13730	AT3G18320	AT3G21510	AT1G17420	AT1G14790	AT5G63180	AT1G18470	AT1G21140		AT3G09390	AT4G36880		AT5G09240
AT1G13750	AT3G19170	AT3G03770	AT1G17530	AT1G14860		AT1G18680	AT1G21480		AT3G09520	AT4G37760		AT5G10250
AT1G13790	AT3G19270	AT2G20750	AT1G17610	AT1G14890		AT1G18690	AT1G21980		AT3G09650	AT5G01410		AT5G10800
AT1G13800	AT3G20490	AT1G64400	AT1G17630	AT1G14920		AT1G18773	AT1G22410		AT3G09910	AT5G02270		AT5G13660
AT1G13810	AT3G21150	AT2G22250	AT1G17665	AT1G15010		AT1G18940	AT1G22910		AT3G11020	AT5G02860		AT5G14200
AT1G13820	AT3G21560	AT5G26780	AT1G18060	AT1G15020		AT1G19020	AT1G23000		AT3G11050	AT5G03960		AT5G14370
AT1G13830	AT3G21720	AT5G40390	AT1G18265	AT1G15040		AT1G19310	AT1G23060		AT3G12500	AT5G04000		AT5G15360
AT1G13930	AT3G21890	AT1G04980	AT1G18330	AT1G15050		AT1G19380	AT1G23090		AT3G12955	AT5G04120		AT5G16190
AT1G14060	AT3G23400	AT1G48930	AT1G18660	AT1G15110		AT1G19396	AT1G23460		AT3G14200	AT5G05200		AT5G16600
AT1G14080	AT3G23510	AT1G56190	AT1G18680	AT1G15130		AT1G19400	AT1G23760		AT3G14620	AT5G05260		AT5G18430
AT1G14150	AT3G23530	AT3G25110	AT1G18730	AT1G15230		AT1G19485	AT1G23790		AT3G14690	AT5G05270		AT5G19530
AT1G14180	AT3G23810	AT4G26320	AT1G18750	AT1G15330		AT1G19510	AT1G23800		AT3G15090	AT5G05410		AT5G23010
AT1G14185	AT3G24190	AT3G21190	AT1G18773	AT1G15350		AT1G19530	AT1G23970		AT3G15620	AT5G06220		AT5G23020
AT1G14220	AT3G24750	AT4G31500	AT1G18810	AT1G15380		AT1G19540	AT1G24020		AT3G15750	AT5G07190		AT5G23570
AT1G14250	AT3G25410	AT1G80270	AT1G18850	AT1G15400		AT1G19550	AT1G24100		AT3G17790	AT5G07990		AT5G23980
AT1G14300	AT3G25770	AT1G07790	AT1G18900	AT1G15405		AT1G19600	AT1G24130		AT3G18320	AT5G08640		AT5G25475
AT1G14320	AT3G26280	AT5G48010	AT1G18940	AT1G15550		AT1G19610	AT1G24764		AT3G19170	AT5G08710		AT5G26920
AT1G14345	AT3G26290	AT4G36360	AT1G18980	AT1G15670		AT1G19660	AT1G25230		AT3G19270	AT5G09225		AT5G28020
AT1G14360	AT3G26320	AT1G55210	AT1G19050	AT1G15740		AT1G19680	AT1G25370		AT3G20490	AT5G09230		AT5G35940
AT1G14410	AT3G27110	AT4G39800	AT1G19140	AT1G15790		AT1G19910	AT1G25425		AT3G20710	AT5G09585		AT5G37690
AT1G14430	AT3G27940	AT4G02770	AT1G19240	AT1G15800		AT1G19960	AT1G25440		AT3G21150	AT5G09930		AT5G38040
AT1G14450	AT3G28540	AT5G41880	AT1G19380	AT1G15840		AT1G20010	AT1G25450		AT3G21560	AT5G10470		AT5G43180
AT1G14620	AT3G29575	AT1G79150	AT1G19450	AT1G15880		AT1G20070	AT1G26260		AT3G21720	AT5G10790		AT5G43950
AT1G14810	AT3G29590	AT3G08590	AT1G19540	AT1G16030		AT1G20120	AT1G26330		AT3G21890	AT5G11260		AT5G44720
AT1G14820	AT3G30460	AT2G23910	AT1G19650	AT1G16120		AT1G20160	AT1G26570		AT3G23510	AT5G13650		AT5G45380
AT1G14960	AT3G30775	AT1G04020	AT1G19700	AT1G16130		AT1G20180	AT1G26730		AT3G23530	AT5G13930		AT5G45670
AT1G14980	AT3G41762	AT1G21750	AT1G19730	AT1G16170		AT1G20350	AT1G26760		AT3G23810	AT5G14700		AT5G46330
AT1G15140	AT3G44310	AT1G77510	AT1G19740	AT1G16180		AT1G20400	AT1G26770		AT3G24190	AT5G15960		AT5G47380
AT1G15160	AT3G44450	AT3G17390	AT1G19900	AT1G16240		AT1G20620	AT1G26780		AT3G24750	AT5G15970		AT5G47500
AT1G15165	AT3G44720	AT1G15820	AT1G19960	AT1G16250		AT1G20630	AT1G26820		AT3G25410	AT5G16350		AT5G48490
AT1G15250	AT3G45970	AT2G05070	AT1G20020	AT1G16370		AT1G20650	AT1G26890		AT3G25770	AT5G17010		AT5G49340
AT1G15260	AT3G46090	AT1G09780	AT1G20120	AT1G16460		AT1G20693	AT1G26940		AT3G26280	AT5G17030		AT5G49350
AT1G15290	AT3G46650	AT3G08770	AT1G20220	AT1G16670		AT1G20880	AT1G26945		AT3G26290	AT5G17040		AT5G49870
AT1G15385	AT3G47030	AT3G44550	AT1G20330	AT1G16820		AT1G20920	AT1G26960		AT3G26320	AT5G17050		AT5G50335
AT1G15390	AT3G48030	AT1G25440	AT1G20340	AT1G16850		AT1G21100	AT1G27030		AT3G27940	AT5G20740		AT5G54880
AT1G15420	AT3G48280	AT4G14090	AT1G20350	AT1G16930		AT1G21360	AT1G27210		AT3G28007	AT5G22300		AT5G55590
AT1G15440	AT3G48310	AT5G23060	AT1G20470	AT1G17020		AT1G21400	AT1G27380		AT3G28540	AT5G23240		AT5G55930
AT1G15460	AT3G48350	AT3G06035	AT1G20480	AT1G17060		AT1G21520	AT1G27440		AT3G29575	AT5G23480		AT5G56100
AT1G15470	AT3G48690	AT1G04520	AT1G21065	AT1G17080		AT1G21610	AT1G27620		AT3G30460	AT5G23730		AT5G56370
AT1G15480	AT3G49120	AT3G06680	AT1G21110	AT1G17120		AT1G21670	AT1G27950		AT3G41762	AT5G23990		AT5G56380
AT1G15510	AT3G51400	AT5G13420	AT1G21120	AT1G17145		AT1G21680	AT1G28010		AT3G44450	AT5G24150		AT5G57480
AT1G15630	AT3G51660	AT5G08020	AT1G21130	AT1G17230		AT1G21760	AT1G28230		AT3G44720	AT5G24155		AT5G57540
AT1G15710	AT3G51750	AT3G54750	AT1G21270	AT1G17240		AT1G21770	AT1G28330		AT3G45970	AT5G24460		AT5G57780
AT1G15820	AT3G52740	AT4G04750	AT1G21310	AT1G17340		AT1G21780	AT1G28400		AT3G46090	AT5G24470		AT5G57790
AT1G15825	AT3G53260	AT3G51280	AT1G21350	AT1G17345		AT1G22110	AT1G28440		AT3G46650	AT5G24850		AT5G59080
AT1G15830	AT3G54090	AT5G03630	AT1G21540	AT1G17400		AT1G22190	AT1G28570		AT3G47030	AT5G24990		AT5G62170
AT1G15870	AT3G54990	AT4G17770	AT1G21600	AT1G17410		AT1G22330	AT1G28580		AT3G48030	AT5G25130		AT5G62280
AT1G15930	AT3G55120	AT4G22880	AT1G21640	AT1G17430		AT1G22400	AT1G28815		AT3G48240	AT5G26820		AT5G63140
AT1G15960	AT3G56290	AT5G09590	AT1G21650	AT1G17455		AT1G22403	AT1G29025		AT3G48280	AT5G28520		AT5G66000
AT1G15980	AT3G56360	AT1G23205	AT1G21770	AT1G17460		AT1G22490	AT1G29050		AT3G48310	AT5G28910
AT1G15990	AT3G56825	AT1G04680	AT1G21910	AT1G17500		AT1G22500	AT1G29120		AT3G48350	AT5G35525
AT1G16000	AT3G56980	AT4G39730	AT1G22380	AT1G17530		AT1G22650	AT1G29195		AT3G48690	AT5G36910
AT1G16060	AT3G57020	AT2G16440	AT1G22400	AT1G17550		AT1G22740	AT1G29200		AT3G49120	AT5G37550
AT1G16070	AT3G57180	AT5G22440	AT1G22403	AT1G17640		AT1G22790	AT1G29240		AT3G51240	AT5G40210
AT1G16080	AT3G57190	AT4G09750	AT1G22480	AT1G17665		AT1G22885	AT1G29300		AT3G51400	AT5G41780
AT1G16220	AT3G57430	AT1G56430	AT1G22490	AT1G17700		AT1G22890	AT1G29310		AT3G51660	AT5G42900
AT1G16320	AT3G57520	AT3G59670	AT1G22570	AT1G17810		AT1G22930	AT1G29440		AT3G51750	AT5G43200
AT1G16330	AT3G57765	AT5G22020	AT1G22590	AT1G17830		AT1G22985	AT1G29450		AT3G52740	AT5G44005
AT1G16350	AT3G58070	AT3G27570	AT1G22630	AT1G17940		AT1G22990	AT1G29465		AT3G53260	AT5G44050
AT1G16400	AT3G59370	AT2G28620	AT1G22690	AT1G17960		AT1G23040	AT1G29490		AT3G54090	AT5G44110
AT1G16420	AT3G61060	AT5G64850	AT1G22750	AT1G18030		AT1G23120	AT1G29500		AT3G55120	AT5G44590
AT1G16430	AT3G61630	AT4G37800	AT1G22850	AT1G18075		AT1G23850	AT1G29520		AT3G56290	AT5G45830
AT1G16440	AT3G61920	AT2G15620	AT1G22880	AT1G18100		AT1G23860	AT1G29630		AT3G56360	AT5G46670
AT1G16510	AT3G62460	AT3G59370	AT1G22885	AT1G18160		AT1G23870	AT1G29980		AT3G56825	AT5G48880
AT1G16530	AT3G62610	AT4G09510	AT1G22890	AT1G18200		AT1G23960	AT1G30080		AT3G57020	AT5G49015
AT1G16630	AT3G63160	AT3G17330	AT1G22900	AT1G18270		AT1G24260	AT1G30250		AT3G57180	AT5G50100
AT1G16640	AT4G00165	AT4G30610	AT1G22960	AT1G18280		AT1G25230	AT1G30270		AT3G57190	AT5G50770
AT1G16720	AT4G00970	AT1G36370	AT1G22990	AT1G18290		AT1G25275	AT1G30300		AT3G57430	AT5G50800
AT1G16730	AT4G01037	AT3G01440	AT1G23010	AT1G18400		AT1G25400	AT1G30510		AT3G57520	AT5G51030
AT1G16740	AT4G01630	AT1G23410	AT1G23100	AT1G18470		AT1G26250	AT1G30560		AT3G57765	AT5G51220
AT1G16830	AT4G01660	AT4G25640	AT1G23130	AT1G18570		AT1G26440	AT1G30600		AT3G58070	AT5G52250
AT1G16870	AT4G02970	AT5G47870	AT1G23200	AT1G18700		AT1G26580	AT1G30620		AT3G61060	AT5G52790
AT1G16905	AT4G03020	AT3G44320	AT1G23220	AT1G18773		AT1G26665	AT1G30690		AT3G61630	AT5G53740
AT1G17050	AT4G03410	AT5G60930	AT1G23280	AT1G18890		AT1G26670	AT1G30750		AT3G61920	AT5G54100
AT1G17090	AT4G03520	AT2G36620	AT1G23310	AT1G18990		AT1G26800	AT1G30760		AT3G62460	AT5G54280
AT1G17100	AT4G04020	AT2G46420	AT1G23390	AT1G19020		AT1G27020	AT1G31070		AT3G62610	AT5G54610
AT1G17180	AT4G04330	AT3G02230	AT1G23400	AT1G19110		AT1G27090	AT1G31720		AT3G63160	AT5G54960
AT1G17220	AT4G05110	AT4G08390	AT1G23410	AT1G19300		AT1G27150	AT1G31750		AT4G00165	AT5G55570
AT1G17285	AT4G05470	AT1G19900	AT1G23550	AT1G19396		AT1G27290	AT1G31850		AT4G00970	AT5G55580
AT1G17360	AT4G05475	AT3G13930	AT1G23720	AT1G19400		AT1G27420	AT1G32090		AT4G01037	AT5G56090
AT1G17420	AT4G06746	AT4G25250	AT1G23730	AT1G19510		AT1G27510	AT1G32100		AT4G01630	AT5G59130
AT1G17560	AT4G09730	AT1G14980	AT1G23740	AT1G19530		AT1G27520	AT1G32170		AT4G01660	AT5G59820
AT1G17610	AT4G09820	AT1G57590	AT1G24090	AT1G19540		AT1G27590	AT1G32640		AT4G02750	AT5G60540
AT1G17650	AT4G10040	AT4G39940	AT1G24095	AT1G19550		AT1G27650	AT1G33170		AT4G02970	AT5G61350
AT1G17745	AT4G12320	AT4G35630	AT1G24147	AT1G19600		AT1G27670	AT1G33440		AT4G03020	AT5G61455
AT1G17880	AT4G12550	AT3G55750	AT1G24148	AT1G19660		AT1G27920	AT1G33700		AT4G03410	AT5G62210
AT1G18060	AT4G13290	AT5G22880	AT1G24260	AT1G19680		AT1G27980	AT1G33770		AT4G03520	AT5G62360
AT1G18080	AT4G13800	AT4G20390	AT1G24265	AT1G19830		AT1G28050	AT1G33800		AT4G04330	AT5G63810
AT1G18180	AT4G13810	AT1G76790	AT1G24340	AT1G19870		AT1G28260	AT1G34110		AT4G05110	AT5G63820
AT1G18250	AT4G14010	AT3G22550	AT1G24400	AT1G20010		AT1G28330	AT1G34180		AT4G05470	AT5G64510
AT1G18265	AT4G14250	AT5G61420	AT1G24530	AT1G20030		AT1G28470	AT1G34355		AT4G05475	AT5G65165
AT1G18370	AT4G14690	AT3G54640	AT1G24575	AT1G20070		AT1G28650	AT1G34460		AT4G06746	AT5G65840
AT1G18410	AT4G15480	AT1G70730	AT1G24577	AT1G20160		AT1G28960	AT1G34630		AT4G09730	AT5G66052
AT1G18440	AT4G15490	AT3G10840	AT1G24735	AT1G20180		AT1G29090	AT1G34640		AT4G09820
AT1G18540	AT4G15630	AT1G60590	AT1G25260	AT1G20190		AT1G29100	AT1G35180		AT4G10040
AT1G18590	AT4G15810	AT5G03260	AT1G25360	AT1G20400		AT1G29357	AT1G35260		AT4G12290
AT1G18630	AT4G16146	AT1G78580	AT1G26130	AT1G20440		AT1G29395	AT1G36340		AT4G12320
AT1G18730	AT4G16370	AT3G25760	AT1G26150	AT1G20490		AT1G29400	AT1G36675		AT4G12550
AT1G18800	AT4G17090	AT1G53310	AT1G26500	AT1G20620		AT1G29420	AT1G36940		AT4G13290
AT1G18810	AT4G17695	AT1G27330	AT1G26680	AT1G20630		AT1G29760	AT1G43020		AT4G13800
AT1G18850	AT4G18280	AT4G03100	AT1G26740	AT1G20693		AT1G29930	AT1G43140		AT4G14010
AT1G18900	AT4G18390	AT1G10657	AT1G26761	AT1G20790		AT1G29970	AT1G43790		AT4G15248
AT1G18980	AT4G18422	AT1G35720	AT1G27050	AT1G20850		AT1G30200	AT1G44110		AT4G15480
AT1G19050	AT4G18650	AT5G23420	AT1G27060	AT1G20880		AT1G30220	AT1G44800		AT4G15490
AT1G19140	AT4G19960	AT1G48630	AT1G27090	AT1G20900		AT1G30230	AT1G44830		AT4G15630
AT1G19150	AT4G20820	AT5G18670	AT1G27140	AT1G20920		AT1G30260	AT1G44900		AT4G15810
AT1G19450	AT4G21200	AT5G13580	AT1G27360	AT1G21000		AT1G30270	AT1G44970		AT4G16146
AT1G19520	AT4G21860	AT4G28310	AT1G27470	AT1G21100		AT1G30720	AT1G45010		AT4G16370
AT1G19620	AT4G22460	AT5G49270	AT1G27480	AT1G21200		AT1G30730	AT1G45130		AT4G17695
AT1G19640	AT4G22753	AT4G37150	AT1G27680	AT1G21360		AT1G30755	AT1G45249		AT4G18280
AT1G19670	AT4G23170	AT4G13840	AT1G27730	AT1G21400		AT1G30760	AT1G46554		AT4G18390
AT1G19700	AT4G23260	AT3G51800	AT1G28140	AT1G21510		AT1G30880	AT1G46768		AT4G18422
AT1G19730	AT4G23600	AT5G09520	AT1G28210	AT1G21520		AT1G31040	AT1G47271		AT4G18650
AT1G19740	AT4G24040	AT3G23090	AT1G28395	AT1G21610		AT1G31120	AT1G47410		AT4G19960
AT1G19800	AT4G25250	AT2G22330	AT1G28530	AT1G21670		AT1G31173	AT1G47480		AT4G20690
AT1G19900	AT4G25470	AT2G34810	AT1G28600	AT1G21680		AT1G31290	AT1G47610		AT4G20820
AT1G19920	AT4G25480	AT3G55280	AT1G28610	AT1G21780		AT1G31350	AT1G47960		AT4G21200
AT1G19950	AT4G25640	AT1G57820	AT1G28690	AT1G21920		AT1G31812	AT1G48330		AT4G21380
AT1G19960	AT4G25700	AT3G07720	AT1G29030	AT1G21980		AT1G31820	AT1G48670		AT4G21860
AT1G19990	AT4G26200	AT5G04970	AT1G29070	AT1G22110		AT1G31830	AT1G49130		AT4G22460
AT1G20020	AT4G26260	AT3G47960	AT1G29250	AT1G22180		AT1G32090	AT1G49560		AT4G22753
AT1G20060	AT4G27140	AT4G02290	AT1G29320	AT1G22190		AT1G32170	AT1G49570		AT4G23170
AT1G20065	AT4G27150	AT3G15460	AT1G29390	AT1G22280		AT1G32230	AT1G49740		AT4G23260
AT1G20220	AT4G27160	AT2G25160	AT1G29395	AT1G22330		AT1G32370	AT1G49870		AT4G23600
AT1G20300	AT4G27560	AT4G33010	AT1G29420	AT1G22370		AT1G32410	AT1G49910		AT4G24040
AT1G20340	AT4G27820	AT2G34357	AT1G29530	AT1G22490		AT1G32450	AT1G50010		AT4G25250
AT1G20350	AT4G28025	AT1G12560	AT1G29700	AT1G22500		AT1G32460	AT1G50110		AT4G25470
AT1G20370	AT4G28520	AT3G09925	AT1G29720	AT1G22530		AT1G32790	AT1G50575		AT4G25480
AT1G20470	AT4G28740	AT4G10770	AT1G29740	AT1G22740		AT1G33050	AT1G50950		AT4G25700
AT1G20510	AT4G29110	AT5G17040	AT1G29900	AT1G22790		AT1G33055	AT1G51130		AT4G26200
AT1G20720	AT4G30270	AT5G25810	AT1G29910	AT1G22910		AT1G33102	AT1G51140		AT4G27140
AT1G20823	AT4G30470	AT2G36290	AT1G29920	AT1G22930		AT1G33110	AT1G51170		AT4G27150
AT1G20830	AT4G31870	AT1G06830	AT1G29930	AT1G22985		AT1G33440	AT1G51520		AT4G27160
AT1G20870	AT4G31875	AT4G05190	AT1G29940	AT1G23040		AT1G33615	AT1G51680		AT4G27170
AT1G20950	AT4G32770	AT2G21330	AT1G30120	AT1G23060		AT1G33700	AT1G52100		AT4G27560
AT1G21010	AT4G32800	AT1G03110	AT1G30170	AT1G23070		AT1G33760	AT1G52190		AT4G27570
AT1G21065	AT4G32940	AT5G42800	AT1G30240	AT1G23080		AT1G33790	AT1G52540		AT4G27657
AT1G21110	AT4G33980	AT2G29090	AT1G30260	AT1G23120		AT1G34150	AT1G52565		AT4G27820
AT1G21120	AT4G34550	AT5G66230	AT1G30360	AT1G23440		AT1G34300	AT1G52650		AT4G28025
AT1G21130	AT4G34730	AT2G36200	AT1G30380	AT1G23460		AT1G34315	AT1G52750		AT4G28520
AT1G21140	AT4G34740	AT3G10940	AT1G30520	AT1G23710		AT1G34370	AT1G52760		AT4G28740
AT1G21250	AT4G34950	AT3G44720	AT1G30680	AT1G23760		AT1G34630	AT1G52827		AT4G29110
AT1G21270	AT4G36880	AT5G23190	AT1G30840	AT1G23800		AT1G34760	AT1G52830		AT4G30470
AT1G21310	AT4G37150	AT4G33550	AT1G30880	AT1G23850		AT1G35140	AT1G52910		AT4G31870
AT1G21320	AT4G37370	AT5G59240	AT1G30960	AT1G23860		AT1G35420	AT1G53035		AT4G31875
AT1G21340	AT4G37470	AT2G43880	AT1G31010	AT1G23870		AT1G35430	AT1G53040		AT4G32770
AT1G21350	AT4G37760	AT1G63000	AT1G31170	AT1G23960		AT1G35580	AT1G53070		AT4G32800
AT1G21440	AT4G40065	AT4G24830	AT1G31180	AT1G24130		AT1G35670	AT1G53080		AT4G32940
AT1G21460	AT5G01410	AT5G17010	AT1G31190	AT1G24440		AT1G36050	AT1G53140		AT4G33980
AT1G21500	AT5G02270	AT4G35350	AT1G31290	AT1G24600		AT1G36070	AT1G53163		AT4G34550
AT1G21540	AT5G02860	AT3G50300	AT1G31330	AT1G25230		AT1G36180	AT1G53170		AT4G34730
AT1G21640	AT5G03210	AT5G43400	AT1G31540	AT1G25275		AT1G36640	AT1G53180		AT4G34740
AT1G21740	AT5G04000	AT5G55620	AT1G31550	AT1G25320		AT1G36980	AT1G53450		AT4G34950
AT1G21750	AT5G04380	AT1G51060	AT1G31580	AT1G25370		AT1G42430	AT1G53500		AT4G35783
AT1G21810	AT5G04770	AT5G01410	AT1G31650	AT1G25400		AT1G42470	AT1G53540		AT4G37150
AT1G21910	AT5G04830	AT1G18250	AT1G31660	AT1G25480		AT1G42560	AT1G53700		AT4G37370
AT1G22030	AT5G05200	AT2G41660	AT1G31790	AT1G26270		AT1G43245	AT1G53790		AT4G37470
AT1G22150	AT5G05250	AT1G24280	AT1G31800	AT1G26410		AT1G43580	AT1G53830		AT4G37760
AT1G22160	AT5G05270	AT1G01750	AT1G31840	AT1G26420		AT1G43670	AT1G54010		AT4G40065
AT1G22170	AT5G05410	AT4G01150	AT1G31950	AT1G26440		AT1G43700	AT1G54040		AT5G01410
AT1G22220	AT5G05580	AT3G04290	AT1G32060	AT1G26580		AT1G44160	AT1G54180		AT5G02270
AT1G22380	AT5G06570	AT1G16630	AT1G32070	AT1G26665		AT1G44350	AT1G54200		AT5G02860
AT1G22400	AT5G07010	AT4G04940	AT1G32160	AT1G26670		AT1G44770	AT1G54450		AT5G04000
AT1G22410	AT5G07190	AT3G54960	AT1G32190	AT1G26730		AT1G44800	AT1G54530		AT5G04150
AT1G22440	AT5G07990	AT5G49910	AT1G32200	AT1G26780		AT1G45015	AT1G54790		AT5G04380
AT1G22460	AT5G08640	AT4G24130	AT1G32220	AT1G26800		AT1G45150	AT1G54960		AT5G04770
AT1G22590	AT5G08740	AT3G18600	AT1G32415	AT1G26890		AT1G45976	AT1G54990		AT5G04830
AT1G22630	AT5G09225	AT3G15680	AT1G32440	AT1G26945		AT1G46554	AT1G55120		AT5G05200
AT1G22690	AT5G09230	AT3G10610	AT1G32460	AT1G27020		AT1G46768	AT1G55130		AT5G05250
AT1G22750	AT5G09585	AT5G39320	AT1G32470	AT1G27030		AT1G47270	AT1G55210		AT5G05260
AT1G22780	AT5G09930	AT2G29300	AT1G32500	AT1G27150		AT1G47370	AT1G55240		AT5G05270
AT1G22810	AT5G11260	AT2G47470	AT1G32520	AT1G27170		AT1G47510	AT1G55260		AT5G05410
AT1G22850	AT5G12020	AT5G13930	AT1G32550	AT1G27290		AT1G47960	AT1G55265		AT5G05580
AT1G22900	AT5G13650	AT2G25620	AT1G32580	AT1G27300		AT1G48210	AT1G55610		AT5G06570
AT1G22950	AT5G13930	AT5G08180	AT1G32583	AT1G27320		AT1G48260	AT1G55760		AT5G07010
AT1G23010	AT5G14700	AT5G02050	AT1G32690	AT1G27380		AT1G48430	AT1G56540		AT5G07190
AT1G23100	AT5G15700	AT5G53250	AT1G32780	AT1G27440		AT1G48490	AT1G56580		AT5G07990
AT1G23130	AT5G16350	AT1G53140	AT1G32790	AT1G27520		AT1G48550	AT1G56600		AT5G08640
AT1G23170	AT5G17010	AT2G27550	AT1G32900	AT1G27590		AT1G48780	AT1G56650		AT5G08740
AT1G23180	AT5G17030	AT1G78090	AT1G32910	AT1G27630		AT1G48840	AT1G56660		AT5G08760
AT1G23200	AT5G17040	AT2G47460	AT1G32928	AT1G27650		AT1G49032	AT1G56720		AT5G09225
AT1G23205	AT5G17050	AT3G01500	AT1G32990	AT1G27670		AT1G49050	AT1G57570		AT5G09230
AT1G23220	AT5G17220	AT4G26660	AT1G33080	AT1G27980		AT1G49130	AT1G58070		AT5G09585
AT1G23280	AT5G17460	AT5G48600	AT1G33102	AT1G28050		AT1G49170	AT1G58170		AT5G09930
AT1G23290	AT5G17760	AT5G04160	AT1G33110	AT1G28100		AT1G49180	AT1G58270		AT5G11260
AT1G23310	AT5G17780	AT2G23050	AT1G33280	AT1G28200		AT1G49240	AT1G58370		AT5G12020
AT1G23330	AT5G20230	AT3G52750	AT1G33410	AT1G28230		AT1G49300	AT1G58400		AT5G13650
AT1G23390	AT5G20740	AT5G57345	AT1G33540	AT1G28260		AT1G49310	AT1G58410		AT5G13930
AT1G23410	AT5G20830	AT4G00880	AT1G33590	AT1G28330		AT1G49320	AT1G58590		AT5G14180
AT1G23550	AT5G22290	AT4G28940	AT1G33600	AT1G28440		AT1G49360	AT1G59590		AT5G14700
AT1G23560	AT5G22300	AT2G31270	AT1G33610	AT1G28450		AT1G49405	AT1G59620		AT5G15700
AT1G23720	AT5G23730	AT1G54385	AT1G33720	AT1G28470		AT1G49530	AT1G59640		AT5G15960
AT1G23740	AT5G24060	AT3G18240	AT1G33750	AT1G28580		AT1G49570	AT1G59660		AT5G15970
AT1G23750	AT5G24120	AT3G24170	AT1G33790	AT1G28650		AT1G50040	AT1G59850		AT5G16350
AT1G23790	AT5G24130	AT4G19120	AT1G33960	AT1G28660		AT1G50290	AT1G59860		AT5G17010
AT1G23935	AT5G24150	AT3G55010	AT1G34000	AT1G28960		AT1G50420	AT1G59970		AT5G17030
AT1G23940	AT5G24155	AT2G25530	AT1G34060	AT1G29050		AT1G50480	AT1G60030		AT5G17040
AT1G24020	AT5G24410	AT5G07475	AT1G34160	AT1G29100		AT1G50740	AT1G60050		AT5G17050
AT1G24090	AT5G24460	AT2G37460	AT1G34380	AT1G29120		AT1G50970	AT1G60060		AT5G17220
AT1G24095	AT5G24470	AT1G68850	AT1G34430	AT1G29195		AT1G51090	AT1G60190		AT5G17760
AT1G24100	AT5G24850	AT3G13860	AT1G34570	AT1G29240		AT1G51200	AT1G60390		AT5G17780
AT1G24145	AT5G24990	AT1G77670	AT1G34580	AT1G29260		AT1G51270	AT1G60440		AT5G20740
AT1G24147	AT5G25130	AT1G72930	AT1G35140	AT1G29300		AT1G51430	AT1G60450		AT5G20830
AT1G24148	AT5G25240	AT5G39740	AT1G35290	AT1G29357		AT1G51550	AT1G60610		AT5G22300
AT1G24150	AT5G26570	AT4G29520	AT1G35310	AT1G29395		AT1G51940	AT1G60810		AT5G23480
AT1G24280	AT5G27660	AT2G32990	AT1G35340	AT1G29400		AT1G52190	AT1G61000		AT5G23730
AT1G24310	AT5G28520	AT5G50740	AT1G35350	AT1G29460		AT1G52347	AT1G61160		AT5G24060
AT1G24360	AT5G35525	AT4G09650	AT1G35420	AT1G29465		AT1G52710	AT1G61170		AT5G24120
AT1G24400	AT5G35735	AT4G31320	AT1G35515	AT1G29490		AT1G52740	AT1G61180		AT5G24130
AT1G24420	AT5G36910	AT3G02640	AT1G35560	AT1G29500		AT1G52820	AT1G61240		AT5G24150
AT1G24430	AT5G37550	AT2G17695	AT1G35670	AT1G29520		AT1G53030	AT1G61255		AT5G24155
AT1G24530	AT5G40210	AT4G17280	AT1G35680	AT1G29670		AT1G53210	AT1G61260		AT5G24160
AT1G24575	AT5G41080	AT2G37080	AT1G36060	AT1G29760		AT1G53320	AT1G61310		AT5G24410
AT1G24577	AT5G41761	AT4G15500	AT1G36180	AT1G29800		AT1G53400	AT1G61340		AT5G24460
AT1G24620	AT5G42150	AT4G24140	AT1G36320	AT1G29970		AT1G53450	AT1G61590		AT5G24470
AT1G24735	AT5G42270	AT2G35380	AT1G37130	AT1G30040		AT1G53560	AT1G61840		AT5G24850
AT1G25220	AT5G42900	AT5G42150	AT1G42430	AT1G30130		AT1G53580	AT1G62305		AT5G24990
AT1G25250	AT5G43260	AT3G62680	AT1G42540	AT1G30200		AT1G53690	AT1G62320		AT5G25130
AT1G25360	AT5G43440	AT1G11330	AT1G42550	AT1G30220		AT1G53780	AT1G62440		AT5G25240
AT1G25440	AT5G43860	AT2G44160	AT1G42560	AT1G30250		AT1G53785	AT1G62570		AT5G26570
AT1G25510	AT5G44005	AT4G11010	AT1G42960	AT1G30270		AT1G53840	AT1G62610		AT5G27660
AT1G26100	AT5G44050	AT5G67400	AT1G42970	AT1G30280		AT1G53990	AT1G62800		AT5G28520
AT1G26130	AT5G44110	AT5G59050	AT1G43160	AT1G30500		AT1G54100	AT1G62950		AT5G28910
AT1G26150	AT5G44120	AT4G30800	AT1G43170	AT1G30560		AT1G54120	AT1G62975		AT5G35525
AT1G26330	AT5G45830	AT4G11290	AT1G43560	AT1G30640		AT1G54200	AT1G62981		AT5G35735
AT1G26360	AT5G47455	AT5G51890	AT1G43650	AT1G30720		AT1G54210	AT1G62990		AT5G37550
AT1G26460	AT5G48880	AT3G05890	AT1G43670	AT1G30730		AT1G54680	AT1G63140		AT5G39090
AT1G26500	AT5G49015	AT4G29680	AT1G43980	AT1G30750		AT1G54740	AT1G63220		AT5G39580
AT1G26520	AT5G49330	AT1G74070	AT1G44000	AT1G30755		AT1G54920	AT1G63295		AT5G40210
AT1G26540	AT5G50100	AT3G10520	AT1G44890	AT1G30757		AT1G55000	AT1G63300		AT5G41590
AT1G26560	AT5G50450	AT2G28950	AT1G44920	AT1G30760		AT1G55110	AT1G63520		AT5G41761
AT1G26600	AT5G50770	AT3G47780	AT1G45110	AT1G30970		AT1G55152	AT1G63910		AT5G41780
AT1G26680	AT5G51030	AT4G09990	AT1G45201	AT1G31040		AT1G55240	AT1G63940		AT5G42150
AT1G26700	AT5G51220	AT5G67100	AT1G45230	AT1G31120		AT1G55510	AT1G64110		AT5G42270
AT1G26740	AT5G51520	AT4G00680	AT1G45332	AT1G31258		AT1G55530	AT1G64300		AT5G42900
AT1G26750	AT5G51810	AT4G24190	AT1G45474	AT1G31350		AT1G55675	AT1G64330		AT5G43260
AT1G26760	AT5G52250	AT2G22610	AT1G45545	AT1G31750		AT1G55810	AT1G64380		AT5G43440
AT1G26761	AT5G53450	AT1G35290	AT1G45616	AT1G31812		AT1G55850	AT1G64390		AT5G43860
AT1G26790	AT5G53740	AT1G72250	AT1G46264	AT1G31820		AT1G56010	AT1G64440		AT5G44005
AT1G26840	AT5G54060	AT5G57180	AT1G47370	AT1G31830		AT1G56145	AT1G64460		AT5G44050
AT1G26870	AT5G54100	AT5G19730	AT1G47400	AT1G31850		AT1G56200	AT1G64470		AT5G44110
AT1G26880	AT5G54280	AT1G32440	AT1G47500	AT1G32090		AT1G56220	AT1G64640		AT5G44120
AT1G26910	AT5G54610	AT5G17700	AT1G47510	AT1G32100		AT1G56280	AT1G64650		AT5G44568
AT1G26970	AT5G54770	AT4G19030	AT1G47540	AT1G32170		AT1G56300	AT1G64670		AT5G44575
AT1G27045	AT5G54960	AT1G08560	AT1G47580	AT1G32230		AT1G56550	AT1G64700		AT5G44590
AT1G27050	AT5G55570	AT2G28250	AT1G47600	AT1G32410		AT1G56612	AT1G64710		AT5G45630
AT1G27060	AT5G55580	AT1G27400	AT1G47840	AT1G32560		AT1G56700	AT1G65010		AT5G45830
AT1G27110	AT5G56090	AT4G29180	AT1G48100	AT1G32640		AT1G57540	AT1G65180		AT5G45860
AT1G27140	AT5G59220	AT3G57660	AT1G48460	AT1G32700		AT1G57680	AT1G65310		AT5G47455
AT1G27330	AT5G59240	AT1G72500	AT1G48510	AT1G33050		AT1G57790	AT1G65370		AT5G48880
AT1G27360	AT5G59820	AT2G45750	AT1G48570	AT1G33055		AT1G57980	AT1G65470		AT5G49015
AT1G27385	AT5G60540	AT4G10040	AT1G48650	AT1G33415		AT1G58030	AT1G65920		AT5G49330
AT1G27390	AT5G61350	AT1G13650	AT1G48920	AT1G33440		AT1G58150	AT1G65985		AT5G50100
AT1G27400	AT5G61370	AT4G31700	AT1G49030	AT1G33470		AT1G58160	AT1G66280		AT5G50450
AT1G27435	AT5G61380	AT1G53500	AT1G49405	AT1G33520		AT1G58180	AT1G66350		AT5G50770
AT1G27470	AT5G61455	AT5G61270	AT1G49500	AT1G33615		AT1G58190	AT1G66460		AT5G50800
AT1G27480	AT5G62210	AT5G15450	AT1G49510	AT1G34110		AT1G58235	AT1G66690		AT5G51030
AT1G27720	AT5G62360	AT5G62440	AT1G49720	AT1G34150		AT1G58270	AT1G66700		AT5G51220
AT1G27740	AT5G62370	AT5G19250	AT1G49750	AT1G34180		AT1G59580	AT1G66800		AT5G51520
AT1G27880	AT5G63810	AT2G17560	AT1G49840	AT1G34300		AT1G59830	AT1G66810		AT5G51810
AT1G27940	AT5G63820	AT5G20080	AT1G49880	AT1G34315		AT1G59900	AT1G66940		AT5G52250
AT1G28140	AT5G64510	AT1G33170	AT1G49920	AT1G34370		AT1G60060	AT1G67040		AT5G52300
AT1G28170	AT5G64620	AT1G63940	AT1G49950	AT1G34460		AT1G60090	AT1G67050		AT5G52310
AT1G28210	AT5G65010	AT5G42760	AT1G49960	AT1G34630		AT1G60140	AT1G67110		AT5G53450
AT1G28290	AT5G65165	AT4G02800	AT1G49970	AT1G34750		AT1G60200	AT1G67265		AT5G53740
AT1G28390	AT5G65840	AT3G60330	AT1G50020	AT1G34760		AT1G60430	AT1G67270		AT5G54060
AT1G28395	AT5G66052	AT2G43650	AT1G50040	AT1G35580		AT1G60740	AT1G67300		AT5G54100
AT1G28400	AT5G67480	AT4G23940	AT1G50050	AT1G36070		AT1G60750	AT1G67590		AT5G54280
AT1G28510		AT1G80750	AT1G50055	AT1G36340		AT1G60870	AT1G67600		AT5G54610
AT1G28530		AT1G71880	AT1G50060	AT1G36380		AT1G60960	AT1G67730		AT5G54770
AT1G28600		AT2G28760	AT1G50180	AT1G36640		AT1G61065	AT1G67750		AT5G54960
AT1G28610		AT4G17520	AT1G50250	AT1G36675		AT1G61080	AT1G67780		AT5G55570
AT1G28710		AT3G27240	AT1G50320	AT1G36940		AT1G61100	AT1G67810		AT5G55580
AT1G29000		AT4G02110	AT1G50450	AT1G36980		AT1G61160	AT1G67910		AT5G56090
AT1G29020		AT5G63550	AT1G50732	AT1G42470		AT1G61180	AT1G67920		AT5G58310
AT1G29030		AT5G24210	AT1G50900	AT1G43020		AT1G61250	AT1G68060		AT5G59220
AT1G29070		AT4G23620	AT1G51080	AT1G43130		AT1G61420	AT1G68190		AT5G59240
AT1G29250		AT4G05020	AT1G51090	AT1G43140		AT1G61620	AT1G68330		AT5G59670
AT1G29270		AT4G25240	AT1G51100	AT1G43245		AT1G61667	AT1G68350		AT5G59820
AT1G29320		AT1G17180	AT1G51110	AT1G43700		AT1G61740	AT1G68500		AT5G60540
AT1G29418		AT4G14310	AT1G51190	AT1G43790		AT1G61750	AT1G68520		AT5G61350
AT1G29530		AT3G56370	AT1G51270	AT1G43800		AT1G61900	AT1G68690		AT5G61370
AT1G29540		AT2G43110	AT1G51310	AT1G44160		AT1G61970	AT1G68725		AT5G61380
AT1G29630		AT4G25730	AT1G51380	AT1G44350		AT1G62040	AT1G68800		AT5G61455
AT1G29660		AT3G16410	AT1G51400	AT1G44414		AT1G62280	AT1G69020		AT5G62210
AT1G29700		AT1G72730	AT1G51470	AT1G44770		AT1G62290	AT1G69030		AT5G62360
AT1G29720		AT4G31870	AT1G51610	AT1G44800		AT1G62310	AT1G69080		AT5G62370
AT1G29730		AT1G13609	AT1G51805	AT1G44830		AT1G62480	AT1G69260		AT5G62510
AT1G29740		AT4G23690	AT1G51830	AT1G44970		AT1G62710	AT1G69270		AT5G63810
AT1G29880		AT5G07190	AT1G52040	AT1G45015		AT1G62760	AT1G69325		AT5G63820
AT1G29900		AT2G24762	AT1G52050	AT1G45050		AT1G62770	AT1G69440		AT5G64510
AT1G29910		AT4G33030	AT1G52060	AT1G45130		AT1G63110	AT1G69490		AT5G64620
AT1G29920		AT1G49660	AT1G52070	AT1G45150		AT1G63180	AT1G69526		AT5G65010
AT1G29930		AT1G54890	AT1G52160	AT1G45249		AT1G63270	AT1G69570		AT5G65165
AT1G29940		AT5G54670	AT1G52220	AT1G45976		AT1G63440	AT1G69770		AT5G65840
AT1G30070		AT5G56080	AT1G52230	AT1G46554		AT1G63560	AT1G70140		AT5G66052
AT1G30120		AT1G60390	AT1G52430	AT1G46768		AT1G63690	AT1G70210
AT1G30140		AT2G47010	AT1G52450	AT1G47270		AT1G63800	AT1G70260
AT1G30240		AT1G41880	AT1G52510	AT1G47271		AT1G63950	AT1G70270
AT1G30380		AT1G08580	AT1G52590	AT1G47610		AT1G63980	AT1G70330
AT1G30510		AT5G57030	AT1G52770	AT1G47655		AT1G64040	AT1G70340
AT1G30520		AT5G11750	AT1G52870	AT1G47960		AT1G64065	AT1G70430
AT1G30530		AT5G46570	AT1G52880	AT1G47990		AT1G64110	AT1G70460
AT1G30680		AT5G40590	AT1G52930	AT1G48210		AT1G64230	AT1G70470
AT1G30840		AT1G45201	AT1G52990	AT1G48260		AT1G64660	AT1G70500
AT1G30850		AT1G65840	AT1G53090	AT1G48300		AT1G64720	AT1G70710
AT1G30870		AT1G56580	AT1G53160	AT1G48370		AT1G64740	AT1G70750
AT1G30960		AT4G30020	AT1G53200	AT1G48430		AT1G65000	AT1G70830
AT1G30990		AT1G18540	AT1G53240	AT1G48490		AT1G65240	AT1G70900
AT1G31010		AT2G33210	AT1G53430	AT1G48550		AT1G65330	AT1G70940
AT1G31180		AT3G48340	AT1G53460	AT1G48840		AT1G65350	AT1G70950
AT1G31190		AT2G33850	AT1G53530	AT1G49032		AT1G65510	AT1G70990
AT1G31200		AT5G12860	AT1G53633	AT1G49130		AT1G65520	AT1G71110
AT1G31230		AT1G14360	AT1G53670	AT1G49180		AT1G65590	AT1G71230
AT1G31320		AT1G69730	AT1G53680	AT1G49240		AT1G65720	AT1G71360
AT1G31330		AT5G12420	AT1G53920	AT1G49310		AT1G65845	AT1G71740
AT1G31540		AT5G55520	AT1G54000	AT1G49360		AT1G65850	AT1G71830
AT1G31550		AT4G27400	AT1G54350	AT1G49570		AT1G65960	AT1G71870
AT1G31580		AT1G79550	AT1G54500	AT1G49580		AT1G65970	AT1G71880
AT1G31650		AT3G25230	AT1G54520	AT1G49650		AT1G66040	AT1G71910
AT1G31660		AT4G16660	AT1G54540	AT1G49700		AT1G66060	AT1G71930
AT1G31760		AT3G60440	AT1G54570	AT1G49720		AT1G66140	AT1G71990
AT1G31800		AT1G45191	AT1G54740	AT1G49900		AT1G66180	AT1G72060
AT1G31817		AT3G51740	AT1G54780	AT1G49940		AT1G66350	AT1G72070
AT1G31860		AT3G56240	AT1G54890	AT1G50030		AT1G66730	AT1G72120
AT1G31920		AT1G65470	AT1G55000	AT1G50040		AT1G66760	AT1G72140
AT1G31950		AT5G04230	AT1G55110	AT1G50260		AT1G67100	AT1G72230
AT1G32060		AT4G17090	AT1G55370	AT1G50420		AT1G67105	AT1G72250
AT1G32070		AT2G37230	AT1G55480	AT1G50440		AT1G67148	AT1G72470
AT1G32080		AT5G06150	AT1G55550	AT1G50480		AT1G67265	AT1G72490
AT1G32200		AT2G35770	AT1G55670	AT1G50560		AT1G67365	AT1G72600
AT1G32220		AT5G10240	AT1G55800	AT1G50630		AT1G67480	AT1G72690
AT1G32380		AT3G23670	AT1G55805	AT1G50950		AT1G67500	AT1G72790
AT1G32440		AT4G01390	AT1G55910	AT1G50970		AT1G67510	AT1G72970
AT1G32470		AT2G21790	AT1G55960	AT1G51130		AT1G67520	AT1G73120
AT1G32500		AT1G52050	AT1G56000	AT1G51170		AT1G67580	AT1G73140
AT1G32520		AT5G56710	AT1G56050	AT1G51200		AT1G67710	AT1G73220
AT1G32550		AT1G19150	AT1G56300	AT1G51430		AT1G67810	AT1G73370
AT1G32580		AT2G35930	AT1G56430	AT1G51550		AT1G67910	AT1G73390
AT1G32690		AT2G03200	AT1G56500	AT1G51740		AT1G67970	AT1G73640
AT1G32730		AT2G28740	AT1G56510	AT1G51760		AT1G67980	AT1G73965
AT1G32740		AT4G02400	AT1G56520	AT1G51940		AT1G68020	AT1G74080
AT1G32780		AT5G60670	AT1G56570	AT1G52150		AT1G68050	AT1G74100
AT1G32900		AT4G37310	AT1G56680	AT1G52190		AT1G68110	AT1G74310
AT1G32910		AT3G54470	AT1G56690	AT1G52240		AT1G68170	AT1G74420
AT1G32990		AT5G51600	AT1G57590	AT1G52330		AT1G68190	AT1G74650
AT1G33040		AT5G10230	AT1G57770	AT1G52343		AT1G68450	AT1G74660
AT1G33080		AT5G60520	AT1G57980	AT1G52347		AT1G68460	AT1G74670
AT1G33090		AT2G22470	AT1G58290	AT1G52540		AT1G68710	AT1G74690
AT1G33110		AT3G27360	AT1G58340	AT1G52580		AT1G68820	AT1G74710
AT1G33120		AT1G32100	AT1G58602	AT1G52690		AT1G68862	AT1G74800
AT1G33140		AT5G66120	AT1G59700	AT1G52710		AT1G68872	AT1G75090
AT1G33260		AT5G04590	AT1G59740	AT1G52740		AT1G68945	AT1G75150
AT1G33280		AT4G11460	AT1G59990	AT1G52750		AT1G69220	AT1G75260
AT1G33340		AT5G24150	AT1G60000	AT1G52820		AT1G69252	AT1G75450
AT1G33540		AT1G52230	AT1G60080	AT1G52827		AT1G69260	AT1G75500
AT1G33600		AT5G13450	AT1G60230	AT1G52830		AT1G69490	AT1G75540
AT1G33610		AT5G56000	AT1G60260	AT1G52855		AT1G69587	AT1G75550
AT1G33670		AT3G57060	AT1G60590	AT1G52890		AT1G69600	AT1G75590
AT1G33720		AT5G02870	AT1G60850	AT1G53035		AT1G69690	AT1G75620
AT1G33750		AT3G23410	AT1G60950	AT1G53080		AT1G69840	AT1G75640
AT1G33811		AT3G16000	AT1G61010	AT1G53163		AT1G69890	AT1G75710
AT1G33930		AT5G01330	AT1G61190	AT1G53170		AT1G69930	AT1G75780
AT1G34000		AT3G48350	AT1G61300	AT1G53180		AT1G70100	AT1G75900
AT1G34030		AT2G17972	AT1G61380	AT1G53190		AT1G70150	AT1G76040
AT1G34060		AT3G23530	AT1G61400	AT1G53210		AT1G70160	AT1G76180
AT1G34065		AT2G37990	AT1G61430	AT1G53320		AT1G70360	AT1G76220
AT1G34245		AT5G59970	AT1G61520	AT1G53400		AT1G70620	AT1G76240
AT1G34355		AT3G55410	AT1G61570	AT1G53450		AT1G70690	AT1G76250
AT1G34380		AT5G59850	AT1G61870	AT1G53540		AT1G70830	AT1G76310
AT1G34490		AT3G48280	AT1G62050	AT1G53560		AT1G70880	AT1G76380
AT1G34510		AT3G16670	AT1G62150	AT1G53580		AT1G70890	AT1G76540
AT1G34540		AT4G16630	AT1G62250	AT1G53690		AT1G70980	AT1G76620
AT1G34570		AT2G47590	AT1G62400	AT1G53700		AT1G71250	AT1G76740
AT1G34580		AT4G01080	AT1G62500	AT1G53780		AT1G71340	AT1G76790
AT1G34670		AT1G08130	AT1G62510	AT1G53785		AT1G71410	AT1G77200
AT1G35140		AT5G54590	AT1G62560	AT1G53790		AT1G71490	AT1G77260
AT1G35250		AT4G33610	AT1G62630	AT1G53840		AT1G71980	AT1G77270
AT1G35290		AT3G14740	AT1G62720	AT1G53990		AT1G71990	AT1G77330
AT1G35310		AT3G42660	AT1G62730	AT1G54100		AT1G72060	AT1G77450
AT1G35320		AT1G26880	AT1G62750	AT1G54120		AT1G72070	AT1G77460
AT1G35330		AT1G69070	AT1G62960	AT1G54200		AT1G72150	AT1G77500
AT1G35515		AT3G18890	AT1G63090	AT1G54320		AT1G72210	AT1G77620
AT1G35530		AT5G10390	AT1G63160	AT1G54370		AT1G72330	AT1G77690
AT1G35560		AT5G61340	AT1G63250	AT1G54680		AT1G72410	AT1G77810
AT1G35680		AT3G16250	AT1G63350	AT1G54860		AT1G72416	AT1G77870
AT1G35720		AT5G48070	AT1G63360	AT1G54920		AT1G72540	AT1G78060
AT1G36280		AT3G55340	AT1G63660	AT1G55152		AT1G72650	AT1G78090
AT1G36310		AT3G15357	AT1G63750	AT1G55240		AT1G72680	AT1G78120
AT1G36370		AT5G10920	AT1G63770	AT1G55265		AT1G72710	AT1G78170
AT1G36390		AT5G67510	AT1G63780	AT1G55310		AT1G72760	AT1G78210
AT1G36622		AT1G14345	AT1G63810	AT1G55330		AT1G72770	AT1G78260
AT1G38131		AT4G34555	AT1G63860	AT1G55510		AT1G72820	AT1G78370
AT1G41880		AT5G26667	AT1G63880	AT1G55530		AT1G72840	AT1G78430
AT1G42540		AT5G37690	AT1G63930	AT1G55590		AT1G72900	AT1G78570
AT1G42550		AT3G58660	AT1G63970	AT1G55610		AT1G73000	AT1G78610
AT1G42560		AT5G12110	AT1G63980	AT1G55675		AT1G73030	AT1G78860
AT1G42970		AT4G21270	AT1G64170	AT1G55760		AT1G73066	AT1G78940
AT1G43170		AT1G64370	AT1G64185	AT1G55810		AT1G73220	AT1G78970
AT1G43560		AT2G22795	AT1G64220	AT1G55850		AT1G73250	AT1G79110
AT1G43650		AT1G04820	AT1G64230	AT1G56010		AT1G73260	AT1G79180
AT1G43670		AT1G74100	AT1G64340	AT1G56090		AT1G73270	AT1G79330
AT1G44000		AT2G16660	AT1G64430	AT1G56145		AT1G73300	AT1G79620
AT1G44110		AT1G77940	AT1G64500	AT1G56200		AT1G73380	AT1G79820
AT1G44446		AT1G03780	AT1G64510	AT1G56220		AT1G73470	AT1G79890
AT1G44575		AT5G13060	AT1G64590	AT1G56280		AT1G73500	AT1G79900
AT1G44740		AT4G12620	AT1G64600	AT1G56300		AT1G73680	AT1G80110
AT1G44780		AT3G21180	AT1G64680	AT1G56550		AT1G73750	AT1G80210
AT1G44835		AT3G01120	AT1G64720	AT1G56600		AT1G74010	AT1G80280
AT1G44900		AT1G23740	AT1G64740	AT1G56612		AT1G74458	AT1G80520
AT1G44920		AT4G20940	AT1G64770	AT1G56660		AT1G74650	AT1G80900
AT1G45010		AT1G50060	AT1G64780	AT1G56700		AT1G74670	AT1G80960
AT1G45110		AT1G64770	AT1G64810	AT1G56720		AT1G74740	AT2G01070
AT1G45191		AT1G65010	AT1G64850	AT1G57570		AT1G74910	AT2G01150
AT1G45201		AT3G60900	AT1G64900	AT1G58030		AT1G74920	AT2G01200
AT1G45207		AT2G37260	AT1G64920	AT1G58070		AT1G75190	AT2G01275
AT1G45474		AT5G54900	AT1G64930	AT1G58150		AT1G75220	AT2G01450
AT1G45545		AT3G55510	AT1G64940	AT1G58160		AT1G75240	AT2G01610
AT1G45616		AT2G24170	AT1G64970	AT1G58180		AT1G75380	AT2G01660
AT1G46264		AT1G23190	AT1G65060	AT1G58190		AT1G75490	AT2G01910
AT1G47370		AT2G34060	AT1G65070	AT1G58235		AT1G75750	AT2G02130
AT1G47395		AT1G58280	AT1G65080	AT1G58270		AT1G75760	AT2G02540
AT1G47400		AT2G16740	AT1G65190	AT1G58360		AT1G75800	AT2G02630
AT1G47580		AT5G03160	AT1G65200	AT1G58400		AT1G76150	AT2G02820
AT1G47600		AT5G60960	AT1G65230	AT1G58410		AT1G76170	AT2G02850
AT1G47840		AT3G52470	AT1G65240	AT1G59520		AT1G76180	AT2G03200
AT1G47900		AT5G38430	AT1G65260	AT1G59580		AT1G76185	AT2G03250
AT1G48030		AT2G40480	AT1G65390	AT1G59590		AT1G76220	AT2G03480
AT1G48070		AT1G78120	AT1G65486	AT1G59640		AT1G76410	AT2G03590
AT1G48100		AT1G26761	AT1G65490	AT1G59650		AT1G76430	AT2G04038
AT1G48315		AT5G18660	AT1G65560	AT1G59900		AT1G76460	AT2G04500
AT1G48350		AT2G38110	AT1G65570	AT1G59980		AT1G76490	AT2G04570
AT1G48460		AT1G23010	AT1G65610	AT1G60030		AT1G76520	AT2G04650
AT1G48500		AT3G24460	AT1G65700	AT1G60050		AT1G76590	AT2G04680
AT1G48510		AT3G04120	AT1G65800	AT1G60060		AT1G76600	AT2G04780
AT1G48570		AT3G59550	AT1G65860	AT1G60090		AT1G76620	AT2G05518
AT1G48580		AT3G21055	AT1G65870	AT1G60140		AT1G76705	AT2G05520
AT1G48610		AT3G28080	AT1G65960	AT1G60160		AT1G76820	AT2G05810
AT1G48630		AT2G16890	AT1G66060	AT1G60190		AT1G76860	AT2G06200
AT1G48650		AT5G13520	AT1G66090	AT1G60200		AT1G76920	AT2G07690
AT1G48850		AT3G23390	AT1G66100	AT1G60430		AT1G77000	AT2G11810
AT1G48920		AT1G07510	AT1G66130	AT1G60440		AT1G77120	AT2G12400
AT1G48930		AT3G52930	AT1G66160	AT1G60450		AT1G77145	AT2G12461
AT1G49010		AT4G22120	AT1G66173	AT1G60610		AT1G77180	AT2G12462
AT1G49030		AT3G23470	AT1G66270	AT1G60740		AT1G77210	AT2G13547
AT1G49380		AT1G58370	AT1G66330	AT1G60750		AT1G77290	AT2G13820
AT1G49405		AT1G53830	AT1G66540	AT1G60900		AT1G77370	AT2G14890
AT1G49410		AT4G14330	AT1G66580	AT1G60940		AT1G77380	AT2G14900
AT1G49430		AT4G39030	AT1G66725	AT1G60960		AT1G77480	AT2G14960
AT1G49450		AT5G03300	AT1G66820	AT1G61065		AT1G77640	AT2G15400
AT1G49490		AT5G52060	AT1G66840	AT1G61160		AT1G77885	AT2G15440
AT1G49750		AT4G31490	AT1G66880	AT1G61170		AT1G78080	AT2G16005
AT1G49780		AT4G28360	AT1G66890	AT1G61180		AT1G78130	AT2G16440
AT1G49870		AT1G31660	AT1G66910	AT1G61250		AT1G78150	AT2G16580
AT1G49960		AT3G54560	AT1G66920	AT1G61255		AT1G78290	AT2G16630
AT1G49975		AT4G11820	AT1G66970	AT1G61260		AT1G78660	AT2G16720
AT1G49990		AT5G12470	AT1G66980	AT1G61340		AT1G78670	AT2G16740
AT1G50020		AT2G46535	AT1G67020	AT1G61590		AT1G78720	AT2G16980
AT1G50055		AT1G51805	AT1G67090	AT1G61667		AT1G78895	AT2G17120
AT1G50060		AT1G53645	AT1G67120	AT1G61740		AT1G78960	AT2G17500
AT1G50090		AT1G70000	AT1G67400	AT1G61750		AT1G78970	AT2G17560
AT1G50110		AT3G62250	AT1G67470	AT1G61800		AT1G79130	AT2G17600
AT1G50180		AT1G54690	AT1G67660	AT1G61890		AT1G79160	AT2G17630
AT1G50240		AT2G42600	AT1G67700	AT1G61900		AT1G79360	AT2G17660
AT1G50250		AT3G19370	AT1G67740	AT1G61970		AT1G79380	AT2G17710
AT1G50320		AT5G59090	AT1G67840	AT1G62040		AT1G79440	AT2G17840
AT1G50450		AT3G44050	AT1G67900	AT1G62200		AT1G79590	AT2G17980
AT1G50580		AT2G40400	AT1G68010	AT1G62290		AT1G79660	AT2G18010
AT1G50660		AT3G11710	AT1G68050	AT1G62310		AT1G79700	AT2G19170
AT1G50732		AT3G17420	AT1G68238	AT1G62360		AT1G80130	AT2G19580
AT1G50840		AT3G26060	AT1G68240	AT1G62440		AT1G80160	AT2G19660
AT1G50900		AT3G48160	AT1G68260	AT1G62480		AT1G80180	AT2G19710
AT1G50910		AT3G01810	AT1G68320	AT1G62570		AT1G80380	AT2G19780
AT1G50930		AT5G63660	AT1G68460	AT1G62610		AT1G80420	AT2G19900
AT1G51080		AT3G28070	AT1G68570	AT1G62660		AT1G80440	AT2G20080
AT1G51100		AT5G37510	AT1G68590	AT1G62710		AT1G80480	AT2G20100
AT1G51110		AT1G80280	AT1G68660	AT1G62760		AT1G80570	AT2G20440
AT1G51190		AT4G05400	AT1G68730	AT1G62770		AT1G80780	AT2G20550
AT1G51260		AT1G17420	AT1G68830	AT1G62990		AT1G80830	AT2G20570
AT1G51340		AT4G34580	AT1G68870	AT1G63120		AT1G80840	AT2G20590
AT1G51380		AT4G16370	AT1G68930	AT1G63140		AT1G80960	AT2G20630
AT1G51400		AT5G46280	AT1G68940	AT1G63180		AT2G01020	AT2G20635
AT1G51405		AT2G36070	AT1G68945	AT1G63410		AT2G01080	AT2G20650
AT1G51440		AT5G55820	AT1G68990	AT1G63440		AT2G01100	AT2G20720
AT1G51460		AT5G25090	AT1G69200	AT1G63500		AT2G01130	AT2G20750
AT1G51470		AT3G43960	AT1G69380	AT1G63560		AT2G01190	AT2G20840
AT1G51650		AT4G31940	AT1G69523	AT1G63690		AT2G01300	AT2G20880
AT1G51800		AT3G06350	AT1G69530	AT1G63740		AT2G01340	AT2G20980
AT1G51805		AT5G66420	AT1G69550	AT1G63800		AT2G01430	AT2G21050
AT1G51830		AT3G56970	AT1G69620	AT1G63840		AT2G01450	AT2G21060
AT1G51840		AT3G53190	AT1G69730	AT1G63950		AT2G01460	AT2G21100
AT1G51850		AT5G17780	AT1G69740	AT1G64065		AT2G01490	AT2G21140
AT1G52040		AT3G18280	AT1G69830	AT1G64110		AT2G01735	AT2G21200
AT1G52050		AT3G10310	AT1G69850	AT1G64230		AT2G02030	AT2G21540
AT1G52060		AT3G09810	AT1G69900	AT1G64330		AT2G02060	AT2G21590
AT1G52070		AT2G29440	AT1G69935	AT1G64380		AT2G02080	AT2G21880
AT1G52100		AT3G10050	AT1G70020	AT1G64470		AT2G02100	AT2G21910
AT1G52120		AT4G31810	AT1G70080	AT1G64610		AT2G02180	AT2G22000
AT1G52220		AT3G06460	AT1G70090	AT1G64640		AT2G02240	AT2G22200
AT1G52230		AT1G03130	AT1G70100	AT1G64660		AT2G02360	AT2G22330
AT1G52290		AT3G22890	AT1G70310	AT1G64670		AT2G02570	AT2G22420
AT1G52300		AT3G07050	AT1G70350	AT1G64710		AT2G02710	AT2G22500
AT1G52340		AT3G22660	AT1G70410	AT1G65000		AT2G02750	AT2G22560
AT1G52400		AT1G74770	AT1G70580	AT1G65310		AT2G02760	AT2G22610
AT1G52510		AT2G35190	AT1G70610	AT1G65320		AT2G02930	AT2G22620
AT1G52590		AT3G58810	AT1G70760	AT1G65350		AT2G02970	AT2G22660
AT1G52660		AT2G18330	AT1G70810	AT1G65370		AT2G02990	AT2G22680
AT1G52770		AT5G11510	AT1G70820	AT1G65510		AT2G03330	AT2G22770
AT1G52870		AT3G06700	AT1G70860	AT1G65520		AT2G03360	AT2G22795
AT1G52930		AT1G29310	AT1G70880	AT1G65580		AT2G03640	AT2G22860
AT1G53070		AT4G21200	AT1G70890	AT1G65590		AT2G03730	AT2G22890
AT1G53090		AT3G09540	AT1G70985	AT1G65720		AT2G03850	AT2G22900
AT1G53130		AT4G02930	AT1G71030	AT1G65845		AT2G03890	AT2G22920
AT1G53140		AT2G44670	AT1G71040	AT1G65920		AT2G04038	AT2G22930
AT1G53160		AT3G60380	AT1G71100	AT1G65970		AT2G04040	AT2G22970
AT1G53240		AT1G20220	AT1G71210	AT1G66040		AT2G04050	AT2G23010
AT1G53270		AT4G38970	AT1G71250	AT1G66060		AT2G04540	AT2G23170
AT1G53310		AT5G06390	AT1G71260	AT1G66350		AT2G04550	AT2G23360
AT1G53350		AT1G74690	AT1G71430	AT1G66460		AT2G04690	AT2G23550
AT1G53430		AT1G33750	AT1G71460	AT1G66600		AT2G04800	AT2G23560
AT1G53520		AT5G67280	AT1G71480	AT1G66690		AT2G04890	AT2G24130
AT1G53530		AT3G54180	AT1G71490	AT1G66700		AT2G04940	AT2G24150
AT1G53542		AT1G56680	AT1G71500	AT1G66730		AT2G05180	AT2G24170
AT1G53635		AT3G21540	AT1G71692	AT1G66760		AT2G05185	AT2G24220
AT1G53640		AT5G42720	AT1G71730	AT1G66870		AT2G05370	AT2G24300
AT1G53645		AT1G74260	AT1G71810	AT1G67030		AT2G05380	AT2G24440
AT1G53660		AT2G25060	AT1G71850	AT1G67050		AT2G05518	AT2G24710
AT1G53670		AT3G10270	AT1G72040	AT1G67060		AT2G05540	AT2G24720
AT1G53680		AT4G00490	AT1G72130	AT1G67070		AT2G05630	AT2G24790
AT1G53708		AT5G14580	AT1G72210	AT1G67100		AT2G06002	AT2G24800
AT1G53920		AT5G18700	AT1G72270	AT1G67105		AT2G06005	AT2G25000
AT1G54000		AT1G55900	AT1G72416	AT1G67148		AT2G06025	AT2G25060
AT1G54220		AT2G35120	AT1G72420	AT1G67265		AT2G06850	AT2G25160
AT1G54350		AT1G33040	AT1G72430	AT1G67300		AT2G06925	AT2G25220
AT1G54385		AT4G32400	AT1G72440	AT1G67310		AT2G07000	AT2G25690
AT1G54500		AT1G58080	AT1G72640	AT1G67365		AT2G07180	AT2G25737
AT1G54520		AT1G10370	AT1G72645	AT1G67480		AT2G13360	AT2G25790
AT1G54530		AT5G39990	AT1G72740	AT1G67500		AT2G13610	AT2G25930
AT1G54540		AT1G52930	AT1G72760	AT1G67510		AT2G13810	AT2G26150
AT1G54570		AT3G58650	AT1G72890	AT1G67520		AT2G14170	AT2G26330
AT1G54580		AT3G12110	AT1G72900	AT1G67580		AT2G14210	AT2G26360
AT1G54690		AT1G64670	AT1G72920	AT1G67600		AT2G14260	AT2G26390
AT1G54780		AT3G25900	AT1G72930	AT1G67710		AT2G14878	AT2G26690
AT1G54820		AT4G39330	AT1G72940	AT1G67810		AT2G14900	AT2G26692
AT1G54890		AT2G19750	AT1G73010	AT1G67910		AT2G14910	AT2G26695
AT1G54940		AT3G25530	AT1G73060	AT1G67920		AT2G15230	AT2G26760
AT1G54970		AT1G11670	AT1G73110	AT1G67970		AT2G15240	AT2G27035
AT1G55010		AT3G48610	AT1G73160	AT1G67980		AT2G15570	AT2G27140
AT1G55040		AT1G29880	AT1G73340	AT1G68020		AT2G15580	AT2G27370
AT1G55140		AT2G21650	AT1G73470	AT1G68050		AT2G15695	AT2G27402
AT1G55200		AT4G08770	AT1G73620	AT1G68110		AT2G15880	AT2G27740
AT1G55205		AT4G11210	AT1G73630	AT1G68170		AT2G15890	AT2G27830
AT1G55290		AT4G18440	AT1G73650	AT1G68190		AT2G15900	AT2G27930
AT1G55320		AT3G45930	AT1G73655	AT1G68230		AT2G15960	AT2G27970
AT1G55370		AT3G02650	AT1G73670	AT1G68290		AT2G16060	AT2G28250
AT1G55380		AT3G14540	AT1G73700	AT1G68300		AT2G16190	AT2G28260
AT1G55430		AT3G25770	AT1G73750	AT1G68330		AT2G16530	AT2G28315
AT1G55450		AT3G14890	AT1G73770	AT1G68350		AT2G16940	AT2G28400
AT1G55480		AT3G23400	AT1G73805	AT1G68360		AT2G16990	AT2G28410
AT1G55550		AT1G25510	AT1G73830	AT1G68500		AT2G17036	AT2G28460
AT1G55670		AT5G65810	AT1G73870	AT1G68530		AT2G17060	AT2G28550
AT1G55700		AT4G22010	AT1G73885	AT1G68620		AT2G17230	AT2G28620
AT1G55890		AT5G51040	AT1G73990	AT1G68690		AT2G17380	AT2G28760
AT1G55900		AT4G09350	AT1G74040	AT1G68710		AT2G17430	AT2G28950
AT1G55910		AT1G32380	AT1G74050	AT1G68725		AT2G17440	AT2G29125
AT1G55930		AT5G66750	AT1G74070	AT1G68800		AT2G17520	AT2G29130
AT1G55940		AT1G44110	AT1G74240	AT1G68820		AT2G17640	AT2G29440
AT1G55960		AT1G13160	AT1G74290	AT1G68872		AT2G17650	AT2G29480
AT1G55990		AT5G48310	AT1G74300	AT1G69020		AT2G17705	AT2G29550
AT1G56020		AT1G53240	AT1G74430	AT1G69080		AT2G17710	AT2G29620
AT1G56045		AT2G30860	AT1G74500	AT1G69220		AT2G17730	AT2G29710
AT1G56050		AT3G22310	AT1G74530	AT1G69252		AT2G17880	AT2G29730
AT1G56080		AT1G63220	AT1G74560	AT1G69260		AT2G17930	AT2G29890
AT1G56110		AT4G01070	AT1G74630	AT1G69270		AT2G17975	AT2G30020
AT1G56190		AT3G20150	AT1G74640	AT1G69325		AT2G18050	AT2G30210
AT1G56320		AT2G28790	AT1G74730	AT1G69360		AT2G18150	AT2G30360
AT1G56340		AT1G78430	AT1G74810	AT1G69450		AT2G18170	AT2G30370
AT1G56345		AT3G49240	AT1G74875	AT1G69480		AT2G18193	AT2G30395
AT1G56430		AT3G52630	AT1G74890	AT1G69490		AT2G18196	AT2G30505
AT1G56500		AT5G63980	AT1G74910	AT1G69526		AT2G18260	AT2G30540
AT1G56510		AT2G20450	AT1G74930	AT1G69570		AT2G18280	AT2G30550
AT1G56520		AT5G58770	AT1G74960	AT1G69600		AT2G18290	AT2G30870
AT1G56630		AT3G26450	AT1G74970	AT1G69690		AT2G18390	AT2G31270
AT1G56670		AT2G30970	AT1G75000	AT1G69790		AT2G18440	AT2G31280
AT1G56680		AT4G16970	AT1G75010	AT1G69840		AT2G18670	AT2G31650
AT1G56690		AT4G05390	AT1G75040	AT1G69890		AT2G18735	AT2G31900
AT1G57560		AT3G27230	AT1G75100	AT1G69930		AT2G18750	AT2G31980
AT1G57590		AT5G04320	AT1G75200	AT1G70130		AT2G18915	AT2G32240
AT1G57610		AT4G01480	AT1G75210	AT1G70140		AT2G19110	AT2G32280
AT1G57660		AT4G20240	AT1G75250	AT1G70160		AT2G19130	AT2G32300
AT1G57770		AT3G19480	AT1G75280	AT1G70210		AT2G19350	AT2G32430
AT1G57820		AT1G70600	AT1G75350	AT1G70260		AT2G19450	AT2G32510
AT1G57860		AT3G56100	AT1G75360	AT1G70330		AT2G19460	AT2G32590
AT1G57980		AT1G64980	AT1G75460	AT1G70420		AT2G19800	AT2G32765
AT1G58037		AT1G07070	AT1G75490	AT1G70500		AT2G19810	AT2G32930
AT1G58080		AT2G23600	AT1G75520	AT1G70510		AT2G19900	AT2G32970
AT1G58170		AT1G66725	AT1G75670	AT1G70620		AT2G19930	AT2G32990
AT1G58280		AT1G30080	AT1G75690	AT1G70690		AT2G19970	AT2G33020
AT1G58290		AT5G47210	AT1G75730	AT1G70710		AT2G20120	AT2G33060
AT1G58340		AT1G29660	AT1G75750	AT1G70790		AT2G20230	AT2G33205
AT1G58380		AT5G48580	AT1G75770	AT1G70830		AT2G20740	AT2G33380
AT1G58520		AT1G74730	AT1G75880	AT1G70850		AT2G20770	AT2G33385
AT1G58602		AT5G24660	AT1G75960	AT1G70940		AT2G21130	AT2G33480
AT1G59540		AT5G37630	AT1G76080	AT1G70980		AT2G21180	AT2G33560
AT1G59720		AT3G46900	AT1G76110	AT1G70990		AT2G21240	AT2G33570
AT1G59725		AT4G21830	AT1G76300	AT1G71110		AT2G21500	AT2G34010
AT1G59780		AT2G38010	AT1G76410	AT1G71190		AT2G21540	AT2G34020
AT1G59940		AT3G52900	AT1G76450	AT1G71250		AT2G21630	AT2G34150
AT1G59960		AT1G67320	AT1G76520	AT1G71340		AT2G21640	AT2G34190
AT1G59990		AT5G09840	AT1G76530	AT1G71360		AT2G21660	AT2G34315
AT1G60000		AT5G38940	AT1G76570	AT1G71410		AT2G21720	AT2G34490
AT1G60080		AT2G35960	AT1G76680	AT1G71740		AT2G21820	AT2G34500
AT1G60095		AT5G42980	AT1G76720	AT1G71910		AT2G21950	AT2G34650
AT1G60230		AT4G33680	AT1G76930	AT1G71960		AT2G22122	AT2G34670
AT1G60260		AT3G18410	AT1G77030	AT1G71980		AT2G22450	AT2G34700
AT1G60270		AT5G55480	AT1G77060	AT1G71990		AT2G22570	AT2G34790
AT1G60460		AT2G44450	AT1G77090	AT1G72060		AT2G22660	AT2G34840
AT1G60590		AT5G61290	AT1G77210	AT1G72070		AT2G22730	AT2G34920
AT1G60640		AT2G40430	AT1G77490	AT1G72120		AT2G22790	AT2G35140
AT1G60770		AT3G09650	AT1G77630	AT1G72140		AT2G22860	AT2G35190
AT1G60850		AT1G23720	AT1G77750	AT1G72150		AT2G22880	AT2G35210
AT1G60950		AT2G20980	AT1G77930	AT1G72200		AT2G22890	AT2G35340
AT1G61190		AT2G40550	AT1G78020	AT1G72230		AT2G22980	AT2G35350
AT1G61300		AT5G17920	AT1G78140	AT1G72330		AT2G22990	AT2G35600
AT1G61380		AT5G42650	AT1G78200	AT1G72410		AT2G23030	AT2G35760
AT1G61430		AT1G78820	AT1G78320	AT1G72470		AT2G23070	AT2G35860
AT1G61520		AT3G49010	AT1G78450	AT1G72490		AT2G23310	AT2G35880
AT1G61570		AT2G40660	AT1G78460	AT1G72600		AT2G23320	AT2G35990
AT1G61580		AT1G60770	AT1G78476	AT1G72680		AT2G23348	AT2G36080
AT1G61600		AT4G31920	AT1G78510	AT1G72690		AT2G23450	AT2G36100
AT1G61795		AT5G19410	AT1G78580	AT1G72710		AT2G23980	AT2G36200
AT1G61870		AT3G29200	AT1G78590	AT1G72770		AT2G24130	AT2G36270
AT1G61930		AT5G41040	AT1G78600	AT1G72790		AT2G24260	AT2G36355
AT1G61950		AT5G51060	AT1G78720	AT1G72800		AT2G24270	AT2G36490
AT1G62050		AT3G17840	AT1G78820	AT1G72830		AT2G24280	AT2G36500
AT1G62110		AT2G19385	AT1G78930	AT1G72840		AT2G24592	AT2G36570
AT1G62150		AT2G32550	AT1G78990	AT1G72850		AT2G24710	AT2G36710
AT1G62180		AT4G37400	AT1G78995	AT1G73040		AT2G24720	AT2G36880
AT1G62240		AT2G37240	AT1G79040	AT1G73066		AT2G25070	AT2G36890
AT1G62250		AT1G17100	AT1G79050	AT1G73120		AT2G25090	AT2G37040
AT1G62320		AT1G18590	AT1G79150	AT1G73130		AT2G25095	AT2G37090
AT1G62350		AT2G44300	AT1G79360	AT1G73220		AT2G25200	AT2G37130
AT1G62400		AT5G58010	AT1G79410	AT1G73260		AT2G25220	AT2G37170
AT1G62500		AT3G18730	AT1G79430	AT1G73300		AT2G25310	AT2G37280
AT1G62510		AT1G59540	AT1G79440	AT1G73380		AT2G25590	AT2G37300
AT1G62540		AT3G21690	AT1G79470	AT1G73390		AT2G25730	AT2G37420
AT1G62560		AT1G78860	AT1G79490	AT1G73640		AT2G25770	AT2G37620
AT1G62630		AT2G35260	AT1G79520	AT1G73680		AT2G25780	AT2G37630
AT1G62730		AT2G27402	AT1G79560	AT1G73880		AT2G25850	AT2G37640
AT1G62750		AT2G25830	AT1G79600	AT1G73965		AT2G25900	AT2G37670
AT1G62780		AT3G16660	AT1G79640	AT1G73980		AT2G25940	AT2G37678
AT1G62850		AT3G21400	AT1G79770	AT1G74080		AT2G25964	AT2G37870
AT1G62870		AT2G28510	AT1G80030	AT1G74310		AT2G26030	AT2G37925
AT1G62960		AT1G77330	AT1G80150	AT1G74410		AT2G26070	AT2G37930
AT1G62980		AT3G52720	AT1G80380	AT1G74420		AT2G26210	AT2G37940
AT1G63000		AT4G26860	AT1G80480	AT1G74458		AT2G26240	AT2G38010
AT1G63100		AT5G01840	AT1G80600	AT1G74650		AT2G26300	AT2G38080
AT1G63130		AT2G38860	AT1G80620	AT1G74660		AT2G26350	AT2G38090
AT1G63250		AT1G11160	AT1G80720	AT1G74740		AT2G26355	AT2G38120
AT1G63350		AT1G67740	AT1G80760	AT1G74840		AT2G26370	AT2G38320
AT1G63360		AT3G20110	AT1G80780	AT1G75190		AT2G26430	AT2G38360
AT1G63450		AT4G11120	AT2G01080	AT1G75220		AT2G26560	AT2G38500
AT1G63470		AT3G62830	AT2G01110	AT1G75240		AT2G26710	AT2G38580
AT1G63530		AT2G18120	AT2G01290	AT1G75295		AT2G26740	AT2G38620
AT1G63650		AT3G61820	AT2G01300	AT1G75450		AT2G26975	AT2G38750
AT1G63660		AT5G47980	AT2G01422	AT1G75500		AT2G26980	AT2G38760
AT1G63750		AT3G17360	AT2G01520	AT1G75540		AT2G27385	AT2G38790
AT1G63780		AT2G26760	AT2G01590	AT1G75750		AT2G27830	AT2G39050
AT1G63810		AT3G11520	AT2G01730	AT1G75800		AT2G27860	AT2G39130
AT1G63820		AT2G25110	AT2G01740	AT1G75850		AT2G28056	AT2G39180
AT1G63880		AT5G19920	AT2G01755	AT1G75900		AT2G28100	AT2G39280
AT1G63930		AT4G21280	AT2G01760	AT1G76150		AT2G28110	AT2G39310
AT1G63970		AT3G22620	AT2G01850	AT1G76180		AT2G28120	AT2G39350
AT1G64000		AT1G23280	AT2G01860	AT1G76220		AT2G28190	AT2G39370
AT1G64150		AT5G26860	AT2G01870	AT1G76240		AT2G28270	AT2G39430
AT1G64170		AT2G47200	AT2G01918	AT1G76410		AT2G28370	AT2G39435
AT1G64220		AT5G67500	AT2G02020	AT1G76430		AT2G28570	AT2G39700
AT1G64340		AT1G77030	AT2G02030	AT1G76460		AT2G28780	AT2G39855
AT1G64370		AT3G51160	AT2G02100	AT1G76490		AT2G28840	AT2G39980
AT1G64400		AT5G55180	AT2G02150	AT1G76590		AT2G28900	AT2G40110
AT1G64405		AT3G24670	AT2G02740	AT1G76600		AT2G28910	AT2G40113
AT1G64450		AT3G25700	AT2G02750	AT1G76620		AT2G29020	AT2G40250
AT1G64500		AT2G38730	AT2G02760	AT1G76700		AT2G29060	AT2G40320
AT1G64510		AT4G36180	AT2G02950	AT1G76705		AT2G29400	AT2G40470
AT1G64580		AT5G14700	AT2G02955	AT1G76820		AT2G29720	AT2G40475
AT1G64590		AT5G62410	AT2G03310	AT1G76970		AT2G30250	AT2G40480
AT1G64600		AT1G05650	AT2G03380	AT1G76980		AT2G30260	AT2G40610
AT1G64680		AT4G29410	AT2G03390	AT1G77000		AT2G30360	AT2G40820
AT1G64770		AT3G07390	AT2G03440	AT1G77120		AT2G30420	AT2G41180
AT1G64780		AT4G10480	AT2G03520	AT1G77145		AT2G30440	AT2G41190
AT1G64860		AT3G51750	AT2G03530	AT1G77180		AT2G30590	AT2G41300
AT1G64880		AT5G67270	AT2G03640	AT1G77200		AT2G30600	AT2G41310
AT1G64900		AT1G62790	AT2G03670	AT1G77290		AT2G30840	AT2G41312
AT1G64910		AT5G19260	AT2G03710	AT1G77370		AT2G30930	AT2G41340
AT1G64920		AT1G12570	AT2G03750	AT1G77380		AT2G31010	AT2G41480
AT1G64930		AT1G70700	AT2G03820	AT1G77450		AT2G31280	AT2G41540
AT1G64940		AT5G15090	AT2G04030	AT1G77480		AT2G31350	AT2G41740
AT1G64970		AT3G50340	AT2G04039	AT1G77500		AT2G31440	AT2G41750
AT1G65030		AT3G18760	AT2G04040	AT1G77640		AT2G31585	AT2G41760
AT1G65060		AT3G16810	AT2G04050	AT1G77680		AT2G31800	AT2G41820
AT1G65190		AT3G57010	AT2G04100	AT1G77690		AT2G31810	AT2G41870
AT1G65230		AT4G30470	AT2G04170	AT1G77810		AT2G31865	AT2G42010
AT1G65290		AT2G38320	AT2G04480	AT1G77870		AT2G31930	AT2G42040
AT1G65390		AT2G30390	AT2G04530	AT1G77880		AT2G31945	AT2G42110
AT1G65450		AT1G05660	AT2G04700	AT1G77950		AT2G31960	AT2G42260
AT1G65470		AT5G12940	AT2G04790	AT1G78080		AT2G31980	AT2G42730
AT1G65486		AT4G34740	AT2G04795	AT1G78130		AT2G31990	AT2G42800
AT1G65490		AT3G10710	AT2G04842	AT1G78150		AT2G32010	AT2G42840
AT1G65560		AT5G62580	AT2G04845	AT1G78170		AT2G32080	AT2G42960
AT1G65570		AT3G54710	AT2G04860	AT1G78260		AT2G32150	AT2G42990
AT1G65610		AT4G05410	AT2G05070	AT1G78290		AT2G32440	AT2G43040
AT1G65710		AT5G49160	AT2G05100	AT1G78310		AT2G32460	AT2G43050
AT1G65800		AT3G52880	AT2G05160	AT1G78390		AT2G32660	AT2G43060
AT1G65860		AT3G18400	AT2G05185	AT1G78660		AT2G32700	AT2G43240
AT1G65870		AT1G50110	AT2G05220	AT1G78670		AT2G32710	AT2G43290
AT1G65890		AT5G10010	AT2G05310	AT1G78700		AT2G32800	AT2G43445
AT1G65900		AT3G25290	AT2G05330	AT1G78720		AT2G32860	AT2G43535
AT1G66080		AT2G22770	AT2G05440	AT1G78895		AT2G33150	AT2G43870
AT1G66090		AT3G06145	AT2G05620	AT1G78970		AT2G33160	AT2G44190
AT1G66100		AT2G29570	AT2G05910	AT1G79130		AT2G33310	AT2G44260
AT1G66130		AT3G57490	AT2G06520	AT1G79340		AT2G33340	AT2G44280
AT1G66190		AT3G09050	AT2G06925	AT1G79360		AT2G33500	AT2G44300
AT1G66200		AT5G14200	AT2G12646	AT1G79380		AT2G33740	AT2G44430
AT1G66230		AT2G38360	AT2G13360	AT1G79440		AT2G33830	AT2G44440
AT1G66270		AT1G72030	AT2G13570	AT1G79590		AT2G33880	AT2G44450
AT1G66330		AT3G24495	AT2G13600	AT1G79660		AT2G33990	AT2G44500
AT1G66390		AT1G75150	AT2G13610	AT1G79700		AT2G34000	AT2G44600
AT1G66430		AT5G08680	AT2G13680	AT1G79900		AT2G34070	AT2G44740
AT1G66470		AT3G04840	AT2G13810	AT1G80110		AT2G34170	AT2G44850
AT1G66520		AT4G05110	AT2G14045	AT1G80130		AT2G34315	AT2G44910
AT1G66540		AT3G15020	AT2G14060	AT1G80160		AT2G34430	AT2G44940
AT1G66620		AT4G23740	AT2G14080	AT1G80180		AT2G34500	AT2G45040
AT1G66725		AT2G47540	AT2G14285	AT1G80210		AT2G34585	AT2G45050
AT1G66820		AT3G51260	AT2G14460	AT1G80280		AT2G34590	AT2G45290
AT1G66840		AT3G09270	AT2G14660	AT1G80310		AT2G34600	AT2G45310
AT1G66910		AT4G11190	AT2G14880	AT1G80420		AT2G34690	AT2G45750
AT1G66920		AT2G30766	AT2G14910	AT1G80440		AT2G34770	AT2G45890
AT1G66940		AT4G18780	AT2G15000	AT1G80570		AT2G35060	AT2G46000
AT1G66970		AT5G17790	AT2G15020	AT1G80660		AT2G35070	AT2G46240
AT1G66980		AT4G28730	AT2G15050	AT1G80830		AT2G35075	AT2G46270
AT1G67090		AT3G47370	AT2G15080	AT2G01008		AT2G35170	AT2G46380
AT1G67110		AT4G22380	AT2G15090	AT2G01020		AT2G35230	AT2G46530
AT1G67120		AT1G26560	AT2G15128	AT2G01080		AT2G35290	AT2G46535
AT1G67180		AT1G26770	AT2G15290	AT2G01100		AT2G35430	AT2G46620
AT1G67320		AT3G50910	AT2G15630	AT2G01150		AT2G35820	AT2G46640
AT1G67400		AT1G48920	AT2G15690	AT2G01175		AT2G36060	AT2G46650
AT1G67430		AT1G79470	AT2G15880	AT2G01190		AT2G36220	AT2G46660
AT1G67470		AT1G26460	AT2G15890	AT2G01200		AT2G36270	AT2G46680
AT1G67620		AT4G24280	AT2G15960	AT2G01300		AT2G36320	AT2G46710
AT1G67630		AT5G07130	AT2G16070	AT2G01340		AT2G36460	AT2G46760
AT1G67660		AT4G00020	AT2G16365	AT2G01400		AT2G36540	AT2G46780
AT1G67700		AT4G18640	AT2G16380	AT2G01450		AT2G36900	AT2G46970
AT1G67740		AT5G26030	AT2G16650	AT2G01460		AT2G36930	AT2G46980
AT1G67760		AT5G66410	AT2G16770	AT2G01490		AT2G37025	AT2G46990
AT1G67780		AT1G60640	AT2G16890	AT2G01530		AT2G37030	AT2G47000
AT1G67840		AT4G10450	AT2G17070	AT2G01610		AT2G37060	AT2G47010
AT1G67870		AT5G55110	AT2G17220	AT2G01735		AT2G37120	AT2G47190
AT1G67900		AT5G17990	AT2G17230	AT2G01770		AT2G37150	AT2G47320
AT1G67950		AT4G10120	AT2G17240	AT2G01818		AT2G37170	AT2G47440
AT1G68010		AT1G52760	AT2G17250	AT2G01910		AT2G37200	AT2G47500
AT1G68238		AT3G04140	AT2G17340	AT2G02080		AT2G37410	AT2G47630
AT1G68260		AT3G16360	AT2G17360	AT2G02170		AT2G37678	AT2G47650
AT1G68320		AT3G54050	AT2G17670	AT2G02300		AT2G37750	AT2G47670
AT1G68430		AT3G15550	AT2G17695	AT2G02360		AT2G37840	AT2G47770
AT1G68470		AT5G52780	AT2G17730	AT2G02370		AT2G38000	AT2G47860
AT1G68480		AT5G19110	AT2G17780	AT2G02570		AT2G38240	AT3G01220
AT1G68520		AT1G21880	AT2G18120	AT2G02710		AT2G38250	AT3G01260
AT1G68570		AT5G21482	AT2G18193	AT2G02760		AT2G38400	AT3G01410
AT1G68590		AT1G29920	AT2G18290	AT2G02820		AT2G38410	AT3G01516
AT1G68640		AT4G17390	AT2G18300	AT2G02870		AT2G38460	AT3G01650
AT1G68660		AT4G15640	AT2G18328	AT2G02930		AT2G38465	AT3G01750
AT1G68740		AT2G27710	AT2G18330	AT2G02960		AT2G38500	AT3G02110
AT1G68795		AT4G18030	AT2G18370	AT2G02970		AT2G38640	AT3G02120
AT1G68830		AT2G41650	AT2G18390	AT2G03240		AT2G38790	AT3G02170
AT1G68840		AT1G79530	AT2G18450	AT2G03250		AT2G38800	AT3G02210
AT1G68850		AT4G33110	AT2G18490	AT2G03330		AT2G38820	AT3G02230
AT1G68870		AT3G11250	AT2G18520	AT2G03360		AT2G38830	AT3G02640
AT1G68990		AT1G15210	AT2G18570	AT2G03590		AT2G39000	AT3G02820
AT1G69070		AT3G27200	AT2G18900	AT2G03730		AT2G39010	AT3G02930
AT1G69160		AT2G38740	AT2G18910	AT2G03890		AT2G39100	AT3G02980
AT1G69200		AT5G54710	AT2G19190	AT2G04038		AT2G39310	AT3G02990
AT1G69210		AT4G25130	AT2G19490	AT2G04050		AT2G39340	AT3G03130
AT1G69240		AT3G05560	AT2G19500	AT2G04190		AT2G39380	AT3G03170
AT1G69310		AT3G04770	AT2G19540	AT2G04240		AT2G39450	AT3G03180
AT1G69380		AT1G16080	AT2G19650	AT2G04500		AT2G39518	AT3G03240
AT1G69520		AT4G38950	AT2G19730	AT2G04540		AT2G39570	AT3G03530
AT1G69523		AT1G63100	AT2G19740	AT2G04550		AT2G39580	AT3G03690
AT1G69530		AT4G29590	AT2G19800	AT2G04570		AT2G39855	AT3G03780
AT1G69550		AT1G04530	AT2G19870	AT2G04690		AT2G39870	AT3G03830
AT1G69620		AT2G23820	AT2G20020	AT2G05180		AT2G39920	AT3G03840
AT1G69700		AT5G51220	AT2G20060	AT2G05380		AT2G39980	AT3G03850
AT1G69730		AT2G29750	AT2G20260	AT2G05400		AT2G40000	AT3G03870
AT1G69770		AT4G27030	AT2G20390	AT2G05518		AT2G40300	AT3G03900
AT1G69830		AT1G80300	AT2G20490	AT2G05520		AT2G40410	AT3G04030
AT1G69870		AT3G11670	AT2G20530	AT2G05540		AT2G40420	AT3G04290
AT1G70000		AT1G31817	AT2G20860	AT2G05630		AT2G40610	AT3G04900
AT1G70080		AT4G22513	AT2G20890	AT2G06005		AT2G40640	AT3G04980
AT1G70250		AT1G68520	AT2G20920	AT2G06850		AT2G40880	AT3G05150
AT1G70280		AT2G21140	AT2G20940	AT2G07000		AT2G40940	AT3G05470
AT1G70350		AT1G45010	AT2G21080	AT2G07180		AT2G41060	AT3G05600
AT1G70450		AT1G65800	AT2G21130	AT2G07698		AT2G41070	AT3G05660
AT1G70460		AT3G27640	AT2G21170	AT2G11810		AT2G41100	AT3G05740
AT1G70505		AT3G12280	AT2G21210	AT2G12462		AT2G41190	AT3G05890
AT1G70580		AT1G17050	AT2G21235	AT2G14160		AT2G41200	AT3G05920
AT1G70600		AT1G47395	AT2G21280	AT2G14170		AT2G41210	AT3G06035
AT1G70610		AT3G19050	AT2G21320	AT2G14210		AT2G41280	AT3G06370
AT1G70700		AT5G48570	AT2G21330	AT2G14247		AT2G41430	AT3G06990
AT1G70730		AT1G15470	AT2G21340	AT2G14878		AT2G41490	AT3G07010
AT1G70760		AT1G12370	AT2G21385	AT2G14890		AT2G41560	AT3G07210
AT1G70820		AT2G34910	AT2G21530	AT2G14900		AT2G41620	AT3G07320
AT1G70985		AT3G47520	AT2G21860	AT2G15029		AT2G41640	AT3G07340
AT1G71040		AT5G13490	AT2G21960	AT2G15230		AT2G41710	AT3G07390
AT1G71100		AT4G00050	AT2G21970	AT2G15240		AT2G41730	AT3G07580
AT1G71210		AT1G01630	AT2G22360	AT2G15570		AT2G41750	AT3G07730
AT1G71260		AT4G14150	AT2G22540	AT2G15695		AT2G41760	AT3G07990
AT1G71400		AT2G22480	AT2G22590	AT2G15830		AT2G41850	AT3G08030
AT1G71460		AT4G15830	AT2G22870	AT2G15880		AT2G41990	AT3G08040
AT1G71480		AT3G59970	AT2G23000	AT2G15890		AT2G42170	AT3G08500
AT1G71490		AT2G39040	AT2G23050	AT2G15900		AT2G42310	AT3G08570
AT1G71500		AT5G61170	AT2G23100	AT2G15960		AT2G42330	AT3G08590
AT1G71692		AT4G18220	AT2G23130	AT2G16005		AT2G42430	AT3G08660
AT1G71810		AT3G53560	AT2G23180	AT2G16060		AT2G42580	AT3G08670
AT1G71850		AT3G15090	AT2G23340	AT2G16530		AT2G42590	AT3G08720
AT1G71866		AT3G53870	AT2G23410	AT2G16710		AT2G42780	AT3G08860
AT1G71890		AT2G41040	AT2G23420	AT2G16720		AT2G42790	AT3G08970
AT1G72030		AT2G32720	AT2G23470	AT2G16990		AT2G42810	AT3G09260
AT1G72040		AT3G60750	AT2G23590	AT2G17036		AT2G42870	AT3G09540
AT1G72090		AT5G41140	AT2G23600	AT2G17060		AT2G42890	AT3G09690
AT1G72125		AT3G01060	AT2G23610	AT2G17120		AT2G42900	AT3G09710
AT1G72130		AT2G36530	AT2G23630	AT2G17430		AT2G42920	AT3G09730
AT1G72250		AT3G53890	AT2G23670	AT2G17440		AT2G43050	AT3G10120
AT1G72270		AT4G13750	AT2G23690	AT2G17500		AT2G43060	AT3G10190
AT1G72280		AT5G45280	AT2G23760	AT2G17520		AT2G43080	AT3G10260
AT1G72370		AT1G56320	AT2G23840	AT2G17550		AT2G43160	AT3G10290
AT1G72420		AT2G35760	AT2G23910	AT2G17600		AT2G43330	AT3G10310
AT1G72440		AT3G09720	AT2G23930	AT2G17660		AT2G43370	AT3G10340
AT1G72450		AT4G01660	AT2G24020	AT2G17705		AT2G43400	AT3G10660
AT1G72500		AT3G62530	AT2G24090	AT2G17710		AT2G43430	AT3G10740
AT1G72640		AT3G18200	AT2G24120	AT2G17730		AT2G43520	AT3G10960
AT1G72645		AT3G59760	AT2G24190	AT2G17840		AT2G43530	AT3G10985
AT1G72670		AT4G00480	AT2G24270	AT2G17845		AT2G43535	AT3G11080
AT1G72730		AT4G35850	AT2G24280	AT2G17850		AT2G43680	AT3G11150
AT1G72890		AT5G57330	AT2G24395	AT2G17880		AT2G43790	AT3G11210
AT1G72910		AT4G23990	AT2G24600	AT2G17930		AT2G43820	AT3G11410
AT1G72920		AT2G22360	AT2G24610	AT2G17990		AT2G43920	AT3G11520
AT1G72930		AT5G55070	AT2G24820	AT2G18010		AT2G43970	AT3G11550
AT1G72940		AT4G21180	AT2G24860	AT2G18050		AT2G44140	AT3G11580
AT1G73110		AT2G40150	AT2G25080	AT2G18150		AT2G44410	AT3G11590
AT1G73160		AT5G37550	AT2G25090	AT2G18170		AT2G44750	AT3G11950
AT1G73177		AT5G56580	AT2G25200	AT2G18196		AT2G44798	AT3G12040
AT1G73230		AT4G35260	AT2G25210	AT2G18250		AT2G44850	AT3G12110
AT1G73280		AT1G77590	AT2G25330	AT2G18260		AT2G45170	AT3G12520
AT1G73330		AT2G38580	AT2G25355	AT2G18280		AT2G45320	AT3G12550
AT1G73410		AT4G35880	AT2G25510	AT2G18440		AT2G45330	AT3G12560
AT1G73530		AT4G34490	AT2G25530	AT2G18550		AT2G45380	AT3G12610
AT1G73580		AT2G30870	AT2G25605	AT2G18670		AT2G45510	AT3G12710
AT1G73600		AT2G46140	AT2G25680	AT2G18690		AT2G45530	AT3G12820
AT1G73620		AT1G30690	AT2G25735	AT2G18735		AT2G45600	AT3G12870
AT1G73630		AT4G01900	AT2G25770	AT2G18750		AT2G45610	AT3G12920
AT1G73650		AT5G48300	AT2G25780	AT2G19110		AT2G45620	AT3G13400
AT1G73670		AT4G31470	AT2G25810	AT2G19130		AT2G45670	AT3G13404
AT1G73700		AT5G46740	AT2G25840	AT2G19350		AT2G45740	AT3G13560
AT1G73770		AT1G09170	AT2G25900	AT2G19450		AT2G45830	AT3G13650
AT1G73805		AT2G37250	AT2G25980	AT2G19460		AT2G45920	AT3G14170
AT1G73830		AT1G09310	AT2G26040	AT2G19580		AT2G45960	AT3G14190
AT1G73860		AT3G12870	AT2G26080	AT2G19660		AT2G45980	AT3G14220
[truncated: 3,584 more rows]
