# Supplementary material for: DET1-mediated degradation of a SAGA-like deubiquitination module controls H2Bub homeostasis
Source: eLife. 2018 Sep 7;7:e37892. doi: 10.7554/eLife.37892 (PMC6128693; doi:10.7554/eLife.37892)
Supplement: Figure 4—source data 1. [file elife-37892-fig4-data1.xlsx]

## Sheet: Legends Figure 4 source data 1
Figure 4 source data 1. Protein identification in SGF11 and UBP22 TAP experiments. Purified proteins were identified with the LTQ Orbitrap Velos (Thermo Fisher Scientific) and Mascot Distiller software (version 2.5.0.0, Matrix Science) combined with the Mascot search engine (version 2.5.1, Matrix Science) using the Mascot Daemon interface. Standard parameter settings and database TAIRplus as prev…

## Sheet: TAP-tag MS dataset
Figure 4 source data 1. Protein Identification details obtained with the LTQ Orbitrap Velos (Thermo Fisher Scientific) or Q Exactive (Thermo Fisher Scientific) and Mascot Distiller software (version 2.5.0.0, Matrix Science) combined with the Mascot search engine (version 2.5.1, Matrix Science) using the Mascot Daemon interface.
Standard parameter settings and database TAIRplus as previously described (Van Leene et al., 2015)
Proteins and peptides headers used in the table are listed below.
Prot_score: protein score; prot_mass: protein mass; prot_matches_sig: number of assigned peptide matches above threshold (high confidence, p < 0.01); prot_sequences_sig: number of significant protein sequences above threshold (high confidence, p < 0.01); prot_cover: percentage of protein sequence covered by assigned peptide matches; prot_len: protein sequence length (AA); prot_pI: protein pI; pep…
row	exp	bait	prot_hit_num	prot_acc	prot_desc	prot_score	prot_mass	prot_matches_sig	prot_sequences_sig	prot_cover	prot_len	prot_pi	pep_query	pep_rank	pep_isbold	pep_isunique	pep_exp_mz	pep_exp_mr	pep_exp_z	pep_calc_mr	pep_delta	pep_start	pep_end	pep_miss	pep_score	pep_homol	pep_ident	pep_expect	pep_res_before	pep_seq	pep_res_after	pep_var_mod	pep_var_mod_pos
1	1	SGF11	17	AT5G58575	CONTAINS InterPro DOMAIN/s: Sgf11, transcriptional regulation (InterPro:IPR013246); Has 30201 Blast hits to 17322 proteins in 780 species: Archae - 12; Bacteria - 1396; Metazoa - 17338; Fungi - 3422; Plants - 5037; Viruses - 0; Other Eu	724	19950	19	7	51.4	181	6.9	360	1	1	1	421.234	840.453	2	840.449	0.0037	107	113	0	48.15		33	0.00031	R	FAPHLEK	C
2	1	SGF11	17	AT5G58575	CONTAINS InterPro DOMAIN/s: Sgf11, transcriptional regulation (InterPro:IPR013246); Has 30201 Blast hits to 17322 proteins in 780 species: Archae - 12; Bacteria - 1396; Metazoa - 17338; Fungi - 3422; Plants - 5037; Viruses - 0; Other Eu	724	19950	19	7	51.4	181	6.9	1951	1	1	1	622.823	1243.63	2	1243.63	0.0022	45	54	0	79.69		37	6.2e-07	R	DLDIVEEELR	L	Methyl (DE)	0.0000010000.0
3	1	SGF11	17	AT5G58575	CONTAINS InterPro DOMAIN/s: Sgf11, transcriptional regulation (InterPro:IPR013246); Has 30201 Blast hits to 17322 proteins in 780 species: Archae - 12; Bacteria - 1396; Metazoa - 17338; Fungi - 3422; Plants - 5037; Viruses - 0; Other Eu	724	19950	19	7	51.4	181	6.9	2673	1	1	1	708.857	1415.7	2	1415.69	0.0098	63	75	0	101.52		36	3.5e-09	K	IADPSNNLETNTK	Y
4	1	SGF11	17	AT5G58575	CONTAINS InterPro DOMAIN/s: Sgf11, transcriptional regulation (InterPro:IPR013246); Has 30201 Blast hits to 17322 proteins in 780 species: Archae - 12; Bacteria - 1396; Metazoa - 17338; Fungi - 3422; Plants - 5037; Viruses - 0; Other Eu	724	19950	19	7	51.4	181	6.9	3274	1	1	1	539.282	1614.82	3	1614.82	0.0017	61	75	1	57.19		37	0.00011	R	AKIADPSNNLETNTK	Y
5	1	SGF11	17	AT5G58575	CONTAINS InterPro DOMAIN/s: Sgf11, transcriptional regulation (InterPro:IPR013246); Has 30201 Blast hits to 17322 proteins in 780 species: Archae - 12; Bacteria - 1396; Metazoa - 17338; Fungi - 3422; Plants - 5037; Viruses - 0; Other Eu	724	19950	19	7	51.4	181	6.9	3660	1	1	1	892.979	1783.94	2	1783.93	0.0122	40	54	1	71.25		35	2.9e-06	R	LGLDRDLDIVEEELR	L
6	1	SGF11	17	AT5G58575	CONTAINS InterPro DOMAIN/s: Sgf11, transcriptional regulation (InterPro:IPR013246); Has 30201 Blast hits to 17322 proteins in 780 species: Archae - 12; Bacteria - 1396; Metazoa - 17338; Fungi - 3422; Plants - 5037; Viruses - 0; Other Eu	724	19950	19	7	51.4	181	6.9	4677	1	1	1	971.785	2912.33	3	2912.3	0.0283	76	100	0	78.27	28	35	4.9e-07	K	YVVDIFGQTHPPVASEVFNCMNCGR	Q	Oxidation (M)	0.0000000000000000000020000.0
7	1	SGF11	17	AT5G58575	CONTAINS InterPro DOMAIN/s: Sgf11, transcriptional regulation (InterPro:IPR013246); Has 30201 Blast hits to 17322 proteins in 780 species: Archae - 12; Bacteria - 1396; Metazoa - 17338; Fungi - 3422; Plants - 5037; Viruses - 0; Other Eu	724	19950	19	7	51.4	181	6.9	4759	1	1	1	1088.16	3261.45	3	3260.43	1.0217	145	175	0	133.6	29	33	9.1e-13	R	YSPYPNSASENQLASGSPGVAGEDCSNFTVR	E
8	1	SGF11	23	AT3G27100	FUNCTIONS IN: molecular_function unknown; INVOLVED IN: biological_process unknown; LOCATED IN: chloroplast envelope; EXPRESSED IN: 23 plant structures; EXPRESSED DURING: 13 growth stages; CONTAINS InterPro DOMAIN/s: Transcription factor	567	13213	18	9	69.6	115	6.74	33	1	1	1	358.209	714.403	2	714.402	0.0008	100	105	0	42.61		34	0.0016	K	AELLNR	I
9	1	SGF11	23	AT3G27100	FUNCTIONS IN: molecular_function unknown; INVOLVED IN: biological_process unknown; LOCATED IN: chloroplast envelope; EXPRESSED IN: 23 plant structures; EXPRESSED DURING: 13 growth stages; CONTAINS InterPro DOMAIN/s: Transcription factor	567	13213	18	9	69.6	115	6.74	952	1	1	1	502.267	1002.52	2	1002.52	0.0028	42	49	0	49.17		38	0.00087	K	ENLMELVR	D
10	1	SGF11	23	AT3G27100	FUNCTIONS IN: molecular_function unknown; INVOLVED IN: biological_process unknown; LOCATED IN: chloroplast envelope; EXPRESSED IN: 23 plant structures; EXPRESSED DURING: 13 growth stages; CONTAINS InterPro DOMAIN/s: Transcription factor	567	13213	18	9	69.6	115	6.74	1144	1	1	1	530.289	1058.56	2	1058.56	0.0022	76	84	0	54.87		38	0.00022	K	DVTVDELIR	V
11	1	SGF11	23	AT3G27100	FUNCTIONS IN: molecular_function unknown; INVOLVED IN: biological_process unknown; LOCATED IN: chloroplast envelope; EXPRESSED IN: 23 plant structures; EXPRESSED DURING: 13 growth stages; CONTAINS InterPro DOMAIN/s: Transcription factor	567	13213	18	9	69.6	115	6.74	1219	1	1	1	538.314	1074.61	2	1074.61	0.0063	106	115	0	55.25		35	0.0001	R	IQNFIVSAAL	-
12	1	SGF11	23	AT3G27100	FUNCTIONS IN: molecular_function unknown; INVOLVED IN: biological_process unknown; LOCATED IN: chloroplast envelope; EXPRESSED IN: 23 plant structures; EXPRESSED DURING: 13 growth stages; CONTAINS InterPro DOMAIN/s: Transcription factor	567	13213	18	9	69.6	115	6.74	1716	1	1	1	594.335	1186.66	2	1186.66	0.0003	75	84	1	89.59		37	6.9e-08	R	KDVTVDELIR	V
13	1	SGF11	23	AT3G27100	FUNCTIONS IN: molecular_function unknown; INVOLVED IN: biological_process unknown; LOCATED IN: chloroplast envelope; EXPRESSED IN: 23 plant structures; EXPRESSED DURING: 13 growth stages; CONTAINS InterPro DOMAIN/s: Transcription factor	567	13213	18	9	69.6	115	6.74	2695	1	1	1	711.828	1421.64	2	1421.64	-0.0014	52	62	1	71.92	25	35	2.1e-06	R	LVECGWKDEMR	I
14	1	SGF11	23	AT3G27100	FUNCTIONS IN: molecular_function unknown; INVOLVED IN: biological_process unknown; LOCATED IN: chloroplast envelope; EXPRESSED IN: 23 plant structures; EXPRESSED DURING: 13 growth stages; CONTAINS InterPro DOMAIN/s: Transcription factor	567	13213	18	9	69.6	115	6.74	2945	1	1	1	749.919	1497.82	2	1497.82	0.0082	92	105	1	65.52	29	35	9e-06	R	ASVPDSVKAELLNR	I
15	1	SGF11	23	AT3G27100	FUNCTIONS IN: molecular_function unknown; INVOLVED IN: biological_process unknown; LOCATED IN: chloroplast envelope; EXPRESSED IN: 23 plant structures; EXPRESSED DURING: 13 growth stages; CONTAINS InterPro DOMAIN/s: Transcription factor	567	13213	18	9	69.6	115	6.74	3583	1	1	1	873.465	1744.92	2	1744.9	0.0133	35	49	1	103.25	32	37	2.6e-09	K	LVESGEKENLMELVR	D
16	1	SGF11	23	AT3G27100	FUNCTIONS IN: molecular_function unknown; INVOLVED IN: biological_process unknown; LOCATED IN: chloroplast envelope; EXPRESSED IN: 23 plant structures; EXPRESSED DURING: 13 growth stages; CONTAINS InterPro DOMAIN/s: Transcription factor	567	13213	18	9	69.6	115	6.74	4253	1	1	1	1113.01	2224	2	2224	0.0006	3	22	1	74.64	26	35	1.3e-06	K	HSVNRPPTPDEDDVADGFEK	D
17	1	SGF11	32	AT3G55000	TON1A, TON1 | tonneau family protein	435	29431	11	9	37.3	260	5.37	922	1	1	1	497.739	993.463	2	993.467	-0.0042	207	213	1	40.02		36	0.004	R	KDEFNWR	Q
18	1	SGF11	32	AT3G55000	TON1A, TON1 | tonneau family protein	435	29431	11	9	37.3	260	5.37	2204	1	1	1	650.848	1299.68	2	1299.68	0.0027	226	237	0	68.88	31	37	6.7e-06	R	ASAALENLQLDR	K
19	1	SGF11	32	AT3G55000	TON1A, TON1 | tonneau family protein	435	29431	11	9	37.3	260	5.37	2575	1	1	0	697.828	1393.64	2	1393.64	0.0054	34	45	0	90.7		36	4.1e-08	R	ASVFEAIEEEDR	V
20	1	SGF11	32	AT3G55000	TON1A, TON1 | tonneau family protein	435	29431	11	9	37.3	260	5.37	2629	1	1	1	702.8	1403.59	2	1403.58	0.0045	143	155	0	78.06		29	1.3e-07	K	FESMTQGMGSSSR	R
21	1	SGF11	32	AT3G55000	TON1A, TON1 | tonneau family protein	435	29431	11	9	37.3	260	5.37	2707	1	1	1	713.823	1425.63	2	1425.63	0.0042	114	125	0	79.14	29	34	3.4e-07	R	DFNSNNGFELNR	N
22	1	SGF11	32	AT3G55000	TON1A, TON1 | tonneau family protein	435	29431	11	9	37.3	260	5.37	2718	1	1	1	714.896	1427.78	2	1427.77	0.0044	226	238	1	76.37	32	36	9.4e-07	R	ASAALENLQLDRK	T
23	1	SGF11	32	AT3G55000	TON1A, TON1 | tonneau family protein	435	29431	11	9	37.3	260	5.37	3662	1	1	1	893.988	1785.96	2	1785.95	0.0098	126	142	0	56.92	24	36	9e-05	R	NGDSGPLLLDVLEGFLK	F
24	1	SGF11	32	AT3G55000	TON1A, TON1 | tonneau family protein	435	29431	11	9	37.3	260	5.37	3856	1	1	1	637.972	1910.89	3	1910.89	0.006	110	125	1	67.92	28	36	7.8e-06	K	SELRDFNSNNGFELNR	N
25	1	SGF11	32	AT3G55000	TON1A, TON1 | tonneau family protein	435	29431	11	9	37.3	260	5.37	4057	1	1	1	1026.5	2050.98	2	2050.97	0.0065	46	64	0	81.34	27	37	4.5e-07	R	VIENNEGPPPALLGSCNDR	A
26	1	SGF11	35	AT3G55005	TON1B | tonneau 1b (TON1b)	376	29338	7	7	30.4	257	5.06	2328	1	1	1	665.855	1329.7	2	1329.69	0.0071	222	233	0	93.11		38	3.2e-08	R	ASTALENLQLDR	K
27	1	SGF11	35	AT3G55005	TON1B | tonneau 1b (TON1b)	376	29338	7	7	30.4	257	5.06	2575	1	0	0	697.828	1393.64	2	1393.64	0.0054	34	45	0	90.7		36	4.1e-08	R	ASVFEAIEEEDR	V
28	1	SGF11	35	AT3G55005	TON1B | tonneau 1b (TON1b)	376	29338	7	7	30.4	257	5.06	2757	1	1	1	721.341	1440.67	2	1440.66	0.0043	114	125	0	86.51	32	36	1e-07	R	DFSINNGYELNR	N
29	1	SGF11	35	AT3G55005	TON1B | tonneau 1b (TON1b)	376	29338	7	7	30.4	257	5.06	2765	1	1	1	722.324	1442.63	2	1442.63	0.0049	143	155	0	76.93		33	4.5e-07	K	FENMTQVMGGSSR	R
30	1	SGF11	35	AT3G55005	TON1B | tonneau 1b (TON1b)	376	29338	7	7	30.4	257	5.06	2947	1	1	1	750.361	1498.71	2	1498.7	0.0073	187	202	0	130.02		36	4.4e-12	R	SVSASQASGAATSGYR	K
31	1	SGF11	35	AT3G55005	TON1B | tonneau 1b (TON1b)	376	29338	7	7	30.4	257	5.06	3029	1	1	1	765.809	1529.6	2	1529.6	0.0025	210	221	0	32.68		24	0.0014	R	YDTEDMPEEVMR	A	Oxidation (M)	0.000000000020.0
32	1	SGF11	35	AT3G55005	TON1B | tonneau 1b (TON1b)	376	29338	7	7	30.4	257	5.06	3371	1	1	1	552.608	1654.8	3	1654.8	0.0006	186	202	1	59.09	26	37	7e-05	R	RSVSASQASGAATSGYR	K
33	1	SGF11	50	AT5G10790	UBP22 | ubiquitin-specific protease 22	280	65073	10	9	18.3	557	8.03	453	1	1	1	437.244	872.473	2	872.472	0.0018	134	142	0	90.42		37	5.5e-08	K	SGADVVAVR	S
34	1	SGF11	50	AT5G10790	UBP22 | ubiquitin-specific protease 22	280	65073	10	9	18.3	557	8.03	574	1	1	1	456.272	910.53	2	910.524	0.006	48	55	0	57.74		31	2.3e-05	K	LQGIDIPR	C
35	1	SGF11	50	AT5G10790	UBP22 | ubiquitin-specific protease 22	280	65073	10	9	18.3	557	8.03	1421	1	1	1	562.79	1123.57	2	1123.56	0.0034	90	99	0	48		37	0.00086	K	GHDIAIDVER	S
36	1	SGF11	50	AT5G10790	UBP22 | ubiquitin-specific protease 22	280	65073	10	9	18.3	557	8.03	2018	1	1	1	629.808	1257.6	2	1257.6	0.0013	203	212	0	36.74	29	36	0.0089	R	NFWLSGQHNR	D
37	1	SGF11	50	AT5G10790	UBP22 | ubiquitin-specific protease 22	280	65073	10	9	18.3	557	8.03	2448	1	1	1	454.956	1361.85	3	1360.84	1.0097	401	411	1	28.05		20	0.0016	R	RLPLLLCLHVK	R
38	1	SGF11	50	AT5G10790	UBP22 | ubiquitin-specific protease 22	280	65073	10	9	18.3	557	8.03	2722	1	1	1	715.38	1428.74	2	1428.74	0.0045	424	434	1	53.64	37	37	0.00027	R	KIDSYLQYPFR	L
39	1	SGF11	50	AT5G10790	UBP22 | ubiquitin-specific protease 22	280	65073	10	9	18.3	557	8.03	2830	1	1	1	730.321	1458.63	2	1458.62	0.0075	10	21	0	60.47	30	32	1.5e-05	K	NPDPCNHLSDYK	L
40	1	SGF11	50	AT5G10790	UBP22 | ubiquitin-specific protease 22	280	65073	10	9	18.3	557	8.03	3018	1	1	1	763.407	1524.8	2	1524.79	0.0141	435	448	0	64.1	27	36	1.8e-05	R	LNMSPYLSSSIIGK	R	Oxidation (M)	0.00200000000000.0
41	1	SGF11	50	AT5G10790	UBP22 | ubiquitin-specific protease 22	280	65073	10	9	18.3	557	8.03	3862	1	1	1	639.029	1914.07	3	1914.07	-0.0035	148	164	1	51.84	24	33	0.00015	R	RLDSQLIIGSNFLVSPR	D
42	2	SGF11	13	AT5G58575	CONTAINS InterPro DOMAIN/s: Sgf11, transcriptional regulation (InterPro:IPR013246); Has 30201 Blast hits to 17322 proteins in 780 species: Archae - 12; Bacteria - 1396; Metazoa - 17338; Fungi - 3422; Plants - 5037; Viruses - 0; Other Eu	544	19950	19	8	51.4	181	6.9	297	1	1	1	421.234	840.453	2	840.449	0.0034	107	113	0	52.06		33	0.00013	R	FAPHLEK	C
43	2	SGF11	13	AT5G58575	CONTAINS InterPro DOMAIN/s: Sgf11, transcriptional regulation (InterPro:IPR013246); Has 30201 Blast hits to 17322 proteins in 780 species: Archae - 12; Bacteria - 1396; Metazoa - 17338; Fungi - 3422; Plants - 5037; Viruses - 0; Other Eu	544	19950	19	8	51.4	181	6.9	1575	1	1	1	615.82	1229.62	2	1229.61	0.0111	45	54	0	75.01		37	1.9e-06	R	DLDIVEEELR	L
44	2	SGF11	13	AT5G58575	CONTAINS InterPro DOMAIN/s: Sgf11, transcriptional regulation (InterPro:IPR013246); Has 30201 Blast hits to 17322 proteins in 780 species: Archae - 12; Bacteria - 1396; Metazoa - 17338; Fungi - 3422; Plants - 5037; Viruses - 0; Other Eu	544	19950	19	8	51.4	181	6.9	2225	1	1	1	715.86	1429.7	2	1429.7	-0.0004	63	75	0	66.79	31	37	1.1e-05	K	IADPSNNLETNTK	Y	Methyl (DE)	0.0010000000000.0
45	2	SGF11	13	AT5G58575	CONTAINS InterPro DOMAIN/s: Sgf11, transcriptional regulation (InterPro:IPR013246); Has 30201 Blast hits to 17322 proteins in 780 species: Archae - 12; Bacteria - 1396; Metazoa - 17338; Fungi - 3422; Plants - 5037; Viruses - 0; Other Eu	544	19950	19	8	51.4	181	6.9	2666	1	1	1	808.423	1614.83	2	1614.82	0.0099	61	75	1	61.57	25	37	4e-05	R	AKIADPSNNLETNTK	Y
46	2	SGF11	13	AT5G58575	CONTAINS InterPro DOMAIN/s: Sgf11, transcriptional regulation (InterPro:IPR013246); Has 30201 Blast hits to 17322 proteins in 780 species: Archae - 12; Bacteria - 1396; Metazoa - 17338; Fungi - 3422; Plants - 5037; Viruses - 0; Other Eu	544	19950	19	8	51.4	181	6.9	2982	1	1	1	595.653	1783.94	3	1783.93	0.0054	40	54	1	61.2		36	3.1e-05	R	LGLDRDLDIVEEELR	L
47	2	SGF11	13	AT5G58575	CONTAINS InterPro DOMAIN/s: Sgf11, transcriptional regulation (InterPro:IPR013246); Has 30201 Blast hits to 17322 proteins in 780 species: Archae - 12; Bacteria - 1396; Metazoa - 17338; Fungi - 3422; Plants - 5037; Viruses - 0; Other Eu	544	19950	19	8	51.4	181	6.9	3879	1	1	1	971.783	2912.33	3	2912.3	0.0236	76	100	0	101.44	29	35	2.3e-09	K	YVVDIFGQTHPPVASEVFNCMNCGR	Q	Oxidation (M)	0.0000000000000000000020000.0
48	2	SGF11	13	AT5G58575	CONTAINS InterPro DOMAIN/s: Sgf11, transcriptional regulation (InterPro:IPR013246); Has 30201 Blast hits to 17322 proteins in 780 species: Archae - 12; Bacteria - 1396; Metazoa - 17338; Fungi - 3422; Plants - 5037; Viruses - 0; Other Eu	544	19950	19	8	51.4	181	6.9	3938	1	1	1	1092.83	3275.47	3	3274.45	1.0227	145	175	0	46.57	28	33	0.00052	R	YSPYPNSASENQLASGSPGVAGEDCSNFTVR	E	Methyl (DE)	0.0000000001000000000000000000000.0
49	2	SGF11	13	AT5G58575	CONTAINS InterPro DOMAIN/s: Sgf11, transcriptional regulation (InterPro:IPR013246); Has 30201 Blast hits to 17322 proteins in 780 species: Archae - 12; Bacteria - 1396; Metazoa - 17338; Fungi - 3422; Plants - 5037; Viruses - 0; Other Eu	544	19950	19	8	51.4	181	6.9	4022	1	1	1	1078.51	4310.03	4	4309.98	0.0422	63	100	1	39.59	26	34	0.0032	K	IADPSNNLETNTKYVVDIFGQTHPPVASEVFNCMNCGR	Q	Oxidation (M)	0.00000000000000000000000000000000020000.0
50	2	SGF11	14	AT3G27100	FUNCTIONS IN: molecular_function unknown; INVOLVED IN: biological_process unknown; LOCATED IN: chloroplast envelope; EXPRESSED IN: 23 plant structures; EXPRESSED DURING: 13 growth stages; CONTAINS InterPro DOMAIN/s: Transcription factor	539	13213	21	9	78.3	115	6.74	790	1	1	1	502.266	1002.52	2	1002.52	0.001	42	49	0	47		38	0.0014	K	ENLMELVR	D
51	2	SGF11	14	AT3G27100	FUNCTIONS IN: molecular_function unknown; INVOLVED IN: biological_process unknown; LOCATED IN: chloroplast envelope; EXPRESSED IN: 23 plant structures; EXPRESSED DURING: 13 growth stages; CONTAINS InterPro DOMAIN/s: Transcription factor	539	13213	21	9	78.3	115	6.74	965	1	1	1	530.291	1058.57	2	1058.56	0.0068	76	84	0	54.82		37	0.0002	K	DVTVDELIR	V
52	2	SGF11	14	AT3G27100	FUNCTIONS IN: molecular_function unknown; INVOLVED IN: biological_process unknown; LOCATED IN: chloroplast envelope; EXPRESSED IN: 23 plant structures; EXPRESSED DURING: 13 growth stages; CONTAINS InterPro DOMAIN/s: Transcription factor	539	13213	21	9	78.3	115	6.74	1025	1	1	1	538.311	1074.61	2	1074.61	0.0008	106	115	0	57.4		36	7.9e-05	R	IQNFIVSAAL	-
53	2	SGF11	14	AT3G27100	FUNCTIONS IN: molecular_function unknown; INVOLVED IN: biological_process unknown; LOCATED IN: chloroplast envelope; EXPRESSED IN: 23 plant structures; EXPRESSED DURING: 13 growth stages; CONTAINS InterPro DOMAIN/s: Transcription factor	539	13213	21	9	78.3	115	6.74	1408	1	1	1	592.873	1183.73	2	1183.73	0.0017	25	34	1	35.01		28	0.0024	K	VTLREIINVK	L
54	2	SGF11	14	AT3G27100	FUNCTIONS IN: molecular_function unknown; INVOLVED IN: biological_process unknown; LOCATED IN: chloroplast envelope; EXPRESSED IN: 23 plant structures; EXPRESSED DURING: 13 growth stages; CONTAINS InterPro DOMAIN/s: Transcription factor	539	13213	21	9	78.3	115	6.74	1424	1	1	1	594.336	1186.66	2	1186.66	0.0019	75	84	1	78.73		37	7.9e-07	R	KDVTVDELIR	V
55	2	SGF11	14	AT3G27100	FUNCTIONS IN: molecular_function unknown; INVOLVED IN: biological_process unknown; LOCATED IN: chloroplast envelope; EXPRESSED IN: 23 plant structures; EXPRESSED DURING: 13 growth stages; CONTAINS InterPro DOMAIN/s: Transcription factor	539	13213	21	9	78.3	115	6.74	2206	1	1	1	711.83	1421.64	2	1421.64	0.0014	52	62	1	72.88	32	35	1.6e-06	R	LVECGWKDEMR	I
56	2	SGF11	14	AT3G27100	FUNCTIONS IN: molecular_function unknown; INVOLVED IN: biological_process unknown; LOCATED IN: chloroplast envelope; EXPRESSED IN: 23 plant structures; EXPRESSED DURING: 13 growth stages; CONTAINS InterPro DOMAIN/s: Transcription factor	539	13213	21	9	78.3	115	6.74	2409	1	1	1	749.92	1497.83	2	1497.82	0.01	92	105	1	51.13	27	34	0.00024	R	ASVPDSVKAELLNR	I
57	2	SGF11	14	AT3G27100	FUNCTIONS IN: molecular_function unknown; INVOLVED IN: biological_process unknown; LOCATED IN: chloroplast envelope; EXPRESSED IN: 23 plant structures; EXPRESSED DURING: 13 growth stages; CONTAINS InterPro DOMAIN/s: Transcription factor	539	13213	21	9	78.3	115	6.74	2921	1	1	1	873.464	1744.91	2	1744.9	0.0105	35	49	1	94.65		37	1.9e-08	K	LVESGEKENLMELVR	D
58	2	SGF11	14	AT3G27100	FUNCTIONS IN: molecular_function unknown; INVOLVED IN: biological_process unknown; LOCATED IN: chloroplast envelope; EXPRESSED IN: 23 plant structures; EXPRESSED DURING: 13 growth stages; CONTAINS InterPro DOMAIN/s: Transcription factor	539	13213	21	9	78.3	115	6.74	3510	1	1	1	1113.02	2224.03	2	2224	0.0222	3	22	1	64.08	26	36	1.8e-05	K	HSVNRPPTPDEDDVADGFEK	D
59	2	SGF11	26	AT3G55000	TON1A, TON1 | tonneau family protein	297	29431	8	6	20.8	260	5.37	1820	1	1	1	650.847	1299.68	2	1299.68	0.0016	226	237	0	65.83	32	36	1.3e-05	R	ASAALENLQLDR	K
60	2	SGF11	26	AT3G55000	TON1A, TON1 | tonneau family protein	297	29431	8	6	20.8	260	5.37	2114	1	1	0	697.828	1393.64	2	1393.64	0.0047	34	45	0	87.48		36	8.2e-08	R	ASVFEAIEEEDR	V
61	2	SGF11	26	AT3G55000	TON1A, TON1 | tonneau family protein	297	29431	8	6	20.8	260	5.37	2151	1	1	1	702.801	1403.59	2	1403.58	0.0064	143	155	0	64.04		29	3.5e-06	K	FESMTQGMGSSSR	R
62	2	SGF11	26	AT3G55000	TON1A, TON1 | tonneau family protein	297	29431	8	6	20.8	260	5.37	2217	1	1	1	713.825	1425.64	2	1425.63	0.0084	114	125	0	76.92	30	34	6.3e-07	R	DFNSNNGFELNR	N
63	2	SGF11	26	AT3G55000	TON1A, TON1 | tonneau family protein	297	29431	8	6	20.8	260	5.37	2223	1	1	1	714.895	1427.78	2	1427.77	0.0021	226	238	1	65.7	32	36	1.2e-05	R	ASAALENLQLDRK	T
64	2	SGF11	26	AT3G55000	TON1A, TON1 | tonneau family protein	297	29431	8	6	20.8	260	5.37	3151	1	1	1	637.971	1910.89	3	1910.89	0.0026	110	125	1	70.33	29	36	4.3e-06	K	SELRDFNSNNGFELNR	N
65	2	SGF11	37	AT3G55005	TON1B | tonneau 1b (TON1b)	229	29338	5	5	20.6	257	5.06	1931	1	1	1	665.852	1329.69	2	1329.69	0.0004	222	233	0	52.31	34	37	0.00034	R	ASTALENLQLDR	K
66	2	SGF11	37	AT3G55005	TON1B | tonneau 1b (TON1b)	229	29338	5	5	20.6	257	5.06	2114	1	0	0	697.828	1393.64	2	1393.64	0.0047	34	45	0	87.48		36	8.2e-08	R	ASVFEAIEEEDR	V
67	2	SGF11	37	AT3G55005	TON1B | tonneau 1b (TON1b)	229	29338	5	5	20.6	257	5.06	2411	1	1	1	750.362	1498.71	2	1498.7	0.0085	187	202	0	111.33		36	3.4e-10	R	SVSASQASGAATSGYR	K
68	2	SGF11	37	AT3G55005	TON1B | tonneau 1b (TON1b)	229	29338	5	5	20.6	257	5.06	2474	1	1	1	766.307	1530.6	2	1529.6	0.9988	210	221	0	54.63		24	9.6e-06	R	YDTEDMPEEVMR	A	Oxidation (M)	0.000000000020.0
69	2	SGF11	37	AT3G55005	TON1B | tonneau 1b (TON1b)	229	29338	5	5	20.6	257	5.06	2737	1	1	1	552.606	1654.8	3	1654.8	-0.0053	186	202	1	54.31	34	37	0.00021	R	RSVSASQASGAATSGYR	K
70	2	SGF11	121	AT5G10790	UBP22 | ubiquitin-specific protease 22	80	65073	3	3	4.7	557	8.03	437	1	1	1	449.234	896.453	2	896.45	0.0024	31	37	0	46.02		34	0.00071	K	SFNNLFR	C
71	2	SGF11	121	AT5G10790	UBP22 | ubiquitin-specific protease 22	80	65073	3	3	4.7	557	8.03	484	1	1	1	456.268	910.521	2	910.524	-0.0028	48	55	0	39.46		31	0.0015	K	LQGIDIPR	C
72	2	SGF11	121	AT5G10790	UBP22 | ubiquitin-specific protease 22	80	65073	3	3	4.7	557	8.03	2016	1	1	1	454.621	1360.84	3	1360.84	0.0038	401	411	1	51.61		20	6.9e-06	R	RLPLLLCLHVK	R
73	3	SGF11	19	AT5G58575	CONTAINS InterPro DOMAIN/s: Sgf11, transcriptional regulation (InterPro:IPR013246); Has 30201 Blast hits to 17322 proteins in 780 species: Archae - 12; Bacteria - 1396; Metazoa - 17338; Fungi - 3422; Plants - 5037; Viruses - 0; Other Eu	851	19950	23	9	70.2	181	6.9	373	1	1	1	428.24	854.465	2	854.465	0.0001	107	113	0	50.41		33	0.00023	R	FAPHLEK	C	Methyl (DE)	0.0000010.0
74	3	SGF11	19	AT5G58575	CONTAINS InterPro DOMAIN/s: Sgf11, transcriptional regulation (InterPro:IPR013246); Has 30201 Blast hits to 17322 proteins in 780 species: Archae - 12; Bacteria - 1396; Metazoa - 17338; Fungi - 3422; Plants - 5037; Viruses - 0; Other Eu	851	19950	23	9	70.2	181	6.9	1954	1	1	1	622.824	1243.63	2	1243.63	0.0034	45	54	0	84.17		37	2.1e-07	R	DLDIVEEELR	L	Methyl (DE)	0.0000010000.0
75	3	SGF11	19	AT5G58575	CONTAINS InterPro DOMAIN/s: Sgf11, transcriptional regulation (InterPro:IPR013246); Has 30201 Blast hits to 17322 proteins in 780 species: Archae - 12; Bacteria - 1396; Metazoa - 17338; Fungi - 3422; Plants - 5037; Viruses - 0; Other Eu	851	19950	23	9	70.2	181	6.9	2754	1	1	1	715.864	1429.71	2	1429.7	0.0081	63	75	0	116.21	33	37	1.3e-10	K	IADPSNNLETNTK	Y	Methyl (DE)	0.0010000000000.0
76	3	SGF11	19	AT5G58575	CONTAINS InterPro DOMAIN/s: Sgf11, transcriptional regulation (InterPro:IPR013246); Has 30201 Blast hits to 17322 proteins in 780 species: Archae - 12; Bacteria - 1396; Metazoa - 17338; Fungi - 3422; Plants - 5037; Viruses - 0; Other Eu	851	19950	23	9	70.2	181	6.9	3405	1	1	1	539.281	1614.82	3	1614.82	-0.0001	61	75	1	41.23	31	37	0.0043	R	AKIADPSNNLETNTK	Y
77	3	SGF11	19	AT5G58575	CONTAINS InterPro DOMAIN/s: Sgf11, transcriptional regulation (InterPro:IPR013246); Has 30201 Blast hits to 17322 proteins in 780 species: Archae - 12; Bacteria - 1396; Metazoa - 17338; Fungi - 3422; Plants - 5037; Viruses - 0; Other Eu	851	19950	23	9	70.2	181	6.9	3849	1	1	1	595.654	1783.94	3	1783.93	0.0092	40	54	1	52.12	34	36	0.00025	R	LGLDRDLDIVEEELR	L
78	3	SGF11	19	AT5G58575	CONTAINS InterPro DOMAIN/s: Sgf11, transcriptional regulation (InterPro:IPR013246); Has 30201 Blast hits to 17322 proteins in 780 species: Archae - 12; Bacteria - 1396; Metazoa - 17338; Fungi - 3422; Plants - 5037; Viruses - 0; Other Eu	851	19950	23	9	70.2	181	6.9	4131	1	1	1	629.335	1884.98	3	1884.98	0.0026	45	60	1	38.58	30	36	0.0067	R	DLDIVEEELRLSVEAR	A
79	3	SGF11	19	AT5G58575	CONTAINS InterPro DOMAIN/s: Sgf11, transcriptional regulation (InterPro:IPR013246); Has 30201 Blast hits to 17322 proteins in 780 species: Archae - 12; Bacteria - 1396; Metazoa - 17338; Fungi - 3422; Plants - 5037; Viruses - 0; Other Eu	851	19950	23	9	70.2	181	6.9	5624	1	1	1	972.119	2913.34	3	2912.3	1.0313	76	100	0	85.72	31	35	9.4e-08	K	YVVDIFGQTHPPVASEVFNCMNCGR	Q	Oxidation (M)	0.0000000000000000000020000.0
80	3	SGF11	19	AT5G58575	CONTAINS InterPro DOMAIN/s: Sgf11, transcriptional regulation (InterPro:IPR013246); Has 30201 Blast hits to 17322 proteins in 780 species: Archae - 12; Bacteria - 1396; Metazoa - 17338; Fungi - 3422; Plants - 5037; Viruses - 0; Other Eu	851	19950	23	9	70.2	181	6.9	5725	1	1	1	1028.85	3083.52	3	3083.5	0.021	9	36	0	105.59	26	36	1.3e-09	K	SSHAQLSSQIFLDLVDSVIADVASECHR	V
81	3	SGF11	19	AT5G58575	CONTAINS InterPro DOMAIN/s: Sgf11, transcriptional regulation (InterPro:IPR013246); Has 30201 Blast hits to 17322 proteins in 780 species: Archae - 12; Bacteria - 1396; Metazoa - 17338; Fungi - 3422; Plants - 5037; Viruses - 0; Other Eu	851	19950	23	9	70.2	181	6.9	5794	1	1	1	816.118	3260.44	4	3260.43	0.0112	145	175	0	95.93	27	32	4.7e-09	R	YSPYPNSASENQLASGSPGVAGEDCSNFTVR	E
82	3	SGF11	29	AT3G27100	FUNCTIONS IN: molecular_function unknown; INVOLVED IN: biological_process unknown; LOCATED IN: chloroplast envelope; EXPRESSED IN: 23 plant structures; EXPRESSED DURING: 13 growth stages; CONTAINS InterPro DOMAIN/s: Transcription factor	578	13213	19	10	71.3	115	6.74	28	1	1	1	358.21	714.405	2	714.402	0.0026	100	105	0	39.08		35	0.0048	K	AELLNR	I
83	3	SGF11	29	AT3G27100	FUNCTIONS IN: molecular_function unknown; INVOLVED IN: biological_process unknown; LOCATED IN: chloroplast envelope; EXPRESSED IN: 23 plant structures; EXPRESSED DURING: 13 growth stages; CONTAINS InterPro DOMAIN/s: Transcription factor	578	13213	19	10	71.3	115	6.74	930	1	1	1	502.268	1002.52	2	1002.52	0.0048	42	49	0	42.74		38	0.0038	K	ENLMELVR	D
84	3	SGF11	29	AT3G27100	FUNCTIONS IN: molecular_function unknown; INVOLVED IN: biological_process unknown; LOCATED IN: chloroplast envelope; EXPRESSED IN: 23 plant structures; EXPRESSED DURING: 13 growth stages; CONTAINS InterPro DOMAIN/s: Transcription factor	578	13213	19	10	71.3	115	6.74	1153	1	1	1	530.289	1058.56	2	1058.56	0.0022	76	84	0	56.47		38	0.00016	K	DVTVDELIR	V
85	3	SGF11	29	AT3G27100	FUNCTIONS IN: molecular_function unknown; INVOLVED IN: biological_process unknown; LOCATED IN: chloroplast envelope; EXPRESSED IN: 23 plant structures; EXPRESSED DURING: 13 growth stages; CONTAINS InterPro DOMAIN/s: Transcription factor	578	13213	19	10	71.3	115	6.74	1220	1	1	1	538.312	1074.61	2	1074.61	0.0029	106	115	0	67.44		36	7.5e-06	R	IQNFIVSAAL	-
86	3	SGF11	29	AT3G27100	FUNCTIONS IN: molecular_function unknown; INVOLVED IN: biological_process unknown; LOCATED IN: chloroplast envelope; EXPRESSED IN: 23 plant structures; EXPRESSED DURING: 13 growth stages; CONTAINS InterPro DOMAIN/s: Transcription factor	578	13213	19	10	71.3	115	6.74	1601	1	1	1	581.789	1161.56	2	1161.56	0.0028	50	58	1	39.63		38	0.0071	R	DRLVECGWK	D
87	3	SGF11	29	AT3G27100	FUNCTIONS IN: molecular_function unknown; INVOLVED IN: biological_process unknown; LOCATED IN: chloroplast envelope; EXPRESSED IN: 23 plant structures; EXPRESSED DURING: 13 growth stages; CONTAINS InterPro DOMAIN/s: Transcription factor	578	13213	19	10	71.3	115	6.74	1714	1	1	1	594.336	1186.66	2	1186.66	0.0008	75	84	1	89.85	35	37	6e-08	R	KDVTVDELIR	V
88	3	SGF11	29	AT3G27100	FUNCTIONS IN: molecular_function unknown; INVOLVED IN: biological_process unknown; LOCATED IN: chloroplast envelope; EXPRESSED IN: 23 plant structures; EXPRESSED DURING: 13 growth stages; CONTAINS InterPro DOMAIN/s: Transcription factor	578	13213	19	10	71.3	115	6.74	2787	1	1	1	719.829	1437.64	2	1437.64	0.0052	52	62	1	58.89	29	35	4.5e-05	R	LVECGWKDEMR	I	Oxidation (M)	0.00000000020.0
89	3	SGF11	29	AT3G27100	FUNCTIONS IN: molecular_function unknown; INVOLVED IN: biological_process unknown; LOCATED IN: chloroplast envelope; EXPRESSED IN: 23 plant structures; EXPRESSED DURING: 13 growth stages; CONTAINS InterPro DOMAIN/s: Transcription factor	578	13213	19	10	71.3	115	6.74	3029	1	1	1	749.919	1497.82	2	1497.82	0.0077	92	105	1	96.66	30	35	7.1e-09	R	ASVPDSVKAELLNR	I
90	3	SGF11	29	AT3G27100	FUNCTIONS IN: molecular_function unknown; INVOLVED IN: biological_process unknown; LOCATED IN: chloroplast envelope; EXPRESSED IN: 23 plant structures; EXPRESSED DURING: 13 growth stages; CONTAINS InterPro DOMAIN/s: Transcription factor	578	13213	19	10	71.3	115	6.74	3755	1	1	1	873.463	1744.91	2	1744.9	0.0093	35	49	1	98.84		37	7.3e-09	K	LVESGEKENLMELVR	D
91	3	SGF11	29	AT3G27100	FUNCTIONS IN: molecular_function unknown; INVOLVED IN: biological_process unknown; LOCATED IN: chloroplast envelope; EXPRESSED IN: 23 plant structures; EXPRESSED DURING: 13 growth stages; CONTAINS InterPro DOMAIN/s: Transcription factor	578	13213	19	10	71.3	115	6.74	4760	1	1	1	1113.02	2224.02	2	2224	0.0206	3	22	1	67.57	28	36	7.9e-06	K	HSVNRPPTPDEDDVADGFEK	D
92	3	SGF11	34	AT3G55000	TON1A, TON1 | tonneau family protein	482	29431	12	10	36.5	260	5.37	893	1	1	1	497.741	993.467	2	993.467	0	207	213	1	36.84		36	0.0099	R	KDEFNWR	Q
93	3	SGF11	34	AT3G55000	TON1A, TON1 | tonneau family protein	482	29431	12	10	36.5	260	5.37	1517	1	1	1	572.785	1143.56	2	1143.55	0.0038	175	185	0	36.16	24	35	0.0086	R	SSASDSLPPQR	R
94	3	SGF11	34	AT3G55000	TON1A, TON1 | tonneau family protein	482	29431	12	10	36.5	260	5.37	2225	1	1	1	650.848	1299.68	2	1299.68	0.0031	226	237	0	71	32	37	4.1e-06	R	ASAALENLQLDR	K
95	3	SGF11	34	AT3G55000	TON1A, TON1 | tonneau family protein	482	29431	12	10	36.5	260	5.37	2606	1	1	0	697.828	1393.64	2	1393.64	0.0056	34	45	0	83.47		36	2.2e-07	R	ASVFEAIEEEDR	V
96	3	SGF11	34	AT3G55000	TON1A, TON1 | tonneau family protein	482	29431	12	10	36.5	260	5.37	2743	1	1	1	713.823	1425.63	2	1425.63	0.0046	114	125	0	74.69	30	34	9.6e-07	R	DFNSNNGFELNR	N
97	3	SGF11	34	AT3G55000	TON1A, TON1 | tonneau family protein	482	29431	12	10	36.5	260	5.37	2751	1	1	1	714.893	1427.77	2	1427.77	-0.0026	226	238	1	42	32	36	0.0026	R	ASAALENLQLDRK	T
98	3	SGF11	34	AT3G55000	TON1A, TON1 | tonneau family protein	482	29431	12	10	36.5	260	5.37	3852	1	1	1	893.989	1785.96	2	1785.95	0.0117	126	142	0	114.66	31	36	1.4e-10	R	NGDSGPLLLDVLEGFLK	F
99	3	SGF11	34	AT3G55000	TON1A, TON1 | tonneau family protein	482	29431	12	10	36.5	260	5.37	4180	1	1	1	637.971	1910.89	3	1910.89	0.0026	110	125	1	58.17	27	36	7e-05	K	SELRDFNSNNGFELNR	N
100	3	SGF11	34	AT3G55000	TON1A, TON1 | tonneau family protein	482	29431	12	10	36.5	260	5.37	4449	1	1	1	1026.5	2050.99	2	2050.97	0.0189	46	64	0	121.1	33	37	4.9e-11	R	VIENNEGPPPALLGSCNDR	A
101	3	SGF11	34	AT3G55000	TON1A, TON1 | tonneau family protein	482	29431	12	10	36.5	260	5.37	5974	1	1	1	1143.22	3426.63	3	3426.6	0.0306	34	64	1	73.13	27	36	2e-06	R	ASVFEAIEEEDRVIENNEGPPPALLGSCNDR	A
102	3	SGF11	42	AT5G10790	UBP22 | ubiquitin-specific protease 22	392	65073	14	13	24.6	557	8.03	429	1	1	1	437.246	872.477	2	872.472	0.0053	134	142	0	80.33		38	6.6e-07	K	SGADVVAVR	S
103	3	SGF11	42	AT5G10790	UBP22 | ubiquitin-specific protease 22	392	65073	14	13	24.6	557	8.03	545	1	1	1	456.27	910.526	2	910.524	0.0027	48	55	0	57.99		31	2.3e-05	K	LQGIDIPR	C
104	3	SGF11	42	AT5G10790	UBP22 | ubiquitin-specific protease 22	392	65073	14	13	24.6	557	8.03	1089	1	1	1	523.282	1044.55	2	1044.55	0.0026	412	419	1	40.91		38	0.0058	K	RFEHSLTR	K
105	3	SGF11	42	AT5G10790	UBP22 | ubiquitin-specific protease 22	392	65073	14	13	24.6	557	8.03	1235	1	1	1	540.301	1078.59	2	1078.58	0.0028	124	133	0	43.8	29	36	0.0018	K	QLFGLGMSVK	S
106	3	SGF11	42	AT5G10790	UBP22 | ubiquitin-specific protease 22	392	65073	14	13	24.6	557	8.03	1423	1	1	1	562.789	1123.56	2	1123.56	0.0019	90	99	0	63.78		37	2.1e-05	K	GHDIAIDVER	S
107	3	SGF11	42	AT5G10790	UBP22 | ubiquitin-specific protease 22	392	65073	14	13	24.6	557	8.03	1560	1	1	1	385.243	1152.71	3	1151.7	1.0048	46	55	1	27.83		25	0.0059	K	IKLQGIDIPR	C
108	3	SGF11	42	AT5G10790	UBP22 | ubiquitin-specific protease 22	392	65073	14	13	24.6	557	8.03	2030	1	1	1	629.808	1257.6	2	1257.6	0.0023	203	212	0	45.45	31	36	0.0012	R	NFWLSGQHNR	D
109	3	SGF11	42	AT5G10790	UBP22 | ubiquitin-specific protease 22	392	65073	14	13	24.6	557	8.03	2464	1	1	1	454.619	1360.84	3	1360.84	-0.0014	401	411	1	38.52		21	0.0002	R	RLPLLLCLHVK	R
110	3	SGF11	42	AT5G10790	UBP22 | ubiquitin-specific protease 22	392	65073	14	13	24.6	557	8.03	2867	1	1	1	730.32	1458.63	2	1458.62	0.006	10	21	0	54.1	31	32	6.5e-05	K	NPDPCNHLSDYK	L
111	3	SGF11	42	AT5G10790	UBP22 | ubiquitin-specific protease 22	392	65073	14	13	24.6	557	8.03	3064	1	1	1	755.405	1508.8	2	1508.79	0.0054	435	448	0	84.14	32	36	1.8e-07	R	LNMSPYLSSSIIGK	R
112	3	SGF11	42	AT5G10790	UBP22 | ubiquitin-specific protease 22	392	65073	14	13	24.6	557	8.03	3111	1	1	1	763.379	1524.74	2	1524.74	0.0029	485	497	0	47.1	24	37	0.0012	K	GMLESGHYVTYLR	L
113	3	SGF11	42	AT5G10790	UBP22 | ubiquitin-specific protease 22	392	65073	14	13	24.6	557	8.03	4076	1	1	1	931.921	1861.83	2	1861.82	0.0115	505	519	0	105.93		34	7.1e-10	R	CDDAWINEVEEEVVR	G
114	3	SGF11	42	AT5G10790	UBP22 | ubiquitin-specific protease 22	392	65073	14	13	24.6	557	8.03	4339	1	1	1	666.612	1996.81	3	1996.81	0.0063	288	302	0	30.07	21	27	0.0059	K	CLYQDNEECQCITHK	A
115	3	SGF11	46	AT3G55005	TON1B | tonneau 1b (TON1b)	381	29338	7	6	25.3	257	5.06	2350	1	1	1	665.854	1329.69	2	1329.69	0.0039	222	233	0	73.97	35	37	2.3e-06	R	ASTALENLQLDR	K
116	3	SGF11	46	AT3G55005	TON1B | tonneau 1b (TON1b)	381	29338	7	6	25.3	257	5.06	2606	1	0	0	697.828	1393.64	2	1393.64	0.0056	34	45	0	83.47		36	2.2e-07	R	ASVFEAIEEEDR	V
117	3	SGF11	46	AT3G55005	TON1B | tonneau 1b (TON1b)	381	29338	7	6	25.3	257	5.06	2798	1	1	1	721.342	1440.67	2	1440.66	0.0062	114	125	0	80.33	32	36	4.3e-07	R	DFSINNGYELNR	N
118	3	SGF11	46	AT3G55005	TON1B | tonneau 1b (TON1b)	381	29338	7	6	25.3	257	5.06	3032	1	1	1	750.359	1498.7	2	1498.7	0.0015	187	202	0	141.87	33	36	2.8e-13	R	SVSASQASGAATSGYR	K
119	3	SGF11	46	AT3G55005	TON1B | tonneau 1b (TON1b)	381	29338	7	6	25.3	257	5.06	3127	1	1	1	766.308	1530.6	2	1529.6	0.9997	210	221	0	69.57		24	3.1e-07	R	YDTEDMPEEVMR	A	Oxidation (M)	0.000000000020.0
120	3	SGF11	46	AT3G55005	TON1B | tonneau 1b (TON1b)	381	29338	7	6	25.3	257	5.06	3508	1	1	1	552.611	1654.81	3	1654.8	0.0089	186	202	1	87.52	34	37	1e-07	R	RSVSASQASGAATSGYR	K
121	4	SGF11	22	AT3G27100	FUNCTIONS IN: molecular_function unknown; INVOLVED IN: biological_process unknown; LOCATED IN: chloroplast envelope; EXPRESSED IN: 23 plant structures; EXPRESSED DURING: 13 growth stages; CONTAINS InterPro DOMAIN/s: Transcription factor	582	13213	17	9	71.3	115	6.74	837	1	1	1	502.266	1002.52	2	1002.52	0.0007	42	49	0	49.26		38	0.00086	K	ENLMELVR	D
122	4	SGF11	22	AT3G27100	FUNCTIONS IN: molecular_function unknown; INVOLVED IN: biological_process unknown; LOCATED IN: chloroplast envelope; EXPRESSED IN: 23 plant structures; EXPRESSED DURING: 13 growth stages; CONTAINS InterPro DOMAIN/s: Transcription factor	582	13213	17	9	71.3	115	6.74	1032	1	1	1	530.289	1058.56	2	1058.56	0.0021	76	84	0	57.73		38	0.00011	K	DVTVDELIR	V
123	4	SGF11	22	AT3G27100	FUNCTIONS IN: molecular_function unknown; INVOLVED IN: biological_process unknown; LOCATED IN: chloroplast envelope; EXPRESSED IN: 23 plant structures; EXPRESSED DURING: 13 growth stages; CONTAINS InterPro DOMAIN/s: Transcription factor	582	13213	17	9	71.3	115	6.74	1099	1	1	1	538.314	1074.61	2	1074.61	0.0069	106	115	0	60.39		35	3e-05	R	IQNFIVSAAL	-
124	4	SGF11	22	AT3G27100	FUNCTIONS IN: molecular_function unknown; INVOLVED IN: biological_process unknown; LOCATED IN: chloroplast envelope; EXPRESSED IN: 23 plant structures; EXPRESSED DURING: 13 growth stages; CONTAINS InterPro DOMAIN/s: Transcription factor	582	13213	17	9	71.3	115	6.74	1442	1	1	1	581.788	1161.56	2	1161.56	0.0017	50	58	1	41.41	30	38	0.0046	R	DRLVECGWK	D
125	4	SGF11	22	AT3G27100	FUNCTIONS IN: molecular_function unknown; INVOLVED IN: biological_process unknown; LOCATED IN: chloroplast envelope; EXPRESSED IN: 23 plant structures; EXPRESSED DURING: 13 growth stages; CONTAINS InterPro DOMAIN/s: Transcription factor	582	13213	17	9	71.3	115	6.74	1556	1	1	1	594.339	1186.66	2	1186.66	0.0084	75	84	1	85.61		37	1.5e-07	R	KDVTVDELIR	V
126	4	SGF11	22	AT3G27100	FUNCTIONS IN: molecular_function unknown; INVOLVED IN: biological_process unknown; LOCATED IN: chloroplast envelope; EXPRESSED IN: 23 plant structures; EXPRESSED DURING: 13 growth stages; CONTAINS InterPro DOMAIN/s: Transcription factor	582	13213	17	9	71.3	115	6.74	2456	1	1	1	711.833	1421.65	2	1421.64	0.0085	52	62	1	72.94	31	35	2e-06	R	LVECGWKDEMR	I
127	4	SGF11	22	AT3G27100	FUNCTIONS IN: molecular_function unknown; INVOLVED IN: biological_process unknown; LOCATED IN: chloroplast envelope; EXPRESSED IN: 23 plant structures; EXPRESSED DURING: 13 growth stages; CONTAINS InterPro DOMAIN/s: Transcription factor	582	13213	17	9	71.3	115	6.74	2714	1	1	1	749.918	1497.82	2	1497.82	0.0067	92	105	1	96.49	32	35	7.2e-09	R	ASVPDSVKAELLNR	I
128	4	SGF11	22	AT3G27100	FUNCTIONS IN: molecular_function unknown; INVOLVED IN: biological_process unknown; LOCATED IN: chloroplast envelope; EXPRESSED IN: 23 plant structures; EXPRESSED DURING: 13 growth stages; CONTAINS InterPro DOMAIN/s: Transcription factor	582	13213	17	9	71.3	115	6.74	3379	1	1	1	873.465	1744.92	2	1744.9	0.0127	35	49	1	100.34	36	37	5e-09	K	LVESGEKENLMELVR	D
129	4	SGF11	22	AT3G27100	FUNCTIONS IN: molecular_function unknown; INVOLVED IN: biological_process unknown; LOCATED IN: chloroplast envelope; EXPRESSED IN: 23 plant structures; EXPRESSED DURING: 13 growth stages; CONTAINS InterPro DOMAIN/s: Transcription factor	582	13213	17	9	71.3	115	6.74	4219	1	1	1	1113.01	2224.01	2	2224	0.008	3	22	1	84.89	29	36	1.3e-07	K	HSVNRPPTPDEDDVADGFEK	D
130	4	SGF11	27	AT5G58575	CONTAINS InterPro DOMAIN/s: Sgf11, transcriptional regulation (InterPro:IPR013246); Has 30201 Blast hits to 17322 proteins in 780 species: Archae - 12; Bacteria - 1396; Metazoa - 17338; Fungi - 3422; Plants - 5037; Viruses - 0; Other Eu	532	19950	19	7	49.7	181	6.9	314	1	1	1	421.235	840.455	2	840.449	0.0057	107	113	0	53.58		31	6.9e-05	R	FAPHLEK	C
131	4	SGF11	27	AT5G58575	CONTAINS InterPro DOMAIN/s: Sgf11, transcriptional regulation (InterPro:IPR013246); Has 30201 Blast hits to 17322 proteins in 780 species: Archae - 12; Bacteria - 1396; Metazoa - 17338; Fungi - 3422; Plants - 5037; Viruses - 0; Other Eu	532	19950	19	7	49.7	181	6.9	1777	1	1	1	622.823	1243.63	2	1243.63	0.0027	45	54	0	76.07		37	1.3e-06	R	DLDIVEEELR	L	Methyl (DE)	0.0000000100.0
132	4	SGF11	27	AT5G58575	CONTAINS InterPro DOMAIN/s: Sgf11, transcriptional regulation (InterPro:IPR013246); Has 30201 Blast hits to 17322 proteins in 780 species: Archae - 12; Bacteria - 1396; Metazoa - 17338; Fungi - 3422; Plants - 5037; Viruses - 0; Other Eu	532	19950	19	7	49.7	181	6.9	2479	1	1	1	715.864	1429.71	2	1429.7	0.0091	63	75	0	66.92	31	37	1.1e-05	K	IADPSNNLETNTK	Y	Methyl (DE)	0.0010000000000.0
133	4	SGF11	27	AT5G58575	CONTAINS InterPro DOMAIN/s: Sgf11, transcriptional regulation (InterPro:IPR013246); Has 30201 Blast hits to 17322 proteins in 780 species: Archae - 12; Bacteria - 1396; Metazoa - 17338; Fungi - 3422; Plants - 5037; Viruses - 0; Other Eu	532	19950	19	7	49.7	181	6.9	3059	1	1	1	539.281	1614.82	3	1614.82	0	61	75	1	60.32		37	5.4e-05	R	AKIADPSNNLETNTK	Y
134	4	SGF11	27	AT5G58575	CONTAINS InterPro DOMAIN/s: Sgf11, transcriptional regulation (InterPro:IPR013246); Has 30201 Blast hits to 17322 proteins in 780 species: Archae - 12; Bacteria - 1396; Metazoa - 17338; Fungi - 3422; Plants - 5037; Viruses - 0; Other Eu	532	19950	19	7	49.7	181	6.9	3459	1	1	1	892.98	1783.94	2	1783.93	0.013	40	54	1	70.03		35	3.9e-06	R	LGLDRDLDIVEEELR	L
135	4	SGF11	27	AT5G58575	CONTAINS InterPro DOMAIN/s: Sgf11, transcriptional regulation (InterPro:IPR013246); Has 30201 Blast hits to 17322 proteins in 780 species: Archae - 12; Bacteria - 1396; Metazoa - 17338; Fungi - 3422; Plants - 5037; Viruses - 0; Other Eu	532	19950	19	7	49.7	181	6.9	4909	1	1	1	971.123	2910.35	3	2910.33	0.0216	76	100	0	63.25	24	36	1.9e-05	K	YVVDIFGQTHPPVASEVFNCMNCGR	Q	Methyl (DE)	0.0000000000000001000000000.0
136	4	SGF11	27	AT5G58575	CONTAINS InterPro DOMAIN/s: Sgf11, transcriptional regulation (InterPro:IPR013246); Has 30201 Blast hits to 17322 proteins in 780 species: Archae - 12; Bacteria - 1396; Metazoa - 17338; Fungi - 3422; Plants - 5037; Viruses - 0; Other Eu	532	19950	19	7	49.7	181	6.9	4994	1	1	1	1028.85	3083.52	3	3083.5	0.0258	9	36	0	65.2	30	36	1.4e-05	K	SSHAQLSSQIFLDLVDSVIADVASECHR	V
137	4	SGF11	32	AT3G55000	TON1A, TON1 | tonneau family protein	455	29431	10	8	34.6	260	5.37	2000	1	1	1	650.848	1299.68	2	1299.68	0.0034	226	237	0	65.26	31	37	1.5e-05	R	ASAALENLQLDR	K
138	4	SGF11	32	AT3G55000	TON1A, TON1 | tonneau family protein	455	29431	10	8	34.6	260	5.37	2339	1	1	0	697.827	1393.64	2	1393.64	0.0044	34	45	0	90.56		36	3.8e-08	R	ASVFEAIEEEDR	V
139	4	SGF11	32	AT3G55000	TON1A, TON1 | tonneau family protein	455	29431	10	8	34.6	260	5.37	2386	1	1	1	702.796	1403.58	2	1403.58	-0.0034	143	155	0	87.42	26	28	1.3e-08	K	FESMTQGMGSSSR	R
140	4	SGF11	32	AT3G55000	TON1A, TON1 | tonneau family protein	455	29431	10	8	34.6	260	5.37	2467	1	1	1	713.822	1425.63	2	1425.63	0.0019	114	125	0	77.31	31	34	4.7e-07	R	DFNSNNGFELNR	N
141	4	SGF11	32	AT3G55000	TON1A, TON1 | tonneau family protein	455	29431	10	8	34.6	260	5.37	2474	1	1	1	714.894	1427.77	2	1427.77	0.0004	226	238	1	61.09		36	3.4e-05	R	ASAALENLQLDRK	T
142	4	SGF11	32	AT3G55000	TON1A, TON1 | tonneau family protein	455	29431	10	8	34.6	260	5.37	3461	1	1	1	893.984	1785.95	2	1785.95	0.0019	126	142	0	76.59	25	37	1.1e-06	R	NGDSGPLLLDVLEGFLK	F
143	4	SGF11	32	AT3G55000	TON1A, TON1 | tonneau family protein	455	29431	10	8	34.6	260	5.37	3733	1	1	1	637.969	1910.89	3	1910.89	-0.0009	110	125	1	60.92	28	36	3.7e-05	K	SELRDFNSNNGFELNR	N
144	4	SGF11	32	AT3G55000	TON1A, TON1 | tonneau family protein	455	29431	10	8	34.6	260	5.37	3968	1	1	1	1026.5	2050.99	2	2050.97	0.0141	46	64	0	108.11	27	37	9.5e-10	R	VIENNEGPPPALLGSCNDR	A
145	4	SGF11	34	AT5G10790	UBP22 | ubiquitin-specific protease 22	432	65073	19	18	34.6	557	8.03	132	1	1	1	382.226	762.438	2	762.439	-0.0004	303	309	0	36.3		35	0.0088	K	AFSGLLR	S
146	4	SGF11	34	AT5G10790	UBP22 | ubiquitin-specific protease 22	432	65073	19	18	34.6	557	8.03	395	1	1	1	437.243	872.472	2	872.472	0.0005	134	142	0	63.67	37	37	2.6e-05	K	SGADVVAVR	S
147	4	SGF11	34	AT5G10790	UBP22 | ubiquitin-specific protease 22	432	65073	19	18	34.6	557	8.03	452	1	1	1	449.233	896.451	2	896.45	0.0007	31	37	0	44.13		35	0.0014	K	SFNNLFR	C
148	4	SGF11	34	AT5G10790	UBP22 | ubiquitin-specific protease 22	432	65073	19	18	34.6	557	8.03	496	1	1	1	456.27	910.525	2	910.524	0.0014	48	55	0	57.96		31	2.3e-05	K	LQGIDIPR	C
149	4	SGF11	34	AT5G10790	UBP22 | ubiquitin-specific protease 22	432	65073	19	18	34.6	557	8.03	1108	1	1	1	540.3	1078.59	2	1078.58	0.0015	124	133	0	51.26	31	36	0.00033	K	QLFGLGMSVK	S
150	4	SGF11	34	AT5G10790	UBP22 | ubiquitin-specific protease 22	432	65073	19	18	34.6	557	8.03	1285	1	1	1	562.788	1123.56	2	1123.56	-0.0015	90	99	0	61.54	32	37	4e-05	K	GHDIAIDVER	S
151	4	SGF11	34	AT5G10790	UBP22 | ubiquitin-specific protease 22	432	65073	19	18	34.6	557	8.03	1406	1	1	1	384.909	1151.71	3	1151.7	0.0027	46	55	1	28.21		24	0.0047	K	IKLQGIDIPR	C
152	4	SGF11	34	AT5G10790	UBP22 | ubiquitin-specific protease 22	432	65073	19	18	34.6	557	8.03	1634	1	1	1	402.587	1204.74	3	1204.74	0.0023	402	411	0	23.45		23	0.0093	R	LPLLLCLHVK	R
153	4	SGF11	34	AT5G10790	UBP22 | ubiquitin-specific protease 22	432	65073	19	18	34.6	557	8.03	1839	1	1	1	629.808	1257.6	2	1257.6	0.0017	203	212	0	50.48	31	36	0.00039	R	NFWLSGQHNR	D
154	4	SGF11	34	AT5G10790	UBP22 | ubiquitin-specific protease 22	432	65073	19	18	34.6	557	8.03	2009	1	1	1	651.833	1301.65	2	1300.65	1.0056	425	434	0	42.27	29	37	0.0032	K	IDSYLQYPFR	L
155	4	SGF11	34	AT5G10790	UBP22 | ubiquitin-specific protease 22	432	65073	19	18	34.6	557	8.03	2212	1	1	1	454.62	1360.84	3	1360.84	0.0001	401	411	1	39.82		20	0.00013	R	RLPLLLCLHVK	R
156	4	SGF11	34	AT5G10790	UBP22 | ubiquitin-specific protease 22	432	65073	19	18	34.6	557	8.03	2600	1	1	1	730.323	1458.63	2	1458.62	0.0109	10	21	0	54.02		32	7.4e-05	K	NPDPCNHLSDYK	L
157	4	SGF11	34	AT5G10790	UBP22 | ubiquitin-specific protease 22	432	65073	19	18	34.6	557	8.03	2752	1	1	1	755.406	1508.8	2	1508.79	0.0067	435	448	0	74.45		36	1.6e-06	R	LNMSPYLSSSIIGK	R
158	4	SGF11	34	AT5G10790	UBP22 | ubiquitin-specific protease 22	432	65073	19	18	34.6	557	8.03	2792	1	1	1	763.383	1524.75	2	1524.74	0.0128	485	497	0	75.55	32	37	1.7e-06	K	GMLESGHYVTYLR	L
159	4	SGF11	34	AT5G10790	UBP22 | ubiquitin-specific protease 22	432	65073	19	18	34.6	557	8.03	3647	1	1	1	931.918	1861.82	2	1861.82	0.0063	505	519	0	67.31	24	33	4.6e-06	R	CDDAWINEVEEEVVR	G
160	4	SGF11	34	AT5G10790	UBP22 | ubiquitin-specific protease 22	432	65073	19	18	34.6	557	8.03	3746	1	1	1	639.032	1914.07	3	1914.07	0.0041	148	164	1	41.59	29	32	0.0013	R	RLDSQLIIGSNFLVSPR	D
161	4	SGF11	34	AT5G10790	UBP22 | ubiquitin-specific protease 22	432	65073	19	18	34.6	557	8.03	3874	1	1	1	666.611	1996.81	3	1996.81	0.0032	288	302	0	34.85	22	27	0.0018	K	CLYQDNEECQCITHK	A
162	4	SGF11	34	AT5G10790	UBP22 | ubiquitin-specific protease 22	432	65073	19	18	34.6	557	8.03	4563	1	1	1	836.066	2505.18	3	2505.17	0.0102	350	372	0	49.29	27	36	0.00056	R	YSGGPSVNAIMPTLSGCLDFFTR	S	Oxidation (M)	0.00000000002000000000000.0
163	4	SGF11	36	AT3G55005	TON1B | tonneau 1b (TON1b)	387	29338	8	7	26.8	257	5.06	2116	1	1	1	665.853	1329.69	2	1329.69	0.0034	222	233	0	90.42	36	37	5.5e-08	R	ASTALENLQLDR	K
164	4	SGF11	36	AT3G55005	TON1B | tonneau 1b (TON1b)	387	29338	8	7	26.8	257	5.06	2339	1	0	0	697.827	1393.64	2	1393.64	0.0044	34	45	0	90.56		36	3.8e-08	R	ASVFEAIEEEDR	V
165	4	SGF11	36	AT3G55005	TON1B | tonneau 1b (TON1b)	387	29338	8	7	26.8	257	5.06	2523	1	1	1	721.34	1440.67	2	1440.66	0.0026	114	125	0	86.7	36	36	9.6e-08	R	DFSINNGYELNR	N
166	4	SGF11	36	AT3G55005	TON1B | tonneau 1b (TON1b)	387	29338	8	7	26.8	257	5.06	2720	1	1	1	750.361	1498.71	2	1498.7	0.0074	187	202	0	134.9	33	36	1.4e-12	R	SVSASQASGAATSGYR	K
167	4	SGF11	36	AT3G55005	TON1B | tonneau 1b (TON1b)	387	29338	8	7	26.8	257	5.06	2807	1	1	1	765.812	1529.61	2	1529.6	0.0088	210	221	0	40.67		25	0.0003	R	YDTEDMPEEVMR	A	Oxidation (M)	0.000000000020.0
168	4	SGF11	36	AT3G55005	TON1B | tonneau 1b (TON1b)	387	29338	8	7	26.8	257	5.06	3151	1	1	1	552.608	1654.8	3	1654.8	-0.0013	186	202	1	85.32		37	1.7e-07	R	RSVSASQASGAATSGYR	K
169	4	SGF11	36	AT3G55005	TON1B | tonneau 1b (TON1b)	387	29338	8	7	26.8	257	5.06	3766	1	1	1	642.985	1925.93	3	1925.92	0.01	110	125	1	50.27	27	37	0.00056	K	SEIRDFSINNGYELNR	N
170	5	UBP22	6	AT5G10790	UBP22 | ubiquitin-specific protease 22	1049	65073	39	26	46.5	557	8.03	72	1	1	1	382.227	762.439	2	762.439	-0.0002	303	309	0	51.83		35	0.00021	K	AFSGLLR	S
171	5	UBP22	6	AT5G10790	UBP22 | ubiquitin-specific protease 22	1049	65073	39	26	46.5	557	8.03	327	1	1	1	449.233	896.451	2	896.45	0.0001	31	37	0	37.06	35	35	0.0073	K	SFNNLFR	C
172	5	UBP22	6	AT5G10790	UBP22 | ubiquitin-specific protease 22	1049	65073	39	26	46.5	557	8.03	355	1	1	1	456.269	910.523	2	910.524	-0.0007	48	55	0	54.48		31	5.4e-05	K	LQGIDIPR	C
173	5	UBP22	6	AT5G10790	UBP22 | ubiquitin-specific protease 22	1049	65073	39	26	46.5	557	8.03	556	1	1	1	495.282	988.55	2	988.549	0.0002	170	177	0	41.79		37	0.0035	K	WTFPLGLR	G
174	5	UBP22	6	AT5G10790	UBP22 | ubiquitin-specific protease 22	1049	65073	39	26	46.5	557	8.03	745	1	1	1	523.28	1044.55	2	1044.55	-0.0007	412	419	1	53.27		37	0.00028	K	RFEHSLTR	K
175	5	UBP22	6	AT5G10790	UBP22 | ubiquitin-specific protease 22	1049	65073	39	26	46.5	557	8.03	897	1	1	1	548.297	1094.58	2	1094.58	0.0001	124	133	0	48.41	31	36	0.00067	K	QLFGLGMSVK	S	Oxidation (M)	0.0000002000.0
176	5	UBP22	6	AT5G10790	UBP22 | ubiquitin-specific protease 22	1049	65073	39	26	46.5	557	8.03	951	1	1	1	555.793	1109.57	2	1109.57	-0.0007	66	73	0	50.31		36	0.00045	R	LYICLICR	S
177	5	UBP22	6	AT5G10790	UBP22 | ubiquitin-specific protease 22	1049	65073	39	26	46.5	557	8.03	989	1	1	1	562.788	1123.56	2	1123.56	-0.0012	90	99	0	76.21	36	37	1.4e-06	K	GHDIAIDVER	S
178	5	UBP22	6	AT5G10790	UBP22 | ubiquitin-specific protease 22	1049	65073	39	26	46.5	557	8.03	1106	1	1	1	576.858	1151.7	2	1151.7	-0.0008	46	55	1	48.76		25	4.3e-05	K	IKLQGIDIPR	C
179	5	UBP22	6	AT5G10790	UBP22 | ubiquitin-specific protease 22	1049	65073	39	26	46.5	557	8.03	1306	1	1	1	603.375	1204.74	2	1204.74	-0.0003	402	411	0	54.99		25	1.1e-05	R	LPLLLCLHVK	R
180	5	UBP22	6	AT5G10790	UBP22 | ubiquitin-specific protease 22	1049	65073	39	26	46.5	557	8.03	1449	1	1	1	623.851	1245.69	2	1245.69	0.0007	168	177	1	48.56		36	0.00061	R	EKWTFPLGLR	G
181	5	UBP22	6	AT5G10790	UBP22 | ubiquitin-specific protease 22	1049	65073	39	26	46.5	557	8.03	1506	1	1	1	629.806	1257.6	2	1257.6	-0.0021	203	212	0	47.41	30	36	0.00077	R	NFWLSGQHNR	D
182	5	UBP22	6	AT5G10790	UBP22 | ubiquitin-specific protease 22	1049	65073	39	26	46.5	557	8.03	1640	1	1	1	651.33	1300.65	2	1300.65	0	425	434	0	92.27	34	36	2.7e-08	K	IDSYLQYPFR	L
183	5	UBP22	6	AT5G10790	UBP22 | ubiquitin-specific protease 22	1049	65073	39	26	46.5	557	8.03	1820	1	1	1	454.62	1360.84	3	1360.84	-0.0006	401	411	1	48.29		20	1.9e-05	R	RLPLLLCLHVK	R
184	5	UBP22	6	AT5G10790	UBP22 | ubiquitin-specific protease 22	1049	65073	39	26	46.5	557	8.03	2017	1	1	1	715.377	1428.74	2	1428.74	-0.0012	424	434	1	69.53	37	37	6.9e-06	R	KIDSYLQYPFR	L
185	5	UBP22	6	AT5G10790	UBP22 | ubiquitin-specific protease 22	1049	65073	39	26	46.5	557	8.03	2092	1	1	1	730.317	1458.62	2	1458.62	-0.0014	10	21	0	58.18		31	2.1e-05	K	NPDPCNHLSDYK	L
186	5	UBP22	6	AT5G10790	UBP22 | ubiquitin-specific protease 22	1049	65073	39	26	46.5	557	8.03	2205	1	1	1	755.402	1508.79	2	1508.79	-0.0006	435	448	0	105.8	36	36	1.2e-09	R	LNMSPYLSSSIIGK	R
187	5	UBP22	6	AT5G10790	UBP22 | ubiquitin-specific protease 22	1049	65073	39	26	46.5	557	8.03	2242	1	1	1	763.376	1524.74	2	1524.74	-0.0022	485	497	0	78.54	34	37	8.4e-07	K	GMLESGHYVTYLR	L
188	5	UBP22	6	AT5G10790	UBP22 | ubiquitin-specific protease 22	1049	65073	39	26	46.5	557	8.03	2557	1	1	1	841.401	1680.79	2	1680.79	-0.0022	24	37	1	47.92	28	37	0.00089	R	YGTDGYKSFNNLFR	C
189	5	UBP22	6	AT5G10790	UBP22 | ubiquitin-specific protease 22	1049	65073	39	26	46.5	557	8.03	2657	1	1	1	879.991	1757.97	2	1757.97	-0.0004	149	164	0	66.22	31	35	7.8e-06	R	LDSQLIIGSNFLVSPR	D
190	5	UBP22	6	AT5G10790	UBP22 | ubiquitin-specific protease 22	1049	65073	39	26	46.5	557	8.03	2770	1	1	1	613.324	1836.95	3	1836.95	-0.0018	74	89	0	40.79	28	37	0.0043	R	SISCSSHILLHTQLNK	G
191	5	UBP22	6	AT5G10790	UBP22 | ubiquitin-specific protease 22	1049	65073	39	26	46.5	557	8.03	2826	1	1	1	931.915	1861.82	2	1861.82	0.0011	505	519	0	86.61		33	5.1e-08	R	CDDAWINEVEEEVVR	G
192	5	UBP22	6	AT5G10790	UBP22 | ubiquitin-specific protease 22	1049	65073	39	26	46.5	557	8.03	2931	1	1	1	958.04	1914.07	2	1914.07	-0.0024	148	164	1	51.59	27	33	0.00015	R	RLDSQLIIGSNFLVSPR	D
193	5	UBP22	6	AT5G10790	UBP22 | ubiquitin-specific protease 22	1049	65073	39	26	46.5	557	8.03	3051	1	1	1	999.41	1996.81	2	1996.81	-0.0024	288	302	0	60.39		26	4.4e-06	K	CLYQDNEECQCITHK	A
194	5	UBP22	6	AT5G10790	UBP22 | ubiquitin-specific protease 22	1049	65073	39	26	46.5	557	8.03	3883	1	1	1	1253.59	2505.16	2	2505.17	-0.0018	350	372	0	83.62	26	36	2e-07	R	YSGGPSVNAIMPTLSGCLDFFTR	S	Oxidation (M)	0.00000000002000000000000.0
195	5	UBP22	6	AT5G10790	UBP22 | ubiquitin-specific protease 22	1049	65073	39	26	46.5	557	8.03	4019	1	1	1	898.472	2692.39	3	2692.39	-0.001	178	202	0	46.45	26	36	0.00095	R	GLNNLGSTCFMNAVLQALVHAPPLR	N
196	5	UBP22	31	AT3G27100	FUNCTIONS IN: molecular_function unknown; INVOLVED IN: biological_process unknown; LOCATED IN: chloroplast envelope; EXPRESSED IN: 23 plant structures; EXPRESSED DURING: 13 growth stages; CONTAINS InterPro DOMAIN/s: Transcription factor	227	13213	9	8	69.6	115	6.74	600	1	1	1	502.266	1002.52	2	1002.52	0.0001	42	49	0	58.55		38	0.0001	K	ENLMELVR	D
197	5	UBP22	31	AT3G27100	FUNCTIONS IN: molecular_function unknown; INVOLVED IN: biological_process unknown; LOCATED IN: chloroplast envelope; EXPRESSED IN: 23 plant structures; EXPRESSED DURING: 13 growth stages; CONTAINS InterPro DOMAIN/s: Transcription factor	227	13213	9	8	69.6	115	6.74	786	1	1	1	530.288	1058.56	2	1058.56	-0.0004	76	84	0	52.53		38	0.00035	K	DVTVDELIR	V
198	5	UBP22	31	AT3G27100	FUNCTIONS IN: molecular_function unknown; INVOLVED IN: biological_process unknown; LOCATED IN: chloroplast envelope; EXPRESSED IN: 23 plant structures; EXPRESSED DURING: 13 growth stages; CONTAINS InterPro DOMAIN/s: Transcription factor	227	13213	9	8	69.6	115	6.74	837	1	1	1	538.311	1074.61	2	1074.61	0.0007	106	115	0	50.62	35	36	0.00035	R	IQNFIVSAAL	-
199	5	UBP22	31	AT3G27100	FUNCTIONS IN: molecular_function unknown; INVOLVED IN: biological_process unknown; LOCATED IN: chloroplast envelope; EXPRESSED IN: 23 plant structures; EXPRESSED DURING: 13 growth stages; CONTAINS InterPro DOMAIN/s: Transcription factor	227	13213	9	8	69.6	115	6.74	1235	1	1	1	594.335	1186.66	2	1186.66	-0.0007	75	84	1	81.28	37	37	4.5e-07	R	KDVTVDELIR	V
200	5	UBP22	31	AT3G27100	FUNCTIONS IN: molecular_function unknown; INVOLVED IN: biological_process unknown; LOCATED IN: chloroplast envelope; EXPRESSED IN: 23 plant structures; EXPRESSED DURING: 13 growth stages; CONTAINS InterPro DOMAIN/s: Transcription factor	227	13213	9	8	69.6	115	6.74	1994	1	1	1	711.829	1421.64	2	1421.64	-0.0002	52	62	1	35.02	22	34	0.0096	R	LVECGWKDEMR	I
201	5	UBP22	31	AT3G27100	FUNCTIONS IN: molecular_function unknown; INVOLVED IN: biological_process unknown; LOCATED IN: chloroplast envelope; EXPRESSED IN: 23 plant structures; EXPRESSED DURING: 13 growth stages; CONTAINS InterPro DOMAIN/s: Transcription factor	227	13213	9	8	69.6	115	6.74	2182	1	1	1	749.914	1497.81	2	1497.82	-0.0017	92	105	1	42.56	25	35	0.0019	R	ASVPDSVKAELLNR	I
202	5	UBP22	31	AT3G27100	FUNCTIONS IN: molecular_function unknown; INVOLVED IN: biological_process unknown; LOCATED IN: chloroplast envelope; EXPRESSED IN: 23 plant structures; EXPRESSED DURING: 13 growth stages; CONTAINS InterPro DOMAIN/s: Transcription factor	227	13213	9	8	69.6	115	6.74	2643	1	1	1	873.458	1744.9	2	1744.9	-0.0018	35	49	1	65.67	30	37	1.6e-05	K	LVESGEKENLMELVR	D
203	5	UBP22	31	AT3G27100	FUNCTIONS IN: molecular_function unknown; INVOLVED IN: biological_process unknown; LOCATED IN: chloroplast envelope; EXPRESSED IN: 23 plant structures; EXPRESSED DURING: 13 growth stages; CONTAINS InterPro DOMAIN/s: Transcription factor	227	13213	9	8	69.6	115	6.74	3392	1	1	1	742.341	2224	3	2224	-0.0023	3	22	1	47.51	29	35	0.00061	K	HSVNRPPTPDEDDVADGFEK	D
204	5	UBP22	38	AT5G58575	CONTAINS InterPro DOMAIN/s: Sgf11, transcriptional regulation (InterPro:IPR013246); Has 30201 Blast hits to 17322 proteins in 780 species: Archae - 12; Bacteria - 1396; Metazoa - 17338; Fungi - 3422; Plants - 5037; Viruses - 0; Other Eu	179	19950	5	4	30.4	181	6.9	198	1	1	1	421.232	840.449	2	840.449	-0.0002	107	113	0	33.65		33	0.0099	R	FAPHLEK	C
205	5	UBP22	38	AT5G58575	CONTAINS InterPro DOMAIN/s: Sgf11, transcriptional regulation (InterPro:IPR013246); Has 30201 Blast hits to 17322 proteins in 780 species: Archae - 12; Bacteria - 1396; Metazoa - 17338; Fungi - 3422; Plants - 5037; Viruses - 0; Other Eu	179	19950	5	4	30.4	181	6.9	1386	1	1	1	615.814	1229.61	2	1229.61	-0.0006	45	54	0	75.3		37	1.5e-06	R	DLDIVEEELR	L
206	5	UBP22	38	AT5G58575	CONTAINS InterPro DOMAIN/s: Sgf11, transcriptional regulation (InterPro:IPR013246); Has 30201 Blast hits to 17322 proteins in 780 species: Archae - 12; Bacteria - 1396; Metazoa - 17338; Fungi - 3422; Plants - 5037; Viruses - 0; Other Eu	179	19950	5	4	30.4	181	6.9	1978	1	1	1	708.851	1415.69	2	1415.69	-0.0013	63	75	0	37.37	23	36	0.009	K	IADPSNNLETNTK	Y
207	5	UBP22	38	AT5G58575	CONTAINS InterPro DOMAIN/s: Sgf11, transcriptional regulation (InterPro:IPR013246); Has 30201 Blast hits to 17322 proteins in 780 species: Archae - 12; Bacteria - 1396; Metazoa - 17338; Fungi - 3422; Plants - 5037; Viruses - 0; Other Eu	179	19950	5	4	30.4	181	6.9	4293	1	1	1	971.774	2912.3	3	2912.3	-0.0037	76	100	0	85.62	26	33	6.2e-08	K	YVVDIFGQTHPPVASEVFNCMNCGR	Q	Oxidation (M)	0.0000000000000000000020000.0
208	6	UBP22	5	AT5G10790	UBP22 | ubiquitin-specific protease 22	1119	65073	35	22	39.7	557	8.03	323	1	1	1	437.243	872.472	2	872.472	0.0001	134	142	0	66.08		37	1.5e-05	K	SGADVVAVR	S
209	6	UBP22	5	AT5G10790	UBP22 | ubiquitin-specific protease 22	1119	65073	35	22	39.7	557	8.03	412	1	1	1	456.269	910.523	2	910.524	-0.0002	48	55	0	55.02		31	4.5e-05	K	LQGIDIPR	C
210	6	UBP22	5	AT5G10790	UBP22 | ubiquitin-specific protease 22	1119	65073	35	22	39.7	557	8.03	655	1	1	1	495.282	988.549	2	988.549	0.0001	170	177	0	46.36	32	37	0.0012	K	WTFPLGLR	G
211	6	UBP22	5	AT5G10790	UBP22 | ubiquitin-specific protease 22	1119	65073	35	22	39.7	557	8.03	849	1	1	1	523.28	1044.55	2	1044.55	-0.0003	412	419	1	65.32		38	2.1e-05	K	RFEHSLTR	K
212	6	UBP22	5	AT5G10790	UBP22 | ubiquitin-specific protease 22	1119	65073	35	22	39.7	557	8.03	964	1	1	1	540.299	1078.58	2	1078.58	-0.0001	124	133	0	62.92	33	36	2.4e-05	K	QLFGLGMSVK	S
213	6	UBP22	5	AT5G10790	UBP22 | ubiquitin-specific protease 22	1119	65073	35	22	39.7	557	8.03	1082	1	1	1	555.793	1109.57	2	1109.57	-0.0004	66	73	0	55.02		37	0.00016	R	LYICLICR	S
214	6	UBP22	5	AT5G10790	UBP22 | ubiquitin-specific protease 22	1119	65073	35	22	39.7	557	8.03	1133	1	1	1	562.788	1123.56	2	1123.56	-0.0016	90	99	0	86.37		37	1.3e-07	K	GHDIAIDVER	S
215	6	UBP22	5	AT5G10790	UBP22 | ubiquitin-specific protease 22	1119	65073	35	22	39.7	557	8.03	1267	1	1	1	576.858	1151.7	2	1151.7	-0.0004	46	55	1	54.52		25	1.1e-05	K	IKLQGIDIPR	C
216	6	UBP22	5	AT5G10790	UBP22 | ubiquitin-specific protease 22	1119	65073	35	22	39.7	557	8.03	1509	1	1	1	603.376	1204.74	2	1204.74	0.0004	402	411	0	56.96		25	7.5e-06	R	LPLLLCLHVK	R
217	6	UBP22	5	AT5G10790	UBP22 | ubiquitin-specific protease 22	1119	65073	35	22	39.7	557	8.03	1712	1	1	1	629.807	1257.6	2	1257.6	-0.0016	203	212	0	58.19	29	36	6.4e-05	R	NFWLSGQHNR	D
218	6	UBP22	5	AT5G10790	UBP22 | ubiquitin-specific protease 22	1119	65073	35	22	39.7	557	8.03	1748	1	1	1	633.843	1265.67	2	1265.67	-0.0011	65	73	1	44.35	29	36	0.0017	K	RLYICLICR	S
219	6	UBP22	5	AT5G10790	UBP22 | ubiquitin-specific protease 22	1119	65073	35	22	39.7	557	8.03	1856	1	1	1	651.33	1300.65	2	1300.65	0.0003	425	434	0	63.19	32	36	2.2e-05	K	IDSYLQYPFR	L
220	6	UBP22	5	AT5G10790	UBP22 | ubiquitin-specific protease 22	1119	65073	35	22	39.7	557	8.03	2060	1	1	1	454.62	1360.84	3	1360.84	-0.0011	401	411	1	58.4		21	2e-06	R	RLPLLLCLHVK	R
221	6	UBP22	5	AT5G10790	UBP22 | ubiquitin-specific protease 22	1119	65073	35	22	39.7	557	8.03	2306	1	1	1	715.376	1428.74	2	1428.74	-0.0022	424	434	1	67.09	32	37	1.2e-05	R	KIDSYLQYPFR	L
222	6	UBP22	5	AT5G10790	UBP22 | ubiquitin-specific protease 22	1119	65073	35	22	39.7	557	8.03	2382	1	1	1	730.316	1458.62	2	1458.62	-0.0017	10	21	0	45.88		31	0.00036	K	NPDPCNHLSDYK	L
223	6	UBP22	5	AT5G10790	UBP22 | ubiquitin-specific protease 22	1119	65073	35	22	39.7	557	8.03	2487	1	1	1	755.402	1508.79	2	1508.79	-0.0006	435	448	0	91.37		36	3.5e-08	R	LNMSPYLSSSIIGK	R
224	6	UBP22	5	AT5G10790	UBP22 | ubiquitin-specific protease 22	1119	65073	35	22	39.7	557	8.03	2527	1	1	1	763.376	1524.74	2	1524.74	-0.0017	485	497	0	96.86	37	37	1.2e-08	K	GMLESGHYVTYLR	L
225	6	UBP22	5	AT5G10790	UBP22 | ubiquitin-specific protease 22	1119	65073	35	22	39.7	557	8.03	3071	1	1	1	919.482	1836.95	2	1836.95	-0.002	74	89	0	57.13	32	37	0.0001	R	SISCSSHILLHTQLNK	G
226	6	UBP22	5	AT5G10790	UBP22 | ubiquitin-specific protease 22	1119	65073	35	22	39.7	557	8.03	3127	1	1	1	931.914	1861.81	2	1861.82	-0.0009	505	519	0	144.41		33	7.9e-14	R	CDDAWINEVEEEVVR	G
227	6	UBP22	5	AT5G10790	UBP22 | ubiquitin-specific protease 22	1119	65073	35	22	39.7	557	8.03	3207	1	1	1	958.04	1914.07	2	1914.07	-0.0022	148	164	1	60.43	25	33	1.9e-05	R	RLDSQLIIGSNFLVSPR	D
228	6	UBP22	5	AT5G10790	UBP22 | ubiquitin-specific protease 22	1119	65073	35	22	39.7	557	8.03	3301	1	1	1	999.41	1996.81	2	1996.81	-0.0027	288	302	0	117.39		26	8.8e-12	K	CLYQDNEECQCITHK	A
229	6	UBP22	5	AT5G10790	UBP22 | ubiquitin-specific protease 22	1119	65073	35	22	39.7	557	8.03	3983	1	1	1	836.062	2505.16	3	2505.17	-0.0024	350	372	0	57.5	30	36	8e-05	R	YSGGPSVNAIMPTLSGCLDFFTR	S	Oxidation (M)	0.00000000002000000000000.0
230	6	UBP22	37	AT3G27100	FUNCTIONS IN: molecular_function unknown; INVOLVED IN: biological_process unknown; LOCATED IN: chloroplast envelope; EXPRESSED IN: 23 plant structures; EXPRESSED DURING: 13 growth stages; CONTAINS InterPro DOMAIN/s: Transcription factor	163	13213	7	5	41.7	115	6.74	705	1	1	1	502.266	1002.52	2	1002.52	0.0004	42	49	0	53		38	0.00036	K	ENLMELVR	D
231	6	UBP22	37	AT3G27100	FUNCTIONS IN: molecular_function unknown; INVOLVED IN: biological_process unknown; LOCATED IN: chloroplast envelope; EXPRESSED IN: 23 plant structures; EXPRESSED DURING: 13 growth stages; CONTAINS InterPro DOMAIN/s: Transcription factor	163	13213	7	5	41.7	115	6.74	895	1	1	1	530.288	1058.56	2	1058.56	-0.0004	76	84	0	51.15		38	0.00048	K	DVTVDELIR	V
232	6	UBP22	37	AT3G27100	FUNCTIONS IN: molecular_function unknown; INVOLVED IN: biological_process unknown; LOCATED IN: chloroplast envelope; EXPRESSED IN: 23 plant structures; EXPRESSED DURING: 13 growth stages; CONTAINS InterPro DOMAIN/s: Transcription factor	163	13213	7	5	41.7	115	6.74	950	1	1	1	538.311	1074.61	2	1074.61	-0.0002	106	115	0	47.14		35	0.00072	R	IQNFIVSAAL	-
233	6	UBP22	37	AT3G27100	FUNCTIONS IN: molecular_function unknown; INVOLVED IN: biological_process unknown; LOCATED IN: chloroplast envelope; EXPRESSED IN: 23 plant structures; EXPRESSED DURING: 13 growth stages; CONTAINS InterPro DOMAIN/s: Transcription factor	163	13213	7	5	41.7	115	6.74	1419	1	1	1	594.335	1186.65	2	1186.66	-0.0007	75	84	1	60.7	36	37	5e-05	R	KDVTVDELIR	V
234	6	UBP22	37	AT3G27100	FUNCTIONS IN: molecular_function unknown; INVOLVED IN: biological_process unknown; LOCATED IN: chloroplast envelope; EXPRESSED IN: 23 plant structures; EXPRESSED DURING: 13 growth stages; CONTAINS InterPro DOMAIN/s: Transcription factor	163	13213	7	5	41.7	115	6.74	3621	1	1	1	1113.01	2224	2	2224	-0.002	3	22	1	69.89	24	35	3.6e-06	K	HSVNRPPTPDEDDVADGFEK	D
235	6	UBP22	42	AT5G58575	CONTAINS InterPro DOMAIN/s: Sgf11, transcriptional regulation (InterPro:IPR013246); Has 30201 Blast hits to 17322 proteins in 780 species: Archae - 12; Bacteria - 1396; Metazoa - 17338; Fungi - 3422; Plants - 5037; Viruses - 0; Other Eu	135	19950	3	3	26.5	181	6.9	1592	1	1	1	615.814	1229.61	2	1229.61	-0.0007	45	54	0	71.65		37	3.5e-06	R	DLDIVEEELR	L
236	6	UBP22	42	AT5G58575	CONTAINS InterPro DOMAIN/s: Sgf11, transcriptional regulation (InterPro:IPR013246); Has 30201 Blast hits to 17322 proteins in 780 species: Archae - 12; Bacteria - 1396; Metazoa - 17338; Fungi - 3422; Plants - 5037; Viruses - 0; Other Eu	135	19950	3	3	26.5	181	6.9	2260	1	1	1	708.851	1415.69	2	1415.69	-0.0019	63	75	0	45.51	29	36	0.0014	K	IADPSNNLETNTK	Y
237	6	UBP22	42	AT5G58575	CONTAINS InterPro DOMAIN/s: Sgf11, transcriptional regulation (InterPro:IPR013246); Has 30201 Blast hits to 17322 proteins in 780 species: Archae - 12; Bacteria - 1396; Metazoa - 17338; Fungi - 3422; Plants - 5037; Viruses - 0; Other Eu	135	19950	3	3	26.5	181	6.9	4276	1	1	1	971.774	2912.3	3	2912.3	-0.003	76	100	0	78.44	25	33	3.3e-07	K	YVVDIFGQTHPPVASEVFNCMNCGR	Q	Oxidation (M)	0.0000000000000000000020000.0
