# Supplementary material for: DET1-mediated degradation of a SAGA-like deubiquitination module controls H2Bub homeostasis
Source: eLife. 2018 Sep 7;7:e37892. doi: 10.7554/eLife.37892 (PMC6128693; doi:10.7554/eLife.37892)
Supplement: Figure 4—source data 2. [file elife-37892-fig4-data2.pdb]

REMARK  99  Chain ID : 1
REMARK  99  Residues : 452
REMARK  99  Atoms    : 3937
HELIX    1   1 ASN     15  LEU     22  1                                   8
HELIX    2   2 TYR     24  ALA     42  1                                  19
HELIX    3   3 ILE     46  ASP     52  1                                   7
HELIX    4   4 ILE     81  GLN     86  1                                   6
HELIX    5   5 GLU    115  GLU    118  1                                   4
HELIX    6   6 VAL    120  ARG    164  1                                  13
HELIX    7   7 THR    185  VAL    196  1                                  12
HELIX    8   8 PRO    199  LEU    206  1                                   8
HELIX    9   9 GLN    209  ASP    213  1                                   5
HELIX   10  10 PRO    216  THR    219  1                                   4
HELIX   11  11 LEU    225  PHE    237  1                                  13
HELIX   12  12 HIS    248  HIS    256  1                                   9
HELIX   13  13 THR    258  LEU    260  1                                   3
HELIX   14  14 SER    268  ASN    282  1                                  15
HELIX   15  15 LYS    287  GLN    291  1                                   5
HELIX   16  16 ILE    299  ALA    303  1                                   5
HELIX   17  17 LEU    363  THR    371  1                                   9
HELIX   18  18 SER    438  TYR    440  1                                   3
HELIX   19  19 GLU    515  GLY    520  1                                   6
SHEET    1   1 1 TYR    67  CYS    69  0
SHEET    2   2 1 ILE    93  ASP    96  0
SHEET    3   3 1 LEU   102  CYS   104  0
SHEET    4   4 1 ASP   109  VAL   111  0
SHEET    5   5 1 GLY   306  THR   313  0
SHEET    6   6 1 THR   320  PHE   327  0
SHEET    7   7 1 ILE   330  LEU   332  0
SHEET    8   8 1 SER   394  ARG   401  0
SHEET    9   9 1 LEU   405  VAL   410  0
SHEET   10  10 1 PHE   413  HIS   415  0
SHEET   11  11 1 SER   422  LYS   424  0
SHEET   12  12 1 ARG   434  ASN   436  0
SHEET   13  13 1 GLU   474  ILE   477  0
SHEET   14  14 1 ALA   479  MET   486  0
SHEET   15  15 1 SER   489  LEU   498  0
SHEET   16  16 1 LEU   501  ASP   506  0
SHEET   17  17 1 TRP   509  VAL   513  0
SHEET   18  18 1 CYS   523  THR   532  0
MODEL        1
ATOM      1  N   ASN    10      60.781   4.407 114.417  1.00  0.00           N
ATOM      2  CA  ASN    10      59.888   5.317 115.204  1.00  0.00           C
ATOM      3  C   ASN    10      60.398   6.769 115.173  1.00  0.00           C
ATOM      4  O   ASN    10      60.989   7.243 116.143  1.00  0.00           O
ATOM      5  CB  ASN    10      59.786   4.823 116.648  1.00  0.00           C
ATOM      6  CG  ASN    10      58.729   5.657 117.357  1.00  0.00           C
ATOM      7  OD1 ASN    10      57.876   6.273 116.720  1.00  0.00           O
ATOM      8  ND2 ASN    10      58.727   5.723 118.715  1.00  0.00           N
ATOM      9  N   PRO    11      60.137   7.474 114.073  1.00  0.00           N
ATOM     10  CA  PRO    11      60.698   8.815 113.839  1.00  0.00           C
ATOM     11  C   PRO    11      60.552   9.806 115.018  1.00  0.00           C
ATOM     12  O   PRO    11      59.469  10.008 115.567  1.00  0.00           O
ATOM     13  CB  PRO    11      60.119   9.406 112.549  1.00  0.00           C
ATOM     14  CG  PRO    11      59.700   8.347 111.527  1.00  0.00           C
ATOM     15  CD  PRO    11      59.069   7.104 112.158  1.00  0.00           C
ATOM     16  N   ASP    12      61.661  10.435 115.386  1.00  0.00           N
ATOM     17  CA  ASP    12      61.669  11.398 116.483  1.00  0.00           C
ATOM     18  C   ASP    12      61.478  12.851 116.015  1.00  0.00           C
ATOM     19  O   ASP    12      61.537  13.153 114.822  1.00  0.00           O
ATOM     20  CB  ASP    12      62.989  11.280 117.239  1.00  0.00           C
ATOM     21  CG  ASP    12      64.104  11.746 116.314  1.00  0.00           C
ATOM     22  OD1 ASP    12      63.785  12.408 115.290  1.00  0.00           O
ATOM     23  OD2 ASP    12      65.290  11.448 116.619  1.00  0.00           O
ATOM     24  N   PRO    13      61.241  13.729 116.987  1.00  0.00           N
ATOM     25  CA  PRO    13      61.173  15.166 116.782  1.00  0.00           C
ATOM     26  C   PRO    13      62.326  15.837 117.539  1.00  0.00           C
ATOM     27  O   PRO    13      62.767  15.355 118.582  1.00  0.00           O
ATOM     28  CB  PRO    13      59.825  15.737 117.284  1.00  0.00           C
ATOM     29  CG  PRO    13      59.228  14.952 118.454  1.00  0.00           C
ATOM     30  CD  PRO    13      59.520  13.452 118.398  1.00  0.00           C
ATOM     31  N   CYS    14      62.828  16.945 117.005  1.00  0.00           N
ATOM     32  CA  CYS    14      63.908  17.672 117.645  1.00  0.00           C
ATOM     33  C   CYS    14      63.513  18.003 119.087  1.00  0.00           C
ATOM     34  O   CYS    14      62.524  18.701 119.304  1.00  0.00           O
ATOM     35  CB  CYS    14      64.211  18.959 116.871  1.00  0.00           C
ATOM     36  SG  CYS    14      65.104  20.185 117.838  1.00  0.00           S
ATOM     37  N   ASN    15      64.262  17.481 120.075  1.00  0.00           N
ATOM     38  CA  ASN    15      63.844  17.748 121.461  1.00  0.00           C
ATOM     39  C   ASN    15      64.145  19.180 121.875  1.00  0.00           C
ATOM     40  O   ASN    15      63.600  19.667 122.866  1.00  0.00           O
ATOM     41  CB  ASN    15      64.667  16.747 122.278  1.00  0.00           C
ATOM     42  CG  ASN    15      64.097  15.357 122.032  1.00  0.00           C
ATOM     43  OD1 ASN    15      62.951  15.209 121.609  1.00  0.00           O
ATOM     44  ND2 ASN    15      64.865  14.264 122.283  1.00  0.00           N
ATOM     45  N   HIS    16      65.007  19.858 121.119  1.00  0.00           N
ATOM     46  CA  HIS    16      65.383  21.221 121.469  1.00  0.00           C
ATOM     47  C   HIS    16      64.214  22.168 121.159  1.00  0.00           C
ATOM     48  O   HIS    16      63.882  23.033 121.960  1.00  0.00           O
ATOM     49  CB  HIS    16      66.685  21.622 120.774  1.00  0.00           C
ATOM     50  CG  HIS    16      67.744  20.573 120.853  1.00  0.00           C
ATOM     51  ND1 HIS    16      67.903  19.597 119.892  1.00  0.00           N
ATOM     52  CD2 HIS    16      68.620  20.268 121.847  1.00  0.00           C
ATOM     53  CE1 HIS    16      68.897  18.803 120.231  1.00  0.00           C
ATOM     54  NE2 HIS    16      69.326  19.161 121.435  1.00  0.00           N
ATOM     55  N   LEU    17      63.548  21.976 120.022  1.00  0.00           N
ATOM     56  CA  LEU    17      62.347  22.772 119.741  1.00  0.00           C
ATOM     57  C   LEU    17      61.139  22.306 120.582  1.00  0.00           C
ATOM     58  O   LEU    17      60.277  23.114 120.922  1.00  0.00           O
ATOM     59  CB  LEU    17      61.992  22.815 118.237  1.00  0.00           C
ATOM     60  CG  LEU    17      60.828  23.753 117.911  1.00  0.00           C
ATOM     61  CD1 LEU    17      61.053  25.217 118.288  1.00  0.00           C
ATOM     62  CD2 LEU    17      60.448  23.822 116.433  1.00  0.00           C
ATOM     63  N   SER    18      61.061  21.014 120.897  1.00  0.00           N
ATOM     64  CA  SER    18      60.005  20.516 121.777  1.00  0.00           C
ATOM     65  C   SER    18      60.123  21.205 123.127  1.00  0.00           C
ATOM     66  O   SER    18      59.127  21.572 123.723  1.00  0.00           O
ATOM     67  CB  SER    18      60.147  19.013 122.031  1.00  0.00           C
ATOM     68  OG  SER    18      59.936  18.292 120.826  1.00  0.00           O
ATOM     69  N   ASP    19      61.350  21.373 123.600  1.00  0.00           N
ATOM     70  CA  ASP    19      61.571  22.005 124.897  1.00  0.00           C
ATOM     71  C   ASP    19      61.058  23.444 124.865  1.00  0.00           C
ATOM     72  O   ASP    19      60.383  23.902 125.798  1.00  0.00           O
ATOM     73  CB  ASP    19      63.057  21.965 125.279  1.00  0.00           C
ATOM     74  CG  ASP    19      63.408  20.532 125.653  1.00  0.00           C
ATOM     75  OD1 ASP    19      62.462  19.719 125.831  1.00  0.00           O
ATOM     76  OD2 ASP    19      64.626  20.232 125.767  1.00  0.00           O
ATOM     77  N   TYR    20      61.379  24.158 123.792  1.00  0.00           N
ATOM     78  CA  TYR    20      60.978  25.548 123.668  1.00  0.00           C
ATOM     79  C   TYR    20      59.451  25.638 123.662  1.00  0.00           C
ATOM     80  O   TYR    20      58.868  26.517 124.300  1.00  0.00           O
ATOM     81  CB  TYR    20      61.545  26.169 122.358  1.00  0.00           C
ATOM     82  CG  TYR    20      63.024  26.261 122.510  1.00  0.00           C
ATOM     83  CD1 TYR    20      63.604  26.132 123.778  1.00  0.00           C
ATOM     84  CD2 TYR    20      63.870  26.472 121.398  1.00  0.00           C
ATOM     85  CE1 TYR    20      64.999  26.211 123.961  1.00  0.00           C
ATOM     86  CE2 TYR    20      65.290  26.554 121.566  1.00  0.00           C
ATOM     87  CZ  TYR    20      65.835  26.420 122.859  1.00  0.00           C
ATOM     88  OH  TYR    20      67.195  26.497 123.071  1.00  0.00           O
ATOM     89  N   LYS    21      58.820  24.711 122.943  1.00  0.00           N
ATOM     90  CA  LYS    21      57.372  24.733 122.730  1.00  0.00           C
ATOM     91  C   LYS    21      56.573  24.406 124.022  1.00  0.00           C
ATOM     92  O   LYS    21      55.347  24.532 124.037  1.00  0.00           O
ATOM     93  CB  LYS    21      57.000  23.783 121.589  1.00  0.00           C
ATOM     94  CG  LYS    21      57.524  24.234 120.224  1.00  0.00           C
ATOM     95  CD  LYS    21      57.145  23.291 119.080  1.00  0.00           C
ATOM     96  CE  LYS    21      57.658  23.749 117.714  1.00  0.00           C
ATOM     97  NZ  LYS    21      57.259  22.777 116.671  1.00  0.00           N
ATOM     98  N   LEU    22      57.258  23.990 125.086  1.00  0.00           N
ATOM     99  CA  LEU    22      56.579  23.758 126.371  1.00  0.00           C
ATOM    100  C   LEU    22      56.157  25.075 127.019  1.00  0.00           C
ATOM    101  O   LEU    22      55.438  25.080 128.010  1.00  0.00           O
ATOM    102  CB  LEU    22      57.457  22.946 127.329  1.00  0.00           C
ATOM    103  CG  LEU    22      57.724  21.518 126.849  1.00  0.00           C
ATOM    104  CD1 LEU    22      58.689  20.714 127.720  1.00  0.00           C
ATOM    105  CD2 LEU    22      56.489  20.622 126.769  1.00  0.00           C
ATOM    106  N   ARG    23      56.617  26.190 126.459  1.00  0.00           N
ATOM    107  CA  ARG    23      56.247  27.519 126.932  1.00  0.00           C
ATOM    108  C   ARG    23      55.502  28.230 125.809  1.00  0.00           C
ATOM    109  O   ARG    23      56.019  28.350 124.699  1.00  0.00           O
ATOM    110  CB  ARG    23      57.507  28.296 127.342  1.00  0.00           C
ATOM    111  CG  ARG    23      58.202  27.722 128.578  1.00  0.00           C
ATOM    112  CD  ARG    23      59.427  28.526 129.020  1.00  0.00           C
ATOM    113  NE  ARG    23      59.923  27.924 130.290  1.00  0.00           N
ATOM    114  CZ  ARG    23      61.032  28.435 130.900  1.00  0.00           C
ATOM    115  NH1 ARG    23      61.480  29.479 130.143  1.00  0.00           N
ATOM    116  NH2 ARG    23      61.260  27.704 132.029  1.00  0.00           N
ATOM    117  N   TYR    24      54.278  28.672 126.083  1.00  0.00           N
ATOM    118  CA  TYR    24      53.408  29.200 125.038  1.00  0.00           C
ATOM    119  C   TYR    24      53.918  30.478 124.397  1.00  0.00           C
ATOM    120  O   TYR    24      53.837  30.627 123.177  1.00  0.00           O
ATOM    121  CB  TYR    24      51.999  29.434 125.561  1.00  0.00           C
ATOM    122  CG  TYR    24      51.186  29.970 124.433  1.00  0.00           C
ATOM    123  CD1 TYR    24      50.719  29.103 123.437  1.00  0.00           C
ATOM    124  CD2 TYR    24      50.863  31.342 124.341  1.00  0.00           C
ATOM    125  CE1 TYR    24      49.945  29.571 122.357  1.00  0.00           C
ATOM    126  CE2 TYR    24      50.077  31.835 123.249  1.00  0.00           C
ATOM    127  CZ  TYR    24      49.627  30.931 122.266  1.00  0.00           C
ATOM    128  OH  TYR    24      48.872  31.360 121.196  1.00  0.00           O
ATOM    129  N   GLY    25      54.414  31.409 125.203  1.00  0.00           N
ATOM    130  CA  GLY    25      54.957  32.644 124.650  1.00  0.00           C
ATOM    131  C   GLY    25      56.255  32.394 123.879  1.00  0.00           C
ATOM    132  O   GLY    25      56.479  33.024 122.855  1.00  0.00           O
ATOM    133  N   THR    26      57.096  31.475 124.346  1.00  0.00           N
ATOM    134  CA  THR    26      58.271  31.068 123.572  1.00  0.00           C
ATOM    135  C   THR    26      57.843  30.443 122.229  1.00  0.00           C
ATOM    136  O   THR    26      58.393  30.788 121.189  1.00  0.00           O
ATOM    137  CB  THR    26      59.137  30.083 124.352  1.00  0.00           C
ATOM    138  OG1 THR    26      59.619  30.692 125.541  1.00  0.00           O
ATOM    139  CG2 THR    26      60.329  29.653 123.481  1.00  0.00           C
ATOM    140  N   ASP    27      56.868  29.534 122.252  1.00  0.00           N
ATOM    141  CA  ASP    27      56.301  28.975 121.005  1.00  0.00           C
ATOM    142  C   ASP    27      55.814  30.068 120.044  1.00  0.00           C
ATOM    143  O   ASP    27      56.135  30.057 118.853  1.00  0.00           O
ATOM    144  CB  ASP    27      55.137  28.015 121.313  1.00  0.00           C
ATOM    145  CG  ASP    27      54.745  27.320 120.017  1.00  0.00           C
ATOM    146  OD1 ASP    27      55.421  27.571 118.983  1.00  0.00           O
ATOM    147  OD2 ASP    27      53.764  26.529 120.043  1.00  0.00           O
ATOM    148  N   GLY    28      55.023  31.004 120.558  1.00  0.00           N
ATOM    149  CA  GLY    28      54.495  32.094 119.733  1.00  0.00           C
ATOM    150  C   GLY    28      55.608  32.971 119.166  1.00  0.00           C
ATOM    151  O   GLY    28      55.548  33.360 118.014  1.00  0.00           O
ATOM    152  N   TYR    29      56.601  33.305 119.987  1.00  0.00           N
ATOM    153  CA  TYR    29      57.773  34.049 119.519  1.00  0.00           C
ATOM    154  C   TYR    29      58.444  33.359 118.331  1.00  0.00           C
ATOM    155  O   TYR    29      58.746  33.993 117.326  1.00  0.00           O
ATOM    156  CB  TYR    29      58.786  34.216 120.660  1.00  0.00           C
ATOM    157  CG  TYR    29      59.974  34.923 120.104  1.00  0.00           C
ATOM    158  CD1 TYR    29      59.949  36.316 119.953  1.00  0.00           C
ATOM    159  CD2 TYR    29      61.141  34.223 119.726  1.00  0.00           C
ATOM    160  CE1 TYR    29      61.053  37.020 119.434  1.00  0.00           C
ATOM    161  CE2 TYR    29      62.273  34.924 119.197  1.00  0.00           C
ATOM    162  CZ  TYR    29      62.208  36.325 119.059  1.00  0.00           C
ATOM    163  OH  TYR    29      63.271  37.041 118.551  1.00  0.00           O
ATOM    164  N   LYS    30      58.657  32.050 118.444  1.00  0.00           N
ATOM    165  CA  LYS    30      59.287  31.272 117.374  1.00  0.00           C
ATOM    166  C   LYS    30      58.485  31.365 116.087  1.00  0.00           C
ATOM    167  O   LYS    30      59.033  31.691 115.018  1.00  0.00           O
ATOM    168  CB  LYS    30      59.448  29.784 117.766  1.00  0.00           C
ATOM    169  CG  LYS    30      60.570  29.537 118.777  1.00  0.00           C
ATOM    170  CD  LYS    30      60.652  28.088 119.259  1.00  0.00           C
ATOM    171  CE  LYS    30      61.011  27.093 118.154  1.00  0.00           C
ATOM    172  NZ  LYS    30      61.116  25.728 118.716  1.00  0.00           N
ATOM    173  N   SER    31      57.191  31.091 116.177  1.00  0.00           N
ATOM    174  CA  SER    31      56.334  31.072 114.986  1.00  0.00           C
ATOM    175  C   SER    31      56.220  32.462 114.354  1.00  0.00           C
ATOM    176  O   SER    31      56.220  32.600 113.126  1.00  0.00           O
ATOM    177  CB  SER    31      54.953  30.509 115.338  1.00  0.00           C
ATOM    178  OG  SER    31      55.062  29.141 115.704  1.00  0.00           O
ATOM    179  N   PHE    32      56.152  33.493 115.195  1.00  0.00           N
ATOM    180  CA  PHE    32      56.120  34.872 114.710  1.00  0.00           C
ATOM    181  C   PHE    32      57.366  35.198 113.900  1.00  0.00           C
ATOM    182  O   PHE    32      57.275  35.798 112.841  1.00  0.00           O
ATOM    183  CB  PHE    32      55.997  35.860 115.868  1.00  0.00           C
ATOM    184  CG  PHE    32      55.979  37.232 115.287  1.00  0.00           C
ATOM    185  CD1 PHE    32      54.817  37.782 114.701  1.00  0.00           C
ATOM    186  CD2 PHE    32      57.145  38.020 115.313  1.00  0.00           C
ATOM    187  CE1 PHE    32      54.808  39.096 114.151  1.00  0.00           C
ATOM    188  CE2 PHE    32      57.163  39.340 114.769  1.00  0.00           C
ATOM    189  CZ  PHE    32      55.989  39.878 114.183  1.00  0.00           C
ATOM    190  N   ASN    33      58.526  34.788 114.392  1.00  0.00           N
ATOM    191  CA  ASN    33      59.782  35.029 113.696  1.00  0.00           C
ATOM    192  C   ASN    33      59.852  34.201 112.416  1.00  0.00           C
ATOM    193  O   ASN    33      60.263  34.701 111.366  1.00  0.00           O
ATOM    194  CB  ASN    33      60.974  34.718 114.598  1.00  0.00           C
ATOM    195  CG  ASN    33      62.240  35.137 113.865  1.00  0.00           C
ATOM    196  OD1 ASN    33      62.438  36.313 113.564  1.00  0.00           O
ATOM    197  ND2 ASN    33      63.167  34.197 113.538  1.00  0.00           N
ATOM    198  N   ASN    34      59.402  32.950 112.484  1.00  0.00           N
ATOM    199  CA  ASN    34      59.375  32.111 111.277  1.00  0.00           C
ATOM    200  C   ASN    34      58.518  32.758 110.199  1.00  0.00           C
ATOM    201  O   ASN    34      58.896  32.791 109.035  1.00  0.00           O
ATOM    202  CB  ASN    34      58.856  30.702 111.589  1.00  0.00           C
ATOM    203  CG  ASN    34      59.941  29.961 112.357  1.00  0.00           C
ATOM    204  OD1 ASN    34      61.111  30.339 112.326  1.00  0.00           O
ATOM    205  ND2 ASN    34      59.611  28.863 113.090  1.00  0.00           N
ATOM    206  N   LEU    35      57.340  33.249 110.588  1.00  0.00           N
ATOM    207  CA  LEU    35      56.438  33.899 109.667  1.00  0.00           C
ATOM    208  C   LEU    35      57.083  35.154 109.050  1.00  0.00           C
ATOM    209  O   LEU    35      56.970  35.359 107.831  1.00  0.00           O
ATOM    210  CB  LEU    35      55.085  34.217 110.323  1.00  0.00           C
ATOM    211  CG  LEU    35      54.091  34.892 109.376  1.00  0.00           C
ATOM    212  CD1 LEU    35      53.703  34.065 108.151  1.00  0.00           C
ATOM    213  CD2 LEU    35      52.745  35.252 110.002  1.00  0.00           C
ATOM    214  N   PHE    36      57.765  35.951 109.871  1.00  0.00           N
ATOM    215  CA  PHE    36      58.452  37.161 109.403  1.00  0.00           C
ATOM    216  C   PHE    36      59.594  36.869 108.423  1.00  0.00           C
ATOM    217  O   PHE    36      59.697  37.509 107.387  1.00  0.00           O
ATOM    218  CB  PHE    36      58.981  37.979 110.593  1.00  0.00           C
ATOM    219  CG  PHE    36      59.698  39.162 110.040  1.00  0.00           C
ATOM    220  CD1 PHE    36      59.009  40.306 109.577  1.00  0.00           C
ATOM    221  CD2 PHE    36      61.103  39.161 109.969  1.00  0.00           C
ATOM    222  CE1 PHE    36      59.703  41.435 109.053  1.00  0.00           C
ATOM    223  CE2 PHE    36      61.823  40.279 109.449  1.00  0.00           C
ATOM    224  CZ  PHE    36      61.118  41.420 108.987  1.00  0.00           C
ATOM    225  N   ARG    37      60.461  35.916 108.753  1.00  0.00           N
ATOM    226  CA  ARG    37      61.559  35.561 107.852  1.00  0.00           C
ATOM    227  C   ARG    37      61.000  35.104 106.525  1.00  0.00           C
ATOM    228  O   ARG    37      61.463  35.534 105.468  1.00  0.00           O
ATOM    229  CB  ARG    37      62.455  34.457 108.469  1.00  0.00           C
ATOM    230  CG  ARG    37      63.193  34.905 109.732  1.00  0.00           C
ATOM    231  CD  ARG    37      64.280  35.950 109.468  1.00  0.00           C
ATOM    232  NE  ARG    37      64.996  36.185 110.753  1.00  0.00           N
ATOM    233  CZ  ARG    37      65.943  37.164 110.837  1.00  0.00           C
ATOM    234  NH1 ARG    37      66.031  37.764 109.615  1.00  0.00           N
ATOM    235  NH2 ARG    37      66.433  37.161 112.111  1.00  0.00           N
ATOM    236  N   CYS    38      59.990  34.236 106.563  1.00  0.00           N
ATOM    237  CA  CYS    38      59.424  33.705 105.308  1.00  0.00           C
ATOM    238  C   CYS    38      58.706  34.793 104.524  1.00  0.00           C
ATOM    239  O   CYS    38      58.792  34.855 103.304  1.00  0.00           O
ATOM    240  CB  CYS    38      58.487  32.531 105.598  1.00  0.00           C
ATOM    241  SG  CYS    38      59.181  31.385 106.069  1.00  0.00           S
ATOM    242  N   PHE    39      58.070  35.722 105.236  1.00  0.00           N
ATOM    243  CA  PHE    39      57.432  36.838 104.558  1.00  0.00           C
ATOM    244  C   PHE    39      58.476  37.687 103.810  1.00  0.00           C
ATOM    245  O   PHE    39      58.271  38.072 102.663  1.00  0.00           O
ATOM    246  CB  PHE    39      56.706  37.706 105.575  1.00  0.00           C
ATOM    247  CG  PHE    39      56.078  38.835 104.833  1.00  0.00           C
ATOM    248  CD1 PHE    39      54.872  38.680 104.113  1.00  0.00           C
ATOM    249  CD2 PHE    39      56.688  40.103 104.838  1.00  0.00           C
ATOM    250  CE1 PHE    39      54.277  39.766 103.410  1.00  0.00           C
ATOM    251  CE2 PHE    39      56.112  41.209 104.142  1.00  0.00           C
ATOM    252  CZ  PHE    39      54.901  41.037 103.423  1.00  0.00           C
ATOM    253  N   ASN    40      59.593  37.953 104.466  1.00  0.00           N
ATOM    254  CA  ASN    40      60.681  38.679 103.871  1.00  0.00           C
ATOM    255  C   ASN    40      61.179  37.944 102.645  1.00  0.00           C
ATOM    256  O   ASN    40      61.390  38.549 101.613  1.00  0.00           O
ATOM    257  CB  ASN    40      61.835  38.934 104.891  1.00  0.00           C
ATOM    258  CG  ASN    40      62.865  39.833 104.221  1.00  0.00           C
ATOM    259  OD1 ASN    40      62.575  40.976 103.870  1.00  0.00           O
ATOM    260  ND2 ASN    40      64.124  39.365 104.007  1.00  0.00           N
ATOM    261  N   ASP    41      61.322  36.622 102.723  1.00  0.00           N
ATOM    262  CA  ASP    41      61.858  35.916 101.582  1.00  0.00           C
ATOM    263  C   ASP    41      60.966  35.968 100.338  1.00  0.00           C
ATOM    264  O   ASP    41      61.461  35.863  99.233  1.00  0.00           O
ATOM    265  CB  ASP    41      62.138  34.469 101.949  1.00  0.00           C
ATOM    266  CG  ASP    41      63.367  34.441 102.846  1.00  0.00           C
ATOM    267  OD1 ASP    41      64.058  35.490 102.936  1.00  0.00           O
ATOM    268  OD2 ASP    41      63.632  33.369 103.453  1.00  0.00           O
ATOM    269  N   ALA    42      59.651  35.994 100.547  1.00  0.00           N
ATOM    270  CA  ALA    42      58.619  36.104  99.501  1.00  0.00           C
ATOM    271  C   ALA    42      58.358  37.552  99.034  1.00  0.00           C
ATOM    272  O   ALA    42      57.597  37.775  98.113  1.00  0.00           O
ATOM    273  CB  ALA    42      57.264  35.594 100.104  1.00  0.00           C
ATOM    274  N   ARG    43      58.912  38.530  99.722  1.00  0.00           N
ATOM    275  CA  ARG    43      58.593  39.948  99.428  1.00  0.00           C
ATOM    276  C   ARG    43      59.853  40.801  99.360  1.00  0.00           C
ATOM    277  O   ARG    43      59.856  41.976  99.699  1.00  0.00           O
ATOM    278  CB  ARG    43      57.611  40.491 100.471  1.00  0.00           C
ATOM    279  CG  ARG    43      56.285  39.729 100.516  1.00  0.00           C
ATOM    280  CD  ARG    43      55.384  39.996  99.309  1.00  0.00           C
ATOM    281  NE  ARG    43      54.074  39.336  99.573  1.00  0.00           N
ATOM    282  CZ  ARG    43      53.843  38.071  99.117  1.00  0.00           C
ATOM    283  NH1 ARG    43      54.966  37.654  98.462  1.00  0.00           N
ATOM    284  NH2 ARG    43      52.580  37.716  99.495  1.00  0.00           N
ATOM    285  N   ILE    44      60.906  40.205  98.809  1.00  0.00           N
ATOM    286  CA  ILE    44      62.182  40.884  98.653  1.00  0.00           C
ATOM    287  C   ILE    44      62.632  40.711  97.214  1.00  0.00           C
ATOM    288  O   ILE    44      62.582  39.603  96.642  1.00  0.00           O
ATOM    289  CB  ILE    44      63.237  40.266  99.594  1.00  0.00           C
ATOM    290  CG1 ILE    44      64.603  40.970  99.530  1.00  0.00           C
ATOM    291  CG2 ILE    44      63.533  38.786  99.296  1.00  0.00           C
ATOM    292  CD1 ILE    44      65.543  40.580 100.670  1.00  0.00           C
ATOM    293  N   LYS    45      63.048  41.793  96.583  1.00  0.00           N
ATOM    294  CA  LYS    45      63.530  41.676  95.209  1.00  0.00           C
ATOM    295  C   LYS    45      64.891  40.947  95.209  1.00  0.00           C
ATOM    296  O   LYS    45      65.581  40.937  96.223  1.00  0.00           O
ATOM    297  CB  LYS    45      63.612  43.027  94.494  1.00  0.00           C
ATOM    298  CG  LYS    45      62.246  43.673  94.251  1.00  0.00           C
ATOM    299  CD  LYS    45      62.327  45.032  93.554  1.00  0.00           C
ATOM    300  CE  LYS    45      60.959  45.646  93.248  1.00  0.00           C
ATOM    301  NZ  LYS    45      61.129  46.958  92.586  1.00  0.00           N
ATOM    302  N   ILE    46      65.269  40.361  94.064  1.00  0.00           N
ATOM    303  CA  ILE    46      66.427  39.459  94.042  1.00  0.00           C
ATOM    304  C   ILE    46      67.736  40.017  94.599  1.00  0.00           C
ATOM    305  O   ILE    46      68.350  39.337  95.422  1.00  0.00           O
ATOM    306  CB  ILE    46      66.529  39.040  92.578  1.00  0.00           C
ATOM    307  CG1 ILE    46      65.365  38.150  92.112  1.00  0.00           C
ATOM    308  CG2 ILE    46      67.802  38.238  92.257  1.00  0.00           C
ATOM    309  CD1 ILE    46      65.316  37.953  90.598  1.00  0.00           C
ATOM    310  N   LYS    47      68.096  41.263  94.289  1.00  0.00           N
ATOM    311  CA  LYS    47      69.364  41.821  94.790  1.00  0.00           C
ATOM    312  C   LYS    47      69.341  41.976  96.287  1.00  0.00           C
ATOM    313  O   LYS    47      70.325  41.700  96.955  1.00  0.00           O
ATOM    314  CB  LYS    47      69.676  43.191  94.156  1.00  0.00           C
ATOM    315  CG  LYS    47      70.051  43.127  92.683  1.00  0.00           C
ATOM    316  CD  LYS    47      70.274  44.532  92.065  1.00  0.00           C
ATOM    317  CE  LYS    47      70.375  44.458  90.541  1.00  0.00           C
ATOM    318  NZ  LYS    47      69.275  43.660  89.866  1.00  0.00           N
ATOM    319  N   LEU    48      68.218  42.466  96.813  1.00  0.00           N
ATOM    320  CA  LEU    48      68.025  42.612  98.253  1.00  0.00           C
ATOM    321  C   LEU    48      68.101  41.268  98.955  1.00  0.00           C
ATOM    322  O   LEU    48      68.661  41.152 100.040  1.00  0.00           O
ATOM    323  CB  LEU    48      66.629  43.155  98.566  1.00  0.00           C
ATOM    324  CG  LEU    48      66.433  44.613  98.146  1.00  0.00           C
ATOM    325  CD1 LEU    48      65.004  45.137  98.278  1.00  0.00           C
ATOM    326  CD2 LEU    48      67.258  45.629  98.935  1.00  0.00           C
ATOM    327  N   GLN    49      67.494  40.263  98.352  1.00  0.00           N
ATOM    328  CA  GLN    49      67.492  38.952  98.951  1.00  0.00           C
ATOM    329  C   GLN    49      68.924  38.413  99.021  1.00  0.00           C
ATOM    330  O   GLN    49      69.342  37.901 100.052  1.00  0.00           O
ATOM    331  CB  GLN    49      66.596  38.032  98.141  1.00  0.00           C
ATOM    332  CG  GLN    49      66.493  36.618  98.717  1.00  0.00           C
ATOM    333  CD  GLN    49      65.556  35.815  97.826  1.00  0.00           C
ATOM    334  OE1 GLN    49      65.098  36.296  96.791  1.00  0.00           O
ATOM    335  NE2 GLN    49      65.221  34.545  98.180  1.00  0.00           N
ATOM    336  N   GLY    50      69.681  38.544  97.931  1.00  0.00           N
ATOM    337  CA  GLY    50      71.080  38.104  97.933  1.00  0.00           C
ATOM    338  C   GLY    50      71.903  38.804  99.004  1.00  0.00           C
ATOM    339  O   GLY    50      72.672  38.160  99.748  1.00  0.00           O
ATOM    340  N   ILE    51      71.736  40.118  99.098  1.00  0.00           N
ATOM    341  CA  ILE    51      72.642  40.921  99.884  1.00  0.00           C
ATOM    342  C   ILE    51      72.336  40.891 101.372  1.00  0.00           C
ATOM    343  O   ILE    51      73.237  41.094 102.205  1.00  0.00           O
ATOM    344  CB  ILE    51      72.659  42.356  99.371  1.00  0.00           C
ATOM    345  CG1 ILE    51      71.308  43.076  99.519  1.00  0.00           C
ATOM    346  CG2 ILE    51      73.014  42.470  97.879  1.00  0.00           C
ATOM    347  CD1 ILE    51      71.381  44.574  99.227  1.00  0.00           C
ATOM    348  N   ASP    52      71.084  40.600 101.704  1.00  0.00           N
ATOM    349  CA  ASP    52      70.605  40.707 103.074  1.00  0.00           C
ATOM    350  C   ASP    52      70.127  39.419 103.721  1.00  0.00           C
ATOM    351  O   ASP    52      69.958  39.369 104.940  1.00  0.00           O
ATOM    352  CB  ASP    52      69.514  41.767 103.125  1.00  0.00           C
ATOM    353  CG  ASP    52      70.105  43.075 102.619  1.00  0.00           C
ATOM    354  OD1 ASP    52      71.164  43.494 103.158  1.00  0.00           O
ATOM    355  OD2 ASP    52      69.505  43.673 101.686  1.00  0.00           O
ATOM    356  N   ILE    53      69.943  38.370 102.929  1.00  0.00           N
ATOM    357  CA  ILE    53      69.593  37.049 103.475  1.00  0.00           C
ATOM    358  C   ILE    53      70.532  35.941 102.995  1.00  0.00           C
ATOM    359  O   ILE    53      70.487  34.829 103.527  1.00  0.00           O
ATOM    360  CB  ILE    53      68.121  36.626 103.142  1.00  0.00           C
ATOM    361  CG1 ILE    53      67.840  36.517 101.634  1.00  0.00           C
ATOM    362  CG2 ILE    53      67.065  37.607 103.678  1.00  0.00           C
ATOM    363  CD1 ILE    53      66.506  35.848 101.309  1.00  0.00           C
ATOM    364  N   PRO    54      71.379  36.219 101.998  1.00  0.00           N
ATOM    365  CA  PRO    54      72.280  35.197 101.493  1.00  0.00           C
ATOM    366  C   PRO    54      73.761  35.575 101.605  1.00  0.00           C
ATOM    367  O   PRO    54      74.628  34.948 100.997  1.00  0.00           O
ATOM    368  CB  PRO    54      71.916  34.811 100.086  1.00  0.00           C
ATOM    369  CG  PRO    54      71.401  35.982  99.246  1.00  0.00           C
ATOM    370  CD  PRO    54      70.587  36.999 100.048  1.00  0.00           C
ATOM    371  N   ARG    55      74.009  36.580 102.421  1.00  0.00           N
ATOM    372  CA  ARG    55      75.345  37.071 102.685  1.00  0.00           C
ATOM    373  C   ARG    55      75.776  36.679 104.088  1.00  0.00           C
ATOM    374  O   ARG    55      75.150  37.095 105.059  1.00  0.00           O
ATOM    375  CB  ARG    55      75.379  38.590 102.575  1.00  0.00           C
ATOM    376  CG  ARG    55      76.780  39.182 102.738  1.00  0.00           C
ATOM    377  CD  ARG    55      76.828  40.701 102.558  1.00  0.00           C
ATOM    378  NE  ARG    55      78.248  41.125 102.709  1.00  0.00           N
ATOM    379  CZ  ARG    55      78.565  42.453 102.732  1.00  0.00           C
ATOM    380  NH1 ARG    55      77.405  43.160 102.599  1.00  0.00           N
ATOM    381  NH2 ARG    55      79.918  42.555 102.878  1.00  0.00           N
ATOM    382  N   CYS    56      76.880  35.938 104.202  1.00  0.00           N
ATOM    383  CA  CYS    56      77.371  35.501 105.524  1.00  0.00           C
ATOM    384  C   CYS    56      77.895  36.657 106.369  1.00  0.00           C
ATOM    385  O   CYS    56      78.690  37.473 105.912  1.00  0.00           O
ATOM    386  CB  CYS    56      78.452  34.434 105.386  1.00  0.00           C
ATOM    387  SG  CYS    56      79.203  33.830 106.995  1.00  0.00           S
ATOM    388  N   SER    57      77.437  36.729 107.612  1.00  0.00           N
ATOM    389  CA  SER    57      77.835  37.807 108.505  1.00  0.00           C
ATOM    390  C   SER    57      79.293  37.730 108.934  1.00  0.00           C
ATOM    391  O   SER    57      79.836  38.702 109.450  1.00  0.00           O
ATOM    392  CB  SER    57      76.943  37.805 109.749  1.00  0.00           C
ATOM    393  OG  SER    57      77.176  36.632 110.515  1.00  0.00           O
ATOM    394  N   TYR    58      79.926  36.577 108.708  1.00  0.00           N
ATOM    395  CA  TYR    58      81.290  36.318 109.188  1.00  0.00           C
ATOM    396  C   TYR    58      82.304  36.459 108.048  1.00  0.00           C
ATOM    397  O   TYR    58      83.277  37.201 108.181  1.00  0.00           O
ATOM    398  CB  TYR    58      81.411  34.908 109.853  1.00  0.00           C
ATOM    399  CG  TYR    58      80.701  34.967 111.162  1.00  0.00           C
ATOM    400  CD1 TYR    58      80.334  36.208 111.700  1.00  0.00           C
ATOM    401  CD2 TYR    58      80.378  33.796 111.881  1.00  0.00           C
ATOM    402  CE1 TYR    58      79.659  36.304 112.933  1.00  0.00           C
ATOM    403  CE2 TYR    58      79.692  33.876 113.136  1.00  0.00           C
ATOM    404  CZ  TYR    58      79.341  35.143 113.645  1.00  0.00           C
ATOM    405  OH  TYR    58      78.684  35.270 114.851  1.00  0.00           O
ATOM    406  N   CYS    59      82.064  35.771 106.932  1.00  0.00           N
ATOM    407  CA  CYS    59      82.989  35.792 105.794  1.00  0.00           C
ATOM    408  C   CYS    59      82.520  36.734 104.682  1.00  0.00           C
ATOM    409  O   CYS    59      83.280  37.059 103.759  1.00  0.00           O
ATOM    410  CB  CYS    59      83.196  34.377 105.242  1.00  0.00           C
ATOM    411  SG  CYS    59      81.707  33.538 104.559  1.00  0.00           S
ATOM    412  N   SER    60      81.256  37.149 104.766  1.00  0.00           N
ATOM    413  CA  SER    60      80.662  38.096 103.822  1.00  0.00           C
ATOM    414  C   SER    60      80.510  37.560 102.405  1.00  0.00           C
ATOM    415  O   SER    60      80.203  38.310 101.472  1.00  0.00           O
ATOM    416  CB  SER    60      81.467  39.383 103.810  1.00  0.00           C
ATOM    417  OG  SER    60      81.479  39.963 105.106  1.00  0.00           O
ATOM    418  N   VAL    61      80.122  36.237 102.384  1.00  0.00           N
ATOM    419  CA  VAL    61      79.840  35.625 101.127  1.00  0.00           C
ATOM    420  C   VAL    61      78.800  34.573 101.436  1.00  0.00           C
ATOM    421  O   VAL    61      78.452  34.316 102.592  1.00  0.00           O
ATOM    422  CB  VAL    61      80.403  34.651 100.070  1.00  0.00           C
ATOM    423  CG1 VAL    61      81.698  35.140  99.418  1.00  0.00           C
ATOM    424  CG2 VAL    61      80.736  33.267 100.631  1.00  0.00           C
ATOM    425  N   TYR    62      78.286  33.945 100.391  1.00  0.00           N
ATOM    426  CA  TYR    62      77.310  32.902 100.570  1.00  0.00           C
ATOM    427  C   TYR    62      77.921  31.659 100.048  1.00  0.00           C
ATOM    428  O   TYR    62      78.198  31.512  98.854  1.00  0.00           O
ATOM    429  CB  TYR    62      75.959  32.795  99.849  1.00  0.00           C
ATOM    430  CG  TYR    62      75.244  31.615 100.411  1.00  0.00           C
ATOM    431  CD1 TYR    62      74.532  31.737 101.611  1.00  0.00           C
ATOM    432  CD2 TYR    62      75.258  30.362  99.758  1.00  0.00           C
ATOM    433  CE1 TYR    62      73.841  30.645 102.172  1.00  0.00           C
ATOM    434  CE2 TYR    62      74.560  29.241 100.314  1.00  0.00           C
ATOM    435  CZ  TYR    62      73.856  29.405 101.525  1.00  0.00           C
ATOM    436  OH  TYR    62      73.175  28.354 102.100  1.00  0.00           O
ATOM    437  N   GLN    63      78.147  30.720 100.944  1.00  0.00           N
ATOM    438  CA  GLN    63      78.669  29.430 100.549  1.00  0.00           C
ATOM    439  C   GLN    63      77.524  28.500 100.899  1.00  0.00           C
ATOM    440  O   GLN    63      77.044  28.465 102.035  1.00  0.00           O
ATOM    441  CB  GLN    63      79.850  28.723 101.223  1.00  0.00           C
ATOM    442  CG  GLN    63      80.206  27.381 100.580  1.00  0.00           C
ATOM    443  CD  GLN    63      81.404  26.807 101.322  1.00  0.00           C
ATOM    444  OE1 GLN    63      81.805  27.315 102.367  1.00  0.00           O
ATOM    445  NE2 GLN    63      82.041  25.714 100.821  1.00  0.00           N
ATOM    446  N   LYS    64      77.064  27.726  99.925  1.00  0.00           N
ATOM    447  CA  LYS    64      75.945  26.824 100.131  1.00  0.00           C
ATOM    448  C   LYS    64      74.715  27.593 100.672  1.00  0.00           C
ATOM    449  O   LYS    64      74.257  28.576 100.082  1.00  0.00           O
ATOM    450  CB  LYS    64      76.016  25.684 101.152  1.00  0.00           C
ATOM    451  CG  LYS    64      77.073  24.630 100.817  1.00  0.00           C
ATOM    452  CD  LYS    64      77.132  23.480 101.825  1.00  0.00           C
ATOM    453  CE  LYS    64      78.193  22.428 101.492  1.00  0.00           C
ATOM    454  NZ  LYS    64      78.248  21.409 102.563  1.00  0.00           N
ATOM    455  N   ARG    65      74.140  27.134 101.767  1.00  0.00           N
ATOM    456  CA  ARG    65      72.972  27.698 102.415  1.00  0.00           C
ATOM    457  C   ARG    65      73.377  28.797 103.343  1.00  0.00           C
ATOM    458  O   ARG    65      74.377  28.680 104.087  1.00  0.00           O
ATOM    459  CB  ARG    65      72.244  26.627 103.191  1.00  0.00           C
ATOM    460  CG  ARG    65      71.286  25.798 102.334  1.00  0.00           C
ATOM    461  CD  ARG    65      71.989  24.964 101.261  1.00  0.00           C
ATOM    462  NE  ARG    65      70.952  24.127 100.593  1.00  0.00           N
ATOM    463  CZ  ARG    65      71.276  23.390  99.491  1.00  0.00           C
ATOM    464  NH1 ARG    65      72.597  23.604  99.221  1.00  0.00           N
ATOM    465  NH2 ARG    65      70.153  22.728  99.088  1.00  0.00           N
ATOM    466  N   LEU    66      72.580  29.852 103.369  1.00  0.00           N
ATOM    467  CA  LEU    66      72.752  30.883 104.384  1.00  0.00           C
ATOM    468  C   LEU    66      71.576  30.792 105.331  1.00  0.00           C
ATOM    469  O   LEU    66      70.442  30.612 104.901  1.00  0.00           O
ATOM    470  CB  LEU    66      72.869  32.284 103.738  1.00  0.00           C
ATOM    471  CG  LEU    66      74.051  32.415 102.776  1.00  0.00           C
ATOM    472  CD1 LEU    66      74.149  33.758 102.053  1.00  0.00           C
ATOM    473  CD2 LEU    66      75.428  32.258 103.419  1.00  0.00           C
ATOM    474  N   TYR    67      71.845  30.902 106.630  1.00  0.00           N
ATOM    475  CA  TYR    67      70.791  30.789 107.633  1.00  0.00           C
ATOM    476  C   TYR    67      70.527  32.124 108.323  1.00  0.00           C
ATOM    477  O   TYR    67      71.456  32.820 108.728  1.00  0.00           O
ATOM    478  CB  TYR    67      71.145  29.704 108.664  1.00  0.00           C
ATOM    479  CG  TYR    67      71.117  28.391 107.960  1.00  0.00           C
ATOM    480  CD1 TYR    67      72.289  27.883 107.385  1.00  0.00           C
ATOM    481  CD2 TYR    67      69.931  27.631 107.860  1.00  0.00           C
ATOM    482  CE1 TYR    67      72.303  26.645 106.714  1.00  0.00           C
ATOM    483  CE2 TYR    67      69.927  26.370 107.181  1.00  0.00           C
ATOM    484  CZ  TYR    67      71.127  25.894 106.614  1.00  0.00           C
ATOM    485  OH  TYR    67      71.171  24.688 105.948  1.00  0.00           O
ATOM    486  N   ILE    68      69.254  32.479 108.438  1.00  0.00           N
ATOM    487  CA  ILE    68      68.820  33.675 109.159  1.00  0.00           C
ATOM    488  C   ILE    68      68.529  33.290 110.624  1.00  0.00           C
ATOM    489  O   ILE    68      67.670  32.459 110.864  1.00  0.00           O
ATOM    490  CB  ILE    68      67.552  34.245 108.521  1.00  0.00           C
ATOM    491  CG1 ILE    68      67.742  34.676 107.057  1.00  0.00           C
ATOM    492  CG2 ILE    68      67.011  35.492 109.240  1.00  0.00           C
ATOM    493  CD1 ILE    68      66.434  35.030 106.351  1.00  0.00           C
ATOM    494  N   CYS    69      69.213  33.903 111.590  1.00  0.00           N
ATOM    495  CA  CYS    69      69.033  33.512 112.995  1.00  0.00           C
ATOM    496  C   CYS    69      67.625  33.754 113.534  1.00  0.00           C
ATOM    497  O   CYS    69      67.000  34.784 113.276  1.00  0.00           O
ATOM    498  CB  CYS    69      70.050  34.168 113.928  1.00  0.00           C
ATOM    499  SG  CYS    69      70.025  33.422 115.539  1.00  0.00           S
ATOM    500  N   LEU    70      67.127  32.771 114.279  1.00  0.00           N
ATOM    501  CA  LEU    70      65.805  32.851 114.901  1.00  0.00           C
ATOM    502  C   LEU    70      65.744  33.840 116.062  1.00  0.00           C
ATOM    503  O   LEU    70      64.681  34.378 116.366  1.00  0.00           O
ATOM    504  CB  LEU    70      65.395  31.469 115.410  1.00  0.00           C
ATOM    505  CG  LEU    70      63.912  31.147 115.250  1.00  0.00           C
ATOM    506  CD1 LEU    70      63.584  31.023 113.795  1.00  0.00           C
ATOM    507  CD2 LEU    70      63.581  29.872 116.012  1.00  0.00           C
ATOM    508  N   ILE    71      66.884  34.080 116.701  1.00  0.00           N
ATOM    509  CA  ILE    71      66.939  34.867 117.934  1.00  0.00           C
ATOM    510  C   ILE    71      67.580  36.238 117.756  1.00  0.00           C
ATOM    511  O   ILE    71      67.376  37.116 118.580  1.00  0.00           O
ATOM    512  CB  ILE    71      67.681  34.092 119.033  1.00  0.00           C
ATOM    513  CG1 ILE    71      67.559  34.734 120.425  1.00  0.00           C
ATOM    514  CG2 ILE    71      69.193  33.965 118.780  1.00  0.00           C
ATOM    515  CD1 ILE    71      68.037  33.827 121.558  1.00  0.00           C
ATOM    516  N   CYS    72      68.348  36.411 116.687  1.00  0.00           N
ATOM    517  CA  CYS    72      68.949  37.710 116.375  1.00  0.00           C
ATOM    518  C   CYS    72      68.944  37.965 114.860  1.00  0.00           C
ATOM    519  O   CYS    72      68.264  37.251 114.117  1.00  0.00           O
ATOM    520  CB  CYS    72      70.349  37.812 116.995  1.00  0.00           C
ATOM    521  SG  CYS    72      71.697  36.887 116.230  1.00  0.00           S
ATOM    522  N   ARG    73      69.679  38.982 114.408  1.00  0.00           N
ATOM    523  CA  ARG    73      69.652  39.388 113.008  1.00  0.00           C
ATOM    524  C   ARG    73      70.722  38.769 112.132  1.00  0.00           C
ATOM    525  O   ARG    73      70.767  39.020 110.936  1.00  0.00           O
ATOM    526  CB  ARG    73      69.764  40.912 112.923  1.00  0.00           C
ATOM    527  CG  ARG    73      68.565  41.646 113.526  1.00  0.00           C
ATOM    528  CD  ARG    73      68.666  43.170 113.425  1.00  0.00           C
ATOM    529  NE  ARG    73      67.462  43.743 114.090  1.00  0.00           N
ATOM    530  CZ  ARG    73      67.336  45.096 114.226  1.00  0.00           C
ATOM    531  NH1 ARG    73      68.442  45.674 113.672  1.00  0.00           N
ATOM    532  NH2 ARG    73      66.154  45.342 114.862  1.00  0.00           N
ATOM    533  N   SER    74      71.586  37.960 112.729  1.00  0.00           N
ATOM    534  CA  SER    74      72.756  37.415 112.041  1.00  0.00           C
ATOM    535  C   SER    74      72.359  36.404 110.942  1.00  0.00           C
ATOM    536  O   SER    74      71.395  35.646 111.104  1.00  0.00           O
ATOM    537  CB  SER    74      73.669  36.757 113.090  1.00  0.00           C
ATOM    538  OG  SER    74      74.780  36.143 112.454  1.00  0.00           O
ATOM    539  N   ILE    75      73.086  36.439 109.821  1.00  0.00           N
ATOM    540  CA  ILE    75      73.030  35.393 108.812  1.00  0.00           C
ATOM    541  C   ILE    75      74.371  34.675 108.740  1.00  0.00           C
ATOM    542  O   ILE    75      75.420  35.306 108.761  1.00  0.00           O
ATOM    543  CB  ILE    75      72.664  35.985 107.444  1.00  0.00           C
ATOM    544  CG1 ILE    75      71.281  36.658 107.417  1.00  0.00           C
ATOM    545  CG2 ILE    75      72.626  34.942 106.315  1.00  0.00           C
ATOM    546  CD1 ILE    75      71.016  37.453 106.140  1.00  0.00           C
ATOM    547  N   SER    76      74.342  33.351 108.625  1.00  0.00           N
ATOM    548  CA  SER    76      75.574  32.563 108.659  1.00  0.00           C
ATOM    549  C   SER    76      75.589  31.450 107.628  1.00  0.00           C
ATOM    550  O   SER    76      74.605  30.748 107.434  1.00  0.00           O
ATOM    551  CB  SER    76      75.774  31.966 110.054  1.00  0.00           C
ATOM    552  OG  SER    76      75.903  33.004 111.015  1.00  0.00           O
ATOM    553  N   CYS    77      76.737  31.249 107.004  1.00  0.00           N
ATOM    554  CA  CYS    77      76.868  30.247 105.957  1.00  0.00           C
ATOM    555  C   CYS    77      77.084  28.809 106.458  1.00  0.00           C
ATOM    556  O   CYS    77      77.462  28.562 107.608  1.00  0.00           O
ATOM    557  CB  CYS    77      77.994  30.637 105.011  1.00  0.00           C
ATOM    558  SG  CYS    77      79.637  30.242 105.646  1.00  0.00           S
ATOM    559  N   SER    78      77.706  27.950 105.633  1.00  0.00           N
ATOM    560  CA  SER    78      77.854  26.524 105.963  1.00  0.00           C
ATOM    561  C   SER    78      79.081  26.160 106.799  1.00  0.00           C
ATOM    562  O   SER    78      79.509  25.004 106.860  1.00  0.00           O
ATOM    563  CB  SER    78      78.084  25.390 104.961  1.00  0.00           C
ATOM    564  OG  SER    78      79.307  25.591 104.268  1.00  0.00           O
ATOM    565  N   SER    79      79.658  27.158 107.454  1.00  0.00           N
ATOM    566  CA  SER    79      80.841  26.959 108.279  1.00  0.00           C
ATOM    567  C   SER    79      81.008  28.246 109.093  1.00  0.00           C
ATOM    568  O   SER    79      82.113  28.705 109.391  1.00  0.00           O
ATOM    569  CB  SER    79      82.298  26.844 107.822  1.00  0.00           C
ATOM    570  OG  SER    79      82.718  28.059 107.219  1.00  0.00           O
ATOM    571  N   HIS    80      79.901  28.806 109.497  1.00  0.00           N
ATOM    572  CA  HIS    80      79.791  30.069 110.171  1.00  0.00           C
ATOM    573  C   HIS    80      78.509  30.241 110.978  1.00  0.00           C
ATOM    574  O   HIS    80      78.543  30.872 112.038  1.00  0.00           O
ATOM    575  CB  HIS    80      80.082  31.219 109.217  1.00  0.00           C
ATOM    576  CG  HIS    80      81.540  31.362 108.908  1.00  0.00           C
ATOM    577  ND1 HIS    80      82.020  31.977 107.771  1.00  0.00           N
ATOM    578  CD2 HIS    80      82.633  30.959 109.606  1.00  0.00           C
ATOM    579  CE1 HIS    80      83.339  31.950 107.778  1.00  0.00           C
ATOM    580  NE2 HIS    80      83.739  31.351 108.890  1.00  0.00           N
ATOM    581  N   ILE    81      77.397  29.641 110.559  1.00  0.00           N
ATOM    582  CA  ILE    81      76.272  29.628 111.478  1.00  0.00           C
ATOM    583  C   ILE    81      76.576  28.681 112.642  1.00  0.00           C
ATOM    584  O   ILE    81      76.289  29.008 113.786  1.00  0.00           O
ATOM    585  CB  ILE    81      74.916  29.313 110.835  1.00  0.00           C
ATOM    586  CG1 ILE    81      74.422  30.410 109.877  1.00  0.00           C
ATOM    587  CG2 ILE    81      73.781  29.130 111.856  1.00  0.00           C
ATOM    588  CD1 ILE    81      73.216  29.989 109.038  1.00  0.00           C
ATOM    589  N   LEU    82      77.184  27.530 112.356  1.00  0.00           N
ATOM    590  CA  LEU    82      77.518  26.582 113.412  1.00  0.00           C
ATOM    591  C   LEU    82      78.319  27.242 114.530  1.00  0.00           C
ATOM    592  O   LEU    82      78.140  26.896 115.692  1.00  0.00           O
ATOM    593  CB  LEU    82      78.274  25.363 112.860  1.00  0.00           C
ATOM    594  CG  LEU    82      78.632  24.301 113.910  1.00  0.00           C
ATOM    595  CD1 LEU    82      77.501  24.199 114.921  1.00  0.00           C
ATOM    596  CD2 LEU    82      78.908  22.932 113.266  1.00  0.00           C
ATOM    597  N   LEU    83      79.186  28.189 114.179  1.00  0.00           N
ATOM    598  CA  LEU    83      79.985  28.906 115.165  1.00  0.00           C
ATOM    599  C   LEU    83      79.163  29.921 115.968  1.00  0.00           C
ATOM    600  O   LEU    83      79.456  30.129 117.152  1.00  0.00           O
ATOM    601  CB  LEU    83      81.194  29.590 114.521  1.00  0.00           C
ATOM    602  CG  LEU    83      82.241  28.607 113.993  1.00  0.00           C
ATOM    603  CD1 LEU    83      83.389  29.245 113.211  1.00  0.00           C
ATOM    604  CD2 LEU    83      82.956  27.788 115.066  1.00  0.00           C
ATOM    605  N   HIS    84      78.165  30.538 115.327  1.00  0.00           N
ATOM    606  CA  HIS    84      77.233  31.494 115.967  1.00  0.00           C
ATOM    607  C   HIS    84      76.425  30.749 117.010  1.00  0.00           C
ATOM    608  O   HIS    84      76.164  31.278 118.088  1.00  0.00           O
ATOM    609  CB  HIS    84      76.289  32.115 114.906  1.00  0.00           C
ATOM    610  CG  HIS    84      75.243  33.064 115.442  1.00  0.00           C
ATOM    611  ND1 HIS    84      75.535  34.348 115.847  1.00  0.00           N
ATOM    612  CD2 HIS    84      73.893  32.951 115.522  1.00  0.00           C
ATOM    613  CE1 HIS    84      74.420  34.965 116.208  1.00  0.00           C
ATOM    614  NE2 HIS    84      73.400  34.151 115.989  1.00  0.00           N
ATOM    615  N   THR    85      76.057  29.508 116.704  1.00  0.00           N
ATOM    616  CA  THR    85      75.279  28.694 117.633  1.00  0.00           C
ATOM    617  C   THR    85      76.093  28.274 118.865  1.00  0.00           C
ATOM    618  O   THR    85      75.580  28.253 119.985  1.00  0.00           O
ATOM    619  CB  THR    85      74.751  27.446 116.932  1.00  0.00           C
ATOM    620  OG1 THR    85      73.889  27.813 115.865  1.00  0.00           O
ATOM    621  CG2 THR    85      73.973  26.586 117.942  1.00  0.00           C
ATOM    622  N   GLN    86      77.351  27.911 118.634  1.00  0.00           N
ATOM    623  CA  GLN    86      78.274  27.538 119.705  1.00  0.00           C
ATOM    624  C   GLN    86      78.657  28.747 120.548  1.00  0.00           C
ATOM    625  O   GLN    86      78.816  28.638 121.774  1.00  0.00           O
ATOM    626  CB  GLN    86      79.543  26.915 119.107  1.00  0.00           C
ATOM    627  CG  GLN    86      79.311  25.537 118.485  1.00  0.00           C
ATOM    628  CD  GLN    86      80.625  25.068 117.877  1.00  0.00           C
ATOM    629  OE1 GLN    86      81.626  25.782 117.903  1.00  0.00           O
ATOM    630  NE2 GLN    86      80.694  23.839 117.297  1.00  0.00           N
ATOM    631  N   LEU    87      78.707  29.964 119.995  1.00  0.00           N
ATOM    632  CA  LEU    87      79.048  31.160 120.818  1.00  0.00           C
ATOM    633  C   LEU    87      77.908  31.608 121.740  1.00  0.00           C
ATOM    634  O   LEU    87      76.727  31.434 121.429  1.00  0.00           O
ATOM    635  CB  LEU    87      79.358  32.507 120.157  1.00  0.00           C
ATOM    636  CG  LEU    87      80.616  32.484 119.287  1.00  0.00           C
ATOM    637  CD1 LEU    87      80.893  33.775 118.518  1.00  0.00           C
ATOM    638  CD2 LEU    87      81.920  32.235 120.043  1.00  0.00           C
ATOM    639  N   ASN    88      78.240  32.190 122.886  1.00  0.00           N
ATOM    640  CA  ASN    88      77.234  32.738 123.776  1.00  0.00           C
ATOM    641  C   ASN    88      76.280  33.650 123.000  1.00  0.00           C
ATOM    642  O   ASN    88      76.700  34.487 122.197  1.00  0.00           O
ATOM    643  CB  ASN    88      77.802  33.563 124.935  1.00  0.00           C
ATOM    644  CG  ASN    88      78.472  32.605 125.910  1.00  0.00           C
ATOM    645  OD1 ASN    88      78.176  31.412 125.930  1.00  0.00           O
ATOM    646  ND2 ASN    88      79.411  33.077 126.773  1.00  0.00           N
ATOM    647  N   LYS    89      74.967  33.499 123.230  1.00  0.00           N
ATOM    648  CA  LYS    89      74.279  32.576 124.135  1.00  0.00           C
ATOM    649  C   LYS    89      73.759  31.286 123.476  1.00  0.00           C
ATOM    650  O   LYS    89      72.773  30.685 123.911  1.00  0.00           O
ATOM    651  CB  LYS    89      72.993  33.004 124.848  1.00  0.00           C
ATOM    652  CG  LYS    89      73.220  34.056 125.936  1.00  0.00           C
ATOM    653  CD  LYS    89      71.929  34.533 126.605  1.00  0.00           C
ATOM    654  CE  LYS    89      72.146  35.649 127.629  1.00  0.00           C
ATOM    655  NZ  LYS    89      70.844  36.111 128.158  1.00  0.00           N
ATOM    656  N   GLY    90      74.433  30.851 122.409  1.00  0.00           N
ATOM    657  CA  GLY    90      74.051  29.610 121.772  1.00  0.00           C
ATOM    658  C   GLY    90      72.743  29.630 120.991  1.00  0.00           C
ATOM    659  O   GLY    90      71.784  28.928 121.323  1.00  0.00           O
ATOM    660  N   HIS    91      72.735  30.418 119.961  1.00  0.00           N
ATOM    661  CA  HIS    91      71.530  30.440 119.120  1.00  0.00           C
ATOM    662  C   HIS    91      71.559  29.223 118.207  1.00  0.00           C
ATOM    663  O   HIS    91      72.337  29.160 117.259  1.00  0.00           O
ATOM    664  CB  HIS    91      71.436  31.735 118.318  1.00  0.00           C
ATOM    665  CG  HIS    91      71.323  32.960 119.173  1.00  0.00           C
ATOM    666  ND1 HIS    91      71.434  34.235 118.664  1.00  0.00           N
ATOM    667  CD2 HIS    91      71.186  33.102 120.519  1.00  0.00           C
ATOM    668  CE1 HIS    91      71.313  35.111 119.647  1.00  0.00           C
ATOM    669  NE2 HIS    91      71.173  34.450 120.784  1.00  0.00           N
ATOM    670  N   ASP    92      70.743  28.235 118.538  1.00  0.00           N
ATOM    671  CA  ASP    92      70.832  26.949 117.870  1.00  0.00           C
ATOM    672  C   ASP    92      69.903  26.843 116.665  1.00  0.00           C
ATOM    673  O   ASP    92      69.941  25.843 115.969  1.00  0.00           O
ATOM    674  CB  ASP    92      70.599  25.772 118.859  1.00  0.00           C
ATOM    675  CG  ASP    92      69.176  25.878 119.389  1.00  0.00           C
ATOM    676  OD1 ASP    92      68.472  26.849 119.004  1.00  0.00           O
ATOM    677  OD2 ASP    92      68.775  24.989 120.187  1.00  0.00           O
ATOM    678  N   ILE    93      69.082  27.863 116.418  1.00  0.00           N
ATOM    679  CA  ILE    93      68.079  27.812 115.336  1.00  0.00           C
ATOM    680  C   ILE    93      68.315  28.881 114.247  1.00  0.00           C
ATOM    681  O   ILE    93      68.461  30.067 114.550  1.00  0.00           O
ATOM    682  CB  ILE    93      66.646  27.970 115.885  1.00  0.00           C
ATOM    683  CG1 ILE    93      66.243  26.864 116.875  1.00  0.00           C
ATOM    684  CG2 ILE    93      65.564  27.945 114.792  1.00  0.00           C
ATOM    685  CD1 ILE    93      64.922  27.139 117.592  1.00  0.00           C
ATOM    686  N   ALA    94      68.327  28.449 112.988  1.00  0.00           N
ATOM    687  CA  ALA    94      68.387  29.380 111.841  1.00  0.00           C
ATOM    688  C   ALA    94      67.488  28.946 110.700  1.00  0.00           C
ATOM    689  O   ALA    94      67.192  27.749 110.545  1.00  0.00           O
ATOM    690  CB  ALA    94      69.825  29.504 111.348  1.00  0.00           C
ATOM    691  N   ILE    95      67.049  29.908 109.888  1.00  0.00           N
ATOM    692  CA  ILE    95      66.132  29.626 108.763  1.00  0.00           C
ATOM    693  C   ILE    95      66.914  29.712 107.439  1.00  0.00           C
ATOM    694  O   ILE    95      67.525  30.725 107.179  1.00  0.00           O
ATOM    695  CB  ILE    95      64.976  30.679 108.732  1.00  0.00           C
ATOM    696  CG1 ILE    95      64.056  30.557 109.950  1.00  0.00           C
ATOM    697  CG2 ILE    95      64.148  30.568 107.443  1.00  0.00           C
ATOM    698  CD1 ILE    95      62.925  29.526 109.750  1.00  0.00           C
ATOM    699  N   ASP    96      66.849  28.672 106.598  1.00  0.00           N
ATOM    700  CA  ASP    96      67.560  28.629 105.318  1.00  0.00           C
ATOM    701  C   ASP    96      66.899  29.618 104.380  1.00  0.00           C
ATOM    702  O   ASP    96      65.686  29.531 104.144  1.00  0.00           O
ATOM    703  CB  ASP    96      67.536  27.173 104.771  1.00  0.00           C
ATOM    704  CG  ASP    96      68.364  27.136 103.495  1.00  0.00           C
ATOM    705  OD1 ASP    96      68.839  28.222 103.066  1.00  0.00           O
ATOM    706  OD2 ASP    96      68.534  26.022 102.931  1.00  0.00           O
ATOM    707  N   VAL    97      67.662  30.598 103.881  1.00  0.00           N
ATOM    708  CA  VAL    97      67.068  31.674 103.077  1.00  0.00           C
ATOM    709  C   VAL    97      66.626  31.259 101.665  1.00  0.00           C
ATOM    710  O   VAL    97      65.894  32.009 100.974  1.00  0.00           O
ATOM    711  CB  VAL    97      67.983  32.894 103.031  1.00  0.00           C
ATOM    712  CG1 VAL    97      68.262  33.499 104.408  1.00  0.00           C
ATOM    713  CG2 VAL    97      69.362  32.601 102.436  1.00  0.00           C
ATOM    714  N   GLU    98      67.023  30.061 101.232  1.00  0.00           N
ATOM    715  CA  GLU    98      66.523  29.537  99.955  1.00  0.00           C
ATOM    716  C   GLU    98      65.158  28.880 100.014  1.00  0.00           C
ATOM    717  O   GLU    98      64.507  28.723  98.967  1.00  0.00           O
ATOM    718  CB  GLU    98      67.501  28.524  99.365  1.00  0.00           C
ATOM    719  CG  GLU    98      68.840  29.138  98.951  1.00  0.00           C
ATOM    720  CD  GLU    98      69.720  28.023  98.405  1.00  0.00           C
ATOM    721  OE1 GLU    98      69.230  26.864  98.333  1.00  0.00           O
ATOM    722  OE2 GLU    98      70.894  28.315  98.052  1.00  0.00           O
ATOM    723  N   ARG    99      64.727  28.440 101.197  1.00  0.00           N
ATOM    724  CA  ARG    99      63.519  27.640 101.281  1.00  0.00           C
ATOM    725  C   ARG    99      62.649  27.856 102.504  1.00  0.00           C
ATOM    726  O   ARG    99      61.602  27.253 102.601  1.00  0.00           O
ATOM    727  CB  ARG    99      63.864  26.150 101.156  1.00  0.00           C
ATOM    728  CG  ARG    99      64.519  25.785  99.822  1.00  0.00           C
ATOM    729  CD  ARG    99      63.561  25.849  98.631  1.00  0.00           C
ATOM    730  NE  ARG    99      64.305  25.374  97.431  1.00  0.00           N
ATOM    731  CZ  ARG    99      65.052  26.251  96.699  1.00  0.00           C
ATOM    732  NH1 ARG    99      64.941  27.480  97.283  1.00  0.00           N
ATOM    733  NH2 ARG    99      65.618  25.556  95.670  1.00  0.00           N
ATOM    734  N   SER   100      63.076  28.698 103.440  1.00  0.00           N
ATOM    735  CA  SER   100      62.298  28.975 104.629  1.00  0.00           C
ATOM    736  C   SER   100      62.290  27.875 105.680  1.00  0.00           C
ATOM    737  O   SER   100      61.604  27.999 106.670  1.00  0.00           O
ATOM    738  CB  SER   100      60.852  29.277 104.226  1.00  0.00           C
ATOM    739  OG  SER   100      60.807  30.430 103.399  1.00  0.00           O
ATOM    740  N   GLU   101      63.067  26.815 105.477  1.00  0.00           N
ATOM    741  CA  GLU   101      63.096  25.662 106.413  1.00  0.00           C
ATOM    742  C   GLU   101      63.960  25.933 107.641  1.00  0.00           C
ATOM    743  O   GLU   101      64.980  26.613 107.560  1.00  0.00           O
ATOM    744  CB  GLU   101      63.588  24.398 105.681  1.00  0.00           C
ATOM    745  CG  GLU   101      62.620  23.900 104.606  1.00  0.00           C
ATOM    746  CD  GLU   101      61.315  23.517 105.289  1.00  0.00           C
ATOM    747  OE1 GLU   101      61.357  22.651 106.204  1.00  0.00           O
ATOM    748  OE2 GLU   101      60.258  24.086 104.906  1.00  0.00           O
ATOM    749  N   LEU   102      63.536  25.391 108.788  1.00  0.00           N
ATOM    750  CA  LEU   102      64.139  25.691 110.088  1.00  0.00           C
ATOM    751  C   LEU   102      65.127  24.590 110.484  1.00  0.00           C
ATOM    752  O   LEU   102      64.764  23.411 110.543  1.00  0.00           O
ATOM    753  CB  LEU   102      63.027  25.821 111.139  1.00  0.00           C
ATOM    754  CG  LEU   102      63.415  26.170 112.574  1.00  0.00           C
ATOM    755  CD1 LEU   102      64.106  27.511 112.612  1.00  0.00           C
ATOM    756  CD2 LEU   102      62.192  26.154 113.480  1.00  0.00           C
ATOM    757  N   TYR   103      66.370  24.991 110.713  1.00  0.00           N
ATOM    758  CA  TYR   103      67.453  24.088 111.069  1.00  0.00           C
ATOM    759  C   TYR   103      67.737  24.124 112.559  1.00  0.00           C
ATOM    760  O   TYR   103      67.818  25.202 113.150  1.00  0.00           O
ATOM    761  CB  TYR   103      68.738  24.459 110.315  1.00  0.00           C
ATOM    762  CG  TYR   103      68.516  24.154 108.874  1.00  0.00           C
ATOM    763  CD1 TYR   103      68.069  25.162 108.009  1.00  0.00           C
ATOM    764  CD2 TYR   103      68.750  22.865 108.346  1.00  0.00           C
ATOM    765  CE1 TYR   103      67.850  24.913 106.639  1.00  0.00           C
ATOM    766  CE2 TYR   103      68.532  22.595 106.956  1.00  0.00           C
ATOM    767  CZ  TYR   103      68.081  23.635 106.118  1.00  0.00           C
ATOM    768  OH  TYR   103      67.854  23.421 104.776  1.00  0.00           O
ATOM    769  N   CYS   104      67.904  22.939 113.160  1.00  0.00           N
ATOM    770  CA  CYS   104      68.472  22.830 114.515  1.00  0.00           C
ATOM    771  C   CYS   104      69.939  22.437 114.394  1.00  0.00           C
ATOM    772  O   CYS   104      70.253  21.368 113.888  1.00  0.00           O
ATOM    773  CB  CYS   104      67.729  21.790 115.379  1.00  0.00           C
ATOM    774  SG  CYS   104      68.446  21.600 117.040  1.00  0.00           S
ATOM    775  N   CYS   105      70.829  23.316 114.827  1.00  0.00           N
ATOM    776  CA  CYS   105      72.262  23.071 114.753  1.00  0.00           C
ATOM    777  C   CYS   105      72.771  22.152 115.867  1.00  0.00           C
ATOM    778  O   CYS   105      73.962  21.840 115.907  1.00  0.00           O
ATOM    779  CB  CYS   105      73.037  24.402 114.736  1.00  0.00           C
ATOM    780  SG  CYS   105      72.783  25.164 113.565  1.00  0.00           S
ATOM    781  N   ALA   106      71.886  21.718 116.761  1.00  0.00           N
ATOM    782  CA  ALA   106      72.264  20.690 117.742  1.00  0.00           C
ATOM    783  C   ALA   106      71.995  19.325 117.151  1.00  0.00           C
ATOM    784  O   ALA   106      72.794  18.409 117.299  1.00  0.00           O
ATOM    785  CB  ALA   106      71.482  20.838 119.048  1.00  0.00           C
ATOM    786  N   CYS   107      70.845  19.181 116.511  1.00  0.00           N
ATOM    787  CA  CYS   107      70.509  17.927 115.843  1.00  0.00           C
ATOM    788  C   CYS   107      71.316  17.798 114.565  1.00  0.00           C
ATOM    789  O   CYS   107      71.541  16.687 114.063  1.00  0.00           O
ATOM    790  CB  CYS   107      69.021  17.867 115.523  1.00  0.00           C
ATOM    791  SG  CYS   107      67.923  17.670 116.976  1.00  0.00           S
ATOM    792  N   ILE   108      71.799  18.943 114.079  1.00  0.00           N
ATOM    793  CA  ILE   108      72.434  19.021 112.771  1.00  0.00           C
ATOM    794  C   ILE   108      71.401  18.546 111.745  1.00  0.00           C
ATOM    795  O   ILE   108      71.732  17.868 110.771  1.00  0.00           O
ATOM    796  CB  ILE   108      73.737  18.190 112.737  1.00  0.00           C
ATOM    797  CG1 ILE   108      74.688  18.492 113.908  1.00  0.00           C
ATOM    798  CG2 ILE   108      74.577  18.417 111.469  1.00  0.00           C
ATOM    799  CD1 ILE   108      76.050  17.813 113.777  1.00  0.00           C
ATOM    800  N   ASP   109      70.141  18.929 111.964  1.00  0.00           N
ATOM    801  CA  ASP   109      69.040  18.502 111.114  1.00  0.00           C
ATOM    802  C   ASP   109      67.941  19.567 110.998  1.00  0.00           C
ATOM    803  O   ASP   109      67.744  20.368 111.913  1.00  0.00           O
ATOM    804  CB  ASP   109      68.437  17.203 111.672  1.00  0.00           C
ATOM    805  CG  ASP   109      67.528  16.474 110.668  1.00  0.00           C
ATOM    806  OD1 ASP   109      67.577  16.746 109.446  1.00  0.00           O
ATOM    807  OD2 ASP   109      66.761  15.599 111.116  1.00  0.00           O
ATOM    808  N   GLN   110      67.221  19.568 109.878  1.00  0.00           N
ATOM    809  CA  GLN   110      66.041  20.431 109.759  1.00  0.00           C
ATOM    810  C   GLN   110      64.900  19.863 110.581  1.00  0.00           C
ATOM    811  O   GLN   110      64.809  18.653 110.798  1.00  0.00           O
ATOM    812  CB  GLN   110      65.582  20.596 108.298  1.00  0.00           C
ATOM    813  CG  GLN   110      65.023  19.310 107.685  1.00  0.00           C
ATOM    814  CD  GLN   110      64.718  19.582 106.219  1.00  0.00           C
ATOM    815  OE1 GLN   110      64.888  20.699 105.733  1.00  0.00           O
ATOM    816  NE2 GLN   110      64.250  18.575 105.435  1.00  0.00           N
ATOM    817  N   VAL   111      64.018  20.754 111.009  1.00  0.00           N
ATOM    818  CA  VAL   111      62.789  20.398 111.688  1.00  0.00           C
ATOM    819  C   VAL   111      61.686  20.439 110.612  1.00  0.00           C
ATOM    820  O   VAL   111      61.209  21.508 110.242  1.00  0.00           O
ATOM    821  CB  VAL   111      62.524  21.413 112.837  1.00  0.00           C
ATOM    822  CG1 VAL   111      61.231  21.138 113.608  1.00  0.00           C
ATOM    823  CG2 VAL   111      63.626  21.434 113.898  1.00  0.00           C
ATOM    824  N   TYR   112      61.334  19.268 110.074  1.00  0.00           N
ATOM    825  CA  TYR   112      60.411  19.152 108.940  1.00  0.00           C
ATOM    826  C   TYR   112      59.090  18.474 109.286  1.00  0.00           C
ATOM    827  O   TYR   112      58.157  18.536 108.524  1.00  0.00           O
ATOM    828  CB  TYR   112      61.089  18.380 107.800  1.00  0.00           C
ATOM    829  CG  TYR   112      61.374  17.005 108.297  1.00  0.00           C
ATOM    830  CD1 TYR   112      60.390  16.012 108.203  1.00  0.00           C
ATOM    831  CD2 TYR   112      62.623  16.667 108.863  1.00  0.00           C
ATOM    832  CE1 TYR   112      60.622  14.699 108.660  1.00  0.00           C
ATOM    833  CE2 TYR   112      62.876  15.337 109.332  1.00  0.00           C
ATOM    834  CZ  TYR   112      61.860  14.366 109.221  1.00  0.00           C
ATOM    835  OH  TYR   112      62.056  13.076 109.663  1.00  0.00           O
ATOM    836  N   ASP   113      58.989  17.892 110.479  1.00  0.00           N
ATOM    837  CA  ASP   113      57.855  17.005 110.802  1.00  0.00           C
ATOM    838  C   ASP   113      56.940  17.556 111.883  1.00  0.00           C
ATOM    839  O   ASP   113      56.152  16.811 112.473  1.00  0.00           O
ATOM    840  CB  ASP   113      58.352  15.612 111.194  1.00  0.00           C
ATOM    841  CG  ASP   113      59.233  15.757 112.427  1.00  0.00           C
ATOM    842  OD1 ASP   113      59.477  16.919 112.847  1.00  0.00           O
ATOM    843  OD2 ASP   113      59.674  14.706 112.965  1.00  0.00           O
ATOM    844  N   SER   114      57.037  18.862 112.136  1.00  0.00           N
ATOM    845  CA  SER   114      56.097  19.550 113.020  1.00  0.00           C
ATOM    846  C   SER   114      55.107  20.331 112.176  1.00  0.00           C
ATOM    847  O   SER   114      55.477  21.302 111.520  1.00  0.00           O
ATOM    848  CB  SER   114      56.809  20.502 114.034  1.00  0.00           C
ATOM    849  OG  SER   114      55.845  21.176 114.830  1.00  0.00           O
ATOM    850  N   GLU   115      53.845  19.899 112.179  1.00  0.00           N
ATOM    851  CA  GLU   115      52.842  20.482 111.284  1.00  0.00           C
ATOM    852  C   GLU   115      52.628  21.971 111.514  1.00  0.00           C
ATOM    853  O   GLU   115      52.429  22.712 110.554  1.00  0.00           O
ATOM    854  CB  GLU   115      51.503  19.738 111.393  1.00  0.00           C
ATOM    855  CG  GLU   115      51.536  18.332 110.791  1.00  0.00           C
ATOM    856  CD  GLU   115      50.197  17.666 111.079  1.00  0.00           C
ATOM    857  OE1 GLU   115      49.363  18.295 111.782  1.00  0.00           O
ATOM    858  OE2 GLU   115      49.992  16.519 110.598  1.00  0.00           O
ATOM    859  N   PHE   116      52.626  22.396 112.779  1.00  0.00           N
ATOM    860  CA  PHE   116      52.435  23.818 113.125  1.00  0.00           C
ATOM    861  C   PHE   116      53.488  24.711 112.442  1.00  0.00           C
ATOM    862  O   PHE   116      53.167  25.740 111.863  1.00  0.00           O
ATOM    863  CB  PHE   116      52.474  24.007 114.647  1.00  0.00           C
ATOM    864  CG  PHE   116      51.246  23.376 115.208  1.00  0.00           C
ATOM    865  CD1 PHE   116      50.143  23.032 114.396  1.00  0.00           C
ATOM    866  CD2 PHE   116      51.164  23.107 116.587  1.00  0.00           C
ATOM    867  CE1 PHE   116      48.974  22.425 114.941  1.00  0.00           C
ATOM    868  CE2 PHE   116      50.005  22.500 117.159  1.00  0.00           C
ATOM    869  CZ  PHE   116      48.905  22.160 116.331  1.00  0.00           C
ATOM    870  N   ASP   117      54.738  24.277 112.454  1.00  0.00           N
ATOM    871  CA  ASP   117      55.814  25.055 111.850  1.00  0.00           C
ATOM    872  C   ASP   117      55.687  25.115 110.329  1.00  0.00           C
ATOM    873  O   ASP   117      55.857  26.173 109.738  1.00  0.00           O
ATOM    874  CB  ASP   117      57.177  24.499 112.258  1.00  0.00           C
ATOM    875  CG  ASP   117      57.416  24.862 113.717  1.00  0.00           C
ATOM    876  OD1 ASP   117      56.655  25.716 114.246  1.00  0.00           O
ATOM    877  OD2 ASP   117      58.362  24.291 114.321  1.00  0.00           O
ATOM    878  N   GLU   118      55.385  23.972 109.709  1.00  0.00           N
ATOM    879  CA  GLU   118      55.205  23.880 108.276  1.00  0.00           C
ATOM    880  C   GLU   118      54.080  24.761 107.766  1.00  0.00           C
ATOM    881  O   GLU   118      54.146  25.265 106.654  1.00  0.00           O
ATOM    882  CB  GLU   118      54.912  22.452 107.829  1.00  0.00           C
ATOM    883  CG  GLU   118      54.816  22.296 106.310  1.00  0.00           C
ATOM    884  CD  GLU   118      54.625  20.818 106.000  1.00  0.00           C
ATOM    885  OE1 GLU   118      54.600  20.009 106.967  1.00  0.00           O
ATOM    886  OE2 GLU   118      54.502  20.477 104.794  1.00  0.00           O
ATOM    887  N   VAL   119      53.039  24.912 108.570  1.00  0.00           N
ATOM    888  CA  VAL   119      51.916  25.755 108.173  1.00  0.00           C
ATOM    889  C   VAL   119      51.738  26.889 109.160  1.00  0.00           C
ATOM    890  O   VAL   119      50.634  27.231 109.582  1.00  0.00           O
ATOM    891  CB  VAL   119      50.646  24.933 108.001  1.00  0.00           C
ATOM    892  CG1 VAL   119      49.504  25.706 107.337  1.00  0.00           C
ATOM    893  CG2 VAL   119      50.839  23.685 107.138  1.00  0.00           C
ATOM    894  N   VAL   120      52.874  27.505 109.491  1.00  0.00           N
ATOM    895  CA  VAL   120      52.969  28.532 110.517  1.00  0.00           C
ATOM    896  C   VAL   120      52.115  29.787 110.296  1.00  0.00           C
ATOM    897  O   VAL   120      51.838  30.514 111.261  1.00  0.00           O
ATOM    898  CB  VAL   120      54.415  28.915 110.722  1.00  0.00           C
ATOM    899  CG1 VAL   120      55.001  29.727 109.565  1.00  0.00           C
ATOM    900  CG2 VAL   120      54.649  29.770 111.969  1.00  0.00           C
ATOM    901  N   VAL   121      51.690  30.042 109.065  1.00  0.00           N
ATOM    902  CA  VAL   121      50.843  31.198 108.798  1.00  0.00           C
ATOM    903  C   VAL   121      49.499  31.059 109.494  1.00  0.00           C
ATOM    904  O   VAL   121      48.861  32.066 109.831  1.00  0.00           O
ATOM    905  CB  VAL   121      50.663  31.471 107.274  1.00  0.00           C
ATOM    906  CG1 VAL   121      49.772  30.445 106.571  1.00  0.00           C
ATOM    907  CG2 VAL   121      50.027  32.829 106.968  1.00  0.00           C
ATOM    908  N   SER   122      49.111  29.816 109.790  1.00  0.00           N
ATOM    909  CA  SER   122      47.851  29.530 110.481  1.00  0.00           C
ATOM    910  C   SER   122      47.980  29.388 112.009  1.00  0.00           C
ATOM    911  O   SER   122      47.033  28.987 112.668  1.00  0.00           O
ATOM    912  CB  SER   122      47.226  28.245 109.909  1.00  0.00           C
ATOM    913  OG  SER   122      46.955  28.408 108.525  1.00  0.00           O
ATOM    914  N   LYS   123      49.133  29.726 112.569  1.00  0.00           N
ATOM    915  CA  LYS   123      49.372  29.576 114.002  1.00  0.00           C
ATOM    916  C   LYS   123      48.254  30.174 114.867  1.00  0.00           C
ATOM    917  O   LYS   123      47.878  29.590 115.892  1.00  0.00           O
ATOM    918  CB  LYS   123      50.705  30.189 114.379  1.00  0.00           C
ATOM    919  CG  LYS   123      51.048  30.038 115.862  1.00  0.00           C
ATOM    920  CD  LYS   123      51.319  28.593 116.285  1.00  0.00           C
ATOM    921  CE  LYS   123      51.879  28.464 117.703  1.00  0.00           C
ATOM    922  NZ  LYS   123      50.855  28.873 118.690  1.00  0.00           N
ATOM    923  N   GLY   156      47.707  31.317 114.456  1.00  0.00           N
ATOM    924  CA  GLY   156      46.647  31.966 115.243  1.00  0.00           C
ATOM    925  C   GLY   156      45.408  31.067 115.382  1.00  0.00           C
ATOM    926  O   GLY   156      44.719  31.126 116.389  1.00  0.00           O
ATOM    927  N   SER   157      45.156  30.217 114.383  1.00  0.00           N
ATOM    928  CA  SER   157      43.930  29.410 114.313  1.00  0.00           C
ATOM    929  C   SER   157      44.191  27.907 114.479  1.00  0.00           C
ATOM    930  O   SER   157      43.328  27.091 114.183  1.00  0.00           O
ATOM    931  CB  SER   157      43.254  29.614 112.953  1.00  0.00           C
ATOM    932  OG  SER   157      44.118  29.187 111.910  1.00  0.00           O
ATOM    933  N   ASN   158      45.378  27.539 114.945  1.00  0.00           N
ATOM    934  CA  ASN   158      45.794  26.147 114.921  1.00  0.00           C
ATOM    935  C   ASN   158      44.858  25.202 115.671  1.00  0.00           C
ATOM    936  O   ASN   158      44.516  24.135 115.151  1.00  0.00           O
ATOM    937  CB  ASN   158      47.232  25.980 115.412  1.00  0.00           C
ATOM    938  CG  ASN   158      48.163  26.511 114.331  1.00  0.00           C
ATOM    939  OD1 ASN   158      47.777  26.641 113.171  1.00  0.00           O
ATOM    940  ND2 ASN   158      49.440  26.847 114.654  1.00  0.00           N
ATOM    941  N   PHE   159      44.449  25.602 116.872  1.00  0.00           N
ATOM    942  CA  PHE   159      43.528  24.810 117.665  1.00  0.00           C
ATOM    943  C   PHE   159      42.277  24.414 116.875  1.00  0.00           C
ATOM    944  O   PHE   159      41.866  23.252 116.889  1.00  0.00           O
ATOM    945  CB  PHE   159      43.142  25.546 118.967  1.00  0.00           C
ATOM    946  CG  PHE   159      42.162  24.689 119.692  1.00  0.00           C
ATOM    947  CD1 PHE   159      42.569  23.590 120.482  1.00  0.00           C
ATOM    948  CD2 PHE   159      40.786  24.967 119.602  1.00  0.00           C
ATOM    949  CE1 PHE   159      41.625  22.779 121.176  1.00  0.00           C
ATOM    950  CE2 PHE   159      39.819  24.170 120.286  1.00  0.00           C
ATOM    951  CZ  PHE   159      40.242  23.070 121.075  1.00  0.00           C
ATOM    952  N   LEU   160      41.676  25.388 116.198  1.00  0.00           N
ATOM    953  CA  LEU   160      40.498  25.153 115.368  1.00  0.00           C
ATOM    954  C   LEU   160      40.835  24.286 114.152  1.00  0.00           C
ATOM    955  O   LEU   160      40.052  23.425 113.763  1.00  0.00           O
ATOM    956  CB  LEU   160      39.891  26.481 114.906  1.00  0.00           C
ATOM    957  CG  LEU   160      39.252  27.287 116.039  1.00  0.00           C
ATOM    958  CD1 LEU   160      38.792  28.692 115.652  1.00  0.00           C
ATOM    959  CD2 LEU   160      38.001  26.659 116.651  1.00  0.00           C
ATOM    960  N   VAL   161      42.013  24.477 113.567  1.00  0.00           N
ATOM    961  CA  VAL   161      42.412  23.681 112.383  1.00  0.00           C
ATOM    962  C   VAL   161      42.488  22.179 112.727  1.00  0.00           C
ATOM    963  O   VAL   161      41.985  21.329 111.987  1.00  0.00           O
ATOM    964  CB  VAL   161      43.754  24.176 111.798  1.00  0.00           C
ATOM    965  CG1 VAL   161      44.244  23.253 110.678  1.00  0.00           C
ATOM    966  CG2 VAL   161      43.596  25.609 111.283  1.00  0.00           C
ATOM    967  N   SER   162      43.041  21.858 113.892  1.00  0.00           N
ATOM    968  CA  SER   162      43.096  20.450 114.329  1.00  0.00           C
ATOM    969  C   SER   162      41.796  19.822 114.777  1.00  0.00           C
ATOM    970  O   SER   162      41.616  18.621 114.643  1.00  0.00           O
ATOM    971  CB  SER   162      44.160  20.288 115.374  1.00  0.00           C
ATOM    972  OG  SER   162      43.804  21.004 116.548  1.00  0.00           O
ATOM    973  N   PRO   163      40.864  20.619 115.268  1.00  0.00           N
ATOM    974  CA  PRO   163      39.578  20.063 115.665  1.00  0.00           C
ATOM    975  C   PRO   163      38.699  19.828 114.445  1.00  0.00           C
ATOM    976  O   PRO   163      37.979  18.837 114.387  1.00  0.00           O
ATOM    977  CB  PRO   163      38.842  20.972 116.665  1.00  0.00           C
ATOM    978  CG  PRO   163      39.760  21.971 117.371  1.00  0.00           C
ATOM    979  CD  PRO   163      40.952  22.416 116.520  1.00  0.00           C
ATOM    980  N   ARG   164      38.738  20.754 113.492  1.00  0.00           N
ATOM    981  CA  ARG   164      37.924  20.636 112.302  1.00  0.00           C
ATOM    982  C   ARG   164      38.542  19.659 111.315  1.00  0.00           C
ATOM    983  O   ARG   164      37.807  19.079 110.541  1.00  0.00           O
ATOM    984  CB  ARG   164      37.778  21.982 111.565  1.00  0.00           C
ATOM    985  CG  ARG   164      36.932  23.005 112.325  1.00  0.00           C
ATOM    986  CD  ARG   164      36.796  24.346 111.601  1.00  0.00           C
ATOM    987  NE  ARG   164      35.933  25.224 112.442  1.00  0.00           N
ATOM    988  CZ  ARG   164      35.798  26.546 112.133  1.00  0.00           C
ATOM    989  NH1 ARG   164      36.552  26.793 111.022  1.00  0.00           N
ATOM    990  NH2 ARG   164      34.963  27.106 113.056  1.00  0.00           N
ATOM    991  N   ASP   165      39.875  19.492 111.322  1.00  0.00           N
ATOM    992  CA  ASP   165      40.559  18.744 110.246  1.00  0.00           C
ATOM    993  C   ASP   165      41.679  17.765 110.647  1.00  0.00           C
ATOM    994  O   ASP   165      42.329  17.923 111.683  1.00  0.00           O
ATOM    995  CB  ASP   165      41.123  19.703 109.169  1.00  0.00           C
ATOM    996  CG  ASP   165      41.320  18.907 107.887  1.00  0.00           C
ATOM    997  OD1 ASP   165      40.941  17.705 107.873  1.00  0.00           O
ATOM    998  OD2 ASP   165      41.853  19.489 106.905  1.00  0.00           O
ATOM    999  N   ARG   166      41.916  16.786 109.765  1.00  0.00           N
ATOM   1000  CA  ARG   166      42.948  15.746 109.943  1.00  0.00           C
ATOM   1001  C   ARG   166      43.922  15.742 108.787  1.00  0.00           C
ATOM   1002  O   ARG   166      43.615  16.274 107.743  1.00  0.00           O
ATOM   1003  CB  ARG   166      42.297  14.362 110.036  1.00  0.00           C
ATOM   1004  CG  ARG   166      41.396  14.193 111.261  1.00  0.00           C
ATOM   1005  CD  ARG   166      40.650  12.857 111.293  1.00  0.00           C
ATOM   1006  NE  ARG   166      39.863  12.814 112.557  1.00  0.00           N
ATOM   1007  CZ  ARG   166      38.994  11.786 112.785  1.00  0.00           C
ATOM   1008  NH1 ARG   166      39.044  10.951 111.706  1.00  0.00           N
ATOM   1009  NH2 ARG   166      38.413  11.994 114.002  1.00  0.00           N
ATOM   1010  N   ARG   167      45.102  15.149 108.961  1.00  0.00           N
ATOM   1011  CA  ARG   167      46.011  15.028 107.847  1.00  0.00           C
ATOM   1012  C   ARG   167      45.385  14.042 106.859  1.00  0.00           C
ATOM   1013  O   ARG   167      44.444  13.310 107.234  1.00  0.00           O
ATOM   1014  CB  ARG   167      47.426  14.642 108.291  1.00  0.00           C
ATOM   1015  CG  ARG   167      48.125  15.727 109.112  1.00  0.00           C
ATOM   1016  CD  ARG   167      49.517  15.324 109.602  1.00  0.00           C
ATOM   1017  NE  ARG   167      49.344  14.212 110.578  1.00  0.00           N
ATOM   1018  CZ  ARG   167      50.438  13.569 111.082  1.00  0.00           C
ATOM   1019  NH1 ARG   167      51.547  14.140 110.529  1.00  0.00           N
ATOM   1020  NH2 ARG   167      49.995  12.606 111.942  1.00  0.00           N
ATOM   1021  N   GLU   168      45.804  14.112 105.575  1.00  0.00           N
ATOM   1022  CA  GLU   168      45.362  13.196 104.520  1.00  0.00           C
ATOM   1023  C   GLU   168      45.607  11.740 104.884  1.00  0.00           C
ATOM   1024  O   GLU   168      46.620  11.415 105.500  1.00  0.00           O
ATOM   1025  CB  GLU   168      46.247  13.589 103.338  1.00  0.00           C
ATOM   1026  CG  GLU   168      45.890  14.949 102.735  1.00  0.00           C
ATOM   1027  CD  GLU   168      46.855  15.223 101.589  1.00  0.00           C
ATOM   1028  OE1 GLU   168      47.781  14.393 101.384  1.00  0.00           O
ATOM   1029  OE2 GLU   168      46.678  16.265 100.903  1.00  0.00           O
ATOM   1030  N   LYS   169      44.679  10.867 104.529  1.00  0.00           N
ATOM   1031  CA  LYS   169      44.904   9.456 104.732  1.00  0.00           C
ATOM   1032  C   LYS   169      46.013   9.013 103.778  1.00  0.00           C
ATOM   1033  O   LYS   169      46.137   9.529 102.665  1.00  0.00           O
ATOM   1034  CB  LYS   169      43.624   8.664 104.486  1.00  0.00           C
ATOM   1035  CG  LYS   169      42.529   8.939 105.518  1.00  0.00           C
ATOM   1036  CD  LYS   169      41.256   8.120 105.293  1.00  0.00           C
ATOM   1037  CE  LYS   169      40.161   8.394 106.327  1.00  0.00           C
ATOM   1038  NZ  LYS   169      38.975   7.557 106.041  1.00  0.00           N
ATOM   1039  N   TRP   170      46.827   8.058 104.220  1.00  0.00           N
ATOM   1040  CA  TRP   170      47.969   7.613 103.452  1.00  0.00           C
ATOM   1041  C   TRP   170      47.600   7.246 102.009  1.00  0.00           C
ATOM   1042  O   TRP   170      48.255   7.658 101.062  1.00  0.00           O
ATOM   1043  CB  TRP   170      48.575   6.376 104.117  1.00  0.00           C
ATOM   1044  CG  TRP   170      49.808   5.847 103.423  1.00  0.00           C
ATOM   1045  CD1 TRP   170      49.953   4.739 102.640  1.00  0.00           C
ATOM   1046  CD2 TRP   170      51.123   6.419 103.447  1.00  0.00           C
ATOM   1047  NE1 TRP   170      51.177   4.561 102.183  1.00  0.00           N
ATOM   1048  CE2 TRP   170      51.957   5.585 102.656  1.00  0.00           C
ATOM   1049  CE3 TRP   170      51.685   7.560 104.057  1.00  0.00           C
ATOM   1050  CZ2 TRP   170      53.338   5.855 102.458  1.00  0.00           C
ATOM   1051  CZ3 TRP   170      53.071   7.838 103.863  1.00  0.00           C
ATOM   1052  CH2 TRP   170      53.874   6.982 103.068  1.00  0.00           C
ATOM   1053  N   THR   171      46.496   6.522 101.897  1.00  0.00           N
ATOM   1054  CA  THR   171      46.097   5.957 100.613  1.00  0.00           C
ATOM   1055  C   THR   171      45.542   7.013  99.644  1.00  0.00           C
ATOM   1056  O   THR   171      45.615   6.814  98.425  1.00  0.00           O
ATOM   1057  CB  THR   171      45.087   4.815 100.831  1.00  0.00           C
ATOM   1058  OG1 THR   171      43.927   5.308 101.486  1.00  0.00           O
ATOM   1059  CG2 THR   171      45.735   3.721 101.697  1.00  0.00           C
ATOM   1060  N   PHE   172      45.040   8.127 100.167  1.00  0.00           N
ATOM   1061  CA  PHE   172      44.427   9.182  99.361  1.00  0.00           C
ATOM   1062  C   PHE   172      45.341  10.393  99.093  1.00  0.00           C
ATOM   1063  O   PHE   172      44.969  11.273  98.290  1.00  0.00           O
ATOM   1064  CB  PHE   172      43.160   9.675 100.068  1.00  0.00           C
ATOM   1065  CG  PHE   172      42.205   8.533 100.124  1.00  0.00           C
ATOM   1066  CD1 PHE   172      42.002   7.783 101.304  1.00  0.00           C
ATOM   1067  CD2 PHE   172      41.472   8.175  98.977  1.00  0.00           C
ATOM   1068  CE1 PHE   172      41.084   6.695 101.349  1.00  0.00           C
ATOM   1069  CE2 PHE   172      40.545   7.089  98.995  1.00  0.00           C
ATOM   1070  CZ  PHE   172      40.353   6.345 100.188  1.00  0.00           C
ATOM   1071  N   PRO   173      46.524  10.426  99.714  1.00  0.00           N
ATOM   1072  CA  PRO   173      47.310  11.669  99.804  1.00  0.00           C
ATOM   1073  C   PRO   173      47.714  12.236  98.465  1.00  0.00           C
ATOM   1074  O   PRO   173      47.900  13.430  98.335  1.00  0.00           O
ATOM   1075  CB  PRO   173      48.565  11.497 100.688  1.00  0.00           C
ATOM   1076  CG  PRO   173      49.017  10.042 100.830  1.00  0.00           C
ATOM   1077  CD  PRO   173      47.861   9.039 100.831  1.00  0.00           C
ATOM   1078  N   LEU   174      47.900  11.365  97.479  1.00  0.00           N
ATOM   1079  CA  LEU   174      48.291  11.764  96.156  1.00  0.00           C
ATOM   1080  C   LEU   174      47.136  11.726  95.155  1.00  0.00           C
ATOM   1081  O   LEU   174      47.331  12.018  93.979  1.00  0.00           O
ATOM   1082  CB  LEU   174      49.428  10.892  95.660  1.00  0.00           C
ATOM   1083  CG  LEU   174      50.694  10.997  96.512  1.00  0.00           C
ATOM   1084  CD1 LEU   174      51.828  10.058  96.103  1.00  0.00           C
ATOM   1085  CD2 LEU   174      51.358  12.374  96.516  1.00  0.00           C
ATOM   1086  N   GLY   175      45.948  11.390  95.632  1.00  0.00           N
ATOM   1087  CA  GLY   175      44.749  11.405  94.802  1.00  0.00           C
ATOM   1088  C   GLY   175      44.745  10.372  93.679  1.00  0.00           C
ATOM   1089  O   GLY   175      44.102  10.553  92.652  1.00  0.00           O
ATOM   1090  N   LEU   176      45.461   9.280  93.873  1.00  0.00           N
ATOM   1091  CA  LEU   176      45.594   8.278  92.825  1.00  0.00           C
ATOM   1092  C   LEU   176      44.453   7.299  92.909  1.00  0.00           C
ATOM   1093  O   LEU   176      44.246   6.677  93.936  1.00  0.00           O
ATOM   1094  CB  LEU   176      46.930   7.538  92.964  1.00  0.00           C
ATOM   1095  CG  LEU   176      48.133   8.473  92.810  1.00  0.00           C
ATOM   1096  CD1 LEU   176      49.411   7.721  93.196  1.00  0.00           C
ATOM   1097  CD2 LEU   176      48.223   9.003  91.362  1.00  0.00           C
ATOM   1098  N   ARG   177      43.695   7.179  91.833  1.00  0.00           N
ATOM   1099  CA  ARG   177      42.543   6.264  91.800  1.00  0.00           C
ATOM   1100  C   ARG   177      42.118   6.094  90.355  1.00  0.00           C
ATOM   1101  O   ARG   177      42.227   7.028  89.567  1.00  0.00           O
ATOM   1102  CB  ARG   177      41.396   6.825  92.643  1.00  0.00           C
ATOM   1103  CG  ARG   177      40.231   5.848  92.816  1.00  0.00           C
ATOM   1104  CD  ARG   177      39.091   6.399  93.675  1.00  0.00           C
ATOM   1105  NE  ARG   177      38.048   5.340  93.769  1.00  0.00           N
ATOM   1106  CZ  ARG   177      36.897   5.575  94.462  1.00  0.00           C
ATOM   1107  NH1 ARG   177      36.963   6.845  94.960  1.00  0.00           N
ATOM   1108  NH2 ARG   177      36.128   4.450  94.388  1.00  0.00           N
ATOM   1109  N   GLY   178      41.633   4.920  89.987  1.00  0.00           N
ATOM   1110  CA  GLY   178      41.213   4.679  88.616  1.00  0.00           C
ATOM   1111  C   GLY   178      39.758   5.040  88.349  1.00  0.00           C
ATOM   1112  O   GLY   178      38.929   5.051  89.257  1.00  0.00           O
ATOM   1113  N   LEU   179      39.463   5.347  87.091  1.00  0.00           N
ATOM   1114  CA  LEU   179      38.101   5.644  86.645  1.00  0.00           C
ATOM   1115  C   LEU   179      37.678   4.543  85.680  1.00  0.00           C
ATOM   1116  O   LEU   179      38.174   4.438  84.563  1.00  0.00           O
ATOM   1117  CB  LEU   179      38.046   7.030  86.003  1.00  0.00           C
ATOM   1118  CG  LEU   179      38.468   8.166  86.933  1.00  0.00           C
ATOM   1119  CD1 LEU   179      38.721   9.448  86.144  1.00  0.00           C
ATOM   1120  CD2 LEU   179      37.359   8.374  88.059  1.00  0.00           C
ATOM   1121  N   ASN   180      36.767   3.702  86.133  1.00  0.00           N
ATOM   1122  CA  ASN   180      36.391   2.484  85.416  1.00  0.00           C
ATOM   1123  C   ASN   180      35.822   2.809  84.053  1.00  0.00           C
ATOM   1124  O   ASN   180      35.091   3.787  83.897  1.00  0.00           O
ATOM   1125  CB  ASN   180      35.318   1.673  86.223  1.00  0.00           C
ATOM   1126  CG  ASN   180      35.237   0.276  85.625  1.00  0.00           C
ATOM   1127  OD1 ASN   180      36.210  -0.235  85.074  1.00  0.00           O
ATOM   1128  ND2 ASN   180      34.070  -0.418  85.701  1.00  0.00           N
ATOM   1129  N   ASN   181      36.078   1.949  83.078  1.00  0.00           N
ATOM   1130  CA  ASN   181      35.429   2.116  81.774  1.00  0.00           C
ATOM   1131  C   ASN   181      33.924   1.867  81.879  1.00  0.00           C
ATOM   1132  O   ASN   181      33.481   0.740  82.178  1.00  0.00           O
ATOM   1133  CB  ASN   181      36.012   1.158  80.741  1.00  0.00           C
ATOM   1134  CG  ASN   181      35.284   1.234  79.369  1.00  0.00           C
ATOM   1135  OD1 ASN   181      35.214   0.249  78.650  1.00  0.00           O
ATOM   1136  ND2 ASN   181      34.758   2.385  79.028  1.00  0.00           N
ATOM   1137  N   LEU   182      33.140   2.906  81.621  1.00  0.00           N
ATOM   1138  CA  LEU   182      31.691   2.839  81.692  1.00  0.00           C
ATOM   1139  C   LEU   182      31.041   2.634  80.326  1.00  0.00           C
ATOM   1140  O   LEU   182      29.813   2.684  80.209  1.00  0.00           O
ATOM   1141  CB  LEU   182      31.120   4.114  82.324  1.00  0.00           C
ATOM   1142  CG  LEU   182      31.601   4.353  83.757  1.00  0.00           C
ATOM   1143  CD1 LEU   182      31.127   5.662  84.387  1.00  0.00           C
ATOM   1144  CD2 LEU   182      31.166   3.294  84.769  1.00  0.00           C
ATOM   1145  N   GLY   183      31.858   2.380  79.315  1.00  0.00           N
ATOM   1146  CA  GLY   183      31.392   2.109  77.970  1.00  0.00           C
ATOM   1147  C   GLY   183      32.532   2.361  76.994  1.00  0.00           C
ATOM   1148  O   GLY   183      33.191   1.401  76.527  1.00  0.00           O
ATOM   1149  N   SER   184      32.682   3.622  76.606  1.00  0.00           N
ATOM   1150  CA  SER   184      33.814   4.103  75.802  1.00  0.00           C
ATOM   1151  C   SER   184      34.443   5.309  76.486  1.00  0.00           C
ATOM   1152  O   SER   184      34.735   6.300  75.841  1.00  0.00           O
ATOM   1153  CB  SER   184      33.334   4.518  74.396  1.00  0.00           C
ATOM   1154  OG  SER   184      32.799   3.396  73.692  1.00  0.00           O
ATOM   1155  N   THR   185      34.618   5.251  77.798  1.00  0.00           N
ATOM   1156  CA  THR   185      34.907   6.444  78.563  1.00  0.00           C
ATOM   1157  C   THR   185      36.374   6.781  78.696  1.00  0.00           C
ATOM   1158  O   THR   185      36.691   7.763  79.356  1.00  0.00           O
ATOM   1159  CB  THR   185      34.270   6.427  79.969  1.00  0.00           C
ATOM   1160  OG1 THR   185      34.704   5.260  80.676  1.00  0.00           O
ATOM   1161  CG2 THR   185      32.747   6.409  79.892  1.00  0.00           C
ATOM   1162  N   CYS   186      37.253   6.086  77.975  1.00  0.00           N
ATOM   1163  CA  CYS   186      38.666   6.387  78.082  1.00  0.00           C
ATOM   1164  C   CYS   186      39.016   7.813  77.638  1.00  0.00           C
ATOM   1165  O   CYS   186      39.972   8.394  78.137  1.00  0.00           O
ATOM   1166  CB  CYS   186      39.479   5.379  77.287  1.00  0.00           C
ATOM   1167  SG  CYS   186      39.205   5.421  75.546  1.00  0.00           S
ATOM   1168  N   PHE   187      38.247   8.385  76.712  1.00  0.00           N
ATOM   1169  CA  PHE   187      38.566   9.737  76.201  1.00  0.00           C
ATOM   1170  C   PHE   187      38.209  10.794  77.244  1.00  0.00           C
ATOM   1171  O   PHE   187      38.728  11.913  77.181  1.00  0.00           O
ATOM   1172  CB  PHE   187      37.889  10.020  74.845  1.00  0.00           C
ATOM   1173  CG  PHE   187      36.367  10.213  74.940  1.00  0.00           C
ATOM   1174  CD1 PHE   187      35.849  11.467  75.194  1.00  0.00           C
ATOM   1175  CD2 PHE   187      35.500   9.157  74.825  1.00  0.00           C
ATOM   1176  CE1 PHE   187      34.475  11.662  75.313  1.00  0.00           C
ATOM   1177  CE2 PHE   187      34.140   9.344  74.963  1.00  0.00           C
ATOM   1178  CZ  PHE   187      33.638  10.605  75.225  1.00  0.00           C
ATOM   1179  N   MET   188      37.340  10.414  78.187  1.00  0.00           N
ATOM   1180  CA  MET   188      36.919  11.265  79.287  1.00  0.00           C
ATOM   1181  C   MET   188      37.853  11.105  80.470  1.00  0.00           C
ATOM   1182  O   MET   188      38.384  12.068  80.980  1.00  0.00           O
ATOM   1183  CB  MET   188      35.488  10.900  79.722  1.00  0.00           C
ATOM   1184  CG  MET   188      34.493  11.023  78.599  1.00  0.00           C
ATOM   1185  SD  MET   188      32.854  10.386  79.065  1.00  0.00           S
ATOM   1186  CE  MET   188      32.205  11.761  80.022  1.00  0.00           C
ATOM   1187  N   ASN   189      38.088   9.878  80.876  1.00  0.00           N
ATOM   1188  CA  ASN   189      38.894   9.618  82.079  1.00  0.00           C
ATOM   1189  C   ASN   189      40.349  10.019  81.911  1.00  0.00           C
ATOM   1190  O   ASN   189      40.940  10.597  82.822  1.00  0.00           O
ATOM   1191  CB  ASN   189      38.762   8.160  82.508  1.00  0.00           C
ATOM   1192  CG  ASN   189      37.375   7.969  83.105  1.00  0.00           C
ATOM   1193  OD1 ASN   189      36.731   8.927  83.530  1.00  0.00           O
ATOM   1194  ND2 ASN   189      36.840   6.721  83.170  1.00  0.00           N
ATOM   1195  N   ALA   190      40.908   9.826  80.725  1.00  0.00           N
ATOM   1196  CA  ALA   190      42.289  10.263  80.467  1.00  0.00           C
ATOM   1197  C   ALA   190      42.420  11.774  80.670  1.00  0.00           C
ATOM   1198  O   ALA   190      43.380  12.248  81.302  1.00  0.00           O
ATOM   1199  CB  ALA   190      42.785   9.843  79.075  1.00  0.00           C
ATOM   1200  N   VAL   191      41.443  12.531  80.180  1.00  0.00           N
ATOM   1201  CA  VAL   191      41.421  13.977  80.371  1.00  0.00           C
ATOM   1202  C   VAL   191      41.216  14.363  81.856  1.00  0.00           C
ATOM   1203  O   VAL   191      41.948  15.218  82.409  1.00  0.00           O
ATOM   1204  CB  VAL   191      40.315  14.639  79.530  1.00  0.00           C
ATOM   1205  CG1 VAL   191      40.126  16.127  79.833  1.00  0.00           C
ATOM   1206  CG2 VAL   191      40.569  14.567  78.023  1.00  0.00           C
ATOM   1207  N   LEU   192      40.285  13.685  82.509  1.00  0.00           N
ATOM   1208  CA  LEU   192      39.980  13.989  83.910  1.00  0.00           C
ATOM   1209  C   LEU   192      41.155  13.735  84.843  1.00  0.00           C
ATOM   1210  O   LEU   192      41.392  14.509  85.750  1.00  0.00           O
ATOM   1211  CB  LEU   192      38.761  13.196  84.379  1.00  0.00           C
ATOM   1212  CG  LEU   192      37.413  13.550  83.761  1.00  0.00           C
ATOM   1213  CD1 LEU   192      36.362  12.538  84.188  1.00  0.00           C
ATOM   1214  CD2 LEU   192      37.002  15.010  84.133  1.00  0.00           C
ATOM   1215  N   GLN   193      41.960  12.732  84.555  1.00  0.00           N
ATOM   1216  CA  GLN   193      43.157  12.456  85.343  1.00  0.00           C
ATOM   1217  C   GLN   193      44.181  13.552  85.202  1.00  0.00           C
ATOM   1218  O   GLN   193      44.740  14.016  86.186  1.00  0.00           O
ATOM   1219  CB  GLN   193      43.759  11.104  84.975  1.00  0.00           C
ATOM   1220  CG  GLN   193      42.889   9.902  85.267  1.00  0.00           C
ATOM   1221  CD  GLN   193      42.774   9.501  86.721  1.00  0.00           C
ATOM   1222  OE1 GLN   193      42.256   8.403  87.043  1.00  0.00           O
ATOM   1223  NE2 GLN   193      43.208  10.350  87.605  1.00  0.00           N
ATOM   1224  N   ALA   194      44.340  14.057  83.992  1.00  0.00           N
ATOM   1225  CA  ALA   194      45.194  15.223  83.774  1.00  0.00           C
ATOM   1226  C   ALA   194      44.679  16.479  84.469  1.00  0.00           C
ATOM   1227  O   ALA   194      45.483  17.261  85.007  1.00  0.00           O
ATOM   1228  CB  ALA   194      45.414  15.470  82.276  1.00  0.00           C
ATOM   1229  N   LEU   195      43.369  16.667  84.536  1.00  0.00           N
ATOM   1230  CA  LEU   195      42.795  17.804  85.261  1.00  0.00           C
ATOM   1231  C   LEU   195      43.020  17.675  86.754  1.00  0.00           C
ATOM   1232  O   LEU   195      43.450  18.628  87.414  1.00  0.00           O
ATOM   1233  CB  LEU   195      41.290  17.902  85.006  1.00  0.00           C
ATOM   1234  CG  LEU   195      40.856  18.827  83.871  1.00  0.00           C
ATOM   1235  CD1 LEU   195      39.371  19.112  83.995  1.00  0.00           C
ATOM   1236  CD2 LEU   195      41.686  20.112  83.848  1.00  0.00           C
ATOM   1237  N   VAL   196      42.692  16.495  87.283  1.00  0.00           N
ATOM   1238  CA  VAL   196      42.835  16.136  88.695  1.00  0.00           C
ATOM   1239  C   VAL   196      44.285  16.157  89.189  1.00  0.00           C
ATOM   1240  O   VAL   196      44.512  16.431  90.359  1.00  0.00           O
ATOM   1241  CB  VAL   196      42.186  14.732  88.950  1.00  0.00           C
ATOM   1242  CG1 VAL   196      42.454  14.182  90.352  1.00  0.00           C
ATOM   1243  CG2 VAL   196      40.663  14.728  88.803  1.00  0.00           C
ATOM   1244  N   HIS   197      45.248  15.929  88.305  1.00  0.00           N
ATOM   1245  CA  HIS   197      46.652  16.060  88.644  1.00  0.00           C
ATOM   1246  C   HIS   197      47.274  17.342  88.100  1.00  0.00           C
ATOM   1247  O   HIS   197      48.465  17.403  87.795  1.00  0.00           O
ATOM   1248  CB  HIS   197      47.386  14.811  88.197  1.00  0.00           C
ATOM   1249  CG  HIS   197      46.968  13.625  89.009  1.00  0.00           C
ATOM   1250  ND1 HIS   197      46.138  12.637  88.524  1.00  0.00           N
ATOM   1251  CD2 HIS   197      47.062  13.415  90.340  1.00  0.00           C
ATOM   1252  CE1 HIS   197      45.875  11.776  89.503  1.00  0.00           C
ATOM   1253  NE2 HIS   197      46.404  12.240  90.618  1.00  0.00           N
ATOM   1254  N   ALA   198      46.444  18.339  87.897  1.00  0.00           N
ATOM   1255  CA  ALA   198      46.948  19.642  87.459  1.00  0.00           C
ATOM   1256  C   ALA   198      46.972  20.514  88.696  1.00  0.00           C
ATOM   1257  O   ALA   198      45.931  20.690  89.349  1.00  0.00           O
ATOM   1258  CB  ALA   198      46.038  20.253  86.405  1.00  0.00           C
ATOM   1259  N   PRO   199      48.144  21.038  89.051  1.00  0.00           N
ATOM   1260  CA  PRO   199      48.289  21.770  90.330  1.00  0.00           C
ATOM   1261  C   PRO   199      47.404  23.023  90.425  1.00  0.00           C
ATOM   1262  O   PRO   199      47.013  23.413  91.545  1.00  0.00           O
ATOM   1263  CB  PRO   199      49.750  22.228  90.324  1.00  0.00           C
ATOM   1264  CG  PRO   199      50.230  22.065  88.941  1.00  0.00           C
ATOM   1265  CD  PRO   199      49.396  20.999  88.283  1.00  0.00           C
ATOM   1266  N   PRO   200      47.092  23.649  89.290  1.00  0.00           N
ATOM   1267  CA  PRO   200      46.252  24.845  89.316  1.00  0.00           C
ATOM   1268  C   PRO   200      44.796  24.470  89.589  1.00  0.00           C
ATOM   1269  O   PRO   200      44.125  25.149  90.379  1.00  0.00           O
ATOM   1270  CB  PRO   200      46.374  25.717  88.045  1.00  0.00           C
ATOM   1271  CG  PRO   200      46.915  24.956  86.833  1.00  0.00           C
ATOM   1272  CD  PRO   200      47.895  23.840  87.198  1.00  0.00           C
ATOM   1273  N   LEU   201      44.312  23.396  88.938  1.00  0.00           N
ATOM   1274  CA  LEU   201      42.975  22.935  89.159  1.00  0.00           C
ATOM   1275  C   LEU   201      42.786  22.363  90.549  1.00  0.00           C
ATOM   1276  O   LEU   201      41.788  22.620  91.184  1.00  0.00           O
ATOM   1277  CB  LEU   201      42.491  21.888  88.139  1.00  0.00           C
ATOM   1278  CG  LEU   201      42.288  22.455  86.732  1.00  0.00           C
ATOM   1279  CD1 LEU   201      41.978  21.416  85.656  1.00  0.00           C
ATOM   1280  CD2 LEU   201      41.142  23.457  86.599  1.00  0.00           C
ATOM   1281  N   ARG   202      43.756  21.548  90.967  1.00  0.00           N
ATOM   1282  CA  ARG   202      43.857  21.029  92.336  1.00  0.00           C
ATOM   1283  C   ARG   202      43.623  22.138  93.374  1.00  0.00           C
ATOM   1284  O   ARG   202      42.712  22.055  94.220  1.00  0.00           O
ATOM   1285  CB  ARG   202      45.250  20.305  92.541  1.00  0.00           C
ATOM   1286  CG  ARG   202      45.420  19.692  93.932  1.00  0.00           C
ATOM   1287  CD  ARG   202      46.765  18.990  94.132  1.00  0.00           C
ATOM   1288  NE  ARG   202      46.774  18.424  95.511  1.00  0.00           N
ATOM   1289  CZ  ARG   202      47.924  17.899  96.025  1.00  0.00           C
ATOM   1290  NH1 ARG   202      48.898  18.019  95.075  1.00  0.00           N
ATOM   1291  NH2 ARG   202      47.652  17.458  97.288  1.00  0.00           N
ATOM   1292  N   ASN   203      44.417  23.188  93.279  1.00  0.00           N
ATOM   1293  CA  ASN   203      44.401  24.318  94.232  1.00  0.00           C
ATOM   1294  C   ASN   203      43.036  25.056  94.193  1.00  0.00           C
ATOM   1295  O   ASN   203      42.444  25.342  95.241  1.00  0.00           O
ATOM   1296  CB  ASN   203      45.546  25.282  93.944  1.00  0.00           C
ATOM   1297  CG  ASN   203      46.842  24.620  94.391  1.00  0.00           C
ATOM   1298  OD1 ASN   203      46.833  23.689  95.195  1.00  0.00           O
ATOM   1299  ND2 ASN   203      48.027  25.065  93.894  1.00  0.00           N
ATOM   1300  N   PHE   204      42.510  25.278  92.982  1.00  0.00           N
ATOM   1301  CA  PHE   204      41.174  25.848  92.771  1.00  0.00           C
ATOM   1302  C   PHE   204      40.088  25.070  93.463  1.00  0.00           C
ATOM   1303  O   PHE   204      39.282  25.634  94.209  1.00  0.00           O
ATOM   1304  CB  PHE   204      40.893  25.922  91.255  1.00  0.00           C
ATOM   1305  CG  PHE   204      39.516  26.465  91.080  1.00  0.00           C
ATOM   1306  CD1 PHE   204      39.237  27.846  91.186  1.00  0.00           C
ATOM   1307  CD2 PHE   204      38.449  25.592  90.800  1.00  0.00           C
ATOM   1308  CE1 PHE   204      37.918  28.356  91.014  1.00  0.00           C
ATOM   1309  CE2 PHE   204      37.118  26.077  90.623  1.00  0.00           C
ATOM   1310  CZ  PHE   204      36.852  27.466  90.733  1.00  0.00           C
ATOM   1311  N   TRP   205      40.059  23.762  93.241  1.00  0.00           N
ATOM   1312  CA  TRP   205      39.010  22.926  93.779  1.00  0.00           C
ATOM   1313  C   TRP   205      39.096  22.837  95.309  1.00  0.00           C
ATOM   1314  O   TRP   205      38.105  23.007  95.991  1.00  0.00           O
ATOM   1315  CB  TRP   205      39.058  21.550  93.158  1.00  0.00           C
ATOM   1316  CG  TRP   205      38.639  21.516  91.708  1.00  0.00           C
ATOM   1317  CD1 TRP   205      38.077  22.498  90.945  1.00  0.00           C
ATOM   1318  CD2 TRP   205      38.747  20.407  90.804  1.00  0.00           C
ATOM   1319  NE1 TRP   205      37.831  22.137  89.701  1.00  0.00           N
ATOM   1320  CE2 TRP   205      38.231  20.834  89.552  1.00  0.00           C
ATOM   1321  CE3 TRP   205      39.233  19.088  90.925  1.00  0.00           C
ATOM   1322  CZ2 TRP   205      38.183  19.982  88.416  1.00  0.00           C
ATOM   1323  CZ3 TRP   205      39.189  18.226  89.789  1.00  0.00           C
ATOM   1324  CH2 TRP   205      38.665  18.687  88.554  1.00  0.00           C
ATOM   1325  N   LEU   206      40.297  22.628  95.828  1.00  0.00           N
ATOM   1326  CA  LEU   206      40.492  22.505  97.276  1.00  0.00           C
ATOM   1327  C   LEU   206      40.347  23.837  98.022  1.00  0.00           C
ATOM   1328  O   LEU   206      40.085  23.844  99.223  1.00  0.00           O
ATOM   1329  CB  LEU   206      41.845  21.874  97.565  1.00  0.00           C
ATOM   1330  CG  LEU   206      42.039  21.493  99.034  1.00  0.00           C
ATOM   1331  CD1 LEU   206      41.026  20.489  99.580  1.00  0.00           C
ATOM   1332  CD2 LEU   206      43.387  20.851  99.362  1.00  0.00           C
ATOM   1333  N   SER   207      40.505  24.951  97.318  1.00  0.00           N
ATOM   1334  CA  SER   207      40.290  26.252  97.935  1.00  0.00           C
ATOM   1335  C   SER   207      38.796  26.632  97.983  1.00  0.00           C
ATOM   1336  O   SER   207      38.454  27.743  98.388  1.00  0.00           O
ATOM   1337  CB  SER   207      41.115  27.339  97.237  1.00  0.00           C
ATOM   1338  OG  SER   207      42.507  27.052  97.284  1.00  0.00           O
ATOM   1339  N   GLY   208      37.929  25.724  97.537  1.00  0.00           N
ATOM   1340  CA  GLY   208      36.453  25.861  97.687  1.00  0.00           C
ATOM   1341  C   GLY   208      35.872  27.036  96.914  1.00  0.00           C
ATOM   1342  O   GLY   208      34.754  27.430  97.187  1.00  0.00           O
ATOM   1343  N   GLN   209      36.611  27.523  95.921  1.00  0.00           N
ATOM   1344  CA  GLN   209      36.218  28.687  95.121  1.00  0.00           C
ATOM   1345  C   GLN   209      34.878  28.411  94.420  1.00  0.00           C
ATOM   1346  O   GLN   209      33.929  29.186  94.544  1.00  0.00           O
ATOM   1347  CB  GLN   209      37.290  29.021  94.018  1.00  0.00           C
ATOM   1348  CG  GLN   209      38.614  29.533  94.589  1.00  0.00           C
ATOM   1349  CD  GLN   209      38.334  30.830  95.334  1.00  0.00           C
ATOM   1350  OE1 GLN   209      37.641  31.713  94.831  1.00  0.00           O
ATOM   1351  NE2 GLN   209      38.858  31.016  96.575  1.00  0.00           N
ATOM   1352  N   HIS   210      34.775  27.273  93.738  1.00  0.00           N
ATOM   1353  CA  HIS   210      33.520  26.945  93.084  1.00  0.00           C
ATOM   1354  C   HIS   210      32.423  26.673  94.081  1.00  0.00           C
ATOM   1355  O   HIS   210      31.301  27.181  93.930  1.00  0.00           O
ATOM   1356  CB  HIS   210      33.615  25.742  92.121  1.00  0.00           C
ATOM   1357  CG  HIS   210      32.302  25.451  91.456  1.00  0.00           C
ATOM   1358  ND1 HIS   210      31.719  26.337  90.575  1.00  0.00           N
ATOM   1359  CD2 HIS   210      31.409  24.447  91.615  1.00  0.00           C
ATOM   1360  CE1 HIS   210      30.542  25.882  90.203  1.00  0.00           C
ATOM   1361  NE2 HIS   210      30.305  24.759  90.853  1.00  0.00           N
ATOM   1362  N   ASN   211      32.703  25.813  95.058  1.00  0.00           N
ATOM   1363  CA  ASN   211      31.690  25.454  96.080  1.00  0.00           C
ATOM   1364  C   ASN   211      31.052  26.687  96.714  1.00  0.00           C
ATOM   1365  O   ASN   211      29.849  26.719  96.958  1.00  0.00           O
ATOM   1366  CB  ASN   211      32.338  24.600  97.183  1.00  0.00           C
ATOM   1367  CG  ASN   211      32.598  23.213  96.612  1.00  0.00           C
ATOM   1368  OD1 ASN   211      32.053  22.843  95.573  1.00  0.00           O
ATOM   1369  ND2 ASN   211      33.446  22.370  97.261  1.00  0.00           N
ATOM   1370  N   ARG   212      31.872  27.688  97.007  1.00  0.00           N
ATOM   1371  CA  ARG   212      31.405  28.863  97.741  1.00  0.00           C
ATOM   1372  C   ARG   212      30.418  29.709  96.933  1.00  0.00           C
ATOM   1373  O   ARG   212      29.602  30.424  97.514  1.00  0.00           O
ATOM   1374  CB  ARG   212      32.579  29.773  98.100  1.00  0.00           C
ATOM   1375  CG  ARG   212      32.174  30.994  98.928  1.00  0.00           C
ATOM   1376  CD  ARG   212      33.360  31.841  99.392  1.00  0.00           C
ATOM   1377  NE  ARG   212      32.815  32.983 100.179  1.00  0.00           N
ATOM   1378  CZ  ARG   212      33.657  33.943 100.661  1.00  0.00           C
ATOM   1379  NH1 ARG   212      34.926  33.614 100.280  1.00  0.00           N
ATOM   1380  NH2 ARG   212      32.902  34.858 101.336  1.00  0.00           N
ATOM   1381  N   ASP   213      30.626  29.845  95.633  1.00  0.00           N
ATOM   1382  CA  ASP   213      29.861  30.794  94.808  1.00  0.00           C
ATOM   1383  C   ASP   213      28.761  30.147  93.975  1.00  0.00           C
ATOM   1384  O   ASP   213      28.039  30.812  93.227  1.00  0.00           O
ATOM   1385  CB  ASP   213      30.663  31.583  93.769  1.00  0.00           C
ATOM   1386  CG  ASP   213      31.677  32.442  94.511  1.00  0.00           C
ATOM   1387  OD1 ASP   213      31.270  33.130  95.485  1.00  0.00           O
ATOM   1388  OD2 ASP   213      32.873  32.422  94.114  1.00  0.00           O
ATOM   1389  N   LEU   214      28.617  28.828  94.093  1.00  0.00           N
ATOM   1390  CA  LEU   214      27.509  28.101  93.490  1.00  0.00           C
ATOM   1391  C   LEU   214      26.405  27.936  94.517  1.00  0.00           C
ATOM   1392  O   LEU   214      26.648  27.550  95.664  1.00  0.00           O
ATOM   1393  CB  LEU   214      27.657  26.651  93.018  1.00  0.00           C
ATOM   1394  CG  LEU   214      28.709  26.471  91.922  1.00  0.00           C
ATOM   1395  CD1 LEU   214      28.938  25.026  91.478  1.00  0.00           C
ATOM   1396  CD2 LEU   214      28.411  27.201  90.614  1.00  0.00           C
ATOM   1397  N   CYS   215      25.161  28.226  94.134  1.00  0.00           N
ATOM   1398  CA  CYS   215      24.037  27.911  95.012  1.00  0.00           C
ATOM   1399  C   CYS   215      23.844  26.405  95.041  1.00  0.00           C
ATOM   1400  O   CYS   215      24.352  25.667  94.191  1.00  0.00           O
ATOM   1401  CB  CYS   215      22.565  28.261  94.777  1.00  0.00           C
ATOM   1402  SG  CYS   215      22.340  29.662  94.735  1.00  0.00           S
ATOM   1403  N   PRO   216      23.101  25.926  96.029  1.00  0.00           N
ATOM   1404  CA  PRO   216      22.973  24.484  96.247  1.00  0.00           C
ATOM   1405  C   PRO   216      22.341  23.750  95.072  1.00  0.00           C
ATOM   1406  O   PRO   216      22.686  22.608  94.758  1.00  0.00           O
ATOM   1407  CB  PRO   216      22.198  23.322  96.873  1.00  0.00           C
ATOM   1408  CG  PRO   216      21.402  23.720  98.118  1.00  0.00           C
ATOM   1409  CD  PRO   216      20.793  25.121  98.034  1.00  0.00           C
ATOM   1410  N   ARG   217      21.396  24.405  94.404  1.00  0.00           N
ATOM   1411  CA  ARG   217      20.772  23.841  93.213  1.00  0.00           C
ATOM   1412  C   ARG   217      21.783  23.693  92.086  1.00  0.00           C
ATOM   1413  O   ARG   217      21.989  22.609  91.533  1.00  0.00           O
ATOM   1414  CB  ARG   217      19.662  24.573  92.454  1.00  0.00           C
ATOM   1415  CG  ARG   217      19.133  23.795  91.248  1.00  0.00           C
ATOM   1416  CD  ARG   217      18.109  24.573  90.419  1.00  0.00           C
ATOM   1417  NE  ARG   217      18.814  25.736  89.811  1.00  0.00           N
ATOM   1418  CZ  ARG   217      19.592  25.560  88.703  1.00  0.00           C
ATOM   1419  NH1 ARG   217      19.546  24.237  88.368  1.00  0.00           N
ATOM   1420  NH2 ARG   217      20.113  26.775  88.363  1.00  0.00           N
ATOM   1421  N   ARG   218      22.431  24.797  91.731  1.00  0.00           N
ATOM   1422  CA  ARG   218      23.455  24.798  90.681  1.00  0.00           C
ATOM   1423  C   ARG   218      24.640  23.906  91.058  1.00  0.00           C
ATOM   1424  O   ARG   218      25.305  23.299  90.215  1.00  0.00           O
ATOM   1425  CB  ARG   218      24.218  26.068  90.295  1.00  0.00           C
ATOM   1426  CG  ARG   218      23.359  27.095  89.554  1.00  0.00           C
ATOM   1427  CD  ARG   218      24.095  28.399  89.242  1.00  0.00           C
ATOM   1428  NE  ARG   218      23.134  29.301  88.548  1.00  0.00           N
ATOM   1429  CZ  ARG   218      23.493  30.585  88.255  1.00  0.00           C
ATOM   1430  NH1 ARG   218      24.768  30.773  88.704  1.00  0.00           N
ATOM   1431  NH2 ARG   218      22.436  31.180  87.628  1.00  0.00           N
ATOM   1432  N   THR   219      24.903  23.831  92.363  1.00  0.00           N
ATOM   1433  CA  THR   219      25.908  22.950  92.954  1.00  0.00           C
ATOM   1434  C   THR   219      25.627  21.509  92.525  1.00  0.00           C
ATOM   1435  O   THR   219      26.519  20.766  92.107  1.00  0.00           O
ATOM   1436  CB  THR   219      26.590  22.146  94.078  1.00  0.00           C
ATOM   1437  OG1 THR   219      25.685  21.192  94.614  1.00  0.00           O
ATOM   1438  CG2 THR   219      27.036  23.107  95.193  1.00  0.00           C
ATOM   1439  N   MET   220      24.333  21.084  92.534  1.00  0.00           N
ATOM   1440  CA  MET   220      23.983  19.686  92.341  1.00  0.00           C
ATOM   1441  C   MET   220      24.985  19.091  91.380  1.00  0.00           C
ATOM   1442  O   MET   220      25.120  19.578  90.252  1.00  0.00           O
ATOM   1443  CB  MET   220      22.579  19.515  91.761  1.00  0.00           C
ATOM   1444  CG  MET   220      22.133  18.055  91.664  1.00  0.00           C
ATOM   1445  SD  MET   220      20.460  17.821  90.991  1.00  0.00           S
ATOM   1446  CE  MET   220      19.607  18.457  92.462  1.00  0.00           C
ATOM   1447  N   GLY   221      25.680  18.033  91.813  1.00  0.00           N
ATOM   1448  CA  GLY   221      26.710  17.442  90.978  1.00  0.00           C
ATOM   1449  C   GLY   221      26.124  16.719  89.760  1.00  0.00           C
ATOM   1450  O   GLY   221      26.853  16.442  88.815  1.00  0.00           O
ATOM   1451  N   LEU   222      24.819  16.474  89.753  1.00  0.00           N
ATOM   1452  CA  LEU   222      24.194  15.850  88.584  1.00  0.00           C
ATOM   1453  C   LEU   222      23.756  16.819  87.476  1.00  0.00           C
ATOM   1454  O   LEU   222      23.282  16.382  86.420  1.00  0.00           O
ATOM   1455  CB  LEU   222      23.078  14.882  88.981  1.00  0.00           C
ATOM   1456  CG  LEU   222      23.565  13.701  89.823  1.00  0.00           C
ATOM   1457  CD1 LEU   222      22.465  12.766  90.321  1.00  0.00           C
ATOM   1458  CD2 LEU   222      24.537  12.760  89.114  1.00  0.00           C
ATOM   1459  N   LEU   223      24.000  18.112  87.687  1.00  0.00           N
ATOM   1460  CA  LEU   223      23.714  19.163  86.697  1.00  0.00           C
ATOM   1461  C   LEU   223      24.933  20.021  86.445  1.00  0.00           C
ATOM   1462  O   LEU   223      25.267  20.376  85.303  1.00  0.00           O
ATOM   1463  CB  LEU   223      22.607  20.094  87.207  1.00  0.00           C
ATOM   1464  CG  LEU   223      21.260  19.393  87.398  1.00  0.00           C
ATOM   1465  CD1 LEU   223      20.175  20.247  88.052  1.00  0.00           C
ATOM   1466  CD2 LEU   223      20.598  18.905  86.110  1.00  0.00           C
ATOM   1467  N   CYS   224      25.633  20.345  87.517  1.00  0.00           N
ATOM   1468  CA  CYS   224      26.741  21.257  87.403  1.00  0.00           C
ATOM   1469  C   CYS   224      28.035  20.484  87.246  1.00  0.00           C
ATOM   1470  O   CYS   224      28.400  19.713  88.127  1.00  0.00           O
ATOM   1471  CB  CYS   224      26.815  22.131  88.643  1.00  0.00           C
ATOM   1472  SG  CYS   224      28.165  23.219  88.578  1.00  0.00           S
ATOM   1473  N   LEU   225      28.729  20.707  86.132  1.00  0.00           N
ATOM   1474  CA  LEU   225      29.995  20.026  85.821  1.00  0.00           C
ATOM   1475  C   LEU   225      31.088  20.332  86.822  1.00  0.00           C
ATOM   1476  O   LEU   225      31.910  19.470  87.145  1.00  0.00           O
ATOM   1477  CB  LEU   225      30.535  20.505  84.485  1.00  0.00           C
ATOM   1478  CG  LEU   225      29.700  20.044  83.289  1.00  0.00           C
ATOM   1479  CD1 LEU   225      30.107  20.649  81.946  1.00  0.00           C
ATOM   1480  CD2 LEU   225      29.729  18.539  83.023  1.00  0.00           C
ATOM   1481  N   PRO   226      31.151  21.587  87.257  1.00  0.00           N
ATOM   1482  CA  PRO   226      32.138  21.960  88.228  1.00  0.00           C
ATOM   1483  C   PRO   226      31.830  21.288  89.555  1.00  0.00           C
ATOM   1484  O   PRO   226      32.753  20.922  90.259  1.00  0.00           O
ATOM   1485  CB  PRO   226      32.264  23.476  88.374  1.00  0.00           C
ATOM   1486  CG  PRO   226      31.787  24.249  87.143  1.00  0.00           C
ATOM   1487  CD  PRO   226      30.607  23.591  86.425  1.00  0.00           C
ATOM   1488  N   CYS   227      30.553  21.199  89.955  1.00  0.00           N
ATOM   1489  CA  CYS   227      30.205  20.407  91.153  1.00  0.00           C
ATOM   1490  C   CYS   227      30.652  18.925  91.021  1.00  0.00           C
ATOM   1491  O   CYS   227      31.155  18.318  91.969  1.00  0.00           O
ATOM   1492  CB  CYS   227      28.703  20.463  91.438  1.00  0.00           C
ATOM   1493  SG  CYS   227      28.150  22.050  92.199  1.00  0.00           S
ATOM   1494  N   ASP   228      30.458  18.338  89.839  1.00  0.00           N
ATOM   1495  CA  ASP   228      30.843  16.946  89.605  1.00  0.00           C
ATOM   1496  C   ASP   228      32.355  16.814  89.717  1.00  0.00           C
ATOM   1497  O   ASP   228      32.842  15.887  90.352  1.00  0.00           O
ATOM   1498  CB  ASP   228      30.363  16.478  88.225  1.00  0.00           C
ATOM   1499  CG  ASP   228      28.842  16.422  88.250  1.00  0.00           C
ATOM   1500  OD1 ASP   228      28.287  15.871  89.238  1.00  0.00           O
ATOM   1501  OD2 ASP   228      28.216  16.929  87.282  1.00  0.00           O
ATOM   1502  N   LEU   229      33.087  17.754  89.126  1.00  0.00           N
ATOM   1503  CA  LEU   229      34.564  17.778  89.252  1.00  0.00           C
ATOM   1504  C   LEU   229      35.035  17.896  90.712  1.00  0.00           C
ATOM   1505  O   LEU   229      35.929  17.190  91.135  1.00  0.00           O
ATOM   1506  CB  LEU   229      35.182  18.893  88.425  1.00  0.00           C
ATOM   1507  CG  LEU   229      35.084  18.715  86.907  1.00  0.00           C
ATOM   1508  CD1 LEU   229      35.542  20.014  86.223  1.00  0.00           C
ATOM   1509  CD2 LEU   229      35.943  17.536  86.466  1.00  0.00           C
ATOM   1510  N   ASP   230      34.431  18.789  91.482  1.00  0.00           N
ATOM   1511  CA  ASP   230      34.789  18.932  92.892  1.00  0.00           C
ATOM   1512  C   ASP   230      34.515  17.651  93.655  1.00  0.00           C
ATOM   1513  O   ASP   230      35.201  17.347  94.612  1.00  0.00           O
ATOM   1514  CB  ASP   230      33.990  20.036  93.559  1.00  0.00           C
ATOM   1515  CG  ASP   230      34.455  21.411  93.203  1.00  0.00           C
ATOM   1516  OD1 ASP   230      35.601  21.606  92.726  1.00  0.00           O
ATOM   1517  OD2 ASP   230      33.673  22.347  93.483  1.00  0.00           O
ATOM   1518  N   VAL   231      33.464  16.938  93.271  1.00  0.00           N
ATOM   1519  CA  VAL   231      33.147  15.667  93.891  1.00  0.00           C
ATOM   1520  C   VAL   231      34.204  14.611  93.597  1.00  0.00           C
ATOM   1521  O   VAL   231      34.569  13.823  94.472  1.00  0.00           O
ATOM   1522  CB  VAL   231      31.773  15.162  93.453  1.00  0.00           C
ATOM   1523  CG1 VAL   231      31.466  13.740  93.928  1.00  0.00           C
ATOM   1524  CG2 VAL   231      30.615  16.016  93.972  1.00  0.00           C
ATOM   1525  N   ILE   232      34.675  14.571  92.357  1.00  0.00           N
ATOM   1526  CA  ILE   232      35.776  13.673  92.021  1.00  0.00           C
ATOM   1527  C   ILE   232      36.982  13.990  92.912  1.00  0.00           C
ATOM   1528  O   ILE   232      37.590  13.079  93.454  1.00  0.00           O
ATOM   1529  CB  ILE   232      36.148  13.770  90.527  1.00  0.00           C
ATOM   1530  CG1 ILE   232      34.965  13.261  89.684  1.00  0.00           C
ATOM   1531  CG2 ILE   232      37.403  12.946  90.231  1.00  0.00           C
ATOM   1532  CD1 ILE   232      35.170  13.452  88.184  1.00  0.00           C
ATOM   1533  N   PHE   233      37.322  15.268  93.039  1.00  0.00           N
ATOM   1534  CA  PHE   233      38.472  15.686  93.874  1.00  0.00           C
ATOM   1535  C   PHE   233      38.255  15.253  95.344  1.00  0.00           C
ATOM   1536  O   PHE   233      39.169  14.768  96.011  1.00  0.00           O
ATOM   1537  CB  PHE   233      38.701  17.204  93.791  1.00  0.00           C
ATOM   1538  CG  PHE   233      39.865  17.530  94.662  1.00  0.00           C
ATOM   1539  CD1 PHE   233      41.197  17.311  94.246  1.00  0.00           C
ATOM   1540  CD2 PHE   233      39.652  18.073  95.943  1.00  0.00           C
ATOM   1541  CE1 PHE   233      42.304  17.630  95.084  1.00  0.00           C
ATOM   1542  CE2 PHE   233      40.743  18.401  96.803  1.00  0.00           C
ATOM   1543  CZ  PHE   233      42.075  18.176  96.371  1.00  0.00           C
ATOM   1544  N   SER   234      37.026  15.432  95.827  1.00  0.00           N
ATOM   1545  CA  SER   234      36.622  15.014  97.182  1.00  0.00           C
ATOM   1546  C   SER   234      36.885  13.532  97.372  1.00  0.00           C
ATOM   1547  O   SER   234      37.509  13.116  98.361  1.00  0.00           O
ATOM   1548  CB  SER   234      35.124  15.354  97.368  1.00  0.00           C
ATOM   1549  OG  SER   234      34.939  16.762  97.364  1.00  0.00           O
ATOM   1550  N   ALA   235      36.434  12.731  96.407  1.00  0.00           N
ATOM   1551  CA  ALA   235      36.558  11.285  96.449  1.00  0.00           C
ATOM   1552  C   ALA   235      37.964  10.754  96.361  1.00  0.00           C
ATOM   1553  O   ALA   235      38.266   9.701  96.935  1.00  0.00           O
ATOM   1554  CB  ALA   235      35.785  10.648  95.297  1.00  0.00           C
ATOM   1555  N   MET   236      38.809  11.456  95.612  1.00  0.00           N
ATOM   1556  CA  MET   236      40.141  10.957  95.321  1.00  0.00           C
ATOM   1557  C   MET   236      41.170  11.365  96.383  1.00  0.00           C
ATOM   1558  O   MET   236      42.093  10.593  96.656  1.00  0.00           O
ATOM   1559  CB  MET   236      40.602  11.383  93.930  1.00  0.00           C
ATOM   1560  CG  MET   236      39.854  10.678  92.797  1.00  0.00           C
ATOM   1561  SD  MET   236      40.340  11.209  91.127  1.00  0.00           S
ATOM   1562  CE  MET   236      39.074  10.226  90.274  1.00  0.00           C
ATOM   1563  N   PHE   237      40.978  12.538  96.990  1.00  0.00           N
ATOM   1564  CA  PHE   237      41.887  13.061  97.990  1.00  0.00           C
ATOM   1565  C   PHE   237      41.345  13.009  99.428  1.00  0.00           C
ATOM   1566  O   PHE   237      42.109  13.073 100.386  1.00  0.00           O
ATOM   1567  CB  PHE   237      42.233  14.505  97.654  1.00  0.00           C
ATOM   1568  CG  PHE   237      42.926  14.504  96.335  1.00  0.00           C
ATOM   1569  CD1 PHE   237      42.288  14.946  95.154  1.00  0.00           C
ATOM   1570  CD2 PHE   237      44.256  14.055  96.242  1.00  0.00           C
ATOM   1571  CE1 PHE   237      42.960  14.946  93.897  1.00  0.00           C
ATOM   1572  CE2 PHE   237      44.952  14.044  94.995  1.00  0.00           C
ATOM   1573  CZ  PHE   237      44.299  14.490  93.818  1.00  0.00           C
ATOM   1574  N   SER   238      40.032  12.922  99.574  1.00  0.00           N
ATOM   1575  CA  SER   238      39.407  12.902 100.887  1.00  0.00           C
ATOM   1576  C   SER   238      38.539  11.679 101.014  1.00  0.00           C
ATOM   1577  O   SER   238      38.934  10.592 100.616  1.00  0.00           O
ATOM   1578  CB  SER   238      38.576  14.168 101.113  1.00  0.00           C
ATOM   1579  OG  SER   238      38.035  14.169 102.426  1.00  0.00           O
ATOM   1580  N   GLY   239      37.338  11.856 101.557  1.00  0.00           N
ATOM   1581  CA  GLY   239      36.397  10.753 101.672  1.00  0.00           C
ATOM   1582  C   GLY   239      34.990  11.310 101.646  1.00  0.00           C
ATOM   1583  O   GLY   239      34.681  12.214 102.407  1.00  0.00           O
ATOM   1584  N   ASP   240      34.157  10.783 100.755  1.00  0.00           N
ATOM   1585  CA  ASP   240      32.746  11.131 100.729  1.00  0.00           C
ATOM   1586  C   ASP   240      32.118  10.449 101.921  1.00  0.00           C
ATOM   1587  O   ASP   240      32.517   9.346 102.281  1.00  0.00           O
ATOM   1588  CB  ASP   240      32.061  10.614  99.461  1.00  0.00           C
ATOM   1589  CG  ASP   240      30.667  11.222  99.398  1.00  0.00           C
ATOM   1590  OD1 ASP   240      30.309  11.978 100.340  1.00  0.00           O
ATOM   1591  OD2 ASP   240      29.942  10.939  98.407  1.00  0.00           O
ATOM   1592  N   ARG   241      31.140  11.082 102.551  1.00  0.00           N
ATOM   1593  CA  ARG   241      30.482  10.416 103.668  1.00  0.00           C
ATOM   1594  C   ARG   241      29.775   9.170 103.125  1.00  0.00           C
ATOM   1595  O   ARG   241      28.930   9.282 102.233  1.00  0.00           O
ATOM   1596  CB  ARG   241      29.496  11.351 104.385  1.00  0.00           C
ATOM   1597  CG  ARG   241      30.174  12.527 105.090  1.00  0.00           C
ATOM   1598  CD  ARG   241      29.190  13.490 105.758  1.00  0.00           C
ATOM   1599  NE  ARG   241      29.986  14.595 106.364  1.00  0.00           N
ATOM   1600  CZ  ARG   241      29.352  15.627 106.994  1.00  0.00           C
ATOM   1601  NH1 ARG   241      28.009  15.396 106.921  1.00  0.00           N
ATOM   1602  NH2 ARG   241      30.309  16.487 107.450  1.00  0.00           N
ATOM   1603  N   THR   242      30.059   8.933 101.821  1.00  0.00           N
ATOM   1604  CA  THR   242      29.940   7.612 101.205  1.00  0.00           C
ATOM   1605  C   THR   242      31.128   7.417 100.274  1.00  0.00           C
ATOM   1606  O   THR   242      31.827   8.365  99.906  1.00  0.00           O
ATOM   1607  CB  THR   242      29.389   6.557 100.226  1.00  0.00           C
ATOM   1608  OG1 THR   242      29.695   6.925  98.889  1.00  0.00           O
ATOM   1609  CG2 THR   242      27.863   6.457 100.391  1.00  0.00           C
ATOM   1610  N   PRO   243      31.374   6.174  99.879  1.00  0.00           N
ATOM   1611  CA  PRO   243      32.257   5.895  98.750  1.00  0.00           C
ATOM   1612  C   PRO   243      31.765   6.625  97.500  1.00  0.00           C
ATOM   1613  O   PRO   243      30.638   6.442  97.031  1.00  0.00           O
ATOM   1614  CB  PRO   243      32.658   4.966  97.601  1.00  0.00           C
ATOM   1615  CG  PRO   243      32.251   3.508  97.825  1.00  0.00           C
ATOM   1616  CD  PRO   243      30.910   3.350  98.545  1.00  0.00           C
ATOM   1617  N   TYR   244      32.630   7.469  96.951  1.00  0.00           N
ATOM   1618  CA  TYR   244      32.329   8.251  95.760  1.00  0.00           C
ATOM   1619  C   TYR   244      32.928   7.575  94.545  1.00  0.00           C
ATOM   1620  O   TYR   244      34.132   7.311  94.475  1.00  0.00           O
ATOM   1621  CB  TYR   244      32.853   9.663  95.465  1.00  0.00           C
ATOM   1622  CG  TYR   244      32.260  10.099  94.170  1.00  0.00           C
ATOM   1623  CD1 TYR   244      30.923  10.515  94.120  1.00  0.00           C
ATOM   1624  CD2 TYR   244      33.017  10.112  92.977  1.00  0.00           C
ATOM   1625  CE1 TYR   244      30.328  10.937  92.915  1.00  0.00           C
ATOM   1626  CE2 TYR   244      32.427  10.539  91.743  1.00  0.00           C
ATOM   1627  CZ  TYR   244      31.078  10.948  91.734  1.00  0.00           C
ATOM   1628  OH  TYR   244      30.467  11.362  90.570  1.00  0.00           O
ATOM   1629  N   SER   245      32.090   7.282  93.559  1.00  0.00           N
ATOM   1630  CA  SER   245      32.551   6.776  92.276  1.00  0.00           C
ATOM   1631  C   SER   245      32.291   7.828  91.215  1.00  0.00           C
ATOM   1632  O   SER   245      31.488   8.746  91.401  1.00  0.00           O
ATOM   1633  CB  SER   245      31.974   5.603  91.479  1.00  0.00           C
ATOM   1634  OG  SER   245      30.635   5.884  91.097  1.00  0.00           O
ATOM   1635  N   PRO   246      32.966   7.716  90.078  1.00  0.00           N
ATOM   1636  CA  PRO   246      32.622   8.510  88.902  1.00  0.00           C
ATOM   1637  C   PRO   246      31.208   8.187  88.430  1.00  0.00           C
ATOM   1638  O   PRO   246      30.739   7.050  88.534  1.00  0.00           O
ATOM   1639  CB  PRO   246      32.688   8.695  87.384  1.00  0.00           C
ATOM   1640  CG  PRO   246      33.884   7.995  86.736  1.00  0.00           C
ATOM   1641  CD  PRO   246      34.232   6.652  87.382  1.00  0.00           C
ATOM   1642  N   ALA   247      30.493   9.228  87.929  1.00  0.00           N
ATOM   1643  CA  ALA   247      29.119   8.943  87.466  1.00  0.00           C
ATOM   1644  C   ALA   247      28.280  10.236  87.363  1.00  0.00           C
ATOM   1645  O   ALA   247      27.576  10.482  86.360  1.00  0.00           O
ATOM   1646  CB  ALA   247      28.457   7.897  88.324  1.00  0.00           C
ATOM   1647  N   HIS   248      28.452  11.117  88.343  1.00  0.00           N
ATOM   1648  CA  HIS   248      27.851  12.436  88.275  1.00  0.00           C
ATOM   1649  C   HIS   248      28.318  13.180  87.043  1.00  0.00           C
ATOM   1650  O   HIS   248      27.509  13.788  86.363  1.00  0.00           O
ATOM   1651  CB  HIS   248      28.188  13.278  89.505  1.00  0.00           C
ATOM   1652  CG  HIS   248      27.517  12.787  90.753  1.00  0.00           C
ATOM   1653  ND1 HIS   248      27.844  13.213  92.024  1.00  0.00           N
ATOM   1654  CD2 HIS   248      26.517  11.891  90.929  1.00  0.00           C
ATOM   1655  CE1 HIS   248      27.100  12.625  92.911  1.00  0.00           C
ATOM   1656  NE2 HIS   248      26.277  11.809  92.279  1.00  0.00           N
ATOM   1657  N   LEU   249      29.623  13.162  86.777  1.00  0.00           N
ATOM   1658  CA  LEU   249      30.167  13.834  85.608  1.00  0.00           C
ATOM   1659  C   LEU   249      29.523  13.280  84.323  1.00  0.00           C
ATOM   1660  O   LEU   249      29.159  14.055  83.415  1.00  0.00           O
ATOM   1661  CB  LEU   249      31.697  13.729  85.546  1.00  0.00           C
ATOM   1662  CG  LEU   249      32.201  14.599  84.397  1.00  0.00           C
ATOM   1663  CD1 LEU   249      33.141  15.618  84.900  1.00  0.00           C
ATOM   1664  CD2 LEU   249      32.684  13.800  83.225  1.00  0.00           C
ATOM   1665  N   LEU   250      29.423  11.962  84.233  1.00  0.00           N
ATOM   1666  CA  LEU   250      28.810  11.301  83.059  1.00  0.00           C
ATOM   1667  C   LEU   250      27.359  11.742  82.914  1.00  0.00           C
ATOM   1668  O   LEU   250      26.826  11.875  81.803  1.00  0.00           O
ATOM   1669  CB  LEU   250      28.859   9.776  83.208  1.00  0.00           C
ATOM   1670  CG  LEU   250      29.966   9.049  82.469  1.00  0.00           C
ATOM   1671  CD1 LEU   250      31.307   9.550  82.821  1.00  0.00           C
ATOM   1672  CD2 LEU   250      29.874   7.542  82.648  1.00  0.00           C
ATOM   1673  N   TYR   251      26.717  11.954  84.047  1.00  0.00           N
ATOM   1674  CA  TYR   251      25.318  12.372  84.071  1.00  0.00           C
ATOM   1675  C   TYR   251      25.181  13.832  83.596  1.00  0.00           C
ATOM   1676  O   TYR   251      24.293  14.122  82.776  1.00  0.00           O
ATOM   1677  CB  TYR   251      24.701  12.172  85.451  1.00  0.00           C
ATOM   1678  CG  TYR   251      24.598  10.704  85.687  1.00  0.00           C
ATOM   1679  CD1 TYR   251      24.734   9.814  84.614  1.00  0.00           C
ATOM   1680  CD2 TYR   251      24.368  10.178  86.977  1.00  0.00           C
ATOM   1681  CE1 TYR   251      24.646   8.420  84.798  1.00  0.00           C
ATOM   1682  CE2 TYR   251      24.275   8.763  87.182  1.00  0.00           C
ATOM   1683  CZ  TYR   251      24.417   7.900  86.076  1.00  0.00           C
ATOM   1684  OH  TYR   251      24.331   6.532  86.224  1.00  0.00           O
ATOM   1685  N   SER   252      26.037  14.722  84.089  1.00  0.00           N
ATOM   1686  CA  SER   252      26.121  16.097  83.573  1.00  0.00           C
ATOM   1687  C   SER   252      26.363  16.158  82.058  1.00  0.00           C
ATOM   1688  O   SER   252      25.727  16.955  81.360  1.00  0.00           O
ATOM   1689  CB  SER   252      27.214  16.901  84.239  1.00  0.00           C
ATOM   1690  OG  SER   252      26.901  17.109  85.608  1.00  0.00           O
ATOM   1691  N   TRP   253      27.300  15.332  81.580  1.00  0.00           N
ATOM   1692  CA  TRP   253      27.680  15.299  80.177  1.00  0.00           C
ATOM   1693  C   TRP   253      26.548  14.866  79.296  1.00  0.00           C
ATOM   1694  O   TRP   253      26.329  15.485  78.249  1.00  0.00           O
ATOM   1695  CB  TRP   253      28.955  14.401  79.958  1.00  0.00           C
ATOM   1696  CG  TRP   253      30.240  15.031  80.440  1.00  0.00           C
ATOM   1697  CD1 TRP   253      31.018  14.701  81.511  1.00  0.00           C
ATOM   1698  CD2 TRP   253      30.930  16.143  79.852  1.00  0.00           C
ATOM   1699  NE1 TRP   253      32.087  15.460  81.653  1.00  0.00           N
ATOM   1700  CE2 TRP   253      32.085  16.384  80.640  1.00  0.00           C
ATOM   1701  CE3 TRP   253      30.687  16.964  78.730  1.00  0.00           C
ATOM   1702  CZ2 TRP   253      33.008  17.424  80.343  1.00  0.00           C
ATOM   1703  CZ3 TRP   253      31.609  18.011  78.425  1.00  0.00           C
ATOM   1704  CH2 TRP   253      32.752  18.223  79.236  1.00  0.00           C
ATOM   1705  N   TRP   254      25.830  13.817  79.695  1.00  0.00           N
ATOM   1706  CA  TRP   254      24.722  13.330  78.920  1.00  0.00           C
ATOM   1707  C   TRP   254      23.714  14.461  78.700  1.00  0.00           C
ATOM   1708  O   TRP   254      23.190  14.601  77.611  1.00  0.00           O
ATOM   1709  CB  TRP   254      24.026  12.124  79.562  1.00  0.00           C
ATOM   1710  CG  TRP   254      22.855  11.643  78.727  1.00  0.00           C
ATOM   1711  CD1 TRP   254      22.919  10.761  77.700  1.00  0.00           C
ATOM   1712  CD2 TRP   254      21.489  12.053  78.808  1.00  0.00           C
ATOM   1713  NE1 TRP   254      21.708  10.595  77.140  1.00  0.00           N
ATOM   1714  CE2 TRP   254      20.799  11.383  77.782  1.00  0.00           C
ATOM   1715  CE3 TRP   254      20.793  12.953  79.607  1.00  0.00           C
ATOM   1716  CZ2 TRP   254      19.444  11.550  77.554  1.00  0.00           C
ATOM   1717  CZ3 TRP   254      19.427  13.128  79.387  1.00  0.00           C
ATOM   1718  CH2 TRP   254      18.763  12.405  78.376  1.00  0.00           C
ATOM   1719  N   GLN   255      23.445  15.256  79.734  1.00  0.00           N
ATOM   1720  CA  GLN   255      22.422  16.318  79.638  1.00  0.00           C
ATOM   1721  C   GLN   255      22.829  17.449  78.674  1.00  0.00           C
ATOM   1722  O   GLN   255      21.994  18.020  78.007  1.00  0.00           O
ATOM   1723  CB  GLN   255      22.137  16.901  81.022  1.00  0.00           C
ATOM   1724  CG  GLN   255      21.402  15.934  81.952  1.00  0.00           C
ATOM   1725  CD  GLN   255      21.242  16.612  83.305  1.00  0.00           C
ATOM   1726  OE1 GLN   255      21.707  17.732  83.511  1.00  0.00           O
ATOM   1727  NE2 GLN   255      20.575  15.970  84.301  1.00  0.00           N
ATOM   1728  N   HIS   256      24.111  17.728  78.563  1.00  0.00           N
ATOM   1729  CA  HIS   256      24.604  18.834  77.741  1.00  0.00           C
ATOM   1730  C   HIS   256      24.984  18.386  76.328  1.00  0.00           C
ATOM   1731  O   HIS   256      24.675  19.049  75.328  1.00  0.00           O
ATOM   1732  CB  HIS   256      25.819  19.484  78.472  1.00  0.00           C
ATOM   1733  CG  HIS   256      26.377  20.670  77.742  1.00  0.00           C
ATOM   1734  ND1 HIS   256      25.714  21.872  77.602  1.00  0.00           N
ATOM   1735  CD2 HIS   256      27.557  20.842  77.101  1.00  0.00           C
ATOM   1736  CE1 HIS   256      26.434  22.716  76.928  1.00  0.00           C
ATOM   1737  NE2 HIS   256      27.566  22.122  76.604  1.00  0.00           N
ATOM   1738  N   SER   257      25.661  17.248  76.233  1.00  0.00           N
ATOM   1739  CA  SER   257      26.135  16.727  74.933  1.00  0.00           C
ATOM   1740  C   SER   257      26.287  15.231  74.973  1.00  0.00           C
ATOM   1741  O   SER   257      27.346  14.711  75.306  1.00  0.00           O
ATOM   1742  CB  SER   257      27.481  17.364  74.558  1.00  0.00           C
ATOM   1743  OG  SER   257      27.891  16.918  73.274  1.00  0.00           O
ATOM   1744  N   THR   258      25.250  14.548  74.537  1.00  0.00           N
ATOM   1745  CA  THR   258      25.227  13.097  74.639  1.00  0.00           C
ATOM   1746  C   THR   258      26.342  12.454  73.831  1.00  0.00           C
ATOM   1747  O   THR   258      26.838  11.394  74.222  1.00  0.00           O
ATOM   1748  CB  THR   258      23.844  12.476  74.281  1.00  0.00           C
ATOM   1749  OG1 THR   258      22.851  12.945  75.181  1.00  0.00           O
ATOM   1750  CG2 THR   258      23.934  10.944  74.376  1.00  0.00           C
ATOM   1751  N   ASN   259      26.770  13.064  72.735  1.00  0.00           N
ATOM   1752  CA  ASN   259      27.830  12.435  71.981  1.00  0.00           C
ATOM   1753  C   ASN   259      29.141  12.335  72.755  1.00  0.00           C
ATOM   1754  O   ASN   259      29.916  11.453  72.452  1.00  0.00           O
ATOM   1755  CB  ASN   259      28.126  13.131  70.666  1.00  0.00           C
ATOM   1756  CG  ASN   259      27.013  13.079  69.709  1.00  0.00           C
ATOM   1757  OD1 ASN   259      26.788  14.066  69.012  1.00  0.00           O
ATOM   1758  ND2 ASN   259      26.264  11.978  69.679  1.00  0.00           N
ATOM   1759  N   LEU   260      29.400  13.255  73.701  1.00  0.00           N
ATOM   1760  CA  LEU   260      30.634  13.290  74.480  1.00  0.00           C
ATOM   1761  C   LEU   260      30.492  12.725  75.907  1.00  0.00           C
ATOM   1762  O   LEU   260      31.354  12.977  76.777  1.00  0.00           O
ATOM   1763  CB  LEU   260      31.194  14.726  74.548  1.00  0.00           C
ATOM   1764  CG  LEU   260      31.571  15.348  73.219  1.00  0.00           C
ATOM   1765  CD1 LEU   260      32.086  16.764  73.386  1.00  0.00           C
ATOM   1766  CD2 LEU   260      32.658  14.472  72.541  1.00  0.00           C
ATOM   1767  N   ALA   261      29.434  11.945  76.133  1.00  0.00           N
ATOM   1768  CA  ALA   261      29.065  11.532  77.491  1.00  0.00           C
ATOM   1769  C   ALA   261      29.495  10.126  77.825  1.00  0.00           C
ATOM   1770  O   ALA   261      29.302   9.686  78.964  1.00  0.00           O
ATOM   1771  CB  ALA   261      27.553  11.701  77.731  1.00  0.00           C
ATOM   1772  N   THR   262      30.020   9.389  76.838  1.00  0.00           N
ATOM   1773  CA  THR   262      30.768   8.161  77.153  1.00  0.00           C
ATOM   1774  C   THR   262      30.314   6.879  76.517  1.00  0.00           C
ATOM   1775  O   THR   262      30.993   5.863  76.628  1.00  0.00           O
ATOM   1776  CB  THR   262      30.770   7.949  78.679  1.00  0.00           C
ATOM   1777  OG1 THR   262      29.439   7.817  79.155  1.00  0.00           O
ATOM   1778  CG2 THR   262      31.437   9.156  79.360  1.00  0.00           C
ATOM   1779  N   TYR   263      29.188   6.903  75.820  1.00  0.00           N
ATOM   1780  CA  TYR   263      28.708   5.706  75.183  1.00  0.00           C
ATOM   1781  C   TYR   263      29.571   5.334  73.955  1.00  0.00           C
ATOM   1782  O   TYR   263      29.895   4.136  73.695  1.00  0.00           O
ATOM   1783  CB  TYR   263      27.272   5.914  74.743  1.00  0.00           C
ATOM   1784  CG  TYR   263      26.786   4.761  73.952  1.00  0.00           C
ATOM   1785  CD1 TYR   263      26.702   3.503  74.520  1.00  0.00           C
ATOM   1786  CD2 TYR   263      26.491   4.895  72.603  1.00  0.00           C
ATOM   1787  CE1 TYR   263      26.277   2.424  73.802  1.00  0.00           C
ATOM   1788  CE2 TYR   263      26.083   3.798  71.858  1.00  0.00           C
ATOM   1789  CZ  TYR   263      25.952   2.570  72.473  1.00  0.00           C
ATOM   1790  OH  TYR   263      25.535   1.468  71.757  1.00  0.00           O
ATOM   1791  N   GLU   264      29.927   6.365  73.204  1.00  0.00           N
ATOM   1792  CA  GLU   264      30.646   6.188  71.955  1.00  0.00           C
ATOM   1793  C   GLU   264      32.084   6.697  72.006  1.00  0.00           C
ATOM   1794  O   GLU   264      32.408   7.566  72.788  1.00  0.00           O
ATOM   1795  CB  GLU   264      29.882   6.887  70.819  1.00  0.00           C
ATOM   1796  CG  GLU   264      28.511   6.269  70.535  1.00  0.00           C
ATOM   1797  CD  GLU   264      27.892   7.018  69.364  1.00  0.00           C
ATOM   1798  OE1 GLU   264      28.547   7.966  68.855  1.00  0.00           O
ATOM   1799  OE2 GLU   264      26.755   6.651  68.962  1.00  0.00           O
ATOM   1800  N   GLN   265      32.920   6.203  71.098  1.00  0.00           N
ATOM   1801  CA  GLN   265      34.319   6.624  71.033  1.00  0.00           C
ATOM   1802  C   GLN   265      34.398   8.041  70.466  1.00  0.00           C
ATOM   1803  O   GLN   265      33.745   8.370  69.463  1.00  0.00           O
ATOM   1804  CB  GLN   265      35.155   5.645  70.200  1.00  0.00           C
ATOM   1805  CG  GLN   265      35.172   4.222  70.793  1.00  0.00           C
ATOM   1806  CD  GLN   265      36.415   3.403  70.469  1.00  0.00           C
ATOM   1807  OE1 GLN   265      36.563   2.242  70.940  1.00  0.00           O
ATOM   1808  NE2 GLN   265      37.314   3.976  69.706  1.00  0.00           N
ATOM   1809  N   GLN   266      35.226   8.855  71.113  1.00  0.00           N
ATOM   1810  CA  GLN   266      35.357  10.256  70.783  1.00  0.00           C
ATOM   1811  C   GLN   266      36.785  10.733  70.974  1.00  0.00           C
ATOM   1812  O   GLN   266      37.625  10.006  71.487  1.00  0.00           O
ATOM   1813  CB  GLN   266      34.393  11.063  71.650  1.00  0.00           C
ATOM   1814  CG  GLN   266      32.908  10.710  71.474  1.00  0.00           C
ATOM   1815  CD  GLN   266      32.304  11.095  70.129  1.00  0.00           C
ATOM   1816  OE1 GLN   266      32.758  12.025  69.445  1.00  0.00           O
ATOM   1817  NE2 GLN   266      31.246  10.402  69.760  1.00  0.00           N
ATOM   1818  N   ASP   267      37.022  12.000  70.641  1.00  0.00           N
ATOM   1819  CA  ASP   267      38.322  12.603  70.666  1.00  0.00           C
ATOM   1820  C   ASP   267      38.638  13.272  71.988  1.00  0.00           C
ATOM   1821  O   ASP   267      37.889  14.096  72.484  1.00  0.00           O
ATOM   1822  CB  ASP   267      38.404  13.612  69.529  1.00  0.00           C
ATOM   1823  CG  ASP   267      39.851  14.129  69.303  1.00  0.00           C
ATOM   1824  OD1 ASP   267      40.373  14.000  68.205  1.00  0.00           O
ATOM   1825  OD2 ASP   267      40.416  14.734  70.195  1.00  0.00           O
ATOM   1826  N   SER   268      39.754  12.900  72.591  1.00  0.00           N
ATOM   1827  CA  SER   268      40.135  13.422  73.938  1.00  0.00           C
ATOM   1828  C   SER   268      40.346  14.936  73.928  1.00  0.00           C
ATOM   1829  O   SER   268      40.057  15.622  74.904  1.00  0.00           O
ATOM   1830  CB  SER   268      41.430  12.729  74.438  1.00  0.00           C
ATOM   1831  OG  SER   268      42.525  13.083  73.606  1.00  0.00           O
ATOM   1832  N   HIS   269      40.852  15.447  72.815  1.00  0.00           N
ATOM   1833  CA  HIS   269      41.045  16.873  72.678  1.00  0.00           C
ATOM   1834  C   HIS   269      39.706  17.630  72.641  1.00  0.00           C
ATOM   1835  O   HIS   269      39.558  18.669  73.277  1.00  0.00           O
ATOM   1836  CB  HIS   269      41.886  17.204  71.466  1.00  0.00           C
ATOM   1837  CG  HIS   269      42.068  18.672  71.251  1.00  0.00           C
ATOM   1838  ND1 HIS   269      42.846  19.455  72.078  1.00  0.00           N
ATOM   1839  CD2 HIS   269      41.530  19.508  70.339  1.00  0.00           C
ATOM   1840  CE1 HIS   269      42.820  20.704  71.647  1.00  0.00           C
ATOM   1841  NE2 HIS   269      42.048  20.756  70.578  1.00  0.00           N
ATOM   1842  N   GLU   270      38.737  17.075  71.963  1.00  0.00           N
ATOM   1843  CA  GLU   270      37.418  17.664  71.915  1.00  0.00           C
ATOM   1844  C   GLU   270      36.784  17.632  73.319  1.00  0.00           C
ATOM   1845  O   GLU   270      36.175  18.626  73.810  1.00  0.00           O
ATOM   1846  CB  GLU   270      36.570  16.953  70.860  1.00  0.00           C
ATOM   1847  CG  GLU   270      35.145  17.513  70.856  1.00  0.00           C
ATOM   1848  CD  GLU   270      34.302  17.008  69.744  1.00  0.00           C
ATOM   1849  OE1 GLU   270      34.742  16.145  68.926  1.00  0.00           O
ATOM   1850  OE2 GLU   270      33.196  17.536  69.691  1.00  0.00           O
ATOM   1851  N   PHE   271      36.967  16.528  74.018  1.00  0.00           N
ATOM   1852  CA  PHE   271      36.500  16.458  75.402  1.00  0.00           C
ATOM   1853  C   PHE   271      37.227  17.418  76.337  1.00  0.00           C
ATOM   1854  O   PHE   271      36.588  18.039  77.178  1.00  0.00           O
ATOM   1855  CB  PHE   271      36.535  15.040  75.928  1.00  0.00           C
ATOM   1856  CG  PHE   271      35.881  14.911  77.271  1.00  0.00           C
ATOM   1857  CD1 PHE   271      34.507  14.978  77.379  1.00  0.00           C
ATOM   1858  CD2 PHE   271      36.659  14.804  78.421  1.00  0.00           C
ATOM   1859  CE1 PHE   271      33.890  14.869  78.623  1.00  0.00           C
ATOM   1860  CE2 PHE   271      36.076  14.717  79.653  1.00  0.00           C
ATOM   1861  CZ  PHE   271      34.673  14.754  79.765  1.00  0.00           C
ATOM   1862  N   PHE   272      38.536  17.593  76.176  1.00  0.00           N
ATOM   1863  CA  PHE   272      39.281  18.561  76.957  1.00  0.00           C
ATOM   1864  C   PHE   272      38.706  19.975  76.772  1.00  0.00           C
ATOM   1865  O   PHE   272      38.431  20.713  77.762  1.00  0.00           O
ATOM   1866  CB  PHE   272      40.776  18.533  76.553  1.00  0.00           C
ATOM   1867  CG  PHE   272      41.477  19.573  77.357  1.00  0.00           C
ATOM   1868  CD1 PHE   272      41.850  19.355  78.702  1.00  0.00           C
ATOM   1869  CD2 PHE   272      41.787  20.817  76.777  1.00  0.00           C
ATOM   1870  CE1 PHE   272      42.524  20.355  79.462  1.00  0.00           C
ATOM   1871  CE2 PHE   272      42.461  21.836  77.516  1.00  0.00           C
ATOM   1872  CZ  PHE   272      42.829  21.603  78.866  1.00  0.00           C
ATOM   1873  N   ILE   273      38.495  20.363  75.526  1.00  0.00           N
ATOM   1874  CA  ILE   273      37.977  21.702  75.231  1.00  0.00           C
ATOM   1875  C   ILE   273      36.554  21.888  75.737  1.00  0.00           C
ATOM   1876  O   ILE   273      36.170  22.957  76.248  1.00  0.00           O
ATOM   1877  CB  ILE   273      38.067  21.982  73.718  1.00  0.00           C
ATOM   1878  CG1 ILE   273      39.511  22.099  73.201  1.00  0.00           C
ATOM   1879  CG2 ILE   273      37.380  23.292  73.295  1.00  0.00           C
ATOM   1880  CD1 ILE   273      39.613  22.110  71.676  1.00  0.00           C
ATOM   1881  N   SER   274      35.767  20.834  75.581  1.00  0.00           N
ATOM   1882  CA  SER   274      34.418  20.777  76.146  1.00  0.00           C
ATOM   1883  C   SER   274      34.358  20.993  77.657  1.00  0.00           C
ATOM   1884  O   SER   274      33.621  21.866  78.100  1.00  0.00           O
ATOM   1885  CB  SER   274      33.773  19.446  75.772  1.00  0.00           C
ATOM   1886  OG  SER   274      33.559  19.385  74.370  1.00  0.00           O
ATOM   1887  N   LEU   275      35.168  20.299  78.444  1.00  0.00           N
ATOM   1888  CA  LEU   275      35.169  20.452  79.868  1.00  0.00           C
ATOM   1889  C   LEU   275      35.667  21.825  80.360  1.00  0.00           C
ATOM   1890  O   LEU   275      35.069  22.447  81.269  1.00  0.00           O
ATOM   1891  CB  LEU   275      35.927  19.319  80.535  1.00  0.00           C
ATOM   1892  CG  LEU   275      35.940  19.409  82.062  1.00  0.00           C
ATOM   1893  CD1 LEU   275      34.563  19.367  82.723  1.00  0.00           C
ATOM   1894  CD2 LEU   275      36.706  18.292  82.769  1.00  0.00           C
ATOM   1895  N   LEU   276      36.715  22.336  79.740  1.00  0.00           N
ATOM   1896  CA  LEU   276      37.218  23.648  80.164  1.00  0.00           C
ATOM   1897  C   LEU   276      36.175  24.722  79.777  1.00  0.00           C
ATOM   1898  O   LEU   276      35.945  25.694  80.534  1.00  0.00           O
ATOM   1899  CB  LEU   276      38.658  23.935  79.673  1.00  0.00           C
ATOM   1900  CG  LEU   276      39.715  23.043  80.328  1.00  0.00           C
ATOM   1901  CD1 LEU   276      41.126  23.192  79.761  1.00  0.00           C
ATOM   1902  CD2 LEU   276      39.910  23.267  81.827  1.00  0.00           C
ATOM   1903  N   ASP   277      35.479  24.554  78.657  1.00  0.00           N
ATOM   1904  CA  ASP   277      34.406  25.493  78.363  1.00  0.00           C
ATOM   1905  C   ASP   277      33.278  25.449  79.403  1.00  0.00           C
ATOM   1906  O   ASP   277      32.687  26.488  79.737  1.00  0.00           O
ATOM   1907  CB  ASP   277      33.860  25.332  76.939  1.00  0.00           C
ATOM   1908  CG  ASP   277      34.900  25.879  75.972  1.00  0.00           C
ATOM   1909  OD1 ASP   277      35.850  26.557  76.446  1.00  0.00           O
ATOM   1910  OD2 ASP   277      34.758  25.628  74.746  1.00  0.00           O
ATOM   1911  N   ARG   278      32.925  24.249  79.862  1.00  0.00           N
ATOM   1912  CA  ARG   278      31.936  24.103  80.926  1.00  0.00           C
ATOM   1913  C   ARG   278      32.356  24.730  82.265  1.00  0.00           C
ATOM   1914  O   ARG   278      31.513  25.358  82.973  1.00  0.00           O
ATOM   1915  CB  ARG   278      31.514  22.635  81.091  1.00  0.00           C
ATOM   1916  CG  ARG   278      30.645  22.117  79.943  1.00  0.00           C
ATOM   1917  CD  ARG   278      29.983  20.769  80.236  1.00  0.00           C
ATOM   1918  NE  ARG   278      31.069  19.758  80.372  1.00  0.00           N
ATOM   1919  CZ  ARG   278      31.549  19.119  79.266  1.00  0.00           C
ATOM   1920  NH1 ARG   278      30.866  19.591  78.183  1.00  0.00           N
ATOM   1921  NH2 ARG   278      32.526  18.256  79.674  1.00  0.00           N
ATOM   1922  N   ILE   279      33.643  24.664  82.595  1.00  0.00           N
ATOM   1923  CA  ILE   279      34.123  25.290  83.812  1.00  0.00           C
ATOM   1924  C   ILE   279      33.954  26.795  83.645  1.00  0.00           C
ATOM   1925  O   ILE   279      33.457  27.495  84.561  1.00  0.00           O
ATOM   1926  CB  ILE   279      35.610  24.932  84.102  1.00  0.00           C
ATOM   1927  CG1 ILE   279      35.721  23.464  84.496  1.00  0.00           C
ATOM   1928  CG2 ILE   279      36.198  25.818  85.214  1.00  0.00           C
ATOM   1929  CD1 ILE   279      37.145  22.926  84.486  1.00  0.00           C
ATOM   1930  N   HIS   280      34.305  27.290  82.454  1.00  0.00           N
ATOM   1931  CA  HIS   280      34.164  28.721  82.183  1.00  0.00           C
ATOM   1932  C   HIS   280      32.679  29.125  82.245  1.00  0.00           C
ATOM   1933  O   HIS   280      32.307  30.170  82.821  1.00  0.00           O
ATOM   1934  CB  HIS   280      34.808  29.110  80.840  1.00  0.00           C
ATOM   1935  CG  HIS   280      34.342  30.429  80.314  1.00  0.00           C
ATOM   1936  ND1 HIS   280      34.833  31.638  80.772  1.00  0.00           N
ATOM   1937  CD2 HIS   280      33.340  30.732  79.443  1.00  0.00           C
ATOM   1938  CE1 HIS   280      34.202  32.627  80.153  1.00  0.00           C
ATOM   1939  NE2 HIS   280      33.273  32.099  79.361  1.00  0.00           N
ATOM   1940  N   GLU   281      31.813  28.328  81.619  1.00  0.00           N
ATOM   1941  CA  GLU   281      30.390  28.659  81.628  1.00  0.00           C
ATOM   1942  C   GLU   281      29.789  28.681  83.033  1.00  0.00           C
ATOM   1943  O   GLU   281      28.963  29.558  83.346  1.00  0.00           O
ATOM   1944  CB  GLU   281      29.604  27.729  80.696  1.00  0.00           C
ATOM   1945  CG  GLU   281      29.876  27.981  79.212  1.00  0.00           C
ATOM   1946  CD  GLU   281      29.139  26.917  78.411  1.00  0.00           C
ATOM   1947  OE1 GLU   281      28.531  26.014  79.046  1.00  0.00           O
ATOM   1948  OE2 GLU   281      29.173  26.992  77.154  1.00  0.00           O
ATOM   1949  N   ASN   282      30.226  27.791  83.911  1.00  0.00           N
ATOM   1950  CA  ASN   282      29.721  27.768  85.285  1.00  0.00           C
ATOM   1951  C   ASN   282      30.235  29.024  86.052  1.00  0.00           C
ATOM   1952  O   ASN   282      29.504  29.649  86.831  1.00  0.00           O
ATOM   1953  CB  ASN   282      30.108  26.418  85.948  1.00  0.00           C
ATOM   1954  CG  ASN   282      29.248  25.326  85.328  1.00  0.00           C
ATOM   1955  OD1 ASN   282      28.228  25.603  84.700  1.00  0.00           O
ATOM   1956  ND2 ASN   282      29.613  24.024  85.471  1.00  0.00           N
ATOM   1957  N   GLU   283      31.052  29.790  85.366  1.00  0.00           N
ATOM   1958  CA  GLU   283      31.338  31.150  85.782  1.00  0.00           C
ATOM   1959  C   GLU   283      30.249  32.054  85.189  1.00  0.00           C
ATOM   1960  O   GLU   283      29.962  32.045  83.989  1.00  0.00           O
ATOM   1961  CB  GLU   283      32.637  31.823  85.326  1.00  0.00           C
ATOM   1962  CG  GLU   283      32.848  33.213  85.930  1.00  0.00           C
ATOM   1963  CD  GLU   283      33.139  33.042  87.414  1.00  0.00           C
ATOM   1964  OE1 GLU   283      33.362  31.878  87.843  1.00  0.00           O
ATOM   1965  OE2 GLU   283      33.141  34.073  88.139  1.00  0.00           O
ATOM   1966  N   GLY   284      29.637  32.845  86.060  1.00  0.00           N
ATOM   1967  CA  GLY   284      28.647  33.818  85.672  1.00  0.00           C
ATOM   1968  C   GLY   284      29.095  35.167  86.168  1.00  0.00           C
ATOM   1969  O   GLY   284      29.474  35.343  87.330  1.00  0.00           O
ATOM   1970  N   LYS   285      29.059  36.155  85.286  1.00  0.00           N
ATOM   1971  CA  LYS   285      29.438  37.510  85.625  1.00  0.00           C
ATOM   1972  C   LYS   285      28.332  38.522  85.291  1.00  0.00           C
ATOM   1973  O   LYS   285      27.428  38.264  84.492  1.00  0.00           O
ATOM   1974  CB  LYS   285      30.624  38.195  84.937  1.00  0.00           C
ATOM   1975  CG  LYS   285      31.972  37.544  85.254  1.00  0.00           C
ATOM   1976  CD  LYS   285      33.160  38.241  84.588  1.00  0.00           C
ATOM   1977  CE  LYS   285      34.507  37.586  84.899  1.00  0.00           C
ATOM   1978  NZ  LYS   285      35.600  38.338  84.241  1.00  0.00           N
ATOM   1979  N   SER   286      28.410  39.680  85.910  1.00  0.00           N
ATOM   1980  CA  SER   286      27.551  40.768  85.487  1.00  0.00           C
ATOM   1981  C   SER   286      27.855  41.014  84.019  1.00  0.00           C
ATOM   1982  O   SER   286      29.013  41.132  83.608  1.00  0.00           O
ATOM   1983  CB  SER   286      27.610  42.234  85.927  1.00  0.00           C
ATOM   1984  OG  SER   286      26.623  42.990  85.241  1.00  0.00           O
ATOM   1985  N   LYS   287      26.809  41.096  83.198  1.00  0.00           N
ATOM   1986  CA  LYS   287      27.013  41.138  81.746  1.00  0.00           C
ATOM   1987  C   LYS   287      27.707  42.423  81.311  1.00  0.00           C
ATOM   1988  O   LYS   287      28.669  42.398  80.539  1.00  0.00           O
ATOM   1989  CB  LYS   287      25.826  41.147  80.778  1.00  0.00           C
ATOM   1990  CG  LYS   287      25.065  39.821  80.734  1.00  0.00           C
ATOM   1991  CD  LYS   287      23.872  39.830  79.775  1.00  0.00           C
ATOM   1992  CE  LYS   287      23.082  38.520  79.767  1.00  0.00           C
ATOM   1993  NZ  LYS   287      21.942  38.622  78.829  1.00  0.00           N
ATOM   1994  N   CYS   288      27.241  43.567  81.788  1.00  0.00           N
ATOM   1995  CA  CYS   288      27.851  44.844  81.418  1.00  0.00           C
ATOM   1996  C   CYS   288      29.302  44.919  81.867  1.00  0.00           C
ATOM   1997  O   CYS   288      30.188  45.312  81.104  1.00  0.00           O
ATOM   1998  CB  CYS   288      27.464  46.222  81.961  1.00  0.00           C
ATOM   1999  SG  CYS   288      26.183  46.642  81.515  1.00  0.00           S
ATOM   2000  N   LEU   289      29.580  44.545  83.114  1.00  0.00           N
ATOM   2001  CA  LEU   289      30.938  44.545  83.631  1.00  0.00           C
ATOM   2002  C   LEU   289      31.821  43.579  82.811  1.00  0.00           C
ATOM   2003  O   LEU   289      32.969  43.885  82.479  1.00  0.00           O
ATOM   2004  CB  LEU   289      31.258  44.055  85.047  1.00  0.00           C
ATOM   2005  CG  LEU   289      30.732  44.980  86.146  1.00  0.00           C
ATOM   2006  CD1 LEU   289      30.874  44.440  87.568  1.00  0.00           C
ATOM   2007  CD2 LEU   289      31.408  46.348  86.217  1.00  0.00           C
ATOM   2008  N   TYR   290      31.295  42.404  82.478  1.00  0.00           N
ATOM   2009  CA  TYR   290      32.050  41.432  81.666  1.00  0.00           C
ATOM   2010  C   TYR   290      32.342  41.983  80.252  1.00  0.00           C
ATOM   2011  O   TYR   290      33.436  41.810  79.708  1.00  0.00           O
ATOM   2012  CB  TYR   290      31.522  40.065  81.210  1.00  0.00           C
ATOM   2013  CG  TYR   290      32.589  39.422  80.392  1.00  0.00           C
ATOM   2014  CD1 TYR   290      33.684  38.819  81.025  1.00  0.00           C
ATOM   2015  CD2 TYR   290      32.526  39.398  78.982  1.00  0.00           C
ATOM   2016  CE1 TYR   290      34.711  38.199  80.287  1.00  0.00           C
ATOM   2017  CE2 TYR   290      33.562  38.772  78.216  1.00  0.00           C
ATOM   2018  CZ  TYR   290      34.648  38.177  78.889  1.00  0.00           C
ATOM   2019  OH  TYR   290      35.670  37.567  78.194  1.00  0.00           O
ATOM   2020  N   GLN   291      31.366  42.649  79.645  1.00  0.00           N
ATOM   2021  CA  GLN   291      31.537  43.253  78.321  1.00  0.00           C
ATOM   2022  C   GLN   291      32.572  44.381  78.338  1.00  0.00           C
ATOM   2023  O   GLN   291      33.380  44.522  77.417  1.00  0.00           O
ATOM   2024  CB  GLN   291      30.408  44.000  77.601  1.00  0.00           C
ATOM   2025  CG  GLN   291      29.278  43.085  77.125  1.00  0.00           C
ATOM   2026  CD  GLN   291      28.180  43.961  76.537  1.00  0.00           C
ATOM   2027  OE1 GLN   291      28.250  45.187  76.594  1.00  0.00           O
ATOM   2028  NE2 GLN   291      27.107  43.378  75.938  1.00  0.00           N
ATOM   2029  N   ASP   292      32.567  45.199  79.379  1.00  0.00           N
ATOM   2030  CA  ASP   292      33.512  46.311  79.523  1.00  0.00           C
ATOM   2031  C   ASP   292      34.827  45.900  80.191  1.00  0.00           C
ATOM   2032  O   ASP   292      35.656  46.731  80.573  1.00  0.00           O
ATOM   2033  CB  ASP   292      33.041  47.496  80.370  1.00  0.00           C
ATOM   2034  CG  ASP   292      31.845  48.127  79.672  1.00  0.00           C
ATOM   2035  OD1 ASP   292      31.915  48.310  78.427  1.00  0.00           O
ATOM   2036  OD2 ASP   292      30.845  48.436  80.374  1.00  0.00           O
ATOM   2037  N   ASN   293      35.083  44.621  80.270  1.00  0.00           N
ATOM   2038  CA  ASN   293      36.105  43.983  81.112  1.00  0.00           C
ATOM   2039  C   ASN   293      36.645  42.723  80.406  1.00  0.00           C
ATOM   2040  O   ASN   293      36.298  41.598  80.792  1.00  0.00           O
ATOM   2041  CB  ASN   293      35.429  43.577  82.440  1.00  0.00           C
ATOM   2042  CG  ASN   293      36.327  43.756  83.649  1.00  0.00           C
ATOM   2043  OD1 ASN   293      36.653  44.884  84.039  1.00  0.00           O
ATOM   2044  ND2 ASN   293      36.684  42.644  84.288  1.00  0.00           N
ATOM   2045  N   GLU   294      37.503  42.893  79.396  1.00  0.00           N
ATOM   2046  CA  GLU   294      37.691  41.834  78.378  1.00  0.00           C
ATOM   2047  C   GLU   294      38.298  40.473  78.792  1.00  0.00           C
ATOM   2048  O   GLU   294      37.759  39.436  78.419  1.00  0.00           O
ATOM   2049  CB  GLU   294      38.355  42.401  77.117  1.00  0.00           C
ATOM   2050  CG  GLU   294      37.446  43.336  76.317  1.00  0.00           C
ATOM   2051  CD  GLU   294      38.268  43.937  75.186  1.00  0.00           C
ATOM   2052  OE1 GLU   294      39.495  43.655  75.132  1.00  0.00           O
ATOM   2053  OE2 GLU   294      37.681  44.687  74.361  1.00  0.00           O
ATOM   2054  N   GLU   295      39.408  40.477  79.531  1.00  0.00           N
ATOM   2055  CA  GLU   295      40.008  39.239  80.019  1.00  0.00           C
ATOM   2056  C   GLU   295      39.061  38.543  81.022  1.00  0.00           C
ATOM   2057  O   GLU   295      38.618  39.180  81.980  1.00  0.00           O
ATOM   2058  CB  GLU   295      41.361  39.551  80.690  1.00  0.00           C
ATOM   2059  CG  GLU   295      42.132  38.301  81.119  1.00  0.00           C
ATOM   2060  CD  GLU   295      43.449  38.749  81.737  1.00  0.00           C
ATOM   2061  OE1 GLU   295      43.712  39.982  81.739  1.00  0.00           O
ATOM   2062  OE2 GLU   295      44.210  37.866  82.214  1.00  0.00           O
ATOM   2063  N   CYS   296      38.687  37.284  80.782  1.00  0.00           N
ATOM   2064  CA  CYS   296      37.901  36.550  81.770  1.00  0.00           C
ATOM   2065  C   CYS   296      38.806  36.176  82.934  1.00  0.00           C
ATOM   2066  O   CYS   296      39.958  35.792  82.717  1.00  0.00           O
ATOM   2067  CB  CYS   296      37.278  35.276  81.178  1.00  0.00           C
ATOM   2068  SG  CYS   296      36.335  34.302  82.372  1.00  0.00           S
ATOM   2069  N   GLN   297      38.274  36.241  84.156  1.00  0.00           N
ATOM   2070  CA  GLN   297      39.048  35.942  85.362  1.00  0.00           C
ATOM   2071  C   GLN   297      38.854  34.529  85.894  1.00  0.00           C
ATOM   2072  O   GLN   297      39.310  34.219  86.986  1.00  0.00           O
ATOM   2073  CB  GLN   297      38.683  36.947  86.485  1.00  0.00           C
ATOM   2074  CG  GLN   297      38.937  38.407  86.104  1.00  0.00           C
ATOM   2075  CD  GLN   297      40.427  38.571  85.839  1.00  0.00           C
ATOM   2076  OE1 GLN   297      41.263  38.115  86.617  1.00  0.00           O
ATOM   2077  NE2 GLN   297      40.840  39.233  84.725  1.00  0.00           N
ATOM   2078  N   CYS   298      38.200  33.646  85.141  1.00  0.00           N
ATOM   2079  CA  CYS   298      37.961  32.305  85.685  1.00  0.00           C
ATOM   2080  C   CYS   298      39.219  31.491  85.710  1.00  0.00           C
ATOM   2081  O   CYS   298      40.228  31.904  85.138  1.00  0.00           O
ATOM   2082  CB  CYS   298      36.886  31.546  84.951  1.00  0.00           C
ATOM   2083  SG  CYS   298      37.361  30.775  83.398  1.00  0.00           S
ATOM   2084  N   ILE   299      39.135  30.328  86.345  1.00  0.00           N
ATOM   2085  CA  ILE   299      40.314  29.440  86.480  1.00  0.00           C
ATOM   2086  C   ILE   299      40.825  29.010  85.119  1.00  0.00           C
ATOM   2087  O   ILE   299      42.021  28.990  84.895  1.00  0.00           O
ATOM   2088  CB  ILE   299      40.023  28.190  87.351  1.00  0.00           C
ATOM   2089  CG1 ILE   299      41.323  27.405  87.563  1.00  0.00           C
ATOM   2090  CG2 ILE   299      38.920  27.339  86.779  1.00  0.00           C
ATOM   2091  CD1 ILE   299      42.249  28.154  88.399  1.00  0.00           C
ATOM   2092  N   THR   300      39.934  28.759  84.161  1.00  0.00           N
ATOM   2093  CA  THR   300      40.409  28.398  82.809  1.00  0.00           C
ATOM   2094  C   THR   300      41.180  29.512  82.117  1.00  0.00           C
ATOM   2095  O   THR   300      42.271  29.298  81.552  1.00  0.00           O
ATOM   2096  CB  THR   300      39.212  27.917  81.948  1.00  0.00           C
ATOM   2097  OG1 THR   300      38.630  26.757  82.525  1.00  0.00           O
ATOM   2098  CG2 THR   300      39.706  27.587  80.529  1.00  0.00           C
ATOM   2099  N   HIS   301      40.628  30.706  82.171  1.00  0.00           N
ATOM   2100  CA  HIS   301      41.165  31.805  81.438  1.00  0.00           C
ATOM   2101  C   HIS   301      42.316  32.482  82.168  1.00  0.00           C
ATOM   2102  O   HIS   301      43.067  33.229  81.539  1.00  0.00           O
ATOM   2103  CB  HIS   301      40.085  32.764  81.007  1.00  0.00           C
ATOM   2104  CG  HIS   301      39.225  32.219  79.911  1.00  0.00           C
ATOM   2105  ND1 HIS   301      37.898  31.899  80.071  1.00  0.00           N
ATOM   2106  CD2 HIS   301      39.524  31.957  78.614  1.00  0.00           C
ATOM   2107  CE1 HIS   301      37.434  31.405  78.932  1.00  0.00           C
ATOM   2108  NE2 HIS   301      38.386  31.495  78.020  1.00  0.00           N
ATOM   2109  N   LYS   302      42.545  32.151  83.427  1.00  0.00           N
ATOM   2110  CA  LYS   302      43.778  32.658  84.089  1.00  0.00           C
ATOM   2111  C   LYS   302      44.925  31.654  84.179  1.00  0.00           C
ATOM   2112  O   LYS   302      46.025  31.992  84.679  1.00  0.00           O
ATOM   2113  CB  LYS   302      43.463  33.213  85.470  1.00  0.00           C
ATOM   2114  CG  LYS   302      42.548  34.439  85.441  1.00  0.00           C
ATOM   2115  CD  LYS   302      42.218  34.990  86.829  1.00  0.00           C
ATOM   2116  CE  LYS   302      43.382  35.738  87.484  1.00  0.00           C
ATOM   2117  NZ  LYS   302      43.040  36.080  88.883  1.00  0.00           N
ATOM   2118  N   ALA   303      44.678  30.446  83.664  1.00  0.00           N
ATOM   2119  CA  ALA   303      45.649  29.358  83.670  1.00  0.00           C
ATOM   2120  C   ALA   303      46.088  28.920  82.287  1.00  0.00           C
ATOM   2121  O   ALA   303      47.302  28.831  82.014  1.00  0.00           O
ATOM   2122  CB  ALA   303      45.113  28.181  84.465  1.00  0.00           C
ATOM   2123  N   PHE   304      45.126  28.692  81.394  1.00  0.00           N
ATOM   2124  CA  PHE   304      45.400  28.040  80.135  1.00  0.00           C
ATOM   2125  C   PHE   304      45.482  29.000  78.971  1.00  0.00           C
ATOM   2126  O   PHE   304      45.817  28.562  77.854  1.00  0.00           O
ATOM   2127  CB  PHE   304      44.336  26.939  79.822  1.00  0.00           C
ATOM   2128  CG  PHE   304      44.291  25.826  80.833  1.00  0.00           C
ATOM   2129  CD1 PHE   304      45.298  24.890  80.898  1.00  0.00           C
ATOM   2130  CD2 PHE   304      43.260  25.767  81.784  1.00  0.00           C
ATOM   2131  CE1 PHE   304      45.276  23.879  81.842  1.00  0.00           C
ATOM   2132  CE2 PHE   304      43.232  24.752  82.747  1.00  0.00           C
ATOM   2133  CZ  PHE   304      44.233  23.806  82.775  1.00  0.00           C
ATOM   2134  N   SER   305      45.096  30.261  79.168  1.00  0.00           N
ATOM   2135  CA  SER   305      44.996  31.158  78.039  1.00  0.00           C
ATOM   2136  C   SER   305      46.302  31.921  77.761  1.00  0.00           C
ATOM   2137  O   SER   305      46.854  32.601  78.635  1.00  0.00           O
ATOM   2138  CB  SER   305      43.828  32.139  78.193  1.00  0.00           C
ATOM   2139  OG  SER   305      43.835  33.077  77.127  1.00  0.00           O
ATOM   2140  N   GLY   306      46.774  31.808  76.525  1.00  0.00           N
ATOM   2141  CA  GLY   306      47.807  32.704  75.991  1.00  0.00           C
ATOM   2142  C   GLY   306      47.272  33.420  74.755  1.00  0.00           C
ATOM   2143  O   GLY   306      46.044  33.401  74.472  1.00  0.00           O
ATOM   2144  N   LEU   307      48.164  34.064  73.998  1.00  0.00           N
ATOM   2145  CA  LEU   307      47.770  34.791  72.764  1.00  0.00           C
ATOM   2146  C   LEU   307      48.846  34.560  71.710  1.00  0.00           C
ATOM   2147  O   LEU   307      50.053  34.542  72.046  1.00  0.00           O
ATOM   2148  CB  LEU   307      47.674  36.319  73.004  1.00  0.00           C
ATOM   2149  CG  LEU   307      46.553  36.716  73.967  1.00  0.00           C
ATOM   2150  CD1 LEU   307      46.556  38.184  74.391  1.00  0.00           C
ATOM   2151  CD2 LEU   307      45.138  36.504  73.433  1.00  0.00           C
ATOM   2152  N   LEU   308      48.420  34.382  70.478  1.00  0.00           N
ATOM   2153  CA  LEU   308      49.306  34.347  69.329  1.00  0.00           C
ATOM   2154  C   LEU   308      49.418  35.732  68.736  1.00  0.00           C
ATOM   2155  O   LEU   308      48.458  36.488  68.714  1.00  0.00           O
ATOM   2156  CB  LEU   308      48.763  33.426  68.243  1.00  0.00           C
ATOM   2157  CG  LEU   308      48.614  31.978  68.607  1.00  0.00           C
ATOM   2158  CD1 LEU   308      47.854  31.228  67.461  1.00  0.00           C
ATOM   2159  CD2 LEU   308      49.995  31.380  68.901  1.00  0.00           C
ATOM   2160  N   ARG   309      50.592  36.051  68.224  1.00  0.00           N
ATOM   2161  CA  ARG   309      50.768  37.240  67.406  1.00  0.00           C
ATOM   2162  C   ARG   309      50.916  36.735  65.974  1.00  0.00           C
ATOM   2163  O   ARG   309      51.870  36.009  65.654  1.00  0.00           O
ATOM   2164  CB  ARG   309      52.057  37.991  67.813  1.00  0.00           C
ATOM   2165  CG  ARG   309      52.256  39.311  67.066  1.00  0.00           C
ATOM   2166  CD  ARG   309      53.493  40.090  67.516  1.00  0.00           C
ATOM   2167  NE  ARG   309      53.536  41.356  66.732  1.00  0.00           N
ATOM   2168  CZ  ARG   309      54.615  42.186  66.833  1.00  0.00           C
ATOM   2169  NH1 ARG   309      55.495  41.619  67.710  1.00  0.00           N
ATOM   2170  NH2 ARG   309      54.394  43.258  66.018  1.00  0.00           N
ATOM   2171  N   SER   310      50.036  37.172  65.090  1.00  0.00           N
ATOM   2172  CA  SER   310      50.123  36.851  63.666  1.00  0.00           C
ATOM   2173  C   SER   310      50.507  38.103  62.932  1.00  0.00           C
ATOM   2174  O   SER   310      49.755  39.079  62.928  1.00  0.00           O
ATOM   2175  CB  SER   310      48.787  36.304  63.163  1.00  0.00           C
ATOM   2176  OG  SER   310      48.809  35.928  61.784  1.00  0.00           O
ATOM   2177  N   ASP   311      51.675  38.071  62.304  1.00  0.00           N
ATOM   2178  CA  ASP   311      52.195  39.184  61.534  1.00  0.00           C
ATOM   2179  C   ASP   311      52.050  38.933  60.021  1.00  0.00           C
ATOM   2180  O   ASP   311      52.148  37.785  59.540  1.00  0.00           O
ATOM   2181  CB  ASP   311      53.646  39.489  61.906  1.00  0.00           C
ATOM   2182  CG  ASP   311      53.669  39.978  63.347  1.00  0.00           C
ATOM   2183  OD1 ASP   311      52.873  40.899  63.672  1.00  0.00           O
ATOM   2184  OD2 ASP   311      54.483  39.438  64.142  1.00  0.00           O
ATOM   2185  N   VAL   312      51.717  40.019  59.308  1.00  0.00           N
ATOM   2186  CA  VAL   312      51.574  40.083  57.849  1.00  0.00           C
ATOM   2187  C   VAL   312      52.557  41.183  57.400  1.00  0.00           C
ATOM   2188  O   VAL   312      52.430  42.355  57.809  1.00  0.00           O
ATOM   2189  CB  VAL   312      50.119  40.404  57.431  1.00  0.00           C
ATOM   2190  CG1 VAL   312      49.930  40.517  55.917  1.00  0.00           C
ATOM   2191  CG2 VAL   312      49.107  39.349  57.883  1.00  0.00           C
ATOM   2192  N   THR   313      53.547  40.784  56.604  1.00  0.00           N
ATOM   2193  CA  THR   313      54.706  41.603  56.254  1.00  0.00           C
ATOM   2194  C   THR   313      54.962  41.557  54.730  1.00  0.00           C
ATOM   2195  O   THR   313      54.742  40.543  54.082  1.00  0.00           O
ATOM   2196  CB  THR   313      55.964  41.054  57.014  1.00  0.00           C
ATOM   2197  OG1 THR   313      56.225  39.714  56.622  1.00  0.00           O
ATOM   2198  CG2 THR   313      55.703  41.099  58.529  1.00  0.00           C
ATOM   2199  N   CYS   314      55.406  42.662  54.163  1.00  0.00           N
ATOM   2200  CA  CYS   314      55.725  42.735  52.719  1.00  0.00           C
ATOM   2201  C   CYS   314      57.038  41.989  52.411  1.00  0.00           C
ATOM   2202  O   CYS   314      58.013  42.190  53.092  1.00  0.00           O
ATOM   2203  CB  CYS   314      55.850  44.190  52.287  1.00  0.00           C
ATOM   2204  SG  CYS   314      56.292  44.297  50.588  1.00  0.00           S
ATOM   2205  N   THR   315      57.066  41.091  51.417  1.00  0.00           N
ATOM   2206  CA  THR   315      58.334  40.342  51.252  1.00  0.00           C
ATOM   2207  C   THR   315      59.517  41.190  50.761  1.00  0.00           C
ATOM   2208  O   THR   315      60.675  40.810  50.991  1.00  0.00           O
ATOM   2209  CB  THR   315      57.994  39.286  50.214  1.00  0.00           C
ATOM   2210  OG1 THR   315      57.591  39.906  49.002  1.00  0.00           O
ATOM   2211  CG2 THR   315      56.849  38.405  50.741  1.00  0.00           C
ATOM   2212  N   THR   316      59.216  42.296  50.090  1.00  0.00           N
ATOM   2213  CA  THR   316      60.204  43.283  49.657  1.00  0.00           C
ATOM   2214  C   THR   316      60.661  44.183  50.800  1.00  0.00           C
ATOM   2215  O   THR   316      61.842  44.153  51.166  1.00  0.00           O
ATOM   2216  CB  THR   316      59.637  44.157  48.521  1.00  0.00           C
ATOM   2217  OG1 THR   316      59.327  43.351  47.394  1.00  0.00           O
ATOM   2218  CG2 THR   316      60.682  45.212  48.121  1.00  0.00           C
ATOM   2219  N   CYS   317      59.729  44.944  51.391  1.00  0.00           N
ATOM   2220  CA  CYS   317      60.041  45.864  52.516  1.00  0.00           C
ATOM   2221  C   CYS   317      60.379  45.185  53.845  1.00  0.00           C
ATOM   2222  O   CYS   317      61.201  45.688  54.620  1.00  0.00           O
ATOM   2223  CB  CYS   317      58.887  46.821  52.747  1.00  0.00           C
ATOM   2224  SG  CYS   317      58.354  47.602  51.237  1.00  0.00           S
ATOM   2225  N   GLY   318      59.556  44.240  54.269  1.00  0.00           N
ATOM   2226  CA  GLY   318      59.931  43.477  55.440  1.00  0.00           C
ATOM   2227  C   GLY   318      59.197  43.853  56.701  1.00  0.00           C
ATOM   2228  O   GLY   318      59.187  43.118  57.692  1.00  0.00           O
ATOM   2229  N   SER   319      58.564  45.014  56.686  1.00  0.00           N
ATOM   2230  CA  SER   319      57.767  45.386  57.856  1.00  0.00           C
ATOM   2231  C   SER   319      56.465  44.589  57.879  1.00  0.00           C
ATOM   2232  O   SER   319      55.968  44.105  56.859  1.00  0.00           O
ATOM   2233  CB  SER   319      57.111  46.741  58.133  1.00  0.00           C
ATOM   2234  OG  SER   319      56.072  46.981  57.195  1.00  0.00           O
ATOM   2235  N   THR   320      55.909  44.454  59.067  1.00  0.00           N
ATOM   2236  CA  THR   320      54.709  43.641  59.254  1.00  0.00           C
ATOM   2237  C   THR   320      53.814  44.226  60.349  1.00  0.00           C
ATOM   2238  O   THR   320      54.192  45.090  61.145  1.00  0.00           O
ATOM   2239  CB  THR   320      53.899  42.416  59.722  1.00  0.00           C
ATOM   2240  OG1 THR   320      52.584  42.467  59.188  1.00  0.00           O
ATOM   2241  CG2 THR   320      53.825  42.412  61.258  1.00  0.00           C
ATOM   2242  N   SER   321      52.607  43.718  60.359  1.00  0.00           N
ATOM   2243  CA  SER   321      51.614  43.943  61.378  1.00  0.00           C
ATOM   2244  C   SER   321      51.066  42.613  61.814  1.00  0.00           C
ATOM   2245  O   SER   321      50.922  41.680  61.019  1.00  0.00           O
ATOM   2246  CB  SER   321      50.254  44.628  61.216  1.00  0.00           C
ATOM   2247  OG  SER   321      50.433  45.982  60.828  1.00  0.00           O
ATOM   2248  N   THR   322      50.751  42.492  63.076  1.00  0.00           N
ATOM   2249  CA  THR   322      50.190  41.271  63.616  1.00  0.00           C
ATOM   2250  C   THR   322      48.752  41.430  64.026  1.00  0.00           C
ATOM   2251  O   THR   322      48.259  42.533  64.273  1.00  0.00           O
ATOM   2252  CB  THR   322      49.994  40.162  64.667  1.00  0.00           C
ATOM   2253  OG1 THR   322      49.452  40.710  65.859  1.00  0.00           O
ATOM   2254  CG2 THR   322      51.352  39.510  64.978  1.00  0.00           C
ATOM   2255  N   THR   323      48.035  40.289  64.108  1.00  0.00           N
ATOM   2256  CA  THR   323      46.723  40.233  64.675  1.00  0.00           C
ATOM   2257  C   THR   323      46.906  39.436  65.980  1.00  0.00           C
ATOM   2258  O   THR   323      47.717  38.507  65.995  1.00  0.00           O
ATOM   2259  CB  THR   323      45.286  39.711  64.863  1.00  0.00           C
ATOM   2260  OG1 THR   323      45.310  38.351  65.271  1.00  0.00           O
ATOM   2261  CG2 THR   323      44.523  39.830  63.533  1.00  0.00           C
ATOM   2262  N   TYR   324      46.155  39.732  67.106  1.00  0.00           N
ATOM   2263  CA  TYR   324      46.370  38.970  68.312  1.00  0.00           C
ATOM   2264  C   TYR   324      45.176  38.060  68.539  1.00  0.00           C
ATOM   2265  O   TYR   324      44.050  38.536  68.627  1.00  0.00           O
ATOM   2266  CB  TYR   324      46.500  39.900  69.539  1.00  0.00           C
ATOM   2267  CG  TYR   324      47.755  40.687  69.374  1.00  0.00           C
ATOM   2268  CD1 TYR   324      47.720  41.924  68.719  1.00  0.00           C
ATOM   2269  CD2 TYR   324      48.992  40.218  69.870  1.00  0.00           C
ATOM   2270  CE1 TYR   324      48.885  42.698  68.546  1.00  0.00           C
ATOM   2271  CE2 TYR   324      50.185  40.992  69.703  1.00  0.00           C
ATOM   2272  CZ  TYR   324      50.110  42.232  69.037  1.00  0.00           C
ATOM   2273  OH  TYR   324      51.232  43.010  68.848  1.00  0.00           O
ATOM   2274  N   ASP   325      45.415  36.754  68.602  1.00  0.00           N
ATOM   2275  CA  ASP   325      44.331  35.771  68.695  1.00  0.00           C
ATOM   2276  C   ASP   325      44.557  35.018  70.011  1.00  0.00           C
ATOM   2277  O   ASP   325      45.633  34.501  70.214  1.00  0.00           O
ATOM   2278  CB  ASP   325      44.484  34.731  67.607  1.00  0.00           C
ATOM   2279  CG  ASP   325      44.102  35.209  66.223  1.00  0.00           C
ATOM   2280  OD1 ASP   325      44.508  34.479  65.285  1.00  0.00           O
ATOM   2281  OD2 ASP   325      43.424  36.248  66.051  1.00  0.00           O
ATOM   2282  N   PRO   326      43.557  34.941  70.901  1.00  0.00           N
ATOM   2283  CA  PRO   326      43.709  34.103  72.092  1.00  0.00           C
ATOM   2284  C   PRO   326      43.814  32.607  71.749  1.00  0.00           C
ATOM   2285  O   PRO   326      43.299  32.184  70.683  1.00  0.00           O
ATOM   2286  CB  PRO   326      42.403  34.339  72.869  1.00  0.00           C
ATOM   2287  CG  PRO   326      41.738  35.478  72.255  1.00  0.00           C
ATOM   2288  CD  PRO   326      42.225  35.586  70.839  1.00  0.00           C
ATOM   2289  N   PHE   327      44.471  31.834  72.626  1.00  0.00           N
ATOM   2290  CA  PHE   327      44.501  30.365  72.555  1.00  0.00           C
ATOM   2291  C   PHE   327      44.418  29.732  73.937  1.00  0.00           C
ATOM   2292  O   PHE   327      44.824  30.351  74.920  1.00  0.00           O
ATOM   2293  CB  PHE   327      45.740  29.857  71.785  1.00  0.00           C
ATOM   2294  CG  PHE   327      47.090  30.019  72.514  1.00  0.00           C
ATOM   2295  CD1 PHE   327      47.568  29.034  73.371  1.00  0.00           C
ATOM   2296  CD2 PHE   327      47.929  31.063  72.192  1.00  0.00           C
ATOM   2297  CE1 PHE   327      48.813  29.164  73.986  1.00  0.00           C
ATOM   2298  CE2 PHE   327      49.193  31.200  72.773  1.00  0.00           C
ATOM   2299  CZ  PHE   327      49.651  30.237  73.644  1.00  0.00           C
ATOM   2300  N   ILE   328      43.838  28.535  74.022  1.00  0.00           N
ATOM   2301  CA  ILE   328      43.856  27.731  75.228  1.00  0.00           C
ATOM   2302  C   ILE   328      44.798  26.522  75.052  1.00  0.00           C
ATOM   2303  O   ILE   328      45.072  25.795  75.989  1.00  0.00           O
ATOM   2304  CB  ILE   328      42.440  27.241  75.576  1.00  0.00           C
ATOM   2305  CG1 ILE   328      41.823  26.333  74.499  1.00  0.00           C
ATOM   2306  CG2 ILE   328      41.427  28.382  75.769  1.00  0.00           C
ATOM   2307  CD1 ILE   328      40.522  25.663  74.938  1.00  0.00           C
ATOM   2308  N   ASP   329      45.175  26.272  73.803  1.00  0.00           N
ATOM   2309  CA  ASP   329      46.117  25.218  73.424  1.00  0.00           C
ATOM   2310  C   ASP   329      46.687  25.512  72.038  1.00  0.00           C
ATOM   2311  O   ASP   329      46.229  26.444  71.349  1.00  0.00           O
ATOM   2312  CB  ASP   329      45.466  23.837  73.460  1.00  0.00           C
ATOM   2313  CG  ASP   329      44.132  23.795  72.720  1.00  0.00           C
ATOM   2314  OD1 ASP   329      44.029  24.268  71.565  1.00  0.00           O
ATOM   2315  OD2 ASP   329      43.182  23.281  73.299  1.00  0.00           O
ATOM   2316  N   ILE   330      47.708  24.742  71.657  1.00  0.00           N
ATOM   2317  CA  ILE   330      48.308  24.816  70.334  1.00  0.00           C
ATOM   2318  C   ILE   330      48.239  23.467  69.666  1.00  0.00           C
ATOM   2319  O   ILE   330      48.605  22.444  70.287  1.00  0.00           O
ATOM   2320  CB  ILE   330      49.790  25.253  70.405  1.00  0.00           C
ATOM   2321  CG1 ILE   330      49.990  26.646  71.027  1.00  0.00           C
ATOM   2322  CG2 ILE   330      50.475  25.325  69.030  1.00  0.00           C
ATOM   2323  CD1 ILE   330      51.453  26.983  71.309  1.00  0.00           C
ATOM   2324  N   SER   331      47.835  23.464  68.397  1.00  0.00           N
ATOM   2325  CA  SER   331      47.762  22.241  67.592  1.00  0.00           C
ATOM   2326  C   SER   331      48.939  22.273  66.616  1.00  0.00           C
ATOM   2327  O   SER   331      49.069  23.200  65.816  1.00  0.00           O
ATOM   2328  CB  SER   331      46.420  22.143  66.873  1.00  0.00           C
ATOM   2329  OG  SER   331      45.352  22.056  67.829  1.00  0.00           O
ATOM   2330  N   LEU   332      49.747  21.237  66.672  1.00  0.00           N
ATOM   2331  CA  LEU   332      50.988  21.166  65.924  1.00  0.00           C
ATOM   2332  C   LEU   332      51.002  20.083  64.867  1.00  0.00           C
ATOM   2333  O   LEU   332      50.566  18.928  65.086  1.00  0.00           O
ATOM   2334  CB  LEU   332      52.150  20.971  66.876  1.00  0.00           C
ATOM   2335  CG  LEU   332      52.268  21.858  68.105  1.00  0.00           C
ATOM   2336  CD1 LEU   332      53.412  21.338  69.027  1.00  0.00           C
ATOM   2337  CD2 LEU   332      52.461  23.301  67.693  1.00  0.00           C
ATOM   2338  N   THR   333      51.527  20.450  63.701  1.00  0.00           N
ATOM   2339  CA  THR   333      51.813  19.477  62.672  1.00  0.00           C
ATOM   2340  C   THR   333      53.035  18.610  62.989  1.00  0.00           C
ATOM   2341  O   THR   333      54.014  19.061  63.615  1.00  0.00           O
ATOM   2342  CB  THR   333      51.875  20.133  61.282  1.00  0.00           C
ATOM   2343  OG1 THR   333      50.634  20.752  60.979  1.00  0.00           O
ATOM   2344  CG2 THR   333      52.179  19.058  60.225  1.00  0.00           C
ATOM   2345  N   LEU   334      52.977  17.344  62.584  1.00  0.00           N
ATOM   2346  CA  LEU   334      54.051  16.412  62.907  1.00  0.00           C
ATOM   2347  C   LEU   334      54.673  15.674  61.722  1.00  0.00           C
ATOM   2348  O   LEU   334      55.665  14.985  61.889  1.00  0.00           O
ATOM   2349  CB  LEU   334      53.606  15.372  63.926  1.00  0.00           C
ATOM   2350  CG  LEU   334      54.756  14.528  64.479  1.00  0.00           C
ATOM   2351  CD1 LEU   334      55.869  15.322  65.162  1.00  0.00           C
ATOM   2352  CD2 LEU   334      54.354  13.500  65.535  1.00  0.00           C
ATOM   2353  N   ALA   358      54.104  15.780  60.535  1.00  0.00           N
ATOM   2354  CA  ALA   358      54.621  14.993  59.422  1.00  0.00           C
ATOM   2355  C   ALA   358      56.069  15.325  59.090  1.00  0.00           C
ATOM   2356  O   ALA   358      56.446  16.479  59.042  1.00  0.00           O
ATOM   2357  CB  ALA   358      53.784  15.191  58.157  1.00  0.00           C
ATOM   2358  N   ILE   359      56.851  14.289  58.806  1.00  0.00           N
ATOM   2359  CA  ILE   359      58.235  14.442  58.397  1.00  0.00           C
ATOM   2360  C   ILE   359      59.104  15.044  59.509  1.00  0.00           C
ATOM   2361  O   ILE   359      60.174  15.607  59.230  1.00  0.00           O
ATOM   2362  CB  ILE   359      58.351  15.287  57.130  1.00  0.00           C
ATOM   2363  CG1 ILE   359      57.793  16.711  57.289  1.00  0.00           C
ATOM   2364  CG2 ILE   359      57.600  14.693  55.926  1.00  0.00           C
ATOM   2365  CD1 ILE   359      58.135  17.634  56.121  1.00  0.00           C
ATOM   2366  N   MET   360      58.626  14.950  60.755  1.00  0.00           N
ATOM   2367  CA  MET   360      59.368  15.479  61.898  1.00  0.00           C
ATOM   2368  C   MET   360      59.521  14.397  62.968  1.00  0.00           C
ATOM   2369  O   MET   360      58.809  13.375  62.961  1.00  0.00           O
ATOM   2370  CB  MET   360      58.662  16.730  62.443  1.00  0.00           C
ATOM   2371  CG  MET   360      58.599  17.882  61.438  1.00  0.00           C
ATOM   2372  SD  MET   360      57.741  19.366  62.044  1.00  0.00           S
ATOM   2373  CE  MET   360      57.684  20.188  60.426  1.00  0.00           C
ATOM   2374  N   PRO   361      60.480  14.581  63.864  1.00  0.00           N
ATOM   2375  CA  PRO   361      60.777  13.545  64.869  1.00  0.00           C
ATOM   2376  C   PRO   361      60.803  14.087  66.286  1.00  0.00           C
ATOM   2377  O   PRO   361      60.850  13.317  67.222  1.00  0.00           O
ATOM   2378  CB  PRO   361      62.104  12.858  64.544  1.00  0.00           C
ATOM   2379  CG  PRO   361      63.084  13.753  63.784  1.00  0.00           C
ATOM   2380  CD  PRO   361      62.405  14.715  62.807  1.00  0.00           C
ATOM   2381  N   THR   362      60.788  15.407  66.437  1.00  0.00           N
ATOM   2382  CA  THR   362      60.962  16.057  67.743  1.00  0.00           C
ATOM   2383  C   THR   362      59.948  17.160  67.935  1.00  0.00           C
ATOM   2384  O   THR   362      59.640  17.921  67.006  1.00  0.00           O
ATOM   2385  CB  THR   362      62.378  16.639  67.879  1.00  0.00           C
ATOM   2386  OG1 THR   362      62.597  17.628  66.884  1.00  0.00           O
ATOM   2387  CG2 THR   362      63.410  15.511  67.712  1.00  0.00           C
ATOM   2388  N   LEU   363      59.503  17.347  69.181  1.00  0.00           N
ATOM   2389  CA  LEU   363      58.584  18.404  69.486  1.00  0.00           C
ATOM   2390  C   LEU   363      59.100  19.798  69.106  1.00  0.00           C
ATOM   2391  O   LEU   363      58.343  20.624  68.543  1.00  0.00           O
ATOM   2392  CB  LEU   363      58.172  18.392  70.979  1.00  0.00           C
ATOM   2393  CG  LEU   363      57.037  19.318  71.392  1.00  0.00           C
ATOM   2394  CD1 LEU   363      55.676  18.827  70.837  1.00  0.00           C
ATOM   2395  CD2 LEU   363      56.979  19.442  72.938  1.00  0.00           C
ATOM   2396  N   SER   364      60.374  20.090  69.354  1.00  0.00           N
ATOM   2397  CA  SER   364      60.903  21.388  68.955  1.00  0.00           C
ATOM   2398  C   SER   364      60.823  21.629  67.441  1.00  0.00           C
ATOM   2399  O   SER   364      60.605  22.751  67.006  1.00  0.00           O
ATOM   2400  CB  SER   364      62.354  21.532  69.382  1.00  0.00           C
ATOM   2401  OG  SER   364      63.164  20.601  68.679  1.00  0.00           O
ATOM   2402  N   GLY   365      60.998  20.579  66.644  1.00  0.00           N
ATOM   2403  CA  GLY   365      60.820  20.672  65.200  1.00  0.00           C
ATOM   2404  C   GLY   365      59.380  21.043  64.841  1.00  0.00           C
ATOM   2405  O   GLY   365      59.160  21.805  63.895  1.00  0.00           O
ATOM   2406  N   CYS   366      58.412  20.501  65.575  1.00  0.00           N
ATOM   2407  CA  CYS   366      56.999  20.777  65.329  1.00  0.00           C
ATOM   2408  C   CYS   366      56.672  22.227  65.728  1.00  0.00           C
ATOM   2409  O   CYS   366      55.964  22.929  65.007  1.00  0.00           O
ATOM   2410  CB  CYS   366      56.135  19.769  66.080  1.00  0.00           C
ATOM   2411  SG  CYS   366      56.421  18.057  65.628  1.00  0.00           S
ATOM   2412  N   LEU   367      57.283  22.717  66.809  1.00  0.00           N
ATOM   2413  CA  LEU   367      57.095  24.120  67.209  1.00  0.00           C
ATOM   2414  C   LEU   367      57.798  25.055  66.228  1.00  0.00           C
ATOM   2415  O   LEU   367      57.281  26.141  65.866  1.00  0.00           O
ATOM   2416  CB  LEU   367      57.609  24.339  68.640  1.00  0.00           C
ATOM   2417  CG  LEU   367      56.777  23.681  69.751  1.00  0.00           C
ATOM   2418  CD1 LEU   367      57.627  23.581  71.038  1.00  0.00           C
ATOM   2419  CD2 LEU   367      55.455  24.511  69.976  1.00  0.00           C
ATOM   2420  N   ASP   368      58.964  24.628  65.741  1.00  0.00           N
ATOM   2421  CA  ASP   368      59.667  25.393  64.724  1.00  0.00           C
ATOM   2422  C   ASP   368      58.768  25.531  63.492  1.00  0.00           C
ATOM   2423  O   ASP   368      58.642  26.624  62.917  1.00  0.00           O
ATOM   2424  CB  ASP   368      60.984  24.705  64.347  1.00  0.00           C
ATOM   2425  CG  ASP   368      62.104  24.861  65.418  1.00  0.00           C
ATOM   2426  OD1 ASP   368      63.140  24.174  65.222  1.00  0.00           O
ATOM   2427  OD2 ASP   368      62.009  25.687  66.373  1.00  0.00           O
ATOM   2428  N   PHE   369      58.127  24.427  63.103  1.00  0.00           N
ATOM   2429  CA  PHE   369      57.227  24.442  61.941  1.00  0.00           C
ATOM   2430  C   PHE   369      56.033  25.400  62.149  1.00  0.00           C
ATOM   2431  O   PHE   369      55.683  26.171  61.260  1.00  0.00           O
ATOM   2432  CB  PHE   369      56.773  23.020  61.580  1.00  0.00           C
ATOM   2433  CG  PHE   369      55.864  23.125  60.404  1.00  0.00           C
ATOM   2434  CD1 PHE   369      56.355  23.296  59.090  1.00  0.00           C
ATOM   2435  CD2 PHE   369      54.471  23.053  60.587  1.00  0.00           C
ATOM   2436  CE1 PHE   369      55.478  23.391  57.972  1.00  0.00           C
ATOM   2437  CE2 PHE   369      53.569  23.146  59.483  1.00  0.00           C
ATOM   2438  CZ  PHE   369      54.078  23.318  58.169  1.00  0.00           C
ATOM   2439  N   PHE   370      55.444  25.354  63.343  1.00  0.00           N
ATOM   2440  CA  PHE   370      54.328  26.219  63.730  1.00  0.00           C
ATOM   2441  C   PHE   370      54.687  27.687  63.549  1.00  0.00           C
ATOM   2442  O   PHE   370      53.883  28.480  63.010  1.00  0.00           O
ATOM   2443  CB  PHE   370      53.949  25.925  65.193  1.00  0.00           C
ATOM   2444  CG  PHE   370      52.730  26.638  65.634  1.00  0.00           C
ATOM   2445  CD1 PHE   370      51.477  26.139  65.352  1.00  0.00           C
ATOM   2446  CD2 PHE   370      52.828  27.842  66.275  1.00  0.00           C
ATOM   2447  CE1 PHE   370      50.319  26.849  65.799  1.00  0.00           C
ATOM   2448  CE2 PHE   370      51.682  28.521  66.686  1.00  0.00           C
ATOM   2449  CZ  PHE   370      50.474  28.022  66.463  1.00  0.00           C
ATOM   2450  N   THR   371      55.930  28.017  63.941  1.00  0.00           N
ATOM   2451  CA  THR   371      56.479  29.386  63.978  1.00  0.00           C
ATOM   2452  C   THR   371      57.135  29.857  62.669  1.00  0.00           C
ATOM   2453  O   THR   371      57.499  31.039  62.532  1.00  0.00           O
ATOM   2454  CB  THR   371      57.543  29.436  65.105  1.00  0.00           C
ATOM   2455  OG1 THR   371      58.589  28.516  64.830  1.00  0.00           O
ATOM   2456  CG2 THR   371      56.883  29.071  66.445  1.00  0.00           C
ATOM   2457  N   ARG   372      57.222  28.973  61.684  1.00  0.00           N
ATOM   2458  CA  ARG   372      57.948  29.289  60.433  1.00  0.00           C
ATOM   2459  C   ARG   372      57.173  30.316  59.590  1.00  0.00           C
ATOM   2460  O   ARG   372      55.941  30.276  59.502  1.00  0.00           O
ATOM   2461  CB  ARG   372      58.175  27.994  59.644  1.00  0.00           C
ATOM   2462  CG  ARG   372      58.995  28.193  58.368  1.00  0.00           C
ATOM   2463  CD  ARG   372      59.262  26.895  57.603  1.00  0.00           C
ATOM   2464  NE  ARG   372      59.988  27.254  56.352  1.00  0.00           N
ATOM   2465  CZ  ARG   372      60.359  26.276  55.474  1.00  0.00           C
ATOM   2466  NH1 ARG   372      59.945  25.080  55.984  1.00  0.00           N
ATOM   2467  NH2 ARG   372      61.000  26.877  54.429  1.00  0.00           N
ATOM   2468  N   SER   373      57.894  31.239  58.964  1.00  0.00           N
ATOM   2469  CA  SER   373      57.257  32.201  58.050  1.00  0.00           C
ATOM   2470  C   SER   373      56.690  31.466  56.819  1.00  0.00           C
ATOM   2471  O   SER   373      57.259  30.464  56.345  1.00  0.00           O
ATOM   2472  CB  SER   373      58.282  33.228  57.604  1.00  0.00           C
ATOM   2473  OG  SER   373      59.274  32.609  56.798  1.00  0.00           O
ATOM   2474  N   GLU   374      55.570  31.949  56.313  1.00  0.00           N
ATOM   2475  CA  GLU   374      54.947  31.403  55.104  1.00  0.00           C
ATOM   2476  C   GLU   374      54.673  32.535  54.161  1.00  0.00           C
ATOM   2477  O   GLU   374      54.253  33.622  54.589  1.00  0.00           O
ATOM   2478  CB  GLU   374      53.579  30.788  55.413  1.00  0.00           C
ATOM   2479  CG  GLU   374      53.518  29.620  56.282  1.00  0.00           C
ATOM   2480  CD  GLU   374      52.057  29.118  56.451  1.00  0.00           C
ATOM   2481  OE1 GLU   374      51.503  29.240  57.554  1.00  0.00           O
ATOM   2482  OE2 GLU   374      51.465  28.606  55.485  1.00  0.00           O
ATOM   2483  N   LYS   375      54.893  32.311  52.870  1.00  0.00           N
ATOM   2484  CA  LYS   375      54.445  33.285  51.889  1.00  0.00           C
ATOM   2485  C   LYS   375      53.107  32.850  51.361  1.00  0.00           C
ATOM   2486  O   LYS   375      52.995  31.791  50.745  1.00  0.00           O
ATOM   2487  CB  LYS   375      55.438  33.434  50.731  1.00  0.00           C
ATOM   2488  CG  LYS   375      56.780  34.037  51.152  1.00  0.00           C
ATOM   2489  CD  LYS   375      57.811  34.084  50.023  1.00  0.00           C
ATOM   2490  CE  LYS   375      59.140  34.722  50.433  1.00  0.00           C
ATOM   2491  NZ  LYS   375      60.066  34.748  49.279  1.00  0.00           N
ATOM   2492  N   LEU   376      52.088  33.671  51.592  1.00  0.00           N
ATOM   2493  CA  LEU   376      50.722  33.376  51.191  1.00  0.00           C
ATOM   2494  C   LEU   376      50.488  33.627  49.699  1.00  0.00           C
ATOM   2495  O   LEU   376      50.797  34.691  49.199  1.00  0.00           O
ATOM   2496  CB  LEU   376      49.746  34.226  52.007  1.00  0.00           C
ATOM   2497  CG  LEU   376      49.856  34.146  53.537  1.00  0.00           C
ATOM   2498  CD1 LEU   376      49.076  35.358  54.169  1.00  0.00           C
ATOM   2499  CD2 LEU   376      49.330  32.814  54.002  1.00  0.00           C
ATOM   2500  N   GLY   377      50.836  32.663  48.855  1.00  0.00           N
ATOM   2501  CA  GLY   377      50.920  32.936  47.404  1.00  0.00           C
ATOM   2502  C   GLY   377      49.608  33.289  46.777  1.00  0.00           C
ATOM   2503  O   GLY   377      49.562  33.971  45.749  1.00  0.00           O
ATOM   2504  N   PRO   378      48.481  32.845  47.360  1.00  0.00           N
ATOM   2505  CA  PRO   378      47.139  33.178  46.831  1.00  0.00           C
ATOM   2506  C   PRO   378      46.495  34.395  47.420  1.00  0.00           C
ATOM   2507  O   PRO   378      45.332  34.694  47.138  1.00  0.00           O
ATOM   2508  CB  PRO   378      45.633  32.902  46.833  1.00  0.00           C
ATOM   2509  CG  PRO   378      45.085  32.519  48.209  1.00  0.00           C
ATOM   2510  CD  PRO   378      46.039  31.646  49.027  1.00  0.00           C
ATOM   2511  N   ASP   379      47.213  35.148  48.259  1.00  0.00           N
ATOM   2512  CA  ASP   379      46.638  36.296  48.936  1.00  0.00           C
ATOM   2513  C   ASP   379      46.782  37.527  48.102  1.00  0.00           C
ATOM   2514  O   ASP   379      47.505  38.472  48.426  1.00  0.00           O
ATOM   2515  CB  ASP   379      47.254  36.686  50.283  1.00  0.00           C
ATOM   2516  CG  ASP   379      46.372  37.755  50.912  1.00  0.00           C
ATOM   2517  OD1 ASP   379      45.287  38.039  50.338  1.00  0.00           O
ATOM   2518  OD2 ASP   379      46.770  38.301  51.975  1.00  0.00           O
ATOM   2519  N   GLN   380      46.072  37.520  46.992  1.00  0.00           N
ATOM   2520  CA  GLN   380      46.317  38.474  45.936  1.00  0.00           C
ATOM   2521  C   GLN   380      45.681  39.848  46.161  1.00  0.00           C
ATOM   2522  O   GLN   380      45.869  40.778  45.372  1.00  0.00           O
ATOM   2523  CB  GLN   380      45.812  38.253  44.507  1.00  0.00           C
ATOM   2524  CG  GLN   380      46.455  37.051  43.812  1.00  0.00           C
ATOM   2525  CD  GLN   380      45.813  36.903  42.439  1.00  0.00           C
ATOM   2526  OE1 GLN   380      44.988  37.720  42.035  1.00  0.00           O
ATOM   2527  NE2 GLN   380      46.158  35.852  41.649  1.00  0.00           N
ATOM   2528  N   LYS   381      44.917  40.004  47.239  1.00  0.00           N
ATOM   2529  CA  LYS   381      44.428  41.308  47.643  1.00  0.00           C
ATOM   2530  C   LYS   381      45.438  42.073  48.522  1.00  0.00           C
ATOM   2531  O   LYS   381      45.150  43.153  49.044  1.00  0.00           O
ATOM   2532  CB  LYS   381      43.179  41.445  48.521  1.00  0.00           C
ATOM   2533  CG  LYS   381      41.901  40.942  47.847  1.00  0.00           C
ATOM   2534  CD  LYS   381      40.637  41.179  48.676  1.00  0.00           C
ATOM   2535  CE  LYS   381      39.365  40.637  48.021  1.00  0.00           C
ATOM   2536  NZ  LYS   381      38.192  40.929  48.875  1.00  0.00           N
ATOM   2537  N   LEU   382      46.650  41.511  48.694  1.00  0.00           N
ATOM   2538  CA  LEU   382      47.698  42.214  49.496  1.00  0.00           C
ATOM   2539  C   LEU   382      48.131  43.494  48.829  1.00  0.00           C
ATOM   2540  O   LEU   382      48.507  43.522  47.654  1.00  0.00           O
ATOM   2541  CB  LEU   382      49.071  41.581  49.741  1.00  0.00           C
ATOM   2542  CG  LEU   382      49.971  42.411  50.659  1.00  0.00           C
ATOM   2543  CD1 LEU   382      49.476  42.546  52.098  1.00  0.00           C
ATOM   2544  CD2 LEU   382      51.394  41.879  50.821  1.00  0.00           C
ATOM   2545  N   ASN   383      48.085  44.642  49.678  1.00  0.00           N
ATOM   2546  CA  ASN   383      48.679  45.801  49.066  1.00  0.00           C
ATOM   2547  C   ASN   383      49.595  46.431  50.082  1.00  0.00           C
ATOM   2548  O   ASN   383      49.151  46.781  51.194  1.00  0.00           O
ATOM   2549  CB  ASN   383      47.581  46.787  48.664  1.00  0.00           C
ATOM   2550  CG  ASN   383      48.241  47.967  47.966  1.00  0.00           C
ATOM   2551  OD1 ASN   383      49.008  48.714  48.573  1.00  0.00           O
ATOM   2552  ND2 ASN   383      47.980  48.200  46.652  1.00  0.00           N
ATOM   2553  N   CYS   384      50.894  46.538  49.768  1.00  0.00           N
ATOM   2554  CA  CYS   384      51.804  47.112  50.726  1.00  0.00           C
ATOM   2555  C   CYS   384      51.730  48.614  50.622  1.00  0.00           C
ATOM   2556  O   CYS   384      51.800  49.155  49.514  1.00  0.00           O
ATOM   2557  CB  CYS   384      53.239  46.676  50.468  1.00  0.00           C
ATOM   2558  SG  CYS   384      54.536  47.456  51.477  1.00  0.00           S
ATOM   2559  N   GLN   385      51.684  49.276  51.781  1.00  0.00           N
ATOM   2560  CA  GLN   385      51.717  50.729  51.839  1.00  0.00           C
ATOM   2561  C   GLN   385      53.093  51.365  51.816  1.00  0.00           C
ATOM   2562  O   GLN   385      53.224  52.540  51.495  1.00  0.00           O
ATOM   2563  CB  GLN   385      50.982  51.197  53.099  1.00  0.00           C
ATOM   2564  CG  GLN   385      49.482  50.896  53.078  1.00  0.00           C
ATOM   2565  CD  GLN   385      48.888  51.373  54.395  1.00  0.00           C
ATOM   2566  OE1 GLN   385      49.584  51.942  55.235  1.00  0.00           O
ATOM   2567  NE2 GLN   385      47.567  51.168  54.647  1.00  0.00           N
ATOM   2568  N   SER   386      54.138  50.640  52.163  1.00  0.00           N
ATOM   2569  CA  SER   386      55.456  51.219  52.079  1.00  0.00           C
ATOM   2570  C   SER   386      55.961  51.193  50.633  1.00  0.00           C
ATOM   2571  O   SER   386      56.633  52.124  50.217  1.00  0.00           O
ATOM   2572  CB  SER   386      56.455  50.524  53.000  1.00  0.00           C
ATOM   2573  OG  SER   386      56.077  50.707  54.357  1.00  0.00           O
ATOM   2574  N   CYS   387      55.677  50.133  49.862  1.00  0.00           N
ATOM   2575  CA  CYS   387      56.081  50.173  48.441  1.00  0.00           C
ATOM   2576  C   CYS   387      54.928  50.389  47.441  1.00  0.00           C
ATOM   2577  O   CYS   387      55.162  50.417  46.242  1.00  0.00           O
ATOM   2578  CB  CYS   387      56.930  48.947  48.069  1.00  0.00           C
ATOM   2579  SG  CYS   387      56.109  47.362  48.178  1.00  0.00           S
ATOM   2580  N   GLY   388      53.704  50.557  47.941  1.00  0.00           N
ATOM   2581  CA  GLY   388      52.533  50.830  47.113  1.00  0.00           C
ATOM   2582  C   GLY   388      52.369  49.831  45.982  1.00  0.00           C
ATOM   2583  O   GLY   388      52.332  50.191  44.831  1.00  0.00           O
ATOM   2584  N   GLU   389      52.307  48.551  46.306  1.00  0.00           N
ATOM   2585  CA  GLU   389      52.160  47.548  45.266  1.00  0.00           C
ATOM   2586  C   GLU   389      51.583  46.263  45.855  1.00  0.00           C
ATOM   2587  O   GLU   389      51.663  46.034  47.077  1.00  0.00           O
ATOM   2588  CB  GLU   389      53.541  47.282  44.612  1.00  0.00           C
ATOM   2589  CG  GLU   389      53.484  46.293  43.446  1.00  0.00           C
ATOM   2590  CD  GLU   389      52.575  46.880  42.375  1.00  0.00           C
ATOM   2591  OE1 GLU   389      51.335  46.902  42.598  1.00  0.00           O
ATOM   2592  OE2 GLU   389      53.109  47.315  41.320  1.00  0.00           O
ATOM   2593  N   LYS   390      50.973  45.465  44.983  1.00  0.00           N
ATOM   2594  CA  LYS   390      50.478  44.153  45.310  1.00  0.00           C
ATOM   2595  C   LYS   390      51.656  43.215  45.529  1.00  0.00           C
ATOM   2596  O   LYS   390      52.568  43.165  44.687  1.00  0.00           O
ATOM   2597  CB  LYS   390      49.674  43.580  44.149  1.00  0.00           C
ATOM   2598  CG  LYS   390      48.346  44.301  43.912  1.00  0.00           C
ATOM   2599  CD  LYS   390      47.533  43.723  42.751  1.00  0.00           C
ATOM   2600  CE  LYS   390      46.205  44.445  42.514  1.00  0.00           C
ATOM   2601  NZ  LYS   390      45.488  43.825  41.377  1.00  0.00           N
ATOM   2602  N   ARG   391      51.597  42.463  46.615  1.00  0.00           N
ATOM   2603  CA  ARG   391      52.648  41.515  47.007  1.00  0.00           C
ATOM   2604  C   ARG   391      52.009  40.266  47.564  1.00  0.00           C
ATOM   2605  O   ARG   391      50.852  40.304  47.990  1.00  0.00           O
ATOM   2606  CB  ARG   391      53.531  42.097  48.080  1.00  0.00           C
ATOM   2607  CG  ARG   391      54.166  43.433  47.689  1.00  0.00           C
ATOM   2608  CD  ARG   391      55.358  43.291  46.741  1.00  0.00           C
ATOM   2609  NE  ARG   391      55.941  44.648  46.547  1.00  0.00           N
ATOM   2610  CZ  ARG   391      57.092  44.800  45.829  1.00  0.00           C
ATOM   2611  NH1 ARG   391      57.488  43.563  45.410  1.00  0.00           N
ATOM   2612  NH2 ARG   391      57.398  46.130  45.810  1.00  0.00           N
ATOM   2613  N   GLU   392      52.751  39.165  47.524  1.00  0.00           N
ATOM   2614  CA  GLU   392      52.387  37.961  48.268  1.00  0.00           C
ATOM   2615  C   GLU   392      53.002  38.096  49.643  1.00  0.00           C
ATOM   2616  O   GLU   392      54.228  37.979  49.820  1.00  0.00           O
ATOM   2617  CB  GLU   392      52.906  36.692  47.583  1.00  0.00           C
ATOM   2618  CG  GLU   392      52.283  36.443  46.208  1.00  0.00           C
ATOM   2619  CD  GLU   392      52.867  35.151  45.654  1.00  0.00           C
ATOM   2620  OE1 GLU   392      53.757  34.567  46.329  1.00  0.00           O
ATOM   2621  OE2 GLU   392      52.432  34.731  44.549  1.00  0.00           O
ATOM   2622  N   SER   393      52.138  38.349  50.625  1.00  0.00           N
ATOM   2623  CA  SER   393      52.540  38.691  51.970  1.00  0.00           C
ATOM   2624  C   SER   393      53.199  37.480  52.665  1.00  0.00           C
ATOM   2625  O   SER   393      52.889  36.300  52.376  1.00  0.00           O
ATOM   2626  CB  SER   393      51.275  39.148  52.799  1.00  0.00           C
ATOM   2627  OG  SER   393      50.391  38.052  52.985  1.00  0.00           O
ATOM   2628  N   SER   394      54.087  37.808  53.591  1.00  0.00           N
ATOM   2629  CA  SER   394      54.671  36.842  54.507  1.00  0.00           C
ATOM   2630  C   SER   394      53.922  36.843  55.853  1.00  0.00           C
ATOM   2631  O   SER   394      53.808  37.883  56.518  1.00  0.00           O
ATOM   2632  CB  SER   394      56.150  37.164  54.791  1.00  0.00           C
ATOM   2633  OG  SER   394      56.672  36.256  55.750  1.00  0.00           O
ATOM   2634  N   LYS   395      53.425  35.675  56.244  1.00  0.00           N
ATOM   2635  CA  LYS   395      52.700  35.496  57.494  1.00  0.00           C
ATOM   2636  C   LYS   395      53.541  34.695  58.479  1.00  0.00           C
ATOM   2637  O   LYS   395      54.201  33.738  58.088  1.00  0.00           O
ATOM   2638  CB  LYS   395      51.397  34.747  57.221  1.00  0.00           C
ATOM   2639  CG  LYS   395      50.446  34.612  58.460  1.00  0.00           C
ATOM   2640  CD  LYS   395      49.150  34.031  58.039  1.00  0.00           C
ATOM   2641  CE  LYS   395      48.027  34.168  59.082  1.00  0.00           C
ATOM   2642  NZ  LYS   395      48.357  33.590  60.415  1.00  0.00           N
ATOM   2643  N   GLN   396      53.487  35.061  59.758  1.00  0.00           N
ATOM   2644  CA  GLN   396      54.163  34.305  60.796  1.00  0.00           C
ATOM   2645  C   GLN   396      53.339  34.294  62.070  1.00  0.00           C
ATOM   2646  O   GLN   396      52.845  35.359  62.512  1.00  0.00           O
ATOM   2647  CB  GLN   396      55.542  34.922  61.114  1.00  0.00           C
ATOM   2648  CG  GLN   396      56.372  34.054  62.048  1.00  0.00           C
ATOM   2649  CD  GLN   396      57.812  34.483  62.250  1.00  0.00           C
ATOM   2650  OE1 GLN   396      58.710  33.669  62.592  1.00  0.00           O
ATOM   2651  NE2 GLN   396      58.047  35.747  62.080  1.00  0.00           N
ATOM   2652  N   MET   397      53.257  33.115  62.691  1.00  0.00           N
ATOM   2653  CA  MET   397      52.677  33.001  64.014  1.00  0.00           C
ATOM   2654  C   MET   397      53.783  32.927  65.042  1.00  0.00           C
ATOM   2655  O   MET   397      54.713  32.139  64.894  1.00  0.00           O
ATOM   2656  CB  MET   397      51.841  31.722  64.158  1.00  0.00           C
ATOM   2657  CG  MET   397      50.613  31.690  63.246  1.00  0.00           C
ATOM   2658  SD  MET   397      49.571  30.212  63.436  1.00  0.00           S
ATOM   2659  CE  MET   397      50.673  29.120  62.492  1.00  0.00           C
ATOM   2660  N   SER   398      53.668  33.744  66.092  1.00  0.00           N
ATOM   2661  CA  SER   398      54.513  33.651  67.274  1.00  0.00           C
ATOM   2662  C   SER   398      53.661  33.812  68.517  1.00  0.00           C
ATOM   2663  O   SER   398      52.459  34.094  68.445  1.00  0.00           O
ATOM   2664  CB  SER   398      55.613  34.716  67.243  1.00  0.00           C
ATOM   2665  OG  SER   398      56.395  34.575  66.066  1.00  0.00           O
ATOM   2666  N   ILE   399      54.256  33.606  69.682  1.00  0.00           N
ATOM   2667  CA  ILE   399      53.524  33.743  70.924  1.00  0.00           C
ATOM   2668  C   ILE   399      53.602  35.185  71.444  1.00  0.00           C
ATOM   2669  O   ILE   399      54.693  35.744  71.619  1.00  0.00           O
ATOM   2670  CB  ILE   399      54.095  32.778  72.008  1.00  0.00           C
ATOM   2671  CG1 ILE   399      54.114  31.299  71.515  1.00  0.00           C
ATOM   2672  CG2 ILE   399      53.267  32.948  73.316  1.00  0.00           C
ATOM   2673  CD1 ILE   399      52.869  30.838  70.872  1.00  0.00           C
ATOM   2674  N   ARG   400      52.449  35.803  71.669  1.00  0.00           N
ATOM   2675  CA  ARG   400      52.392  37.159  72.227  1.00  0.00           C
ATOM   2676  C   ARG   400      52.392  37.033  73.777  1.00  0.00           C
ATOM   2677  O   ARG   400      53.083  37.759  74.485  1.00  0.00           O
ATOM   2678  CB  ARG   400      51.085  37.789  71.769  1.00  0.00           C
ATOM   2679  CG  ARG   400      50.929  39.250  72.197  1.00  0.00           C
ATOM   2680  CD  ARG   400      49.636  39.899  71.699  1.00  0.00           C
ATOM   2681  NE  ARG   400      49.658  41.326  72.126  1.00  0.00           N
ATOM   2682  CZ  ARG   400      49.151  41.683  73.342  1.00  0.00           C
ATOM   2683  NH1 ARG   400      48.695  40.549  73.951  1.00  0.00           N
ATOM   2684  NH2 ARG   400      49.298  43.033  73.474  1.00  0.00           N
ATOM   2685  N   ARG   401      51.540  36.145  74.283  1.00  0.00           N
ATOM   2686  CA  ARG   401      51.481  35.862  75.721  1.00  0.00           C
ATOM   2687  C   ARG   401      51.406  34.382  75.933  1.00  0.00           C
ATOM   2688  O   ARG   401      50.615  33.661  75.286  1.00  0.00           O
ATOM   2689  CB  ARG   401      50.272  36.490  76.380  1.00  0.00           C
ATOM   2690  CG  ARG   401      50.210  36.255  77.891  1.00  0.00           C
ATOM   2691  CD  ARG   401      49.017  36.934  78.567  1.00  0.00           C
ATOM   2692  NE  ARG   401      49.072  36.595  80.017  1.00  0.00           N
ATOM   2693  CZ  ARG   401      48.173  37.149  80.882  1.00  0.00           C
ATOM   2694  NH1 ARG   401      47.350  37.964  80.161  1.00  0.00           N
ATOM   2695  NH2 ARG   401      48.449  36.672  82.131  1.00  0.00           N
ATOM   2696  N   LEU   402      52.215  33.896  76.884  1.00  0.00           N
ATOM   2697  CA  LEU   402      52.184  32.484  77.268  1.00  0.00           C
ATOM   2698  C   LEU   402      51.221  32.227  78.421  1.00  0.00           C
ATOM   2699  O   LEU   402      51.027  33.100  79.304  1.00  0.00           O
ATOM   2700  CB  LEU   402      53.613  32.051  77.698  1.00  0.00           C
ATOM   2701  CG  LEU   402      54.634  31.837  76.584  1.00  0.00           C
ATOM   2702  CD1 LEU   402      56.071  31.844  77.280  1.00  0.00           C
ATOM   2703  CD2 LEU   402      54.362  30.493  75.847  1.00  0.00           C
ATOM   2704  N   PRO   403      50.680  30.993  78.492  1.00  0.00           N
ATOM   2705  CA  PRO   403      49.837  30.542  79.600  1.00  0.00           C
ATOM   2706  C   PRO   403      50.651  29.954  80.740  1.00  0.00           C
ATOM   2707  O   PRO   403      51.777  29.495  80.527  1.00  0.00           O
ATOM   2708  CB  PRO   403      48.946  29.450  78.945  1.00  0.00           C
ATOM   2709  CG  PRO   403      49.887  28.805  77.981  1.00  0.00           C
ATOM   2710  CD  PRO   403      50.793  29.965  77.438  1.00  0.00           C
ATOM   2711  N   LEU   404      50.046  29.867  81.921  1.00  0.00           N
ATOM   2712  CA  LEU   404      50.691  29.211  83.048  1.00  0.00           C
ATOM   2713  C   LEU   404      50.814  27.719  82.756  1.00  0.00           C
ATOM   2714  O   LEU   404      51.774  27.063  83.154  1.00  0.00           O
ATOM   2715  CB  LEU   404      49.879  29.452  84.319  1.00  0.00           C
ATOM   2716  CG  LEU   404      49.912  30.905  84.798  1.00  0.00           C
ATOM   2717  CD1 LEU   404      48.975  31.223  85.962  1.00  0.00           C
ATOM   2718  CD2 LEU   404      51.273  31.390  85.296  1.00  0.00           C
ATOM   2719  N   LEU   405      49.787  27.157  82.117  1.00  0.00           N
ATOM   2720  CA  LEU   405      49.812  25.779  81.673  1.00  0.00           C
ATOM   2721  C   LEU   405      49.606  25.733  80.159  1.00  0.00           C
ATOM   2722  O   LEU   405      48.589  26.242  79.624  1.00  0.00           O
ATOM   2723  CB  LEU   405      48.762  24.890  82.354  1.00  0.00           C
ATOM   2724  CG  LEU   405      48.752  23.451  81.835  1.00  0.00           C
ATOM   2725  CD1 LEU   405      50.031  22.659  82.103  1.00  0.00           C
ATOM   2726  CD2 LEU   405      47.655  22.561  82.419  1.00  0.00           C
ATOM   2727  N   LEU   406      50.607  25.176  79.465  1.00  0.00           N
ATOM   2728  CA  LEU   406      50.630  25.131  78.026  1.00  0.00           C
ATOM   2729  C   LEU   406      50.204  23.715  77.636  1.00  0.00           C
ATOM   2730  O   LEU   406      50.820  22.693  78.034  1.00  0.00           O
ATOM   2731  CB  LEU   406      52.053  25.443  77.504  1.00  0.00           C
ATOM   2732  CG  LEU   406      52.213  25.364  75.997  1.00  0.00           C
ATOM   2733  CD1 LEU   406      51.357  26.397  75.257  1.00  0.00           C
ATOM   2734  CD2 LEU   406      53.754  25.447  75.576  1.00  0.00           C
ATOM   2735  N   CYS   407      49.141  23.675  76.854  1.00  0.00           N
ATOM   2736  CA  CYS   407      48.586  22.434  76.343  1.00  0.00           C
ATOM   2737  C   CYS   407      48.813  22.308  74.856  1.00  0.00           C
ATOM   2738  O   CYS   407      48.495  23.229  74.084  1.00  0.00           O
ATOM   2739  CB  CYS   407      47.105  22.340  76.641  1.00  0.00           C
ATOM   2740  SG  CYS   407      46.830  22.335  78.034  1.00  0.00           S
ATOM   2741  N   LEU   408      49.397  21.179  74.456  1.00  0.00           N
ATOM   2742  CA  LEU   408      49.786  20.955  73.067  1.00  0.00           C
ATOM   2743  C   LEU   408      49.034  19.754  72.510  1.00  0.00           C
ATOM   2744  O   LEU   408      48.951  18.726  73.159  1.00  0.00           O
ATOM   2745  CB  LEU   408      51.293  20.732  72.969  1.00  0.00           C
ATOM   2746  CG  LEU   408      52.210  21.848  73.483  1.00  0.00           C
ATOM   2747  CD1 LEU   408      53.689  21.423  73.365  1.00  0.00           C
ATOM   2748  CD2 LEU   408      51.961  23.191  72.833  1.00  0.00           C
ATOM   2749  N   HIS   409      48.488  19.883  71.302  1.00  0.00           N
ATOM   2750  CA  HIS   409      47.872  18.756  70.607  1.00  0.00           C
ATOM   2751  C   HIS   409      48.727  18.461  69.344  1.00  0.00           C
ATOM   2752  O   HIS   409      48.958  19.356  68.541  1.00  0.00           O
ATOM   2753  CB  HIS   409      46.453  19.132  70.138  1.00  0.00           C
ATOM   2754  CG  HIS   409      45.772  18.027  69.387  1.00  0.00           C
ATOM   2755  ND1 HIS   409      45.304  16.869  69.974  1.00  0.00           N
ATOM   2756  CD2 HIS   409      45.472  17.901  68.073  1.00  0.00           C
ATOM   2757  CE1 HIS   409      44.758  16.094  69.087  1.00  0.00           C
ATOM   2758  NE2 HIS   409      44.842  16.691  67.914  1.00  0.00           N
ATOM   2759  N   VAL   410      49.166  17.217  69.183  1.00  0.00           N
ATOM   2760  CA  VAL   410      49.871  16.803  67.973  1.00  0.00           C
ATOM   2761  C   VAL   410      48.827  16.299  66.965  1.00  0.00           C
ATOM   2762  O   VAL   410      47.986  15.460  67.303  1.00  0.00           O
ATOM   2763  CB  VAL   410      50.872  15.703  68.308  1.00  0.00           C
ATOM   2764  CG1 VAL   410      51.608  15.155  67.084  1.00  0.00           C
ATOM   2765  CG2 VAL   410      51.974  16.153  69.269  1.00  0.00           C
ATOM   2766  N   LYS   411      48.865  16.836  65.760  1.00  0.00           N
ATOM   2767  CA  LYS   411      47.886  16.539  64.749  1.00  0.00           C
ATOM   2768  C   LYS   411      48.174  15.186  64.095  1.00  0.00           C
ATOM   2769  O   LYS   411      48.696  15.105  62.987  1.00  0.00           O
ATOM   2770  CB  LYS   411      47.807  17.636  63.695  1.00  0.00           C
ATOM   2771  CG  LYS   411      47.198  18.951  64.152  1.00  0.00           C
ATOM   2772  CD  LYS   411      46.962  19.933  63.028  1.00  0.00           C
ATOM   2773  CE  LYS   411      48.196  20.676  62.685  1.00  0.00           C
ATOM   2774  NZ  LYS   411      47.990  21.516  61.449  1.00  0.00           N
ATOM   2775  N   ARG   412      47.735  14.144  64.767  1.00  0.00           N
ATOM   2776  CA  ARG   412      48.081  12.770  64.372  1.00  0.00           C
ATOM   2777  C   ARG   412      47.091  12.201  63.388  1.00  0.00           C
ATOM   2778  O   ARG   412      46.511  11.113  63.604  1.00  0.00           O
ATOM   2779  CB  ARG   412      48.142  11.874  65.581  1.00  0.00           C
ATOM   2780  CG  ARG   412      49.233  12.221  66.546  1.00  0.00           C
ATOM   2781  CD  ARG   412      49.484  11.078  67.527  1.00  0.00           C
ATOM   2782  NE  ARG   412      50.803  11.202  68.123  1.00  0.00           N
ATOM   2783  CZ  ARG   412      51.945  10.870  67.556  1.00  0.00           C
ATOM   2784  NH1 ARG   412      51.983  10.268  66.374  1.00  0.00           N
ATOM   2785  NH2 ARG   412      53.076  11.122  68.225  1.00  0.00           N
ATOM   2786  N   PHE   413      46.891  12.923  62.302  1.00  0.00           N
ATOM   2787  CA  PHE   413      45.940  12.483  61.294  1.00  0.00           C
ATOM   2788  C   PHE   413      46.189  13.203  59.983  1.00  0.00           C
ATOM   2789  O   PHE   413      46.715  14.313  60.002  1.00  0.00           O
ATOM   2790  CB  PHE   413      44.498  12.723  61.785  1.00  0.00           C
ATOM   2791  CG  PHE   413      44.356  13.835  62.821  1.00  0.00           C
ATOM   2792  CD1 PHE   413      44.696  15.138  62.528  1.00  0.00           C
ATOM   2793  CD2 PHE   413      43.900  13.535  64.104  1.00  0.00           C
ATOM   2794  CE1 PHE   413      44.604  16.149  63.515  1.00  0.00           C
ATOM   2795  CE2 PHE   413      43.776  14.532  65.064  1.00  0.00           C
ATOM   2796  CZ  PHE   413      44.128  15.822  64.772  1.00  0.00           C
ATOM   2797  N   GLU   414      45.815  12.558  58.860  1.00  0.00           N
ATOM   2798  CA  GLU   414      45.840  13.174  57.543  1.00  0.00           C
ATOM   2799  C   GLU   414      44.609  12.715  56.749  1.00  0.00           C
ATOM   2800  O   GLU   414      44.069  11.656  57.003  1.00  0.00           O
ATOM   2801  CB  GLU   414      47.107  12.751  56.774  1.00  0.00           C
ATOM   2802  CG  GLU   414      47.244  11.235  56.615  1.00  0.00           C
ATOM   2803  CD  GLU   414      48.542  10.815  55.888  1.00  0.00           C
ATOM   2804  OE1 GLU   414      48.859   9.622  55.852  1.00  0.00           O
ATOM   2805  OE2 GLU   414      49.257  11.676  55.397  1.00  0.00           O
ATOM   2806  N   HIS   415      44.203  13.505  55.763  1.00  0.00           N
ATOM   2807  CA  HIS   415      43.026  13.201  54.973  1.00  0.00           C
ATOM   2808  C   HIS   415      43.500  12.677  53.620  1.00  0.00           C
ATOM   2809  O   HIS   415      44.437  13.223  53.033  1.00  0.00           O
ATOM   2810  CB  HIS   415      42.148  14.451  54.764  1.00  0.00           C
ATOM   2811  CG  HIS   415      40.813  14.143  54.167  1.00  0.00           C
ATOM   2812  ND1 HIS   415      40.503  14.423  52.857  1.00  0.00           N
ATOM   2813  CD2 HIS   415      39.731  13.510  54.688  1.00  0.00           C
ATOM   2814  CE1 HIS   415      39.266  14.022  52.609  1.00  0.00           C
ATOM   2815  NE2 HIS   415      38.782  13.447  53.695  1.00  0.00           N
ATOM   2816  N   SER   416      42.888  11.585  53.171  1.00  0.00           N
ATOM   2817  CA  SER   416      43.323  10.938  51.932  1.00  0.00           C
ATOM   2818  C   SER   416      42.333  11.279  50.808  1.00  0.00           C
ATOM   2819  O   SER   416      41.208  11.711  51.069  1.00  0.00           O
ATOM   2820  CB  SER   416      43.426   9.415  52.117  1.00  0.00           C
ATOM   2821  OG  SER   416      43.802   8.799  50.894  1.00  0.00           O
ATOM   2822  N   LEU   417      42.706  12.118  49.837  1.00  0.00           N
ATOM   2823  CA  LEU   417      41.784  12.581  48.807  1.00  0.00           C
ATOM   2824  C   LEU   417      41.527  11.468  47.806  1.00  0.00           C
ATOM   2825  O   LEU   417      40.594  11.567  47.004  1.00  0.00           O
ATOM   2826  CB  LEU   417      42.154  13.718  47.850  1.00  0.00           C
ATOM   2827  CG  LEU   417      42.329  15.069  48.546  1.00  0.00           C
ATOM   2828  CD1 LEU   417      42.810  16.204  47.643  1.00  0.00           C
ATOM   2829  CD2 LEU   417      41.061  15.636  49.183  1.00  0.00           C
ATOM   2830  N   THR   418      42.303  10.389  47.791  1.00  0.00           N
ATOM   2831  CA  THR   418      42.001   9.246  46.939  1.00  0.00           C
ATOM   2832  C   THR   418      40.697   8.541  47.312  1.00  0.00           C
ATOM   2833  O   THR   418      40.176   7.702  46.572  1.00  0.00           O
ATOM   2834  CB  THR   418      42.187   7.817  46.393  1.00  0.00           C
ATOM   2835  OG1 THR   418      42.009   6.869  47.435  1.00  0.00           O
ATOM   2836  CG2 THR   418      43.604   7.674  45.812  1.00  0.00           C
ATOM   2837  N   ARG   419      40.154   8.883  48.477  1.00  0.00           N
ATOM   2838  CA  ARG   419      39.000   8.171  49.018  1.00  0.00           C
ATOM   2839  C   ARG   419      38.041   9.018  49.853  1.00  0.00           C
ATOM   2840  O   ARG   419      36.846   8.715  49.907  1.00  0.00           O
ATOM   2841  CB  ARG   419      39.178   7.017  50.007  1.00  0.00           C
ATOM   2842  CG  ARG   419      39.838   5.782  49.391  1.00  0.00           C
ATOM   2843  CD  ARG   419      40.002   4.620  50.373  1.00  0.00           C
ATOM   2844  NE  ARG   419      40.663   3.504  49.641  1.00  0.00           N
ATOM   2845  CZ  ARG   419      40.967   2.345  50.295  1.00  0.00           C
ATOM   2846  NH1 ARG   419      40.560   2.478  51.591  1.00  0.00           N
ATOM   2847  NH2 ARG   419      41.559   1.504  49.397  1.00  0.00           N
ATOM   2848  N   LYS   420      38.528  10.167  50.511  1.00  0.00           N
ATOM   2849  CA  LYS   420      37.621  10.720  51.519  1.00  0.00           C
ATOM   2850  C   LYS   420      37.755  10.102  52.895  1.00  0.00           C
ATOM   2851  O   LYS   420      36.991  10.435  53.805  1.00  0.00           O
ATOM   2852  CB  LYS   420      36.173  10.568  51.041  1.00  0.00           C
ATOM   2853  CG  LYS   420      35.854  11.389  49.790  1.00  0.00           C
ATOM   2854  CD  LYS   420      34.406  11.248  49.318  1.00  0.00           C
ATOM   2855  CE  LYS   420      34.093  12.050  48.052  1.00  0.00           C
ATOM   2856  NZ  LYS   420      32.669  11.884  47.687  1.00  0.00           N
ATOM   2857  N   THR   421      38.701   9.173  53.033  1.00  0.00           N
ATOM   2858  CA  THR   421      39.000   8.547  54.309  1.00  0.00           C
ATOM   2859  C   THR   421      40.102   9.360  55.009  1.00  0.00           C
ATOM   2860  O   THR   421      40.824  10.130  54.371  1.00  0.00           O
ATOM   2861  CB  THR   421      39.495   7.100  54.100  1.00  0.00           C
ATOM   2862  OG1 THR   421      40.708   7.101  53.362  1.00  0.00           O
ATOM   2863  CG2 THR   421      38.430   6.304  53.328  1.00  0.00           C
ATOM   2864  N   SER   422      40.241   9.142  56.312  1.00  0.00           N
ATOM   2865  CA  SER   422      41.340   9.746  57.063  1.00  0.00           C
ATOM   2866  C   SER   422      42.244   8.681  57.553  1.00  0.00           C
ATOM   2867  O   SER   422      41.856   7.505  57.618  1.00  0.00           O
ATOM   2868  CB  SER   422      40.789  10.579  58.213  1.00  0.00           C
ATOM   2869  OG  SER   422      39.981  11.632  57.709  1.00  0.00           O
ATOM   2870  N   ARG   423      43.490   9.040  57.850  1.00  0.00           N
ATOM   2871  CA  ARG   423      44.399   8.040  58.381  1.00  0.00           C
ATOM   2872  C   ARG   423      45.156   8.609  59.601  1.00  0.00           C
ATOM   2873  O   ARG   423      45.575   9.777  59.600  1.00  0.00           O
ATOM   2874  CB  ARG   423      45.392   7.621  57.300  1.00  0.00           C
ATOM   2875  CG  ARG   423      46.273   6.462  57.661  1.00  0.00           C
ATOM   2876  CD  ARG   423      46.934   5.897  56.428  1.00  0.00           C
ATOM   2877  NE  ARG   423      47.743   6.894  55.730  1.00  0.00           N
ATOM   2878  CZ  ARG   423      48.241   6.720  54.502  1.00  0.00           C
ATOM   2879  NH1 ARG   423      48.965   7.675  53.933  1.00  0.00           N
ATOM   2880  NH2 ARG   423      48.005   5.589  53.834  1.00  0.00           N
ATOM   2881  N   LYS   424      45.361   7.766  60.606  1.00  0.00           N
ATOM   2882  CA  LYS   424      46.146   8.175  61.770  1.00  0.00           C
ATOM   2883  C   LYS   424      47.653   8.238  61.426  1.00  0.00           C
ATOM   2884  O   LYS   424      48.180   7.390  60.678  1.00  0.00           O
ATOM   2885  CB  LYS   424      45.940   7.205  62.927  1.00  0.00           C
ATOM   2886  CG  LYS   424      46.734   7.669  64.146  1.00  0.00           C
ATOM   2887  CD  LYS   424      46.526   6.842  65.305  1.00  0.00           C
ATOM   2888  CE  LYS   424      47.269   7.423  66.502  1.00  0.00           C
ATOM   2889  NZ  LYS   424      47.276   6.357  67.560  1.00  0.00           N
ATOM   2890  N   ILE   425      48.347   9.214  62.011  1.00  0.00           N
ATOM   2891  CA  ILE   425      49.797   9.294  61.973  1.00  0.00           C
ATOM   2892  C   ILE   425      50.316   8.777  63.290  1.00  0.00           C
ATOM   2893  O   ILE   425      50.097   9.405  64.315  1.00  0.00           O
ATOM   2894  CB  ILE   425      50.261  10.734  61.775  1.00  0.00           C
ATOM   2895  CG1 ILE   425      49.755  11.367  60.468  1.00  0.00           C
ATOM   2896  CG2 ILE   425      51.791  10.884  61.729  1.00  0.00           C
ATOM   2897  CD1 ILE   425      50.032  12.867  60.370  1.00  0.00           C
ATOM   2898  N   ASP   426      50.978   7.637  63.261  1.00  0.00           N
ATOM   2899  CA  ASP   426      51.452   6.979  64.475  1.00  0.00           C
ATOM   2900  C   ASP   426      52.916   7.285  64.797  1.00  0.00           C
ATOM   2901  O   ASP   426      53.502   6.754  65.749  1.00  0.00           O
ATOM   2902  CB  ASP   426      51.376   5.488  64.290  1.00  0.00           C
ATOM   2903  CG  ASP   426      50.003   4.953  64.494  1.00  0.00           C
ATOM   2904  OD1 ASP   426      49.451   5.136  65.616  1.00  0.00           O
ATOM   2905  OD2 ASP   426      49.524   4.291  63.542  1.00  0.00           O
ATOM   2906  N   SER   427      53.480   8.166  64.022  1.00  0.00           N
ATOM   2907  CA  SER   427      54.906   8.381  64.156  1.00  0.00           C
ATOM   2908  C   SER   427      55.300   8.924  65.536  1.00  0.00           C
ATOM   2909  O   SER   427      54.631   9.746  66.134  1.00  0.00           O
ATOM   2910  CB  SER   427      55.402   9.258  63.032  1.00  0.00           C
ATOM   2911  OG  SER   427      56.785   9.532  63.201  1.00  0.00           O
ATOM   2912  N   TYR   428      56.399   8.362  66.071  1.00  0.00           N
ATOM   2913  CA  TYR   428      56.929   8.832  67.349  1.00  0.00           C
ATOM   2914  C   TYR   428      57.450  10.285  67.245  1.00  0.00           C
ATOM   2915  O   TYR   428      58.227  10.630  66.346  1.00  0.00           O
ATOM   2916  CB  TYR   428      58.034   7.909  67.892  1.00  0.00           C
ATOM   2917  CG  TYR   428      57.383   6.645  68.337  1.00  0.00           C
ATOM   2918  CD1 TYR   428      57.412   5.516  67.507  1.00  0.00           C
ATOM   2919  CD2 TYR   428      56.735   6.547  69.588  1.00  0.00           C
ATOM   2920  CE1 TYR   428      56.811   4.302  67.894  1.00  0.00           C
ATOM   2921  CE2 TYR   428      56.118   5.321  69.997  1.00  0.00           C
ATOM   2922  CZ  TYR   428      56.168   4.208  69.133  1.00  0.00           C
ATOM   2923  OH  TYR   428      55.585   3.008  69.482  1.00  0.00           O
ATOM   2924  N   LEU   429      57.048  11.110  68.197  1.00  0.00           N
ATOM   2925  CA  LEU   429      57.544  12.484  68.323  1.00  0.00           C
ATOM   2926  C   LEU   429      58.164  12.671  69.693  1.00  0.00           C
ATOM   2927  O   LEU   429      57.481  12.579  70.745  1.00  0.00           O
ATOM   2928  CB  LEU   429      56.440  13.524  68.150  1.00  0.00           C
ATOM   2929  CG  LEU   429      56.927  14.964  68.321  1.00  0.00           C
ATOM   2930  CD1 LEU   429      57.982  15.414  67.311  1.00  0.00           C
ATOM   2931  CD2 LEU   429      55.840  16.032  68.197  1.00  0.00           C
ATOM   2932  N   GLN   430      59.481  12.895  69.707  1.00  0.00           N
ATOM   2933  CA  GLN   430      60.169  13.074  70.982  1.00  0.00           C
ATOM   2934  C   GLN   430      59.771  14.368  71.653  1.00  0.00           C
ATOM   2935  O   GLN   430      59.785  15.433  71.040  1.00  0.00           O
ATOM   2936  CB  GLN   430      61.682  13.048  70.798  1.00  0.00           C
ATOM   2937  CG  GLN   430      62.458  13.185  72.109  1.00  0.00           C
ATOM   2938  CD  GLN   430      63.933  12.959  71.808  1.00  0.00           C
ATOM   2939  OE1 GLN   430      64.313  12.685  70.671  1.00  0.00           O
ATOM   2940  NE2 GLN   430      64.845  13.063  72.812  1.00  0.00           N
ATOM   2941  N   TYR   431      59.467  14.286  72.938  1.00  0.00           N
ATOM   2942  CA  TYR   431      59.046  15.452  73.732  1.00  0.00           C
ATOM   2943  C   TYR   431      59.869  15.522  75.029  1.00  0.00           C
ATOM   2944  O   TYR   431      60.207  14.483  75.615  1.00  0.00           O
ATOM   2945  CB  TYR   431      57.535  15.413  74.045  1.00  0.00           C
ATOM   2946  CG  TYR   431      57.213  16.625  74.850  1.00  0.00           C
ATOM   2947  CD1 TYR   431      57.098  17.870  74.220  1.00  0.00           C
ATOM   2948  CD2 TYR   431      57.012  16.552  76.246  1.00  0.00           C
ATOM   2949  CE1 TYR   431      56.792  19.038  74.947  1.00  0.00           C
ATOM   2950  CE2 TYR   431      56.700  17.730  77.001  1.00  0.00           C
ATOM   2951  CZ  TYR   431      56.594  18.965  76.330  1.00  0.00           C
ATOM   2952  OH  TYR   431      56.301  20.125  77.014  1.00  0.00           O
ATOM   2953  N   PRO   432      60.239  16.742  75.447  1.00  0.00           N
ATOM   2954  CA  PRO   432      61.179  16.882  76.567  1.00  0.00           C
ATOM   2955  C   PRO   432      60.521  16.974  77.919  1.00  0.00           C
ATOM   2956  O   PRO   432      59.383  17.411  78.015  1.00  0.00           O
ATOM   2957  CB  PRO   432      61.912  18.195  76.237  1.00  0.00           C
ATOM   2958  CG  PRO   432      60.869  19.050  75.545  1.00  0.00           C
ATOM   2959  CD  PRO   432      60.066  18.011  74.698  1.00  0.00           C
ATOM   2960  N   PHE   433      61.257  16.578  78.966  1.00  0.00           N
ATOM   2961  CA  PHE   433      60.805  16.715  80.330  1.00  0.00           C
ATOM   2962  C   PHE   433      60.678  18.195  80.715  1.00  0.00           C
ATOM   2963  O   PHE   433      59.859  18.535  81.526  1.00  0.00           O
ATOM   2964  CB  PHE   433      61.753  16.005  81.303  1.00  0.00           C
ATOM   2965  CG  PHE   433      61.129  16.058  82.655  1.00  0.00           C
ATOM   2966  CD1 PHE   433      60.014  15.261  82.997  1.00  0.00           C
ATOM   2967  CD2 PHE   433      61.653  16.921  83.635  1.00  0.00           C
ATOM   2968  CE1 PHE   433      59.427  15.315  84.295  1.00  0.00           C
ATOM   2969  CE2 PHE   433      61.083  16.996  84.943  1.00  0.00           C
ATOM   2970  CZ  PHE   433      59.963  16.189  85.271  1.00  0.00           C
ATOM   2971  N   ARG   434      61.492  19.061  80.111  1.00  0.00           N
ATOM   2972  CA  ARG   434      61.412  20.502  80.321  1.00  0.00           C
ATOM   2973  C   ARG   434      61.472  21.158  78.945  1.00  0.00           C
ATOM   2974  O   ARG   434      62.295  20.775  78.108  1.00  0.00           O
ATOM   2975  CB  ARG   434      62.536  20.974  81.215  1.00  0.00           C
ATOM   2976  CG  ARG   434      62.434  20.454  82.650  1.00  0.00           C
ATOM   2977  CD  ARG   434      63.547  20.963  83.567  1.00  0.00           C
ATOM   2978  NE  ARG   434      63.345  20.341  84.906  1.00  0.00           N
ATOM   2979  CZ  ARG   434      64.280  20.509  85.885  1.00  0.00           C
ATOM   2980  NH1 ARG   434      65.284  21.280  85.374  1.00  0.00           N
ATOM   2981  NH2 ARG   434      63.847  19.842  86.994  1.00  0.00           N
ATOM   2982  N   LEU   435      60.581  22.112  78.712  1.00  0.00           N
ATOM   2983  CA  LEU   435      60.370  22.723  77.390  1.00  0.00           C
ATOM   2984  C   LEU   435      60.677  24.174  77.502  1.00  0.00           C
ATOM   2985  O   LEU   435      60.088  24.842  78.354  1.00  0.00           O
ATOM   2986  CB  LEU   435      58.904  22.558  76.995  1.00  0.00           C
ATOM   2987  CG  LEU   435      58.466  23.190  75.698  1.00  0.00           C
ATOM   2988  CD1 LEU   435      59.261  22.595  74.534  1.00  0.00           C
ATOM   2989  CD2 LEU   435      56.922  23.041  75.468  1.00  0.00           C
ATOM   2990  N   ASN   436      61.583  24.681  76.664  1.00  0.00           N
ATOM   2991  CA  ASN   436      61.919  26.089  76.681  1.00  0.00           C
ATOM   2992  C   ASN   436      61.176  26.745  75.539  1.00  0.00           C
ATOM   2993  O   ASN   436      61.382  26.366  74.405  1.00  0.00           O
ATOM   2994  CB  ASN   436      63.432  26.280  76.509  1.00  0.00           C
ATOM   2995  CG  ASN   436      63.914  27.658  76.907  1.00  0.00           C
ATOM   2996  OD1 ASN   436      63.197  28.649  76.777  1.00  0.00           O
ATOM   2997  ND2 ASN   436      65.168  27.724  77.386  1.00  0.00           N
ATOM   2998  N   MET   437      60.327  27.737  75.843  1.00  0.00           N
ATOM   2999  CA  MET   437      59.549  28.395  74.807  1.00  0.00           C
ATOM   3000  C   MET   437      60.146  29.669  74.273  1.00  0.00           C
ATOM   3001  O   MET   437      59.495  30.387  73.491  1.00  0.00           O
ATOM   3002  CB  MET   437      58.120  28.668  75.269  1.00  0.00           C
ATOM   3003  CG  MET   437      57.272  27.381  75.463  1.00  0.00           C
ATOM   3004  SD  MET   437      56.996  26.554  73.905  1.00  0.00           S
ATOM   3005  CE  MET   437      55.878  27.713  73.109  1.00  0.00           C
ATOM   3006  N   SER   438      61.384  29.983  74.640  1.00  0.00           N
ATOM   3007  CA  SER   438      61.931  31.286  74.276  1.00  0.00           C
ATOM   3008  C   SER   438      62.031  31.568  72.766  1.00  0.00           C
ATOM   3009  O   SER   438      61.816  32.689  72.342  1.00  0.00           O
ATOM   3010  CB  SER   438      63.272  31.537  74.935  1.00  0.00           C
ATOM   3011  OG  SER   438      64.238  30.623  74.439  1.00  0.00           O
ATOM   3012  N   PRO   439      62.304  30.553  71.961  1.00  0.00           N
ATOM   3013  CA  PRO   439      62.422  30.754  70.526  1.00  0.00           C
ATOM   3014  C   PRO   439      61.100  31.025  69.769  1.00  0.00           C
ATOM   3015  O   PRO   439      61.114  31.239  68.547  1.00  0.00           O
ATOM   3016  CB  PRO   439      63.104  29.516  69.911  1.00  0.00           C
ATOM   3017  CG  PRO   439      62.891  28.236  70.722  1.00  0.00           C
ATOM   3018  CD  PRO   439      62.843  28.470  72.233  1.00  0.00           C
ATOM   3019  N   TYR   440      59.978  30.906  70.461  1.00  0.00           N
ATOM   3020  CA  TYR   440      58.668  31.019  69.816  1.00  0.00           C
ATOM   3021  C   TYR   440      57.944  32.319  70.195  1.00  0.00           C
ATOM   3022  O   TYR   440      56.860  32.606  69.661  1.00  0.00           O
ATOM   3023  CB  TYR   440      57.805  29.778  70.123  1.00  0.00           C
ATOM   3024  CG  TYR   440      58.605  28.561  69.818  1.00  0.00           C
ATOM   3025  CD1 TYR   440      58.991  28.304  68.503  1.00  0.00           C
ATOM   3026  CD2 TYR   440      59.128  27.775  70.837  1.00  0.00           C
ATOM   3027  CE1 TYR   440      59.857  27.259  68.206  1.00  0.00           C
ATOM   3028  CE2 TYR   440      59.987  26.714  70.561  1.00  0.00           C
ATOM   3029  CZ  TYR   440      60.382  26.484  69.242  1.00  0.00           C
ATOM   3030  OH  TYR   440      61.223  25.423  68.965  1.00  0.00           O
ATOM   3031  N   LEU   441      58.526  33.062  71.141  1.00  0.00           N
ATOM   3032  CA  LEU   441      57.970  34.335  71.617  1.00  0.00           C
ATOM   3033  C   LEU   441      58.321  35.477  70.646  1.00  0.00           C
ATOM   3034  O   LEU   441      59.457  35.604  70.204  1.00  0.00           O
ATOM   3035  CB  LEU   441      58.418  34.639  73.060  1.00  0.00           C
ATOM   3036  CG  LEU   441      57.905  33.625  74.085  1.00  0.00           C
ATOM   3037  CD1 LEU   441      58.426  33.825  75.507  1.00  0.00           C
ATOM   3038  CD2 LEU   441      56.387  33.599  74.263  1.00  0.00           C
ATOM   3039  N   SER   442      57.302  36.250  70.253  1.00  0.00           N
ATOM   3040  CA  SER   442      57.475  37.279  69.227  1.00  0.00           C
ATOM   3041  C   SER   442      58.315  38.442  69.671  1.00  0.00           C
ATOM   3042  O   SER   442      59.044  39.028  68.874  1.00  0.00           O
ATOM   3043  CB  SER   442      56.119  37.815  68.772  1.00  0.00           C
ATOM   3044  OG  SER   442      55.379  36.759  68.234  1.00  0.00           O
ATOM   3045  N   SER   443      58.203  38.836  70.923  1.00  0.00           N
ATOM   3046  CA  SER   443      58.822  40.118  71.271  1.00  0.00           C
ATOM   3047  C   SER   443      60.071  39.857  72.067  1.00  0.00           C
ATOM   3048  O   SER   443      60.024  39.128  73.039  1.00  0.00           O
ATOM   3049  CB  SER   443      57.888  41.027  72.089  1.00  0.00           C
ATOM   3050  OG  SER   443      58.576  42.205  72.483  1.00  0.00           O
ATOM   3051  N   SER   444      61.177  40.462  71.657  1.00  0.00           N
ATOM   3052  CA  SER   444      62.459  40.271  72.339  1.00  0.00           C
ATOM   3053  C   SER   444      62.687  41.386  73.365  1.00  0.00           C
ATOM   3054  O   SER   444      62.128  42.481  73.219  1.00  0.00           O
ATOM   3055  CB  SER   444      63.601  40.239  71.319  1.00  0.00           C
ATOM   3056  OG  SER   444      63.462  39.113  70.466  1.00  0.00           O
ATOM   3057  N   ILE   445      63.474  41.101  74.411  1.00  0.00           N
ATOM   3058  CA  ILE   445      63.885  42.127  75.393  1.00  0.00           C
ATOM   3059  C   ILE   445      65.259  42.661  74.959  1.00  0.00           C
ATOM   3060  O   ILE   445      65.954  42.028  74.151  1.00  0.00           O
ATOM   3061  CB  ILE   445      64.040  41.567  76.830  1.00  0.00           C
ATOM   3062  CG1 ILE   445      62.721  41.058  77.436  1.00  0.00           C
ATOM   3063  CG2 ILE   445      64.573  42.600  77.837  1.00  0.00           C
ATOM   3064  CD1 ILE   445      62.910  40.261  78.725  1.00  0.00           C
ATOM   3065  N   ILE   446      65.663  43.800  75.524  1.00  0.00           N
ATOM   3066  CA  ILE   446      66.999  44.358  75.258  1.00  0.00           C
ATOM   3067  C   ILE   446      68.093  43.425  75.779  1.00  0.00           C
ATOM   3068  O   ILE   446      67.912  42.742  76.789  1.00  0.00           O
ATOM   3069  CB  ILE   446      67.148  45.757  75.885  1.00  0.00           C
ATOM   3070  CG1 ILE   446      66.154  46.789  75.326  1.00  0.00           C
ATOM   3071  CG2 ILE   446      68.537  46.380  75.670  1.00  0.00           C
ATOM   3072  CD1 ILE   446      66.156  48.112  76.089  1.00  0.00           C
ATOM   3073  N   ASP   464      69.217  43.379  75.065  1.00  0.00           N
ATOM   3074  CA  ASP   464      70.354  42.545  75.457  1.00  0.00           C
ATOM   3075  C   ASP   464      71.643  43.110  74.846  1.00  0.00           C
ATOM   3076  O   ASP   464      71.694  43.367  73.640  1.00  0.00           O
ATOM   3077  CB  ASP   464      70.142  41.098  74.991  1.00  0.00           C
ATOM   3078  CG  ASP   464      71.100  40.114  75.665  1.00  0.00           C
ATOM   3079  OD1 ASP   464      70.814  39.686  76.810  1.00  0.00           O
ATOM   3080  OD2 ASP   464      72.126  39.751  75.046  1.00  0.00           O
ATOM   3081  N   SER   465      71.870  42.693  73.563  1.00  0.00           N
ATOM   3082  CA  SER   465      73.061  43.078  72.814  1.00  0.00           C
ATOM   3083  C   SER   465      72.592  43.703  71.505  1.00  0.00           C
ATOM   3084  O   SER   465      72.735  44.904  71.259  1.00  0.00           O
ATOM   3085  CB  SER   465      74.113  42.155  72.193  1.00  0.00           C
ATOM   3086  OG  SER   465      75.121  42.924  71.553  1.00  0.00           O
ATOM   3087  N   SER   466      72.015  42.862  70.644  1.00  0.00           N
ATOM   3088  CA  SER   466      71.493  43.284  69.344  1.00  0.00           C
ATOM   3089  C   SER   466      69.978  43.006  69.267  1.00  0.00           C
ATOM   3090  O   SER   466      69.274  43.022  70.280  1.00  0.00           O
ATOM   3091  CB  SER   466      71.821  42.678  67.976  1.00  0.00           C
ATOM   3092  OG  SER   466      71.239  43.460  66.944  1.00  0.00           O
ATOM   3093  N   SER   467      69.459  42.697  68.084  1.00  0.00           N
ATOM   3094  CA  SER   467      67.998  42.566  67.875  1.00  0.00           C
ATOM   3095  C   SER   467      67.260  42.415  69.225  1.00  0.00           C
ATOM   3096  O   SER   467      66.088  42.782  69.354  1.00  0.00           O
ATOM   3097  CB  SER   467      67.635  41.362  66.964  1.00  0.00           C
ATOM   3098  OG  SER   467      68.055  40.148  67.569  1.00  0.00           O
ATOM   3099  N   SER   468      67.964  41.888  70.227  1.00  0.00           N
ATOM   3100  CA  SER   468      67.383  41.587  71.533  1.00  0.00           C
ATOM   3101  C   SER   468      67.425  40.077  71.752  1.00  0.00           C
ATOM   3102  O   SER   468      67.952  39.339  70.922  1.00  0.00           O
ATOM   3103  CB  SER   468      65.944  42.102  71.626  1.00  0.00           C
ATOM   3104  OG  SER   468      65.923  43.517  71.507  1.00  0.00           O
ATOM   3105  N   SER   469      66.916  39.620  72.887  1.00  0.00           N
ATOM   3106  CA  SER   469      66.767  38.191  73.124  1.00  0.00           C
ATOM   3107  C   SER   469      65.568  37.968  74.042  1.00  0.00           C
ATOM   3108  O   SER   469      65.202  38.807  74.860  1.00  0.00           O
ATOM   3109  CB  SER   469      68.054  37.565  73.704  1.00  0.00           C
ATOM   3110  OG  SER   469      68.304  38.079  75.004  1.00  0.00           O
ATOM   3111  N   SER   470      64.914  36.846  73.862  1.00  0.00           N
ATOM   3112  CA  SER   470      63.925  36.413  74.831  1.00  0.00           C
ATOM   3113  C   SER   470      64.685  35.571  75.865  1.00  0.00           C
ATOM   3114  O   SER   470      65.490  34.733  75.489  1.00  0.00           O
ATOM   3115  CB  SER   470      62.870  35.571  74.123  1.00  0.00           C
ATOM   3116  OG  SER   470      61.947  35.049  75.068  1.00  0.00           O
ATOM   3117  N   PRO   471      64.417  35.778  77.186  1.00  0.00           N
ATOM   3118  CA  PRO   471      65.038  34.994  78.229  1.00  0.00           C
ATOM   3119  C   PRO   471      64.496  33.561  78.254  1.00  0.00           C
ATOM   3120  O   PRO   471      63.498  33.291  77.602  1.00  0.00           O
ATOM   3121  CB  PRO   471      64.623  35.734  79.506  1.00  0.00           C
ATOM   3122  CG  PRO   471      63.324  36.281  79.180  1.00  0.00           C
ATOM   3123  CD  PRO   471      63.383  36.679  77.749  1.00  0.00           C
ATOM   3124  N   SER   472      65.207  32.654  78.901  1.00  0.00           N
ATOM   3125  CA  SER   472      64.705  31.289  79.070  1.00  0.00           C
ATOM   3126  C   SER   472      63.302  31.322  79.740  1.00  0.00           C
ATOM   3127  O   SER   472      63.082  32.036  80.731  1.00  0.00           O
ATOM   3128  CB  SER   472      65.601  30.492  79.970  1.00  0.00           C
ATOM   3129  OG  SER   472      65.068  29.189  80.160  1.00  0.00           O
ATOM   3130  N   ALA   473      62.373  30.564  79.174  1.00  0.00           N
ATOM   3131  CA  ALA   473      61.046  30.434  79.726  1.00  0.00           C
ATOM   3132  C   ALA   473      60.734  28.933  79.664  1.00  0.00           C
ATOM   3133  O   ALA   473      60.425  28.364  78.604  1.00  0.00           O
ATOM   3134  CB  ALA   473      60.008  31.259  78.946  1.00  0.00           C
ATOM   3135  N   GLU   474      60.880  28.282  80.796  1.00  0.00           N
ATOM   3136  CA  GLU   474      60.895  26.838  80.818  1.00  0.00           C
ATOM   3137  C   GLU   474      59.689  26.269  81.535  1.00  0.00           C
ATOM   3138  O   GLU   474      59.408  26.612  82.703  1.00  0.00           O
ATOM   3139  CB  GLU   474      62.179  26.355  81.525  1.00  0.00           C
ATOM   3140  CG  GLU   474      63.461  26.697  80.763  1.00  0.00           C
ATOM   3141  CD  GLU   474      64.638  26.129  81.542  1.00  0.00           C
ATOM   3142  OE1 GLU   474      64.395  25.511  82.613  1.00  0.00           O
ATOM   3143  OE2 GLU   474      65.796  26.304  81.078  1.00  0.00           O
ATOM   3144  N   PHE   475      59.052  25.326  80.864  1.00  0.00           N
ATOM   3145  CA  PHE   475      57.952  24.560  81.406  1.00  0.00           C
ATOM   3146  C   PHE   475      58.361  23.130  81.781  1.00  0.00           C
ATOM   3147  O   PHE   475      59.295  22.559  81.216  1.00  0.00           O
ATOM   3148  CB  PHE   475      56.843  24.455  80.347  1.00  0.00           C
ATOM   3149  CG  PHE   475      56.303  25.826  80.127  1.00  0.00           C
ATOM   3150  CD1 PHE   475      56.796  26.671  79.107  1.00  0.00           C
ATOM   3151  CD2 PHE   475      55.269  26.312  80.948  1.00  0.00           C
ATOM   3152  CE1 PHE   475      56.270  27.979  78.901  1.00  0.00           C
ATOM   3153  CE2 PHE   475      54.724  27.619  80.764  1.00  0.00           C
ATOM   3154  CZ  PHE   475      55.230  28.456  79.736  1.00  0.00           C
ATOM   3155  N   GLU   476      57.634  22.558  82.729  1.00  0.00           N
ATOM   3156  CA  GLU   476      57.839  21.186  83.199  1.00  0.00           C
ATOM   3157  C   GLU   476      56.733  20.329  82.659  1.00  0.00           C
ATOM   3158  O   GLU   476      55.576  20.670  82.843  1.00  0.00           O
ATOM   3159  CB  GLU   476      57.759  21.169  84.732  1.00  0.00           C
ATOM   3160  CG  GLU   476      57.957  19.813  85.378  1.00  0.00           C
ATOM   3161  CD  GLU   476      58.085  19.917  86.908  1.00  0.00           C
ATOM   3162  OE1 GLU   476      57.963  21.033  87.450  1.00  0.00           O
ATOM   3163  OE2 GLU   476      58.232  18.865  87.568  1.00  0.00           O
ATOM   3164  N   ILE   477      57.059  19.195  82.043  1.00  0.00           N
ATOM   3165  CA  ILE   477      56.034  18.286  81.552  1.00  0.00           C
ATOM   3166  C   ILE   477      55.419  17.598  82.761  1.00  0.00           C
ATOM   3167  O   ILE   477      56.157  17.077  83.621  1.00  0.00           O
ATOM   3168  CB  ILE   477      56.655  17.199  80.685  1.00  0.00           C
ATOM   3169  CG1 ILE   477      57.318  17.738  79.406  1.00  0.00           C
ATOM   3170  CG2 ILE   477      55.642  16.148  80.200  1.00  0.00           C
ATOM   3171  CD1 ILE   477      58.144  16.692  78.660  1.00  0.00           C
ATOM   3172  N   PHE   478      54.091  17.639  82.826  1.00  0.00           N
ATOM   3173  CA  PHE   478      53.356  16.968  83.856  1.00  0.00           C
ATOM   3174  C   PHE   478      52.283  16.026  83.421  1.00  0.00           C
ATOM   3175  O   PHE   478      51.760  15.279  84.258  1.00  0.00           O
ATOM   3176  CB  PHE   478      52.747  17.974  84.891  1.00  0.00           C
ATOM   3177  CG  PHE   478      53.876  18.739  85.490  1.00  0.00           C
ATOM   3178  CD1 PHE   478      54.177  20.062  85.096  1.00  0.00           C
ATOM   3179  CD2 PHE   478      54.679  18.144  86.480  1.00  0.00           C
ATOM   3180  CE1 PHE   478      55.257  20.788  85.677  1.00  0.00           C
ATOM   3181  CE2 PHE   478      55.768  18.849  87.079  1.00  0.00           C
ATOM   3182  CZ  PHE   478      56.057  20.177  86.673  1.00  0.00           C
ATOM   3183  N   ALA   479      51.945  16.001  82.130  1.00  0.00           N
ATOM   3184  CA  ALA   479      50.855  15.130  81.698  1.00  0.00           C
ATOM   3185  C   ALA   479      50.944  14.822  80.246  1.00  0.00           C
ATOM   3186  O   ALA   479      51.379  15.683  79.452  1.00  0.00           O
ATOM   3187  CB  ALA   479      49.511  15.778  82.013  1.00  0.00           C
ATOM   3188  N   VAL   480      50.565  13.591  79.899  1.00  0.00           N
ATOM   3189  CA  VAL   480      50.530  13.119  78.522  1.00  0.00           C
ATOM   3190  C   VAL   480      49.259  12.278  78.317  1.00  0.00           C
ATOM   3191  O   VAL   480      48.906  11.480  79.185  1.00  0.00           O
ATOM   3192  CB  VAL   480      51.743  12.159  78.246  1.00  0.00           C
ATOM   3193  CG1 VAL   480      51.758  11.587  76.827  1.00  0.00           C
ATOM   3194  CG2 VAL   480      53.106  12.832  78.420  1.00  0.00           C
ATOM   3195  N   VAL   481      48.551  12.497  77.219  1.00  0.00           N
ATOM   3196  CA  VAL   481      47.544  11.575  76.785  1.00  0.00           C
ATOM   3197  C   VAL   481      47.968  10.906  75.500  1.00  0.00           C
ATOM   3198  O   VAL   481      48.438  11.584  74.547  1.00  0.00           O
ATOM   3199  CB  VAL   481      46.206  12.291  76.581  1.00  0.00           C
ATOM   3200  CG1 VAL   481      45.160  11.307  76.011  1.00  0.00           C
ATOM   3201  CG2 VAL   481      45.735  12.844  77.898  1.00  0.00           C
ATOM   3202  N   THR   482      47.947   9.569  75.491  1.00  0.00           N
ATOM   3203  CA  THR   482      48.273   8.835  74.259  1.00  0.00           C
ATOM   3204  C   THR   482      47.099   7.998  73.770  1.00  0.00           C
ATOM   3205  O   THR   482      46.285   7.536  74.536  1.00  0.00           O
ATOM   3206  CB  THR   482      49.551   7.932  74.366  1.00  0.00           C
ATOM   3207  OG1 THR   482      49.366   6.942  75.367  1.00  0.00           O
ATOM   3208  CG2 THR   482      50.763   8.806  74.732  1.00  0.00           C
ATOM   3209  N   HIS   483      47.065   7.807  72.463  1.00  0.00           N
ATOM   3210  CA  HIS   483      46.070   7.024  71.769  1.00  0.00           C
ATOM   3211  C   HIS   483      46.727   5.845  71.104  1.00  0.00           C
ATOM   3212  O   HIS   483      47.769   5.994  70.422  1.00  0.00           O
ATOM   3213  CB  HIS   483      45.450   7.915  70.686  1.00  0.00           C
ATOM   3214  CG  HIS   483      44.402   7.239  69.861  1.00  0.00           C
ATOM   3215  ND1 HIS   483      44.706   6.514  68.724  1.00  0.00           N
ATOM   3216  CD2 HIS   483      43.058   7.165  70.007  1.00  0.00           C
ATOM   3217  CE1 HIS   483      43.593   6.022  68.215  1.00  0.00           C
ATOM   3218  NE2 HIS   483      42.576   6.443  68.943  1.00  0.00           N
ATOM   3219  N   LYS   484      46.119   4.669  71.256  1.00  0.00           N
ATOM   3220  CA  LYS   484      46.503   3.483  70.461  1.00  0.00           C
ATOM   3221  C   LYS   484      45.295   3.031  69.634  1.00  0.00           C
ATOM   3222  O   LYS   484      44.182   2.905  70.147  1.00  0.00           O
ATOM   3223  CB  LYS   484      47.035   2.369  71.367  1.00  0.00           C
ATOM   3224  CG  LYS   484      47.405   1.082  70.609  1.00  0.00           C
ATOM   3225  CD  LYS   484      47.812  -0.069  71.546  1.00  0.00           C
ATOM   3226  CE  LYS   484      48.389  -1.245  70.746  1.00  0.00           C
ATOM   3227  NZ  LYS   484      48.678  -2.430  71.597  1.00  0.00           N
ATOM   3228  N   GLY   485      45.502   2.904  68.332  1.00  0.00           N
ATOM   3229  CA  GLY   485      44.503   2.411  67.418  1.00  0.00           C
ATOM   3230  C   GLY   485      44.592   3.156  66.109  1.00  0.00           C
ATOM   3231  O   GLY   485      45.679   3.601  65.701  1.00  0.00           O
ATOM   3232  N   MET   486      43.449   3.316  65.451  1.00  0.00           N
ATOM   3233  CA  MET   486      43.388   3.995  64.179  1.00  0.00           C
ATOM   3234  C   MET   486      42.571   5.268  64.320  1.00  0.00           C
ATOM   3235  O   MET   486      42.165   5.651  65.429  1.00  0.00           O
ATOM   3236  CB  MET   486      42.711   3.086  63.127  1.00  0.00           C
ATOM   3237  CG  MET   486      41.267   2.720  63.476  1.00  0.00           C
ATOM   3238  SD  MET   486      40.431   1.686  62.236  1.00  0.00           S
ATOM   3239  CE  MET   486      40.267   3.014  61.008  1.00  0.00           C
ATOM   3240  N   LEU   487      42.339   5.979  63.224  1.00  0.00           N
ATOM   3241  CA  LEU   487      41.636   7.257  63.368  1.00  0.00           C
ATOM   3242  C   LEU   487      40.227   7.150  63.932  1.00  0.00           C
ATOM   3243  O   LEU   487      39.790   8.031  64.640  1.00  0.00           O
ATOM   3244  CB  LEU   487      41.430   8.076  62.070  1.00  0.00           C
ATOM   3245  CG  LEU   487      40.705   9.405  62.295  1.00  0.00           C
ATOM   3246  CD1 LEU   487      41.427  10.385  63.220  1.00  0.00           C
ATOM   3247  CD2 LEU   487      40.456  10.227  61.032  1.00  0.00           C
ATOM   3248  N   GLU   488      39.518   6.088  63.580  1.00  0.00           N
ATOM   3249  CA  GLU   488      38.128   5.950  63.934  1.00  0.00           C
ATOM   3250  C   GLU   488      37.882   5.034  65.139  1.00  0.00           C
ATOM   3251  O   GLU   488      36.756   4.901  65.563  1.00  0.00           O
ATOM   3252  CB  GLU   488      37.321   5.473  62.719  1.00  0.00           C
ATOM   3253  CG  GLU   488      37.291   6.484  61.571  1.00  0.00           C
ATOM   3254  CD  GLU   488      36.464   5.888  60.441  1.00  0.00           C
ATOM   3255  OE1 GLU   488      35.958   4.748  60.616  1.00  0.00           O
ATOM   3256  OE2 GLU   488      36.328   6.566  59.387  1.00  0.00           O
ATOM   3257  N   SER   489      38.920   4.404  65.691  1.00  0.00           N
ATOM   3258  CA  SER   489      38.740   3.431  66.768  1.00  0.00           C
ATOM   3259  C   SER   489      40.044   3.263  67.530  1.00  0.00           C
ATOM   3260  O   SER   489      41.088   3.056  66.923  1.00  0.00           O
ATOM   3261  CB  SER   489      38.324   2.070  66.192  1.00  0.00           C
ATOM   3262  OG  SER   489      38.211   1.113  67.235  1.00  0.00           O
ATOM   3263  N   GLY   490      39.981   3.295  68.850  1.00  0.00           N
ATOM   3264  CA  GLY   490      41.169   3.041  69.618  1.00  0.00           C
ATOM   3265  C   GLY   490      40.936   3.189  71.080  1.00  0.00           C
ATOM   3266  O   GLY   490      39.799   3.070  71.554  1.00  0.00           O
ATOM   3267  N   HIS   491      42.026   3.501  71.771  1.00  0.00           N
ATOM   3268  CA  HIS   491      42.062   3.566  73.215  1.00  0.00           C
ATOM   3269  C   HIS   491      42.974   4.677  73.712  1.00  0.00           C
ATOM   3270  O   HIS   491      44.102   4.848  73.217  1.00  0.00           O
ATOM   3271  CB  HIS   491      42.552   2.229  73.770  1.00  0.00           C
ATOM   3272  CG  HIS   491      42.432   2.130  75.253  1.00  0.00           C
ATOM   3273  ND1 HIS   491      41.208   2.056  75.887  1.00  0.00           N
ATOM   3274  CD2 HIS   491      43.363   2.129  76.231  1.00  0.00           C
ATOM   3275  CE1 HIS   491      41.393   2.018  77.195  1.00  0.00           C
ATOM   3276  NE2 HIS   491      42.690   2.011  77.431  1.00  0.00           N
ATOM   3277  N   TYR   492      42.486   5.421  74.706  1.00  0.00           N
ATOM   3278  CA  TYR   492      43.270   6.439  75.355  1.00  0.00           C
ATOM   3279  C   TYR   492      43.740   6.079  76.758  1.00  0.00           C
ATOM   3280  O   TYR   492      42.989   5.522  77.565  1.00  0.00           O
ATOM   3281  CB  TYR   492      42.435   7.707  75.468  1.00  0.00           C
ATOM   3282  CG  TYR   492      42.232   8.534  74.219  1.00  0.00           C
ATOM   3283  CD1 TYR   492      43.268   9.285  73.685  1.00  0.00           C
ATOM   3284  CD2 TYR   492      40.995   8.588  73.599  1.00  0.00           C
ATOM   3285  CE1 TYR   492      43.089  10.084  72.569  1.00  0.00           C
ATOM   3286  CE2 TYR   492      40.776   9.390  72.504  1.00  0.00           C
ATOM   3287  CZ  TYR   492      41.847  10.191  72.009  1.00  0.00           C
ATOM   3288  OH  TYR   492      41.640  11.021  70.933  1.00  0.00           O
ATOM   3289  N   VAL   493      44.960   6.510  77.060  1.00  0.00           N
ATOM   3290  CA  VAL   493      45.565   6.386  78.369  1.00  0.00           C
ATOM   3291  C   VAL   493      46.194   7.715  78.749  1.00  0.00           C
ATOM   3292  O   VAL   493      46.677   8.486  77.884  1.00  0.00           O
ATOM   3293  CB  VAL   493      46.658   5.283  78.333  1.00  0.00           C
ATOM   3294  CG1 VAL   493      47.419   5.135  79.652  1.00  0.00           C
ATOM   3295  CG2 VAL   493      46.107   3.888  78.031  1.00  0.00           C
ATOM   3296  N   THR   494      46.289   7.958  80.030  1.00  0.00           N
ATOM   3297  CA  THR   494      46.946   9.175  80.514  1.00  0.00           C
ATOM   3298  C   THR   494      48.140   8.807  81.347  1.00  0.00           C
ATOM   3299  O   THR   494      48.160   7.762  81.994  1.00  0.00           O
ATOM   3300  CB  THR   494      46.018  10.027  81.319  1.00  0.00           C
ATOM   3301  OG1 THR   494      44.876  10.369  80.547  1.00  0.00           O
ATOM   3302  CG2 THR   494      46.748  11.312  81.746  1.00  0.00           C
ATOM   3303  N   TYR   495      49.130   9.675  81.316  1.00  0.00           N
ATOM   3304  CA  TYR   495      50.270   9.572  82.194  1.00  0.00           C
ATOM   3305  C   TYR   495      50.451  10.876  82.900  1.00  0.00           C
ATOM   3306  O   TYR   495      50.454  11.932  82.257  1.00  0.00           O
ATOM   3307  CB  TYR   495      51.531   9.230  81.410  1.00  0.00           C
ATOM   3308  CG  TYR   495      51.327   7.887  80.797  1.00  0.00           C
ATOM   3309  CD1 TYR   495      50.780   7.784  79.511  1.00  0.00           C
ATOM   3310  CD2 TYR   495      51.678   6.702  81.479  1.00  0.00           C
ATOM   3311  CE1 TYR   495      50.574   6.533  78.897  1.00  0.00           C
ATOM   3312  CE2 TYR   495      51.476   5.421  80.869  1.00  0.00           C
ATOM   3313  CZ  TYR   495      50.922   5.359  79.574  1.00  0.00           C
ATOM   3314  OH  TYR   495      50.705   4.150  78.949  1.00  0.00           O
ATOM   3315  N   LEU   496      50.560  10.839  84.229  1.00  0.00           N
ATOM   3316  CA  LEU   496      50.747  12.056  85.028  1.00  0.00           C
ATOM   3317  C   LEU   496      51.949  11.979  85.983  1.00  0.00           C
ATOM   3318  O   LEU   496      52.245  10.935  86.572  1.00  0.00           O
ATOM   3319  CB  LEU   496      49.488  12.372  85.824  1.00  0.00           C
ATOM   3320  CG  LEU   496      48.271  12.672  84.947  1.00  0.00           C
ATOM   3321  CD1 LEU   496      46.950  12.816  85.702  1.00  0.00           C
ATOM   3322  CD2 LEU   496      48.360  13.965  84.138  1.00  0.00           C
ATOM   3323  N   ARG   497      52.616  13.113  86.139  1.00  0.00           N
ATOM   3324  CA  ARG   497      53.789  13.228  87.026  1.00  0.00           C
ATOM   3325  C   ARG   497      53.336  13.963  88.265  1.00  0.00           C
ATOM   3326  O   ARG   497      52.594  14.964  88.208  1.00  0.00           O
ATOM   3327  CB  ARG   497      54.926  13.988  86.361  1.00  0.00           C
ATOM   3328  CG  ARG   497      56.198  14.047  87.209  1.00  0.00           C
ATOM   3329  CD  ARG   497      57.355  14.780  86.527  1.00  0.00           C
ATOM   3330  NE  ARG   497      58.528  14.717  87.444  1.00  0.00           N
ATOM   3331  CZ  ARG   497      59.646  15.453  87.174  1.00  0.00           C
ATOM   3332  NH1 ARG   497      59.419  16.146  86.020  1.00  0.00           N
ATOM   3333  NH2 ARG   497      60.553  15.209  88.164  1.00  0.00           N
ATOM   3334  N   LEU   498      53.724  13.425  89.404  1.00  0.00           N
ATOM   3335  CA  LEU   498      53.452  14.095  90.647  1.00  0.00           C
ATOM   3336  C   LEU   498      54.759  14.416  91.377  1.00  0.00           C
ATOM   3337  O   LEU   498      55.890  14.015  90.979  1.00  0.00           O
ATOM   3338  CB  LEU   498      52.470  13.283  91.509  1.00  0.00           C
ATOM   3339  CG  LEU   498      51.095  13.102  90.862  1.00  0.00           C
ATOM   3340  CD1 LEU   498      50.147  12.167  91.610  1.00  0.00           C
ATOM   3341  CD2 LEU   498      50.280  14.386  90.709  1.00  0.00           C
ATOM   3342  N   LYS   499      55.337  13.413  92.023  1.00  0.00           N
ATOM   3343  CA  LYS   499      56.583  13.624  92.742  1.00  0.00           C
ATOM   3344  C   LYS   499      57.668  12.749  92.132  1.00  0.00           C
ATOM   3345  O   LYS   499      57.948  11.635  92.583  1.00  0.00           O
ATOM   3346  CB  LYS   499      56.731  13.259  94.223  1.00  0.00           C
ATOM   3347  CG  LYS   499      55.822  14.074  95.146  1.00  0.00           C
ATOM   3348  CD  LYS   499      56.071  13.816  96.633  1.00  0.00           C
ATOM   3349  CE  LYS   499      55.135  14.600  97.556  1.00  0.00           C
ATOM   3350  NZ  LYS   499      55.487  14.344  98.970  1.00  0.00           N
ATOM   3351  N   GLY   500      58.293  13.268  91.080  1.00  0.00           N
ATOM   3352  CA  GLY   500      59.345  12.575  90.337  1.00  0.00           C
ATOM   3353  C   GLY   500      58.896  11.199  89.854  1.00  0.00           C
ATOM   3354  O   GLY   500      59.625  10.466  89.179  1.00  0.00           O
ATOM   3355  N   LEU   501      57.762  10.845  90.191  1.00  0.00           N
ATOM   3356  CA  LEU   501      57.163   9.577  89.818  1.00  0.00           C
ATOM   3357  C   LEU   501      56.009   9.819  88.852  1.00  0.00           C
ATOM   3358  O   LEU   501      55.210  10.725  89.053  1.00  0.00           O
ATOM   3359  CB  LEU   501      56.640   8.833  91.056  1.00  0.00           C
ATOM   3360  CG  LEU   501      57.729   8.520  92.085  1.00  0.00           C
ATOM   3361  CD1 LEU   501      57.232   7.857  93.369  1.00  0.00           C
ATOM   3362  CD2 LEU   501      58.824   7.573  91.597  1.00  0.00           C
ATOM   3363  N   TRP   502      55.969   9.002  87.811  1.00  0.00           N
ATOM   3364  CA  TRP   502      54.934   8.989  86.821  1.00  0.00           C
ATOM   3365  C   TRP   502      54.014   7.807  87.101  1.00  0.00           C
ATOM   3366  O   TRP   502      54.451   6.746  87.620  1.00  0.00           O
ATOM   3367  CB  TRP   502      55.537   8.826  85.452  1.00  0.00           C
ATOM   3368  CG  TRP   502      56.225  10.069  84.914  1.00  0.00           C
ATOM   3369  CD1 TRP   502      57.568  10.443  85.055  1.00  0.00           C
ATOM   3370  CD2 TRP   502      55.609  11.076  84.102  1.00  0.00           C
ATOM   3371  NE1 TRP   502      57.791  11.624  84.359  1.00  0.00           N
ATOM   3372  CE2 TRP   502      56.613  12.017  83.752  1.00  0.00           C
ATOM   3373  CE3 TRP   502      54.310  11.270  83.632  1.00  0.00           C
ATOM   3374  CZ2 TRP   502      56.339  13.134  82.977  1.00  0.00           C
ATOM   3375  CZ3 TRP   502      54.036  12.406  82.858  1.00  0.00           C
ATOM   3376  CH2 TRP   502      55.063  13.308  82.530  1.00  0.00           C
ATOM   3377  N   TYR   503      52.728   8.042  86.845  1.00  0.00           N
ATOM   3378  CA  TYR   503      51.723   7.022  86.920  1.00  0.00           C
ATOM   3379  C   TYR   503      50.971   6.978  85.580  1.00  0.00           C
ATOM   3380  O   TYR   503      50.749   8.002  84.943  1.00  0.00           O
ATOM   3381  CB  TYR   503      50.789   7.304  88.104  1.00  0.00           C
ATOM   3382  CG  TYR   503      51.611   7.251  89.346  1.00  0.00           C
ATOM   3383  CD1 TYR   503      52.239   8.412  89.816  1.00  0.00           C
ATOM   3384  CD2 TYR   503      51.773   6.052  90.075  1.00  0.00           C
ATOM   3385  CE1 TYR   503      53.022   8.402  90.987  1.00  0.00           C
ATOM   3386  CE2 TYR   503      52.565   6.025  91.268  1.00  0.00           C
ATOM   3387  CZ  TYR   503      53.183   7.213  91.707  1.00  0.00           C
ATOM   3388  OH  TYR   503      53.958   7.234  92.847  1.00  0.00           O
ATOM   3389  N   ARG   504      50.576   5.782  85.211  1.00  0.00           N
ATOM   3390  CA  ARG   504      49.813   5.459  84.013  1.00  0.00           C
ATOM   3391  C   ARG   504      48.376   5.197  84.470  1.00  0.00           C
ATOM   3392  O   ARG   504      48.145   4.432  85.409  1.00  0.00           O
ATOM   3393  CB  ARG   504      50.415   4.214  83.377  1.00  0.00           C
ATOM   3394  CG  ARG   504      49.663   3.741  82.132  1.00  0.00           C
ATOM   3395  CD  ARG   504      50.314   2.540  81.442  1.00  0.00           C
ATOM   3396  NE  ARG   504      50.170   1.369  82.351  1.00  0.00           N
ATOM   3397  CZ  ARG   504      49.023   0.629  82.334  1.00  0.00           C
ATOM   3398  NH1 ARG   504      48.188   1.178  81.404  1.00  0.00           N
ATOM   3399  NH2 ARG   504      49.159  -0.370  83.254  1.00  0.00           N
ATOM   3400  N   CYS   505      47.427   5.889  83.837  1.00  0.00           N
ATOM   3401  CA  CYS   505      46.015   5.813  84.165  1.00  0.00           C
ATOM   3402  C   CYS   505      45.282   5.161  82.991  1.00  0.00           C
ATOM   3403  O   CYS   505      45.098   5.780  81.939  1.00  0.00           O
ATOM   3404  CB  CYS   505      45.466   7.204  84.474  1.00  0.00           C
ATOM   3405  SG  CYS   505      46.079   7.789  85.613  1.00  0.00           S
ATOM   3406  N   ASP   506      44.961   3.866  83.122  1.00  0.00           N
ATOM   3407  CA  ASP   506      44.362   3.151  82.020  1.00  0.00           C
ATOM   3408  C   ASP   506      43.019   2.684  82.553  1.00  0.00           C
ATOM   3409  O   ASP   506      42.919   1.581  83.135  1.00  0.00           O
ATOM   3410  CB  ASP   506      45.221   1.950  81.607  1.00  0.00           C
ATOM   3411  CG  ASP   506      44.575   1.307  80.388  1.00  0.00           C
ATOM   3412  OD1 ASP   506      43.483   1.782  79.977  1.00  0.00           O
ATOM   3413  OD2 ASP   506      45.165   0.331  79.852  1.00  0.00           O
ATOM   3414  N   ASP   507      42.010   3.536  82.401  1.00  0.00           N
ATOM   3415  CA  ASP   507      40.689   3.279  82.984  1.00  0.00           C
ATOM   3416  C   ASP   507      40.845   2.907  84.478  1.00  0.00           C
ATOM   3417  O   ASP   507      41.338   3.732  85.247  1.00  0.00           O
ATOM   3418  CB  ASP   507      39.927   2.219  82.170  1.00  0.00           C
ATOM   3419  CG  ASP   507      39.563   2.705  80.759  1.00  0.00           C
ATOM   3420  OD1 ASP   507      39.419   3.922  80.527  1.00  0.00           O
ATOM   3421  OD2 ASP   507      39.414   1.849  79.880  1.00  0.00           O
ATOM   3422  N   ALA   508      40.447   1.705  84.904  1.00  0.00           N
ATOM   3423  CA  ALA   508      40.444   1.372  86.331  1.00  0.00           C
ATOM   3424  C   ALA   508      41.853   1.165  86.910  1.00  0.00           C
ATOM   3425  O   ALA   508      42.037   1.207  88.116  1.00  0.00           O
ATOM   3426  CB  ALA   508      39.605   0.118  86.625  1.00  0.00           C
ATOM   3427  N   TRP   509      42.834   0.976  86.046  1.00  0.00           N
ATOM   3428  CA  TRP   509      44.172   0.599  86.473  1.00  0.00           C
ATOM   3429  C   TRP   509      45.109   1.794  86.579  1.00  0.00           C
ATOM   3430  O   TRP   509      45.447   2.440  85.575  1.00  0.00           O
ATOM   3431  CB  TRP   509      44.773  -0.420  85.501  1.00  0.00           C
ATOM   3432  CG  TRP   509      44.108  -1.775  85.543  1.00  0.00           C
ATOM   3433  CD1 TRP   509      43.108  -2.274  84.760  1.00  0.00           C
ATOM   3434  CD2 TRP   509      44.400  -2.852  86.445  1.00  0.00           C
ATOM   3435  NE1 TRP   509      42.753  -3.507  85.063  1.00  0.00           N
ATOM   3436  CE2 TRP   509      43.530  -3.924  86.113  1.00  0.00           C
ATOM   3437  CE3 TRP   509      45.315  -3.022  87.505  1.00  0.00           C
ATOM   3438  CZ2 TRP   509      43.545  -5.162  86.810  1.00  0.00           C
ATOM   3439  CZ3 TRP   509      45.336  -4.262  88.210  1.00  0.00           C
ATOM   3440  CH2 TRP   509      44.452  -5.311  87.851  1.00  0.00           C
ATOM   3441  N   ILE   510      45.560   2.056  87.802  1.00  0.00           N
ATOM   3442  CA  ILE   510      46.595   3.038  88.022  1.00  0.00           C
ATOM   3443  C   ILE   510      47.903   2.294  88.309  1.00  0.00           C
ATOM   3444  O   ILE   510      47.989   1.517  89.275  1.00  0.00           O
ATOM   3445  CB  ILE   510      46.277   3.968  89.181  1.00  0.00           C
ATOM   3446  CG1 ILE   510      44.929   4.693  89.033  1.00  0.00           C
ATOM   3447  CG2 ILE   510      47.316   5.086  89.373  1.00  0.00           C
ATOM   3448  CD1 ILE   510      44.836   5.558  87.777  1.00  0.00           C
ATOM   3449  N   ASN   511      48.942   2.575  87.530  1.00  0.00           N
ATOM   3450  CA  ASN   511      50.234   1.895  87.731  1.00  0.00           C
ATOM   3451  C   ASN   511      51.457   2.821  87.711  1.00  0.00           C
ATOM   3452  O   ASN   511      51.424   3.906  87.124  1.00  0.00           O
ATOM   3453  CB  ASN   511      50.386   0.760  86.706  1.00  0.00           C
ATOM   3454  CG  ASN   511      49.298  -0.269  86.979  1.00  0.00           C
ATOM   3455  OD1 ASN   511      49.324  -0.964  87.993  1.00  0.00           O
ATOM   3456  ND2 ASN   511      48.282  -0.422  86.088  1.00  0.00           N
ATOM   3457  N   GLU   512      52.535   2.384  88.369  1.00  0.00           N
ATOM   3458  CA  GLU   512      53.823   3.080  88.358  1.00  0.00           C
ATOM   3459  C   GLU   512      54.498   2.833  87.032  1.00  0.00           C
ATOM   3460  O   GLU   512      54.505   1.708  86.523  1.00  0.00           O
ATOM   3461  CB  GLU   512      54.730   2.541  89.487  1.00  0.00           C
ATOM   3462  CG  GLU   512      54.191   2.824  90.891  1.00  0.00           C
ATOM   3463  CD  GLU   512      55.191   2.275  91.898  1.00  0.00           C
ATOM   3464  OE1 GLU   512      56.209   1.679  91.456  1.00  0.00           O
ATOM   3465  OE2 GLU   512      54.949   2.445  93.123  1.00  0.00           O
ATOM   3466  N   VAL   513      55.108   3.871  86.477  1.00  0.00           N
ATOM   3467  CA  VAL   513      55.892   3.714  85.266  1.00  0.00           C
ATOM   3468  C   VAL   513      57.148   4.592  85.378  1.00  0.00           C
ATOM   3469  O   VAL   513      57.113   5.654  85.988  1.00  0.00           O
ATOM   3470  CB  VAL   513      55.017   4.073  84.037  1.00  0.00           C
ATOM   3471  CG1 VAL   513      53.813   3.146  83.853  1.00  0.00           C
ATOM   3472  CG2 VAL   513      54.430   5.484  84.098  1.00  0.00           C
ATOM   3473  N   GLU   514      58.253   4.142  84.799  1.00  0.00           N
ATOM   3474  CA  GLU   514      59.465   4.930  84.811  1.00  0.00           C
ATOM   3475  C   GLU   514      59.303   6.068  83.794  1.00  0.00           C
ATOM   3476  O   GLU   514      58.613   5.928  82.773  1.00  0.00           O
ATOM   3477  CB  GLU   514      60.686   4.071  84.419  1.00  0.00           C
ATOM   3478  CG  GLU   514      60.991   2.952  85.417  1.00  0.00           C
ATOM   3479  CD  GLU   514      62.234   2.219  84.936  1.00  0.00           C
ATOM   3480  OE1 GLU   514      62.750   2.581  83.845  1.00  0.00           O
ATOM   3481  OE2 GLU   514      62.686   1.286  85.654  1.00  0.00           O
ATOM   3482  N   GLU   515      59.971   7.159  84.083  1.00  0.00           N
ATOM   3483  CA  GLU   515      60.132   8.240  83.142  1.00  0.00           C
ATOM   3484  C   GLU   515      60.687   7.812  81.779  1.00  0.00           C
ATOM   3485  O   GLU   515      60.169   8.265  80.738  1.00  0.00           O
ATOM   3486  CB  GLU   515      61.027   9.294  83.738  1.00  0.00           C
ATOM   3487  CG  GLU   515      61.215  10.516  82.837  1.00  0.00           C
ATOM   3488  CD  GLU   515      62.080  11.522  83.582  1.00  0.00           C
ATOM   3489  OE1 GLU   515      62.460  11.227  84.747  1.00  0.00           O
ATOM   3490  OE2 GLU   515      62.374  12.598  82.996  1.00  0.00           O
ATOM   3491  N   GLU   516      61.712   6.960  81.770  1.00  0.00           N
ATOM   3492  CA  GLU   516      62.314   6.496  80.511  1.00  0.00           C
ATOM   3493  C   GLU   516      61.233   5.853  79.647  1.00  0.00           C
ATOM   3494  O   GLU   516      61.199   6.037  78.438  1.00  0.00           O
ATOM   3495  CB  GLU   516      63.502   5.518  80.747  1.00  0.00           C
ATOM   3496  CG  GLU   516      63.118   4.031  80.983  1.00  0.00           C
ATOM   3497  CD  GLU   516      64.264   3.019  80.733  1.00  0.00           C
ATOM   3498  OE1 GLU   516      63.967   1.878  80.310  1.00  0.00           O
ATOM   3499  OE2 GLU   516      65.453   3.345  80.949  1.00  0.00           O
ATOM   3500  N   VAL   517      60.301   5.139  80.276  1.00  0.00           N
ATOM   3501  CA  VAL   517      59.242   4.508  79.499  1.00  0.00           C
ATOM   3502  C   VAL   517      58.138   5.488  79.077  1.00  0.00           C
ATOM   3503  O   VAL   517      57.635   5.371  77.956  1.00  0.00           O
ATOM   3504  CB  VAL   517      58.676   3.272  80.204  1.00  0.00           C
ATOM   3505  CG1 VAL   517      57.473   2.658  79.486  1.00  0.00           C
ATOM   3506  CG2 VAL   517      59.686   2.131  80.340  1.00  0.00           C
ATOM   3507  N   VAL   518      57.771   6.431  79.952  1.00  0.00           N
ATOM   3508  CA  VAL   518      56.780   7.459  79.620  1.00  0.00           C
ATOM   3509  C   VAL   518      57.239   8.219  78.394  1.00  0.00           C
ATOM   3510  O   VAL   518      56.422   8.524  77.513  1.00  0.00           O
ATOM   3511  CB  VAL   518      56.567   8.506  80.760  1.00  0.00           C
ATOM   3512  CG1 VAL   518      55.747   9.711  80.250  1.00  0.00           C
ATOM   3513  CG2 VAL   518      55.784   7.864  81.916  1.00  0.00           C
ATOM   3514  N   ARG   519      58.544   8.540  78.349  1.00  0.00           N
ATOM   3515  CA  ARG   519      59.114   9.333  77.250  1.00  0.00           C
ATOM   3516  C   ARG   519      59.111   8.627  75.907  1.00  0.00           C
ATOM   3517  O   ARG   519      59.324   9.280  74.886  1.00  0.00           O
ATOM   3518  CB  ARG   519      60.535   9.782  77.568  1.00  0.00           C
ATOM   3519  CG  ARG   519      60.613  10.792  78.715  1.00  0.00           C
ATOM   3520  CD  ARG   519      62.038  11.252  79.029  1.00  0.00           C
ATOM   3521  NE  ARG   519      62.522  12.043  77.863  1.00  0.00           N
ATOM   3522  CZ  ARG   519      63.844  12.367  77.759  1.00  0.00           C
ATOM   3523  NH1 ARG   519      64.486  11.848  78.846  1.00  0.00           N
ATOM   3524  NH2 ARG   519      64.007  13.084  76.609  1.00  0.00           N
ATOM   3525  N   GLY   520      58.864   7.307  75.900  1.00  0.00           N
ATOM   3526  CA  GLY   520      58.749   6.540  74.668  1.00  0.00           C
ATOM   3527  C   GLY   520      57.316   6.470  74.142  1.00  0.00           C
ATOM   3528  O   GLY   520      57.089   5.933  73.067  1.00  0.00           O
ATOM   3529  N   CYS   521      56.350   7.035  74.870  1.00  0.00           N
ATOM   3530  CA  CYS   521      54.943   6.962  74.464  1.00  0.00           C
ATOM   3531  C   CYS   521      54.698   7.809  73.218  1.00  0.00           C
ATOM   3532  O   CYS   521      55.427   8.787  72.960  1.00  0.00           O
ATOM   3533  CB  CYS   521      54.039   7.439  75.587  1.00  0.00           C
ATOM   3534  SG  CYS   521      54.113   6.607  76.735  1.00  0.00           S
ATOM   3535  N   GLU   522      53.697   7.407  72.439  1.00  0.00           N
ATOM   3536  CA  GLU   522      53.182   8.194  71.316  1.00  0.00           C
ATOM   3537  C   GLU   522      52.281   9.291  71.911  1.00  0.00           C
ATOM   3538  O   GLU   522      51.096   9.041  72.256  1.00  0.00           O
ATOM   3539  CB  GLU   522      52.337   7.293  70.413  1.00  0.00           C
ATOM   3540  CG  GLU   522      51.855   7.987  69.138  1.00  0.00           C
ATOM   3541  CD  GLU   522      50.922   7.033  68.406  1.00  0.00           C
ATOM   3542  OE1 GLU   522      50.773   5.874  68.878  1.00  0.00           O
ATOM   3543  OE2 GLU   522      50.345   7.450  67.367  1.00  0.00           O
ATOM   3544  N   CYS   523      52.813  10.505  72.060  1.00  0.00           N
ATOM   3545  CA  CYS   523      52.054  11.567  72.693  1.00  0.00           C
ATOM   3546  C   CYS   523      50.999  12.132  71.727  1.00  0.00           C
ATOM   3547  O   CYS   523      51.289  12.388  70.567  1.00  0.00           O
ATOM   3548  CB  CYS   523      53.004  12.715  73.137  1.00  0.00           C
ATOM   3549  SG  CYS   523      53.887  12.318  74.176  1.00  0.00           S
ATOM   3550  N   TYR   524      49.775  12.326  72.230  1.00  0.00           N
ATOM   3551  CA  TYR   524      48.736  13.048  71.519  1.00  0.00           C
ATOM   3552  C   TYR   524      48.533  14.430  72.148  1.00  0.00           C
ATOM   3553  O   TYR   524      48.591  15.434  71.437  1.00  0.00           O
ATOM   3554  CB  TYR   524      47.416  12.283  71.474  1.00  0.00           C
ATOM   3555  CG  TYR   524      46.255  12.999  70.787  1.00  0.00           C
ATOM   3556  CD1 TYR   524      46.409  13.602  69.549  1.00  0.00           C
ATOM   3557  CD2 TYR   524      44.985  12.937  71.310  1.00  0.00           C
ATOM   3558  CE1 TYR   524      45.372  14.198  68.898  1.00  0.00           C
ATOM   3559  CE2 TYR   524      43.919  13.544  70.650  1.00  0.00           C
ATOM   3560  CZ  TYR   524      44.108  14.164  69.460  1.00  0.00           C
ATOM   3561  OH  TYR   524      43.062  14.728  68.762  1.00  0.00           O
ATOM   3562  N   MET   525      48.291  14.469  73.443  1.00  0.00           N
ATOM   3563  CA  MET   525      48.214  15.709  74.183  1.00  0.00           C
ATOM   3564  C   MET   525      49.332  15.778  75.181  1.00  0.00           C
ATOM   3565  O   MET   525      49.716  14.771  75.761  1.00  0.00           O
ATOM   3566  CB  MET   525      46.864  15.854  74.893  1.00  0.00           C
ATOM   3567  CG  MET   525      45.681  15.989  73.932  1.00  0.00           C
ATOM   3568  SD  MET   525      44.079  16.272  74.744  1.00  0.00           S
ATOM   3569  CE  MET   525      44.512  17.917  75.380  1.00  0.00           C
ATOM   3570  N   LEU   526      49.888  16.968  75.355  1.00  0.00           N
ATOM   3571  CA  LEU   526      50.946  17.201  76.333  1.00  0.00           C
ATOM   3572  C   LEU   526      50.566  18.391  77.189  1.00  0.00           C
ATOM   3573  O   LEU   526      50.103  19.387  76.670  1.00  0.00           O
ATOM   3574  CB  LEU   526      52.269  17.501  75.643  1.00  0.00           C
ATOM   3575  CG  LEU   526      52.863  16.463  74.704  1.00  0.00           C
ATOM   3576  CD1 LEU   526      54.030  17.065  73.937  1.00  0.00           C
ATOM   3577  CD2 LEU   526      53.326  15.241  75.459  1.00  0.00           C
ATOM   3578  N   PHE   527      50.791  18.272  78.505  1.00  0.00           N
ATOM   3579  CA  PHE   527      50.469  19.303  79.458  1.00  0.00           C
ATOM   3580  C   PHE   527      51.751  19.720  80.147  1.00  0.00           C
ATOM   3581  O   PHE   527      52.423  18.890  80.789  1.00  0.00           O
ATOM   3582  CB  PHE   527      49.481  18.756  80.509  1.00  0.00           C
ATOM   3583  CG  PHE   527      48.149  18.391  79.935  1.00  0.00           C
ATOM   3584  CD1 PHE   527      47.122  19.291  79.935  1.00  0.00           C
ATOM   3585  CD2 PHE   527      47.932  17.143  79.369  1.00  0.00           C
ATOM   3586  CE1 PHE   527      45.867  18.970  79.415  1.00  0.00           C
ATOM   3587  CE2 PHE   527      46.680  16.820  78.802  1.00  0.00           C
ATOM   3588  CZ  PHE   527      45.659  17.727  78.819  1.00  0.00           C
ATOM   3589  N   TYR   528      52.044  21.012  80.041  1.00  0.00           N
ATOM   3590  CA  TYR   528      53.288  21.601  80.535  1.00  0.00           C
ATOM   3591  C   TYR   528      52.979  22.730  81.497  1.00  0.00           C
ATOM   3592  O   TYR   528      52.179  23.618  81.179  1.00  0.00           O
ATOM   3593  CB  TYR   528      54.080  22.170  79.355  1.00  0.00           C
ATOM   3594  CG  TYR   528      54.928  21.166  78.618  1.00  0.00           C
ATOM   3595  CD1 TYR   528      56.201  20.813  79.081  1.00  0.00           C
ATOM   3596  CD2 TYR   528      54.478  20.599  77.423  1.00  0.00           C
ATOM   3597  CE1 TYR   528      56.980  19.899  78.409  1.00  0.00           C
ATOM   3598  CE2 TYR   528      55.272  19.698  76.729  1.00  0.00           C
ATOM   3599  CZ  TYR   528      56.515  19.340  77.248  1.00  0.00           C
ATOM   3600  OH  TYR   528      57.244  18.423  76.565  1.00  0.00           O
ATOM   3601  N   ALA   529      53.590  22.720  82.677  1.00  0.00           N
ATOM   3602  CA  ALA   529      53.362  23.821  83.644  1.00  0.00           C
ATOM   3603  C   ALA   529      54.567  24.752  83.775  1.00  0.00           C
ATOM   3604  O   ALA   529      55.707  24.294  83.764  1.00  0.00           O
ATOM   3605  CB  ALA   529      52.902  23.270  85.015  1.00  0.00           C
ATOM   3606  N   GLN   530      54.331  26.055  83.937  1.00  0.00           N
ATOM   3607  CA  GLN   530      55.455  26.992  83.965  1.00  0.00           C
ATOM   3608  C   GLN   530      56.328  26.695  85.182  1.00  0.00           C
ATOM   3609  O   GLN   530      55.814  26.456  86.297  1.00  0.00           O
ATOM   3610  CB  GLN   530      54.995  28.483  83.869  1.00  0.00           C
ATOM   3611  CG  GLN   530      56.154  29.470  83.718  1.00  0.00           C
ATOM   3612  CD  GLN   530      55.568  30.872  83.619  1.00  0.00           C
ATOM   3613  OE1 GLN   530      55.100  31.434  84.608  1.00  0.00           O
ATOM   3614  NE2 GLN   530      55.562  31.512  82.419  1.00  0.00           N
ATOM   3615  N   GLU   531      57.645  26.712  84.967  1.00  0.00           N
ATOM   3616  CA  GLU   531      58.596  26.351  86.020  1.00  0.00           C
ATOM   3617  C   GLU   531      59.653  27.396  86.287  1.00  0.00           C
ATOM   3618  O   GLU   531      59.914  27.708  87.456  1.00  0.00           O
ATOM   3619  CB  GLU   531      59.216  24.979  85.730  1.00  0.00           C
ATOM   3620  CG  GLU   531      60.135  24.477  86.845  1.00  0.00           C
ATOM   3621  CD  GLU   531      60.660  23.107  86.441  1.00  0.00           C
ATOM   3622  OE1 GLU   531      60.280  22.629  85.339  1.00  0.00           O
ATOM   3623  OE2 GLU   531      61.449  22.519  87.229  1.00  0.00           O
ATOM   3624  N   THR   532      60.232  27.976  85.234  1.00  0.00           N
ATOM   3625  CA  THR   532      61.262  29.005  85.393  1.00  0.00           C
ATOM   3626  C   THR   532      61.187  30.065  84.316  1.00  0.00           C
ATOM   3627  O   THR   532      61.026  29.762  83.122  1.00  0.00           O
ATOM   3628  CB  THR   532      62.666  28.366  85.440  1.00  0.00           C
ATOM   3629  OG1 THR   532      62.741  27.430  86.505  1.00  0.00           O
ATOM   3630  CG2 THR   532      63.719  29.466  85.654  1.00  0.00           C
ATOM   3631  N   VAL   533      61.201  31.325  84.739  1.00  0.00           N
ATOM   3632  CA  VAL   533      61.147  32.444  83.826  1.00  0.00           C
ATOM   3633  C   VAL   533      62.327  33.376  84.174  1.00  0.00           C
ATOM   3634  O   VAL   533      62.431  33.906  85.295  1.00  0.00           O
ATOM   3635  CB  VAL   533      59.834  33.224  83.929  1.00  0.00           C
ATOM   3636  CG1 VAL   533      59.832  34.320  82.929  1.00  0.00           C
ATOM   3637  CG2 VAL   533      58.600  32.312  83.702  1.00  0.00           C
ENDMDL
MODEL        2
ATOM      1  N   VAL    25      88.974  37.151 102.257  1.00  0.00           N
ATOM      2  CA  VAL    25      89.926  38.189 101.874  1.00  0.00           C
ATOM      3  C   VAL    25      89.187  39.480 101.553  1.00  0.00           C
ATOM      4  O   VAL    25      88.080  39.448 101.025  1.00  0.00           O
ATOM      5  CB  VAL    25      90.757  37.735 100.678  1.00  0.00           C
ATOM      6  CG1 VAL    25      91.603  38.853 100.064  1.00  0.00           C
ATOM      7  CG2 VAL    25      91.749  36.619 101.013  1.00  0.00           C
ATOM      8  N   THR    26      89.800  40.614 101.879  1.00  0.00           N
ATOM      9  CA  THR    26      89.161  41.907 101.663  1.00  0.00           C
ATOM     10  C   THR    26      88.579  42.021 100.254  1.00  0.00           C
ATOM     11  O   THR    26      87.372  42.211 100.090  1.00  0.00           O
ATOM     12  CB  THR    26      90.143  43.058 101.926  1.00  0.00           C
ATOM     13  OG1 THR    26      90.599  43.013 103.270  1.00  0.00           O
ATOM     14  CG2 THR    26      89.433  44.399 101.675  1.00  0.00           C
ATOM     15  N   LEU    27      89.430  41.882  99.242  1.00  0.00           N
ATOM     16  CA  LEU    27      89.025  42.145  97.868  1.00  0.00           C
ATOM     17  C   LEU    27      87.923  41.194  97.431  1.00  0.00           C
ATOM     18  O   LEU    27      86.984  41.599  96.756  1.00  0.00           O
ATOM     19  CB  LEU    27      90.217  42.040  96.915  1.00  0.00           C
ATOM     20  CG  LEU    27      89.901  42.280  95.432  1.00  0.00           C
ATOM     21  CD1 LEU    27      89.067  43.544  95.239  1.00  0.00           C
ATOM     22  CD2 LEU    27      91.183  42.346  94.614  1.00  0.00           C
ATOM     23  N   ARG    28      88.039  39.927  97.818  1.00  0.00           N
ATOM     24  CA  ARG    28      87.049  38.928  97.438  1.00  0.00           C
ATOM     25  C   ARG    28      85.658  39.373  97.857  1.00  0.00           C
ATOM     26  O   ARG    28      84.732  39.373  97.050  1.00  0.00           O
ATOM     27  CB  ARG    28      87.379  37.572  98.058  1.00  0.00           C
ATOM     28  CG  ARG    28      88.610  36.902  97.444  1.00  0.00           C
ATOM     29  CD  ARG    28      88.970  35.565  98.095  1.00  0.00           C
ATOM     30  NE  ARG    28      90.207  35.064  97.434  1.00  0.00           N
ATOM     31  CZ  ARG    28      90.790  33.906  97.863  1.00  0.00           C
ATOM     32  NH1 ARG    28      90.040  33.422  98.897  1.00  0.00           N
ATOM     33  NH2 ARG    28      91.893  33.684  97.092  1.00  0.00           N
ATOM     34  N   GLU    29      85.510  39.755  99.119  1.00  0.00           N
ATOM     35  CA  GLU    29      84.226  40.228  99.611  1.00  0.00           C
ATOM     36  C   GLU    29      83.725  41.368  98.736  1.00  0.00           C
ATOM     37  O   GLU    29      82.552  41.413  98.376  1.00  0.00           O
ATOM     38  CB  GLU    29      84.337  40.674 101.069  1.00  0.00           C
ATOM     39  CG  GLU    29      83.007  41.130 101.671  1.00  0.00           C
ATOM     40  CD  GLU    29      83.247  41.481 103.133  1.00  0.00           C
ATOM     41  OE1 GLU    29      84.409  41.331 103.593  1.00  0.00           O
ATOM     42  OE2 GLU    29      82.271  41.906 103.807  1.00  0.00           O
ATOM     43  N   ILE    30      84.623  42.281  98.383  1.00  0.00           N
ATOM     44  CA  ILE    30      84.265  43.392  97.516  1.00  0.00           C
ATOM     45  C   ILE    30      83.716  42.848  96.202  1.00  0.00           C
ATOM     46  O   ILE    30      82.689  43.303  95.711  1.00  0.00           O
ATOM     47  CB  ILE    30      85.482  44.278  97.245  1.00  0.00           C
ATOM     48  CG1 ILE    30      85.981  45.032  98.489  1.00  0.00           C
ATOM     49  CG2 ILE    30      85.224  45.368  96.191  1.00  0.00           C
ATOM     50  CD1 ILE    30      87.344  45.695  98.293  1.00  0.00           C
ATOM     51  N   ILE    31      84.403  41.853  95.647  1.00  0.00           N
ATOM     52  CA  ILE    31      84.051  41.294  94.344  1.00  0.00           C
ATOM     53  C   ILE    31      82.684  40.623  94.396  1.00  0.00           C
ATOM     54  O   ILE    31      81.931  40.655  93.423  1.00  0.00           O
ATOM     55  CB  ILE    31      85.093  40.246  93.873  1.00  0.00           C
ATOM     56  CG1 ILE    31      86.492  40.864  93.795  1.00  0.00           C
ATOM     57  CG2 ILE    31      84.696  39.650  92.523  1.00  0.00           C
ATOM     58  CD1 ILE    31      86.690  41.831  92.647  1.00  0.00           C
ATOM     59  N   ASN    32      82.364  40.008  95.531  1.00  0.00           N
ATOM     60  CA  ASN    32      81.088  39.328  95.673  1.00  0.00           C
ATOM     61  C   ASN    32      79.953  40.343  95.598  1.00  0.00           C
ATOM     62  O   ASN    32      79.001  40.154  94.841  1.00  0.00           O
ATOM     63  CB  ASN    32      81.007  38.564  96.996  1.00  0.00           C
ATOM     64  CG  ASN    32      81.905  37.340  96.888  1.00  0.00           C
ATOM     65  OD1 ASN    32      82.256  36.907  95.791  1.00  0.00           O
ATOM     66  ND2 ASN    32      82.327  36.717  98.019  1.00  0.00           N
ATOM     67  N   VAL    33      80.051  41.418  96.376  1.00  0.00           N
ATOM     68  CA  VAL    33      78.991  42.417  96.394  1.00  0.00           C
ATOM     69  C   VAL    33      78.727  42.951  94.989  1.00  0.00           C
ATOM     70  O   VAL    33      77.577  43.141  94.610  1.00  0.00           O
ATOM     71  CB  VAL    33      79.302  43.572  97.355  1.00  0.00           C
ATOM     72  CG1 VAL    33      78.309  44.732  97.255  1.00  0.00           C
ATOM     73  CG2 VAL    33      79.290  43.161  98.828  1.00  0.00           C
ATOM     74  N   LYS    34      79.780  43.183  94.214  1.00  0.00           N
ATOM     75  CA  LYS    34      79.605  43.678  92.852  1.00  0.00           C
ATOM     76  C   LYS    34      78.883  42.656  91.982  1.00  0.00           C
ATOM     77  O   LYS    34      77.965  42.995  91.242  1.00  0.00           O
ATOM     78  CB  LYS    34      80.951  44.012  92.218  1.00  0.00           C
ATOM     79  CG  LYS    34      80.835  44.575  90.800  1.00  0.00           C
ATOM     80  CD  LYS    34      82.179  44.977  90.188  1.00  0.00           C
ATOM     81  CE  LYS    34      82.068  45.495  88.752  1.00  0.00           C
ATOM     82  NZ  LYS    34      83.411  45.837  88.232  1.00  0.00           N
ATOM     83  N   LEU    35      79.325  41.408  92.051  1.00  0.00           N
ATOM     84  CA  LEU    35      78.697  40.332  91.303  1.00  0.00           C
ATOM     85  C   LEU    35      77.180  40.335  91.528  1.00  0.00           C
ATOM     86  O   LEU    35      76.402  40.291  90.573  1.00  0.00           O
ATOM     87  CB  LEU    35      79.307  38.983  91.717  1.00  0.00           C
ATOM     88  CG  LEU    35      78.607  37.730  91.187  1.00  0.00           C
ATOM     89  CD1 LEU    35      78.623  37.698  89.668  1.00  0.00           C
ATOM     90  CD2 LEU    35      79.254  36.478  91.754  1.00  0.00           C
ATOM     91  N   VAL    36      76.773  40.394  92.792  1.00  0.00           N
ATOM     92  CA  VAL    36      75.365  40.335  93.167  1.00  0.00           C
ATOM     93  C   VAL    36      74.657  41.615  92.759  1.00  0.00           C
ATOM     94  O   VAL    36      73.651  41.586  92.049  1.00  0.00           O
ATOM     95  CB  VAL    36      75.201  40.154  94.694  1.00  0.00           C
ATOM     96  CG1 VAL    36      73.818  40.627  95.158  1.00  0.00           C
ATOM     97  CG2 VAL    36      75.457  38.698  95.103  1.00  0.00           C
ATOM     98  N   GLU    37      75.204  42.736  93.211  1.00  0.00           N
ATOM     99  CA  GLU    37      74.583  44.040  93.033  1.00  0.00           C
ATOM    100  C   GLU    37      74.356  44.367  91.560  1.00  0.00           C
ATOM    101  O   GLU    37      73.394  45.043  91.215  1.00  0.00           O
ATOM    102  CB  GLU    37      75.443  45.127  93.688  1.00  0.00           C
ATOM    103  CG  GLU    37      76.650  45.544  92.866  1.00  0.00           C
ATOM    104  CD  GLU    37      76.274  46.443  91.713  1.00  0.00           C
ATOM    105  OE1 GLU    37      75.152  46.978  91.734  1.00  0.00           O
ATOM    106  OE2 GLU    37      77.092  46.614  90.788  1.00  0.00           O
ATOM    107  N   SER    38      75.240  43.882  90.694  1.00  0.00           N
ATOM    108  CA  SER    38      75.162  44.179  89.268  1.00  0.00           C
ATOM    109  C   SER    38      74.271  43.183  88.537  1.00  0.00           C
ATOM    110  O   SER    38      74.197  43.180  87.310  1.00  0.00           O
ATOM    111  CB  SER    38      76.556  44.160  88.651  1.00  0.00           C
ATOM    112  OG  SER    38      76.504  44.444  87.266  1.00  0.00           O
ATOM    113  N   GLY    39      73.602  42.324  89.295  1.00  0.00           N
ATOM    114  CA  GLY    39      72.688  41.360  88.716  1.00  0.00           C
ATOM    115  C   GLY    39      73.412  40.259  87.972  1.00  0.00           C
ATOM    116  O   GLY    39      72.792  39.289  87.547  1.00  0.00           O
ATOM    117  N   GLU    40      74.722  40.410  87.811  1.00  0.00           N
ATOM    118  CA  GLU    40      75.539  39.360  87.221  1.00  0.00           C
ATOM    119  C   GLU    40      75.244  38.021  87.887  1.00  0.00           C
ATOM    120  O   GLU    40      75.230  36.986  87.226  1.00  0.00           O
ATOM    121  CB  GLU    40      77.028  39.688  87.358  1.00  0.00           C
ATOM    122  CG  GLU    40      77.491  40.820  86.438  1.00  0.00           C
ATOM    123  CD  GLU    40      78.959  41.093  86.732  1.00  0.00           C
ATOM    124  OE1 GLU    40      79.503  40.457  87.674  1.00  0.00           O
ATOM    125  OE2 GLU    40      79.556  41.944  86.020  1.00  0.00           O
ATOM    126  N   LYS    41      74.996  38.050  89.195  1.00  0.00           N
ATOM    127  CA  LYS    41      74.669  36.836  89.941  1.00  0.00           C
ATOM    128  C   LYS    41      73.410  36.184  89.384  1.00  0.00           C
ATOM    129  O   LYS    41      73.413  34.997  89.076  1.00  0.00           O
ATOM    130  CB  LYS    41      74.471  37.137  91.428  1.00  0.00           C
ATOM    131  CG  LYS    41      74.167  35.895  92.267  1.00  0.00           C
ATOM    132  CD  LYS    41      74.037  36.183  93.764  1.00  0.00           C
ATOM    133  CE  LYS    41      73.685  34.948  94.598  1.00  0.00           C
ATOM    134  NZ  LYS    41      73.557  35.322  96.024  1.00  0.00           N
ATOM    135  N   GLU    42      72.333  36.954  89.260  1.00  0.00           N
ATOM    136  CA  GLU    42      71.087  36.428  88.709  1.00  0.00           C
ATOM    137  C   GLU    42      71.317  35.780  87.343  1.00  0.00           C
ATOM    138  O   GLU    42      70.817  34.688  87.082  1.00  0.00           O
ATOM    139  CB  GLU    42      70.029  37.531  88.604  1.00  0.00           C
ATOM    140  CG  GLU    42      69.032  37.344  87.464  1.00  0.00           C
ATOM    141  CD  GLU    42      68.208  36.069  87.578  1.00  0.00           C
ATOM    142  OE1 GLU    42      67.414  35.786  86.647  1.00  0.00           O
ATOM    143  OE2 GLU    42      68.350  35.352  88.592  1.00  0.00           O
ATOM    144  N   ASN    43      72.076  36.448  86.479  1.00  0.00           N
ATOM    145  CA  ASN    43      72.364  35.921  85.146  1.00  0.00           C
ATOM    146  C   ASN    43      72.992  34.536  85.232  1.00  0.00           C
ATOM    147  O   ASN    43      72.499  33.585  84.632  1.00  0.00           O
ATOM    148  CB  ASN    43      73.298  36.861  84.382  1.00  0.00           C
ATOM    149  CG  ASN    43      72.501  38.093  83.979  1.00  0.00           C
ATOM    150  OD1 ASN    43      71.271  38.069  83.949  1.00  0.00           O
ATOM    151  ND2 ASN    43      73.157  39.237  83.649  1.00  0.00           N
ATOM    152  N   LEU    44      74.081  34.425  85.985  1.00  0.00           N
ATOM    153  CA  LEU    44      74.804  33.166  86.091  1.00  0.00           C
ATOM    154  C   LEU    44      73.969  32.119  86.829  1.00  0.00           C
ATOM    155  O   LEU    44      74.047  30.931  86.529  1.00  0.00           O
ATOM    156  CB  LEU    44      76.141  33.334  86.832  1.00  0.00           C
ATOM    157  CG  LEU    44      76.997  32.065  86.842  1.00  0.00           C
ATOM    158  CD1 LEU    44      77.393  31.542  85.462  1.00  0.00           C
ATOM    159  CD2 LEU    44      78.334  32.196  87.570  1.00  0.00           C
ATOM    160  N   MET    45      73.169  32.568  87.790  1.00  0.00           N
ATOM    161  CA  MET    45      72.403  31.669  88.651  1.00  0.00           C
ATOM    162  C   MET    45      71.258  31.039  87.888  1.00  0.00           C
ATOM    163  O   MET    45      71.111  29.818  87.854  1.00  0.00           O
ATOM    164  CB  MET    45      71.837  32.427  89.851  1.00  0.00           C
ATOM    165  CG  MET    45      71.072  31.535  90.832  1.00  0.00           C
ATOM    166  SD  MET    45      72.083  30.255  91.634  1.00  0.00           S
ATOM    167  CE  MET    45      72.971  31.411  92.717  1.00  0.00           C
ATOM    168  N   GLU    46      70.436  31.891  87.294  1.00  0.00           N
ATOM    169  CA  GLU    46      69.334  31.443  86.469  1.00  0.00           C
ATOM    170  C   GLU    46      69.835  30.521  85.368  1.00  0.00           C
ATOM    171  O   GLU    46      69.403  29.379  85.267  1.00  0.00           O
ATOM    172  CB  GLU    46      68.615  32.643  85.863  1.00  0.00           C
ATOM    173  CG  GLU    46      67.393  32.264  85.026  1.00  0.00           C
ATOM    174  CD  GLU    46      66.682  33.547  84.622  1.00  0.00           C
ATOM    175  OE1 GLU    46      67.321  34.388  83.936  1.00  0.00           O
ATOM    176  OE2 GLU    46      65.489  33.705  84.996  1.00  0.00           O
ATOM    177  N   LEU    47      70.761  31.012  84.553  1.00  0.00           N
ATOM    178  CA  LEU    47      71.248  30.244  83.414  1.00  0.00           C
ATOM    179  C   LEU    47      71.736  28.863  83.849  1.00  0.00           C
ATOM    180  O   LEU    47      71.521  27.875  83.147  1.00  0.00           O
ATOM    181  CB  LEU    47      72.351  31.011  82.675  1.00  0.00           C
ATOM    182  CG  LEU    47      71.839  32.243  81.925  1.00  0.00           C
ATOM    183  CD1 LEU    47      72.927  33.124  81.313  1.00  0.00           C
ATOM    184  CD2 LEU    47      70.918  31.943  80.743  1.00  0.00           C
ATOM    185  N   VAL    48      72.378  28.792  85.009  1.00  0.00           N
ATOM    186  CA  VAL    48      72.862  27.519  85.528  1.00  0.00           C
ATOM    187  C   VAL    48      71.673  26.641  85.887  1.00  0.00           C
ATOM    188  O   VAL    48      71.661  25.442  85.604  1.00  0.00           O
ATOM    189  CB  VAL    48      73.735  27.733  86.765  1.00  0.00           C
ATOM    190  CG1 VAL    48      74.124  26.433  87.471  1.00  0.00           C
ATOM    191  CG2 VAL    48      75.061  28.436  86.462  1.00  0.00           C
ATOM    192  N   ARG    49      70.680  27.248  86.529  1.00  0.00           N
ATOM    193  CA  ARG    49      69.459  26.547  86.878  1.00  0.00           C
ATOM    194  C   ARG    49      68.909  25.928  85.605  1.00  0.00           C
ATOM    195  O   ARG    49      68.826  24.711  85.480  1.00  0.00           O
ATOM    196  CB  ARG    49      68.435  27.514  87.482  1.00  0.00           C
ATOM    197  CG  ARG    49      67.136  26.832  87.917  1.00  0.00           C
ATOM    198  CD  ARG    49      66.112  27.795  88.522  1.00  0.00           C
ATOM    199  NE  ARG    49      64.922  26.992  88.921  1.00  0.00           N
ATOM    200  CZ  ARG    49      63.779  27.620  89.323  1.00  0.00           C
ATOM    201  NH1 ARG    49      64.002  28.966  89.266  1.00  0.00           N
ATOM    202  NH2 ARG    49      62.859  26.656  89.625  1.00  0.00           N
ATOM    203  N   ASP    50      68.559  26.788  84.654  1.00  0.00           N
ATOM    204  CA  ASP    50      67.972  26.370  83.388  1.00  0.00           C
ATOM    205  C   ASP    50      68.625  25.099  82.873  1.00  0.00           C
ATOM    206  O   ASP    50      67.954  24.087  82.665  1.00  0.00           O
ATOM    207  CB  ASP    50      68.100  27.483  82.354  1.00  0.00           C
ATOM    208  CG  ASP    50      67.120  28.587  82.727  1.00  0.00           C
ATOM    209  OD1 ASP    50      66.271  28.345  83.626  1.00  0.00           O
ATOM    210  OD2 ASP    50      67.206  29.685  82.115  1.00  0.00           O
ATOM    211  N   ARG    51      69.935  25.151  82.670  1.00  0.00           N
ATOM    212  CA  ARG    51      70.659  24.024  82.102  1.00  0.00           C
ATOM    213  C   ARG    51      70.477  22.754  82.925  1.00  0.00           C
ATOM    214  O   ARG    51      70.028  21.736  82.404  1.00  0.00           O
ATOM    215  CB  ARG    51      72.138  24.366  81.960  1.00  0.00           C
ATOM    216  CG  ARG    51      72.417  25.304  80.807  1.00  0.00           C
ATOM    217  CD  ARG    51      73.799  25.879  80.914  1.00  0.00           C
ATOM    218  NE  ARG    51      74.353  26.230  79.610  1.00  0.00           N
ATOM    219  CZ  ARG    51      74.454  27.473  79.150  1.00  0.00           C
ATOM    220  NH1 ARG    51      74.045  28.495  79.892  1.00  0.00           N
ATOM    221  NH2 ARG    51      74.971  27.698  77.950  1.00  0.00           N
ATOM    222  N   LEU    52      70.815  22.817  84.208  1.00  0.00           N
ATOM    223  CA  LEU    52      70.706  21.652  85.082  1.00  0.00           C
ATOM    224  C   LEU    52      69.298  21.053  85.061  1.00  0.00           C
ATOM    225  O   LEU    52      69.129  19.844  84.906  1.00  0.00           O
ATOM    226  CB  LEU    52      71.101  22.029  86.508  1.00  0.00           C
ATOM    227  CG  LEU    52      72.600  22.281  86.694  1.00  0.00           C
ATOM    228  CD1 LEU    52      72.937  22.692  88.123  1.00  0.00           C
ATOM    229  CD2 LEU    52      73.373  21.038  86.296  1.00  0.00           C
ATOM    230  N   VAL    53      68.290  21.902  85.215  1.00  0.00           N
ATOM    231  CA  VAL    53      66.903  21.464  85.173  1.00  0.00           C
ATOM    232  C   VAL    53      66.628  20.640  83.915  1.00  0.00           C
ATOM    233  O   VAL    53      66.037  19.562  83.984  1.00  0.00           O
ATOM    234  CB  VAL    53      65.973  22.680  85.225  1.00  0.00           C
ATOM    235  CG1 VAL    53      64.503  22.335  84.978  1.00  0.00           C
ATOM    236  CG2 VAL    53      65.992  23.406  86.573  1.00  0.00           C
ATOM    237  N   GLU    54      67.077  21.146  82.770  1.00  0.00           N
ATOM    238  CA  GLU    54      66.816  20.515  81.480  1.00  0.00           C
ATOM    239  C   GLU    54      67.519  19.167  81.341  1.00  0.00           C
ATOM    240  O   GLU    54      66.931  18.202  80.857  1.00  0.00           O
ATOM    241  CB  GLU    54      67.255  21.441  80.343  1.00  0.00           C
ATOM    242  CG  GLU    54      66.372  22.681  80.190  1.00  0.00           C
ATOM    243  CD  GLU    54      66.990  23.569  79.120  1.00  0.00           C
ATOM    244  OE1 GLU    54      68.090  23.213  78.617  1.00  0.00           O
ATOM    245  OE2 GLU    54      66.370  24.615  78.788  1.00  0.00           O
ATOM    246  N   CYS    55      68.777  19.102  81.770  1.00  0.00           N
ATOM    247  CA  CYS    55      69.557  17.873  81.670  1.00  0.00           C
ATOM    248  C   CYS    55      69.074  16.875  82.701  1.00  0.00           C
ATOM    249  O   CYS    55      69.734  15.871  82.962  1.00  0.00           O
ATOM    250  CB  CYS    55      71.034  18.145  81.933  1.00  0.00           C
ATOM    251  SG  CYS    55      71.622  18.964  80.933  1.00  0.00           S
ATOM    252  N   GLY    56      67.935  17.174  83.312  1.00  0.00           N
ATOM    253  CA  GLY    56      67.379  16.308  84.324  1.00  0.00           C
ATOM    254  C   GLY    56      68.144  16.394  85.628  1.00  0.00           C
ATOM    255  O   GLY    56      67.764  15.746  86.593  1.00  0.00           O
ATOM    256  N   TRP    57      69.217  17.186  85.663  1.00  0.00           N
ATOM    257  CA  TRP    57      70.021  17.334  86.879  1.00  0.00           C
ATOM    258  C   TRP    57      69.140  17.645  88.082  1.00  0.00           C
ATOM    259  O   TRP    57      69.341  17.094  89.160  1.00  0.00           O
ATOM    260  CB  TRP    57      71.086  18.430  86.722  1.00  0.00           C
ATOM    261  CG  TRP    57      72.008  18.577  87.928  1.00  0.00           C
ATOM    262  CD1 TRP    57      73.189  17.920  88.147  1.00  0.00           C
ATOM    263  CD2 TRP    57      71.821  19.443  89.059  1.00  0.00           C
ATOM    264  NE1 TRP    57      73.743  18.320  89.345  1.00  0.00           N
ATOM    265  CE2 TRP    57      72.924  19.256  89.924  1.00  0.00           C
ATOM    266  CE3 TRP    57      70.829  20.355  89.428  1.00  0.00           C
ATOM    267  CZ2 TRP    57      73.058  19.943  91.133  1.00  0.00           C
ATOM    268  CZ3 TRP    57      70.966  21.042  90.627  1.00  0.00           C
ATOM    269  CH2 TRP    57      72.073  20.831  91.465  1.00  0.00           C
ATOM    270  N   LYS    58      68.165  18.529  87.908  1.00  0.00           N
ATOM    271  CA  LYS    58      67.266  18.855  89.004  1.00  0.00           C
ATOM    272  C   LYS    58      66.490  17.616  89.447  1.00  0.00           C
ATOM    273  O   LYS    58      66.236  17.434  90.634  1.00  0.00           O
ATOM    274  CB  LYS    58      66.283  19.979  88.629  1.00  0.00           C
ATOM    275  CG  LYS    58      65.351  20.381  89.774  1.00  0.00           C
ATOM    276  CD  LYS    58      64.426  21.549  89.429  1.00  0.00           C
ATOM    277  CE  LYS    58      63.473  21.933  90.564  1.00  0.00           C
ATOM    278  NZ  LYS    58      62.609  23.057  90.142  1.00  0.00           N
ATOM    279  N   ASP    59      66.112  16.769  88.493  1.00  0.00           N
ATOM    280  CA  ASP    59      65.376  15.543  88.804  1.00  0.00           C
ATOM    281  C   ASP    59      66.278  14.474  89.409  1.00  0.00           C
ATOM    282  O   ASP    59      65.893  13.787  90.348  1.00  0.00           O
ATOM    283  CB  ASP    59      64.717  14.976  87.547  1.00  0.00           C
ATOM    284  CG  ASP    59      63.486  15.750  87.133  1.00  0.00           C
ATOM    285  OD1 ASP    59      63.432  16.969  87.401  1.00  0.00           O
ATOM    286  OD2 ASP    59      62.574  15.136  86.537  1.00  0.00           O
ATOM    287  N   GLU    60      67.470  14.330  88.842  1.00  0.00           N
ATOM    288  CA  GLU    60      68.453  13.363  89.310  1.00  0.00           C
ATOM    289  C   GLU    60      68.864  13.710  90.728  1.00  0.00           C
ATOM    290  O   GLU    60      68.983  12.838  91.580  1.00  0.00           O
ATOM    291  CB  GLU    60      69.696  13.387  88.418  1.00  0.00           C
ATOM    292  CG  GLU    60      69.457  12.803  87.023  1.00  0.00           C
ATOM    293  CD  GLU    60      70.725  13.003  86.205  1.00  0.00           C
ATOM    294  OE1 GLU    60      71.676  13.641  86.734  1.00  0.00           O
ATOM    295  OE2 GLU    60      70.761  12.522  85.042  1.00  0.00           O
ATOM    296  N   MET    61      69.073  14.998  90.971  1.00  0.00           N
ATOM    297  CA  MET    61      69.568  15.459  92.257  1.00  0.00           C
ATOM    298  C   MET    61      68.414  15.597  93.235  1.00  0.00           C
ATOM    299  O   MET    61      68.595  15.410  94.428  1.00  0.00           O
ATOM    300  CB  MET    61      70.328  16.801  92.135  1.00  0.00           C
ATOM    301  CG  MET    61      71.022  17.229  93.430  1.00  0.00           C
ATOM    302  SD  MET    61      72.265  16.053  94.043  1.00  0.00           S
ATOM    303  CE  MET    61      73.457  16.373  92.712  1.00  0.00           C
ATOM    304  N   ARG    62      67.222  15.912  92.741  1.00  0.00           N
ATOM    305  CA  ARG    62      66.069  15.964  93.625  1.00  0.00           C
ATOM    306  C   ARG    62      65.753  14.540  94.024  1.00  0.00           C
ATOM    307  O   ARG    62      65.355  14.275  95.149  1.00  0.00           O
ATOM    308  CB  ARG    62      64.853  16.623  92.968  1.00  0.00           C
ATOM    309  CG  ARG    62      63.649  16.747  93.902  1.00  0.00           C
ATOM    310  CD  ARG    62      62.474  17.513  93.287  1.00  0.00           C
ATOM    311  NE  ARG    62      61.385  17.554  94.304  1.00  0.00           N
ATOM    312  CZ  ARG    62      60.183  18.123  93.995  1.00  0.00           C
ATOM    313  NH1 ARG    62      60.253  18.568  92.706  1.00  0.00           N
ATOM    314  NH2 ARG    62      59.381  18.025  95.095  1.00  0.00           N
ATOM    315  N   ILE    63      65.955  13.623  93.088  1.00  0.00           N
ATOM    316  CA  ILE    63      65.717  12.213  93.333  1.00  0.00           C
ATOM    317  C   ILE    63      66.760  11.700  94.311  1.00  0.00           C
ATOM    318  O   ILE    63      66.432  11.039  95.292  1.00  0.00           O
ATOM    319  CB  ILE    63      65.803  11.432  92.025  1.00  0.00           C
ATOM    320  CG1 ILE    63      64.672  11.763  91.037  1.00  0.00           C
ATOM    321  CG2 ILE    63      65.735   9.907  92.216  1.00  0.00           C
ATOM    322  CD1 ILE    63      64.900  11.193  89.638  1.00  0.00           C
ATOM    323  N   ALA    64      68.019  12.022  94.038  1.00  0.00           N
ATOM    324  CA  ALA    64      69.137  11.529  94.832  1.00  0.00           C
ATOM    325  C   ALA    64      69.166  12.191  96.202  1.00  0.00           C
ATOM    326  O   ALA    64      69.533  11.563  97.190  1.00  0.00           O
ATOM    327  CB  ALA    64      70.466  11.778  94.112  1.00  0.00           C
ATOM    328  N   CYS    65      68.780  13.461  96.257  1.00  0.00           N
ATOM    329  CA  CYS    65      68.775  14.209  97.510  1.00  0.00           C
ATOM    330  C   CYS    65      67.540  13.847  98.318  1.00  0.00           C
ATOM    331  O   CYS    65      67.598  13.732  99.541  1.00  0.00           O
ATOM    332  CB  CYS    65      68.791  15.740  97.283  1.00  0.00           C
ATOM    333  SG  CYS    65      68.991  16.465  98.488  1.00  0.00           S
ATOM    334  N   ARG    66      66.421  13.675  97.629  1.00  0.00           N
ATOM    335  CA  ARG    66      65.189  13.283  98.288  1.00  0.00           C
ATOM    336  C   ARG    66      65.336  11.827  98.705  1.00  0.00           C
ATOM    337  O   ARG    66      64.664  11.354  99.624  1.00  0.00           O
ATOM    338  CB  ARG    66      63.986  13.485  97.355  1.00  0.00           C
ATOM    339  CG  ARG    66      62.659  13.034  97.967  1.00  0.00           C
ATOM    340  CD  ARG    66      62.242  13.845  99.196  1.00  0.00           C
ATOM    341  NE  ARG    66      60.981  13.249  99.720  1.00  0.00           N
ATOM    342  CZ  ARG    66      61.030  12.141 100.516  1.00  0.00           C
ATOM    343  NH1 ARG    66      62.341  11.794 100.668  1.00  0.00           N
ATOM    344  NH2 ARG    66      59.747  11.812 100.849  1.00  0.00           N
ATOM    345  N   GLU    67      66.236  11.122  98.030  1.00  0.00           N
ATOM    346  CA  GLU    67      66.511   9.734  98.354  1.00  0.00           C
ATOM    347  C   GLU    67      67.338   9.706  99.626  1.00  0.00           C
ATOM    348  O   GLU    67      66.993   9.043 100.600  1.00  0.00           O
ATOM    349  CB  GLU    67      67.263   9.070  97.201  1.00  0.00           C
ATOM    350  CG  GLU    67      67.575   7.593  97.447  1.00  0.00           C
ATOM    351  CD  GLU    67      68.304   7.056  96.225  1.00  0.00           C
ATOM    352  OE1 GLU    67      68.497   7.842  95.258  1.00  0.00           O
ATOM    353  OE2 GLU    67      68.680   5.853  96.240  1.00  0.00           O
ATOM    354  N   HIS    68      68.426  10.457  99.613  1.00  0.00           N
ATOM    355  CA  HIS    68      69.299  10.573 100.766  1.00  0.00           C
ATOM    356  C   HIS    68      68.535  11.173 101.945  1.00  0.00           C
ATOM    357  O   HIS    68      68.887  10.962 103.103  1.00  0.00           O
ATOM    358  CB  HIS    68      70.493  11.457 100.401  1.00  0.00           C
ATOM    359  CG  HIS    68      71.451  10.790  99.459  1.00  0.00           C
ATOM    360  ND1 HIS    68      72.528  11.425  98.874  1.00  0.00           N
ATOM    361  CD2 HIS    68      71.497   9.520  98.995  1.00  0.00           C
ATOM    362  CE1 HIS    68      73.184  10.605  98.111  1.00  0.00           C
ATOM    363  NE2 HIS    68      72.583   9.431  98.159  1.00  0.00           N
ATOM    364  N   VAL    69      67.472  11.905 101.632  1.00  0.00           N
ATOM    365  CA  VAL    69      66.781  12.747 102.605  1.00  0.00           C
ATOM    366  C   VAL    69      66.201  12.012 103.811  1.00  0.00           C
ATOM    367  O   VAL    69      65.989  12.615 104.860  1.00  0.00           O
ATOM    368  CB  VAL    69      65.647  13.498 101.899  1.00  0.00           C
ATOM    369  CG1 VAL    69      64.467  12.601 101.518  1.00  0.00           C
ATOM    370  CG2 VAL    69      65.039  14.620 102.745  1.00  0.00           C
ATOM    371  N   LYS    70      65.952  10.718 103.678  1.00  0.00           N
ATOM    372  CA  LYS    70      65.014  10.055 104.575  1.00  0.00           C
ATOM    373  C   LYS    70      65.540   9.536 105.924  1.00  0.00           C
ATOM    374  O   LYS    70      66.702   9.148 106.058  1.00  0.00           O
ATOM    375  CB  LYS    70      64.340   8.908 103.819  1.00  0.00           C
ATOM    376  CG  LYS    70      63.453   9.376 102.664  1.00  0.00           C
ATOM    377  CD  LYS    70      62.770   8.231 101.913  1.00  0.00           C
ATOM    378  CE  LYS    70      61.862   8.702 100.775  1.00  0.00           C
ATOM    379  NZ  LYS    70      61.259   7.534 100.093  1.00  0.00           N
ATOM    380  N   LYS    71      65.696   8.240 106.104  1.00  0.00           N
ATOM    381  CA  LYS    71      66.193   7.729 107.374  1.00  0.00           C
ATOM    382  C   LYS    71      67.599   8.255 107.639  1.00  0.00           C
ATOM    383  O   LYS    71      67.945   8.628 108.763  1.00  0.00           O
ATOM    384  CB  LYS    71      66.416   6.232 107.602  1.00  0.00           C
ATOM    385  CG  LYS    71      65.118   5.427 107.690  1.00  0.00           C
ATOM    386  CD  LYS    71      65.339   3.931 107.920  1.00  0.00           C
ATOM    387  CE  LYS    71      64.040   3.124 107.984  1.00  0.00           C
ATOM    388  NZ  LYS    71      64.347   1.688 108.175  1.00  0.00           N
ATOM    389  N   LYS    72      68.438   8.295 106.608  1.00  0.00           N
ATOM    390  CA  LYS    72      69.794   8.811 106.767  1.00  0.00           C
ATOM    391  C   LYS    72      69.754  10.310 107.058  1.00  0.00           C
ATOM    392  O   LYS    72      70.550  10.830 107.844  1.00  0.00           O
ATOM    393  CB  LYS    72      70.801   8.786 105.613  1.00  0.00           C
ATOM    394  CG  LYS    72      71.284   7.379 105.255  1.00  0.00           C
ATOM    395  CD  LYS    72      72.294   7.351 104.106  1.00  0.00           C
ATOM    396  CE  LYS    72      72.752   5.943 103.726  1.00  0.00           C
ATOM    397  NZ  LYS    72      73.705   6.007 102.595  1.00  0.00           N
ATOM    398  N   GLY    73      68.833  11.031 106.439  1.00  0.00           N
ATOM    399  CA  GLY    73      68.676  12.463 106.657  1.00  0.00           C
ATOM    400  C   GLY    73      68.340  12.784 108.099  1.00  0.00           C
ATOM    401  O   GLY    73      68.893  13.708 108.703  1.00  0.00           O
ATOM    402  N   ARG    74      67.420  12.022 108.685  1.00  0.00           N
ATOM    403  CA  ARG    74      67.011  12.198 110.076  1.00  0.00           C
ATOM    404  C   ARG    74      68.155  11.869 111.015  1.00  0.00           C
ATOM    405  O   ARG    74      68.302  12.483 112.077  1.00  0.00           O
ATOM    406  CB  ARG    74      65.911  11.343 110.712  1.00  0.00           C
ATOM    407  CG  ARG    74      64.510  11.663 110.187  1.00  0.00           C
ATOM    408  CD  ARG    74      63.418  10.756 110.760  1.00  0.00           C
ATOM    409  NE  ARG    74      62.124  11.175 110.156  1.00  0.00           N
ATOM    410  CZ  ARG    74      60.994  10.444 110.386  1.00  0.00           C
ATOM    411  NH1 ARG    74      61.334   9.396 111.190  1.00  0.00           N
ATOM    412  NH2 ARG    74      59.966  11.047 109.720  1.00  0.00           N
ATOM    413  N   LYS    75      68.995  10.904 110.665  1.00  0.00           N
ATOM    414  CA  LYS    75      70.158  10.562 111.482  1.00  0.00           C
ATOM    415  C   LYS    75      71.227  11.647 111.426  1.00  0.00           C
ATOM    416  O   LYS    75      71.830  12.015 112.438  1.00  0.00           O
ATOM    417  CB  LYS    75      71.019   9.336 111.161  1.00  0.00           C
ATOM    418  CG  LYS    75      70.315   8.005 111.440  1.00  0.00           C
ATOM    419  CD  LYS    75      71.176   6.780 111.125  1.00  0.00           C
ATOM    420  CE  LYS    75      70.461   5.450 111.374  1.00  0.00           C
ATOM    421  NZ  LYS    75      71.352   4.324 111.022  1.00  0.00           N
ATOM    422  N   ASP    76      71.480  12.182 110.232  1.00  0.00           N
ATOM    423  CA  ASP    76      72.444  13.250 110.023  1.00  0.00           C
ATOM    424  C   ASP    76      72.000  14.502 110.761  1.00  0.00           C
ATOM    425  O   ASP    76      72.815  15.179 111.394  1.00  0.00           O
ATOM    426  CB  ASP    76      72.663  13.721 108.581  1.00  0.00           C
ATOM    427  CG  ASP    76      73.332  12.589 107.815  1.00  0.00           C
ATOM    428  OD1 ASP    76      74.310  12.005 108.354  1.00  0.00           O
ATOM    429  OD2 ASP    76      72.875  12.293 106.678  1.00  0.00           O
ATOM    430  N   VAL    77      70.734  14.851 110.715  1.00  0.00           N
ATOM    431  CA  VAL    77      70.031  15.902 111.377  1.00  0.00           C
ATOM    432  C   VAL    77      70.024  17.265 110.668  1.00  0.00           C
ATOM    433  O   VAL    77      69.319  18.171 111.118  1.00  0.00           O
ATOM    434  CB  VAL    77      70.093  16.787 112.640  1.00  0.00           C
ATOM    435  CG1 VAL    77      70.045  15.989 113.946  1.00  0.00           C
ATOM    436  CG2 VAL    77      71.365  17.630 112.734  1.00  0.00           C
ATOM    437  N   THR    78      70.660  17.463 109.566  1.00  0.00           N
ATOM    438  CA  THR    78      70.809  18.784 108.963  1.00  0.00           C
ATOM    439  C   THR    78      71.460  18.807 107.581  1.00  0.00           C
ATOM    440  O   THR    78      72.268  17.944 107.248  1.00  0.00           O
ATOM    441  CB  THR    78      71.532  19.711 109.949  1.00  0.00           C
ATOM    442  OG1 THR    78      71.623  21.022 109.409  1.00  0.00           O
ATOM    443  CG2 THR    78      72.946  19.170 110.213  1.00  0.00           C
ATOM    444  N   VAL    79      71.072  19.803 106.785  1.00  0.00           N
ATOM    445  CA  VAL    79      71.488  19.920 105.386  1.00  0.00           C
ATOM    446  C   VAL    79      72.932  19.502 105.164  1.00  0.00           C
ATOM    447  O   VAL    79      73.227  18.793 104.211  1.00  0.00           O
ATOM    448  CB  VAL    79      71.272  21.355 104.878  1.00  0.00           C
ATOM    449  CG1 VAL    79      72.183  22.383 105.550  1.00  0.00           C
ATOM    450  CG2 VAL    79      71.525  21.515 103.378  1.00  0.00           C
ATOM    451  N   ASP    80      73.827  19.944 106.038  1.00  0.00           N
ATOM    452  CA  ASP    80      75.235  19.595 105.910  1.00  0.00           C
ATOM    453  C   ASP    80      75.406  18.090 105.728  1.00  0.00           C
ATOM    454  O   ASP    80      76.129  17.651 104.849  1.00  0.00           O
ATOM    455  CB  ASP    80      76.047  20.033 107.139  1.00  0.00           C
ATOM    456  CG  ASP    80      76.187  21.547 107.096  1.00  0.00           C
ATOM    457  OD1 ASP    80      75.867  22.140 106.030  1.00  0.00           O
ATOM    458  OD2 ASP    80      76.616  22.132 108.126  1.00  0.00           O
ATOM    459  N   GLU    81      74.747  17.308 106.572  1.00  0.00           N
ATOM    460  CA  GLU    81      74.836  15.852 106.497  1.00  0.00           C
ATOM    461  C   GLU    81      74.555  15.310 105.092  1.00  0.00           C
ATOM    462  O   GLU    81      75.356  14.547 104.545  1.00  0.00           O
ATOM    463  CB  GLU    81      73.883  15.220 107.508  1.00  0.00           C
ATOM    464  CG  GLU    81      74.346  15.366 108.959  1.00  0.00           C
ATOM    465  CD  GLU    81      75.669  14.628 109.106  1.00  0.00           C
ATOM    466  OE1 GLU    81      75.741  13.448 108.669  1.00  0.00           O
ATOM    467  OE2 GLU    81      76.626  15.233 109.658  1.00  0.00           O
ATOM    468  N   LEU    82      73.421  15.686 104.512  1.00  0.00           N
ATOM    469  CA  LEU    82      73.075  15.239 103.164  1.00  0.00           C
ATOM    470  C   LEU    82      74.021  15.872 102.144  1.00  0.00           C
ATOM    471  O   LEU    82      74.411  15.242 101.165  1.00  0.00           O
ATOM    472  CB  LEU    82      71.612  15.580 102.818  1.00  0.00           C
ATOM    473  CG  LEU    82      70.591  14.770 103.620  1.00  0.00           C
ATOM    474  CD1 LEU    82      69.136  15.199 103.433  1.00  0.00           C
ATOM    475  CD2 LEU    82      70.563  13.275 103.302  1.00  0.00           C
ATOM    476  N   ILE    83      74.392  17.119 102.400  1.00  0.00           N
ATOM    477  CA  ILE    83      75.305  17.873 101.554  1.00  0.00           C
ATOM    478  C   ILE    83      76.628  17.133 101.433  1.00  0.00           C
ATOM    479  O   ILE    83      77.057  16.767 100.348  1.00  0.00           O
ATOM    480  CB  ILE    83      75.530  19.252 102.178  1.00  0.00           C
ATOM    481  CG1 ILE    83      74.248  20.095 102.282  1.00  0.00           C
ATOM    482  CG2 ILE    83      76.522  20.125 101.391  1.00  0.00           C
ATOM    483  CD1 ILE    83      73.613  20.410 100.928  1.00  0.00           C
ATOM    484  N   ARG    84      77.272  16.940 102.574  1.00  0.00           N
ATOM    485  CA  ARG    84      78.478  16.135 102.677  1.00  0.00           C
ATOM    486  C   ARG    84      78.407  14.853 101.847  1.00  0.00           C
ATOM    487  O   ARG    84      79.384  14.472 101.198  1.00  0.00           O
ATOM    488  CB  ARG    84      78.715  15.771 104.143  1.00  0.00           C
ATOM    489  CG  ARG    84      79.999  14.970 104.373  1.00  0.00           C
ATOM    490  CD  ARG    84      80.312  14.726 105.850  1.00  0.00           C
ATOM    491  NE  ARG    84      81.509  13.840 105.913  1.00  0.00           N
ATOM    492  CZ  ARG    84      82.102  13.580 107.114  1.00  0.00           C
ATOM    493  NH1 ARG    84      81.405  14.249 108.077  1.00  0.00           N
ATOM    494  NH2 ARG    84      83.162  12.751 106.885  1.00  0.00           N
ATOM    495  N   VAL    85      77.259  14.183 101.871  1.00  0.00           N
ATOM    496  CA  VAL    85      77.149  12.856 101.262  1.00  0.00           C
ATOM    497  C   VAL    85      76.943  12.881  99.743  1.00  0.00           C
ATOM    498  O   VAL    85      77.667  12.212  99.007  1.00  0.00           O
ATOM    499  CB  VAL    85      76.018  12.016 101.915  1.00  0.00           C
ATOM    500  CG1 VAL    85      75.779  10.673 101.223  1.00  0.00           C
ATOM    501  CG2 VAL    85      76.287  11.668 103.381  1.00  0.00           C
ATOM    502  N   ILE    86      75.967  13.653  99.275  1.00  0.00           N
ATOM    503  CA  ILE    86      75.580  13.622  97.868  1.00  0.00           C
ATOM    504  C   ILE    86      76.056  14.838  97.072  1.00  0.00           C
ATOM    505  O   ILE    86      75.772  14.949  95.881  1.00  0.00           O
ATOM    506  CB  ILE    86      74.044  13.501  97.713  1.00  0.00           C
ATOM    507  CG1 ILE    86      73.272  14.691  98.306  1.00  0.00           C
ATOM    508  CG2 ILE    86      73.453  12.257  98.398  1.00  0.00           C
ATOM    509  CD1 ILE    86      71.785  14.688  97.956  1.00  0.00           C
ATOM    510  N   THR    87      76.788  15.744  97.711  1.00  0.00           N
ATOM    511  CA  THR    87      77.261  16.935  97.012  1.00  0.00           C
ATOM    512  C   THR    87      78.238  16.566  95.900  1.00  0.00           C
ATOM    513  O   THR    87      78.020  16.932  94.748  1.00  0.00           O
ATOM    514  CB  THR    87      77.911  17.942  97.963  1.00  0.00           C
ATOM    515  OG1 THR    87      76.965  18.380  98.928  1.00  0.00           O
ATOM    516  CG2 THR    87      78.414  19.151  97.157  1.00  0.00           C
ATOM    517  N   PRO    88      79.315  15.836  96.237  1.00  0.00           N
ATOM    518  CA  PRO    88      80.287  15.454  95.210  1.00  0.00           C
ATOM    519  C   PRO    88      79.589  14.818  94.022  1.00  0.00           C
ATOM    520  O   PRO    88      79.820  15.208  92.880  1.00  0.00           O
ATOM    521  CB  PRO    88      81.168  14.423  95.930  1.00  0.00           C
ATOM    522  CG  PRO    88      80.333  13.967  97.106  1.00  0.00           C
ATOM    523  CD  PRO    88      79.647  15.218  97.529  1.00  0.00           C
ATOM    524  N   LYS    89      78.728  13.848  94.303  1.00  0.00           N
ATOM    525  CA  LYS    89      77.996  13.152  93.258  1.00  0.00           C
ATOM    526  C   LYS    89      77.254  14.152  92.385  1.00  0.00           C
ATOM    527  O   LYS    89      77.241  14.031  91.161  1.00  0.00           O
ATOM    528  CB  LYS    89      77.007  12.166  93.874  1.00  0.00           C
ATOM    529  CG  LYS    89      77.638  11.249  94.906  1.00  0.00           C
ATOM    530  CD  LYS    89      76.593  10.556  95.759  1.00  0.00           C
ATOM    531  CE  LYS    89      77.242   9.788  96.902  1.00  0.00           C
ATOM    532  NZ  LYS    89      76.235   9.181  97.814  1.00  0.00           N
ATOM    533  N   GLY    90      76.644  15.146  93.026  1.00  0.00           N
ATOM    534  CA  GLY    90      75.898  16.187  92.329  1.00  0.00           C
ATOM    535  C   GLY    90      76.815  17.001  91.417  1.00  0.00           C
ATOM    536  O   GLY    90      76.521  17.187  90.236  1.00  0.00           O
ATOM    537  N   ARG    91      77.932  17.468  91.967  1.00  0.00           N
ATOM    538  CA  ARG    91      78.880  18.285  91.220  1.00  0.00           C
ATOM    539  C   ARG    91      79.166  17.694  89.844  1.00  0.00           C
ATOM    540  O   ARG    91      79.072  18.388  88.836  1.00  0.00           O
ATOM    541  CB  ARG    91      80.194  18.437  91.994  1.00  0.00           C
ATOM    542  CG  ARG    91      81.197  19.371  91.317  1.00  0.00           C
ATOM    543  CD  ARG    91      82.556  19.424  92.019  1.00  0.00           C
ATOM    544  NE  ARG    91      83.187  18.083  91.875  1.00  0.00           N
ATOM    545  CZ  ARG    91      83.780  17.730  90.696  1.00  0.00           C
ATOM    546  NH1 ARG    91      83.650  18.780  89.834  1.00  0.00           N
ATOM    547  NH2 ARG    91      84.271  16.464  90.840  1.00  0.00           N
ATOM    548  N   GLY    92      79.509  16.408  89.811  1.00  0.00           N
ATOM    549  CA  GLY    92      79.951  15.758  88.581  1.00  0.00           C
ATOM    550  C   GLY    92      78.832  15.697  87.554  1.00  0.00           C
ATOM    551  O   GLY    92      79.022  16.038  86.389  1.00  0.00           O
ATOM    552  N   LYS    93      78.710  16.722  86.663  1.00  0.00           N
ATOM    553  CA  LYS    93      77.652  16.731  85.664  1.00  0.00           C
ATOM    554  C   LYS    93      76.591  17.798  85.835  1.00  0.00           C
ATOM    555  O   LYS    93      75.875  18.162  84.898  1.00  0.00           O
ATOM    556  CB  LYS    93      76.729  15.519  85.511  1.00  0.00           C
ATOM    557  CG  LYS    93      77.434  14.281  84.956  1.00  0.00           C
ATOM    558  CD  LYS    93      76.515  13.066  84.810  1.00  0.00           C
ATOM    559  CE  LYS    93      77.216  11.832  84.241  1.00  0.00           C
ATOM    560  NZ  LYS    93      76.262  10.705  84.147  1.00  0.00           N
ATOM    561  N   ILE    94      76.476  18.320  87.051  1.00  0.00           N
ATOM    562  CA  ILE    94      75.486  19.350  87.365  1.00  0.00           C
ATOM    563  C   ILE    94      75.671  20.656  86.591  1.00  0.00           C
ATOM    564  O   ILE    94      74.704  21.337  86.238  1.00  0.00           O
ATOM    565  CB  ILE    94      75.226  20.130  88.672  1.00  0.00           C
ATOM    566  CG1 ILE    94      74.672  19.255  89.808  1.00  0.00           C
ATOM    567  CG2 ILE    94      74.209  21.273  88.513  1.00  0.00           C
ATOM    568  CD1 ILE    94      74.663  19.955  91.167  1.00  0.00           C
ATOM    569  N   TYR    95      76.915  21.025  86.315  1.00  0.00           N
ATOM    570  CA  TYR    95      77.165  22.269  85.604  1.00  0.00           C
ATOM    571  C   TYR    95      78.114  22.139  84.414  1.00  0.00           C
ATOM    572  O   TYR    95      78.978  21.258  84.356  1.00  0.00           O
ATOM    573  CB  TYR    95      77.866  23.491  86.214  1.00  0.00           C
ATOM    574  CG  TYR    95      79.264  23.090  86.539  1.00  0.00           C
ATOM    575  CD1 TYR    95      80.284  23.294  85.600  1.00  0.00           C
ATOM    576  CD2 TYR    95      79.597  22.506  87.782  1.00  0.00           C
ATOM    577  CE1 TYR    95      81.618  22.930  85.872  1.00  0.00           C
ATOM    578  CE2 TYR    95      80.947  22.130  88.074  1.00  0.00           C
ATOM    579  CZ  TYR    95      81.945  22.352  87.102  1.00  0.00           C
ATOM    580  OH  TYR    95      83.258  22.001  87.337  1.00  0.00           O
ATOM    581  N   ASN    96      77.953  23.036  83.445  1.00  0.00           N
ATOM    582  CA  ASN    96      78.775  23.055  82.234  1.00  0.00           C
ATOM    583  C   ASN    96      79.879  24.102  82.403  1.00  0.00           C
ATOM    584  O   ASN    96      79.868  24.920  83.329  1.00  0.00           O
ATOM    585  CB  ASN    96      78.010  23.394  80.951  1.00  0.00           C
ATOM    586  CG  ASN    96      77.096  22.222  80.624  1.00  0.00           C
ATOM    587  OD1 ASN    96      77.386  21.078  80.969  1.00  0.00           O
ATOM    588  ND2 ASN    96      75.943  22.443  79.938  1.00  0.00           N
ATOM    589  N   GLU    97      80.852  24.079  81.496  1.00  0.00           N
ATOM    590  CA  GLU    97      81.977  25.013  81.514  1.00  0.00           C
ATOM    591  C   GLU    97      81.490  26.429  81.196  1.00  0.00           C
ATOM    592  O   GLU    97      81.940  27.424  81.770  1.00  0.00           O
ATOM    593  CB  GLU    97      83.118  24.822  80.510  1.00  0.00           C
ATOM    594  CG  GLU    97      83.975  23.585  80.787  1.00  0.00           C
ATOM    595  CD  GLU    97      84.980  23.446  79.652  1.00  0.00           C
ATOM    596  OE1 GLU    97      84.906  24.262  78.693  1.00  0.00           O
ATOM    597  OE2 GLU    97      85.835  22.523  79.728  1.00  0.00           O
ATOM    598  N   GLN    98      80.571  26.547  80.173  1.00  0.00           N
ATOM    599  CA  GLN    98      79.960  27.832  79.841  1.00  0.00           C
ATOM    600  C   GLN    98      79.757  28.685  81.092  1.00  0.00           C
ATOM    601  O   GLN    98      79.889  29.908  81.045  1.00  0.00           O
ATOM    602  CB  GLN    98      78.598  27.653  79.138  1.00  0.00           C
ATOM    603  CG  GLN    98      77.961  28.972  78.696  1.00  0.00           C
ATOM    604  CD  GLN    98      78.826  29.565  77.593  1.00  0.00           C
ATOM    605  OE1 GLN    98      79.284  28.858  76.697  1.00  0.00           O
ATOM    606  NE2 GLN    98      79.098  30.898  77.600  1.00  0.00           N
ATOM    607  N   SER    99      79.433  28.041  82.209  1.00  0.00           N
ATOM    608  CA  SER    99      79.249  28.758  83.466  1.00  0.00           C
ATOM    609  C   SER    99      80.583  29.285  83.994  1.00  0.00           C
ATOM    610  O   SER    99      80.686  30.458  84.352  1.00  0.00           O
ATOM    611  CB  SER    99      78.583  27.873  84.540  1.00  0.00           C
ATOM    612  OG  SER    99      77.252  27.561  84.158  1.00  0.00           O
ATOM    613  N   VAL   100      81.597  28.424  84.044  1.00  0.00           N
ATOM    614  CA  VAL   100      82.931  28.856  84.448  1.00  0.00           C
ATOM    615  C   VAL   100      83.460  29.924  83.500  1.00  0.00           C
ATOM    616  O   VAL   100      84.172  30.829  83.913  1.00  0.00           O
ATOM    617  CB  VAL   100      83.917  27.692  84.459  1.00  0.00           C
ATOM    618  CG1 VAL   100      85.368  28.123  84.686  1.00  0.00           C
ATOM    619  CG2 VAL   100      83.630  26.661  85.553  1.00  0.00           C
ATOM    620  N   SER   101      83.106  29.812  82.227  1.00  0.00           N
ATOM    621  CA  SER   101      83.607  30.728  81.212  1.00  0.00           C
ATOM    622  C   SER   101      83.010  32.122  81.380  1.00  0.00           C
ATOM    623  O   SER   101      83.645  33.111  81.027  1.00  0.00           O
ATOM    624  CB  SER   101      83.303  30.194  79.807  1.00  0.00           C
ATOM    625  OG  SER   101      84.017  28.988  79.579  1.00  0.00           O
ATOM    626  N   VAL   102      81.793  32.193  81.913  1.00  0.00           N
ATOM    627  CA  VAL   102      81.122  33.471  82.152  1.00  0.00           C
ATOM    628  C   VAL   102      81.551  34.080  83.484  1.00  0.00           C
ATOM    629  O   VAL   102      81.572  35.300  83.639  1.00  0.00           O
ATOM    630  CB  VAL   102      79.607  33.282  82.157  1.00  0.00           C
ATOM    631  CG1 VAL   102      78.834  34.549  82.528  1.00  0.00           C
ATOM    632  CG2 VAL   102      79.041  32.850  80.802  1.00  0.00           C
ATOM    633  N   SER   103      81.868  33.226  84.453  1.00  0.00           N
ATOM    634  CA  SER   103      82.371  33.695  85.734  1.00  0.00           C
ATOM    635  C   SER   103      83.774  34.206  85.486  1.00  0.00           C
ATOM    636  O   SER   103      84.096  35.340  85.813  1.00  0.00           O
ATOM    637  CB  SER   103      82.398  32.577  86.797  1.00  0.00           C
ATOM    638  OG  SER   103      82.915  33.080  88.021  1.00  0.00           O
ATOM    639  N   VAL   104      84.606  33.364  84.883  1.00  0.00           N
ATOM    640  CA  VAL   104      85.954  33.768  84.520  1.00  0.00           C
ATOM    641  C   VAL   104      85.860  35.004  83.653  1.00  0.00           C
ATOM    642  O   VAL   104      86.611  35.955  83.840  1.00  0.00           O
ATOM    643  CB  VAL   104      86.693  32.656  83.774  1.00  0.00           C
ATOM    644  CG1 VAL   104      88.041  33.097  83.199  1.00  0.00           C
ATOM    645  CG2 VAL   104      87.008  31.440  84.648  1.00  0.00           C
ATOM    646  N   ASN   105      84.937  34.985  82.698  1.00  0.00           N
ATOM    647  CA  ASN   105      84.750  36.120  81.808  1.00  0.00           C
ATOM    648  C   ASN   105      84.513  37.327  82.696  1.00  0.00           C
ATOM    649  O   ASN   105      85.169  38.359  82.562  1.00  0.00           O
ATOM    650  CB  ASN   105      83.547  35.887  80.892  1.00  0.00           C
ATOM    651  CG  ASN   105      83.459  37.059  79.924  1.00  0.00           C
ATOM    652  OD1 ASN   105      84.355  37.276  79.110  1.00  0.00           O
ATOM    653  ND2 ASN   105      82.374  37.878  79.960  1.00  0.00           N
ATOM    654  N   SER   106      83.588  37.167  83.634  1.00  0.00           N
ATOM    655  CA  SER   106      83.154  38.255  84.494  1.00  0.00           C
ATOM    656  C   SER   106      84.328  38.790  85.319  1.00  0.00           C
ATOM    657  O   SER   106      84.703  39.954  85.183  1.00  0.00           O
ATOM    658  CB  SER   106      82.010  37.775  85.395  1.00  0.00           C
ATOM    659  OG  SER   106      81.579  38.830  86.241  1.00  0.00           O
ATOM    660  N   LEU   107      84.899  37.924  86.154  1.00  0.00           N
ATOM    661  CA  LEU   107      86.078  38.226  86.966  1.00  0.00           C
ATOM    662  C   LEU   107      87.203  38.900  86.175  1.00  0.00           C
ATOM    663  O   LEU   107      87.821  39.862  86.640  1.00  0.00           O
ATOM    664  CB  LEU   107      86.625  36.932  87.578  1.00  0.00           C
ATOM    665  CG  LEU   107      85.883  36.392  88.799  1.00  0.00           C
ATOM    666  CD1 LEU   107      86.433  35.027  89.243  1.00  0.00           C
ATOM    667  CD2 LEU   107      85.953  37.402  89.936  1.00  0.00           C
ATOM    668  N   LEU   108      87.480  38.376  84.988  1.00  0.00           N
ATOM    669  CA  LEU   108      88.581  38.864  84.169  1.00  0.00           C
ATOM    670  C   LEU   108      88.461  40.365  83.907  1.00  0.00           C
ATOM    671  O   LEU   108      89.462  41.073  83.851  1.00  0.00           O
ATOM    672  CB  LEU   108      88.623  38.093  82.850  1.00  0.00           C
ATOM    673  CG  LEU   108      89.820  38.457  81.970  1.00  0.00           C
ATOM    674  CD1 LEU   108      91.188  38.189  82.596  1.00  0.00           C
ATOM    675  CD2 LEU   108      89.889  37.714  80.637  1.00  0.00           C
ATOM    676  N   VAL   109      87.230  40.840  83.766  1.00  0.00           N
ATOM    677  CA  VAL   109      86.960  42.242  83.461  1.00  0.00           C
ATOM    678  C   VAL   109      87.325  43.192  84.602  1.00  0.00           C
ATOM    679  O   VAL   109      87.777  44.308  84.364  1.00  0.00           O
ATOM    680  CB  VAL   109      85.475  42.424  83.151  1.00  0.00           C
ATOM    681  CG1 VAL   109      85.058  43.888  83.002  1.00  0.00           C
ATOM    682  CG2 VAL   109      85.036  41.749  81.850  1.00  0.00           C
ATOM    683  N   THR   110      87.119  42.753  85.836  1.00  0.00           N
ATOM    684  CA  THR   110      87.214  43.636  86.995  1.00  0.00           C
ATOM    685  C   THR   110      88.648  43.965  87.402  1.00  0.00           C
ATOM    686  O   THR   110      88.944  45.090  87.805  1.00  0.00           O
ATOM    687  CB  THR   110      86.540  43.008  88.242  1.00  0.00           C
ATOM    688  OG1 THR   110      85.166  42.763  87.982  1.00  0.00           O
ATOM    689  CG2 THR   110      86.669  43.975  89.431  1.00  0.00           C
ATOM    690  N   LEU   111      89.537  42.983  87.284  1.00  0.00           N
ATOM    691  CA  LEU   111      90.787  42.982  88.055  1.00  0.00           C
ATOM    692  C   LEU   111      91.935  43.952  87.654  1.00  0.00           C
ATOM    693  O   LEU   111      92.428  44.662  88.534  1.00  0.00           O
ATOM    694  CB  LEU   111      91.324  41.538  88.280  1.00  0.00           C
ATOM    695  CG  LEU   111      90.348  40.634  89.034  1.00  0.00           C
ATOM    696  CD1 LEU   111      90.798  39.181  89.184  1.00  0.00           C
ATOM    697  CD2 LEU   111      90.048  41.063  90.470  1.00  0.00           C
ENDMDL
MODEL        3
ATOM      1  N   ASN     7      99.875  30.313 100.638  1.00  0.00           N
ATOM      2  CA  ASN     7      99.159  31.446  99.979  1.00  0.00           C
ATOM      3  C   ASN     7      98.989  31.164  98.489  1.00  0.00           C
ATOM      4  O   ASN     7      99.794  31.625  97.670  1.00  0.00           O
ATOM      5  CB  ASN     7      99.929  32.759 100.187  1.00  0.00           C
ATOM      6  CG  ASN     7      99.788  33.161 101.648  1.00  0.00           C
ATOM      7  OD1 ASN     7      98.896  32.690 102.352  1.00  0.00           O
ATOM      8  ND2 ASN     7     100.662  34.055 102.184  1.00  0.00           N
ATOM      9  N   LYS     8      97.909  31.256  94.816  1.00  0.00           N
ATOM     10  CA  LYS     8      97.539  32.433  94.062  1.00  0.00           C
ATOM     11  C   LYS     8      96.092  32.497  93.633  1.00  0.00           C
ATOM     12  O   LYS     8      95.349  31.515  93.720  1.00  0.00           O
ATOM     13  CB  LYS     8      98.190  32.718  92.705  1.00  0.00           C
ATOM     14  CG  LYS     8      99.708  32.891  92.780  1.00  0.00           C
ATOM     15  CD  LYS     8     100.352  33.247  91.439  1.00  0.00           C
ATOM     16  CE  LYS     8     101.857  33.508  91.531  1.00  0.00           C
ATOM     17  NZ  LYS     8     102.395  33.845  90.195  1.00  0.00           N
ATOM     18  N   SER     9      95.617  33.562  93.105  1.00  0.00           N
ATOM     19  CA  SER     9      94.235  33.826  92.745  1.00  0.00           C
ATOM     20  C   SER     9      94.159  34.299  91.296  1.00  0.00           C
ATOM     21  O   SER     9      94.889  35.209  90.877  1.00  0.00           O
ATOM     22  CB  SER     9      93.555  34.827  93.723  1.00  0.00           C
ATOM     23  OG  SER     9      92.212  35.060  93.327  1.00  0.00           O
ATOM     24  N   SER    10      93.281  33.646  90.540  1.00  0.00           N
ATOM     25  CA  SER    10      93.123  33.882  89.115  1.00  0.00           C
ATOM     26  C   SER    10      91.626  33.938  88.778  1.00  0.00           C
ATOM     27  O   SER    10      90.796  33.372  89.498  1.00  0.00           O
ATOM     28  CB  SER    10      93.741  32.710  88.311  1.00  0.00           C
ATOM     29  OG  SER    10      93.024  31.511  88.567  1.00  0.00           O
ATOM     30  N   HIS    11      91.293  34.604  87.674  1.00  0.00           N
ATOM     31  CA  HIS    11      89.934  34.573  87.143  1.00  0.00           C
ATOM     32  C   HIS    11      89.430  33.121  87.155  1.00  0.00           C
ATOM     33  O   HIS    11      88.338  32.855  87.646  1.00  0.00           O
ATOM     34  CB  HIS    11      89.857  35.180  85.722  1.00  0.00           C
ATOM     35  CG  HIS    11      88.485  35.091  85.119  1.00  0.00           C
ATOM     36  ND1 HIS    11      87.435  35.915  85.468  1.00  0.00           N
ATOM     37  CD2 HIS    11      87.985  34.261  84.174  1.00  0.00           C
ATOM     38  CE1 HIS    11      86.372  35.614  84.785  1.00  0.00           C
ATOM     39  NE2 HIS    11      86.670  34.608  83.985  1.00  0.00           N
ATOM     40  N   ALA    12      90.225  32.175  86.659  1.00  0.00           N
ATOM     41  CA  ALA    12      89.825  30.762  86.702  1.00  0.00           C
ATOM     42  C   ALA    12      89.516  30.248  88.128  1.00  0.00           C
ATOM     43  O   ALA    12      88.512  29.542  88.340  1.00  0.00           O
ATOM     44  CB  ALA    12      90.876  29.875  86.034  1.00  0.00           C
ATOM     45  N   GLN    13      90.369  30.591  89.099  1.00  0.00           N
ATOM     46  CA  GLN    13      90.185  30.140  90.489  1.00  0.00           C
ATOM     47  C   GLN    13      88.966  30.798  91.132  1.00  0.00           C
ATOM     48  O   GLN    13      88.120  30.106  91.707  1.00  0.00           O
ATOM     49  CB  GLN    13      91.443  30.388  91.351  1.00  0.00           C
ATOM     50  CG  GLN    13      91.317  29.859  92.781  1.00  0.00           C
ATOM     51  CD  GLN    13      91.156  28.347  92.711  1.00  0.00           C
ATOM     52  OE1 GLN    13      91.880  27.666  91.986  1.00  0.00           O
ATOM     53  NE2 GLN    13      90.196  27.741  93.460  1.00  0.00           N
ATOM     54  N   LEU    14      88.876  32.121  91.037  1.00  0.00           N
ATOM     55  CA  LEU    14      87.743  32.833  91.617  1.00  0.00           C
ATOM     56  C   LEU    14      86.424  32.418  90.954  1.00  0.00           C
ATOM     57  O   LEU    14      85.407  32.294  91.620  1.00  0.00           O
ATOM     58  CB  LEU    14      87.873  34.356  91.498  1.00  0.00           C
ATOM     59  CG  LEU    14      88.976  34.945  92.380  1.00  0.00           C
ATOM     60  CD1 LEU    14      89.256  36.431  92.159  1.00  0.00           C
ATOM     61  CD2 LEU    14      88.718  34.852  93.883  1.00  0.00           C
ATOM     62  N   SER    15      86.461  32.199  89.648  1.00  0.00           N
ATOM     63  CA  SER    15      85.282  31.790  88.903  1.00  0.00           C
ATOM     64  C   SER    15      84.833  30.410  89.351  1.00  0.00           C
ATOM     65  O   SER    15      83.634  30.170  89.514  1.00  0.00           O
ATOM     66  CB  SER    15      85.591  31.782  87.419  1.00  0.00           C
ATOM     67  OG  SER    15      85.826  33.099  86.998  1.00  0.00           O
ATOM     68  N   SER    16      85.801  29.522  89.572  1.00  0.00           N
ATOM     69  CA  SER    16      85.520  28.175  90.056  1.00  0.00           C
ATOM     70  C   SER    16      84.869  28.260  91.431  1.00  0.00           C
ATOM     71  O   SER    16      84.001  27.455  91.759  1.00  0.00           O
ATOM     72  CB  SER    16      86.794  27.315  90.133  1.00  0.00           C
ATOM     73  OG  SER    16      87.310  27.090  88.829  1.00  0.00           O
ATOM     74  N   GLN    17      85.302  29.238  92.227  1.00  0.00           N
ATOM     75  CA  GLN    17      84.773  29.439  93.570  1.00  0.00           C
ATOM     76  C   GLN    17      83.352  29.985  93.518  1.00  0.00           C
ATOM     77  O   GLN    17      82.515  29.636  94.337  1.00  0.00           O
ATOM     78  CB  GLN    17      85.673  30.392  94.363  1.00  0.00           C
ATOM     79  CG  GLN    17      87.031  29.788  94.727  1.00  0.00           C
ATOM     80  CD  GLN    17      87.859  30.870  95.405  1.00  0.00           C
ATOM     81  OE1 GLN    17      87.448  32.026  95.486  1.00  0.00           O
ATOM     82  NE2 GLN    17      89.074  30.552  95.928  1.00  0.00           N
ATOM     83  N   ILE    18      83.095  30.866  92.563  1.00  0.00           N
ATOM     84  CA  ILE    18      81.755  31.403  92.384  1.00  0.00           C
ATOM     85  C   ILE    18      80.834  30.275  91.969  1.00  0.00           C
ATOM     86  O   ILE    18      79.787  30.109  92.562  1.00  0.00           O
ATOM     87  CB  ILE    18      81.742  32.580  91.404  1.00  0.00           C
ATOM     88  CG1 ILE    18      82.336  33.808  92.112  1.00  0.00           C
ATOM     89  CG2 ILE    18      80.282  32.842  90.883  1.00  0.00           C
ATOM     90  CD1 ILE    18      82.740  34.969  91.194  1.00  0.00           C
ATOM     91  N   PHE    19      81.255  29.456  91.009  1.00  0.00           N
ATOM     92  CA  PHE    19      80.455  28.314  90.564  1.00  0.00           C
ATOM     93  C   PHE    19      80.264  27.324  91.699  1.00  0.00           C
ATOM     94  O   PHE    19      79.158  26.841  91.918  1.00  0.00           O
ATOM     95  CB  PHE    19      81.087  27.616  89.358  1.00  0.00           C
ATOM     96  CG  PHE    19      80.971  28.540  88.194  1.00  0.00           C
ATOM     97  CD1 PHE    19      80.100  29.653  88.207  1.00  0.00           C
ATOM     98  CD2 PHE    19      81.741  28.315  87.039  1.00  0.00           C
ATOM     99  CE1 PHE    19      79.997  30.534  87.091  1.00  0.00           C
ATOM    100  CE2 PHE    19      81.657  29.181  85.908  1.00  0.00           C
ATOM    101  CZ  PHE    19      80.779  30.294  85.935  1.00  0.00           C
ATOM    102  N   LEU    20      81.323  27.048  92.463  1.00  0.00           N
ATOM    103  CA  LEU    20      81.164  26.155  93.592  1.00  0.00           C
ATOM    104  C   LEU    20      80.180  26.742  94.624  1.00  0.00           C
ATOM    105  O   LEU    20      79.351  26.030  95.170  1.00  0.00           O
ATOM    106  CB  LEU    20      82.520  25.790  94.232  1.00  0.00           C
ATOM    107  CG  LEU    20      83.390  24.893  93.348  1.00  0.00           C
ATOM    108  CD1 LEU    20      84.808  24.654  93.867  1.00  0.00           C
ATOM    109  CD2 LEU    20      82.849  23.480  93.132  1.00  0.00           C
ATOM    110  N   ASP    21      80.218  28.045  94.866  1.00  0.00           N
ATOM    111  CA  ASP    21      79.244  28.627  95.787  1.00  0.00           C
ATOM    112  C   ASP    21      77.785  28.397  95.284  1.00  0.00           C
ATOM    113  O   ASP    21      76.900  27.939  96.016  1.00  0.00           O
ATOM    114  CB  ASP    21      79.532  30.114  96.001  1.00  0.00           C
ATOM    115  CG  ASP    21      80.779  30.231  96.865  1.00  0.00           C
ATOM    116  OD1 ASP    21      81.202  29.193  97.440  1.00  0.00           O
ATOM    117  OD2 ASP    21      81.327  31.362  96.963  1.00  0.00           O
ATOM    118  N   LEU    22      77.581  28.626  94.001  1.00  0.00           N
ATOM    119  CA  LEU    22      76.243  28.499  93.412  1.00  0.00           C
ATOM    120  C   LEU    22      75.758  27.063  93.432  1.00  0.00           C
ATOM    121  O   LEU    22      74.627  26.801  93.824  1.00  0.00           O
ATOM    122  CB  LEU    22      76.270  29.031  91.980  1.00  0.00           C
ATOM    123  CG  LEU    22      76.401  30.549  91.851  1.00  0.00           C
ATOM    124  CD1 LEU    22      76.764  30.933  90.429  1.00  0.00           C
ATOM    125  CD2 LEU    22      75.070  31.228  92.243  1.00  0.00           C
ATOM    126  N   VAL    23      76.623  26.126  93.050  1.00  0.00           N
ATOM    127  CA  VAL    23      76.234  24.721  92.970  1.00  0.00           C
ATOM    128  C   VAL    23      75.971  24.109  94.356  1.00  0.00           C
ATOM    129  O   VAL    23      75.026  23.369  94.516  1.00  0.00           O
ATOM    130  CB  VAL    23      77.304  23.887  92.248  1.00  0.00           C
ATOM    131  CG1 VAL    23      77.040  22.382  92.298  1.00  0.00           C
ATOM    132  CG2 VAL    23      77.438  24.221  90.761  1.00  0.00           C
ATOM    133  N   ASP    24      76.825  24.383  95.344  1.00  0.00           N
ATOM    134  CA  ASP    24      76.629  23.786  96.675  1.00  0.00           C
ATOM    135  C   ASP    24      75.375  24.338  97.382  1.00  0.00           C
ATOM    136  O   ASP    24      74.691  23.614  98.091  1.00  0.00           O
ATOM    137  CB  ASP    24      77.867  23.956  97.593  1.00  0.00           C
ATOM    138  CG  ASP    24      78.955  23.017  97.094  1.00  0.00           C
ATOM    139  OD1 ASP    24      78.633  22.127  96.261  1.00  0.00           O
ATOM    140  OD2 ASP    24      80.124  23.174  97.540  1.00  0.00           O
ATOM    141  N   SER    25      75.079  25.617  97.175  1.00  0.00           N
ATOM    142  CA  SER    25      73.822  26.213  97.653  1.00  0.00           C
ATOM    143  C   SER    25      72.592  25.523  97.082  1.00  0.00           C
ATOM    144  O   SER    25      71.665  25.191  97.824  1.00  0.00           O
ATOM    145  CB  SER    25      73.725  27.688  97.315  1.00  0.00           C
ATOM    146  OG  SER    25      74.707  28.418  98.035  1.00  0.00           O
ATOM    147  N   VAL    26      72.576  25.344  95.762  1.00  0.00           N
ATOM    148  CA  VAL    26      71.488  24.669  95.096  1.00  0.00           C
ATOM    149  C   VAL    26      71.348  23.230  95.561  1.00  0.00           C
ATOM    150  O   VAL    26      70.241  22.777  95.829  1.00  0.00           O
ATOM    151  CB  VAL    26      71.684  24.725  93.576  1.00  0.00           C
ATOM    152  CG1 VAL    26      70.682  23.867  92.799  1.00  0.00           C
ATOM    153  CG2 VAL    26      71.540  26.133  92.994  1.00  0.00           C
ATOM    154  N   ILE    27      72.469  22.520  95.672  1.00  0.00           N
ATOM    155  CA  ILE    27      72.454  21.140  96.111  1.00  0.00           C
ATOM    156  C   ILE    27      71.858  21.081  97.525  1.00  0.00           C
ATOM    157  O   ILE    27      70.930  20.307  97.803  1.00  0.00           O
ATOM    158  CB  ILE    27      73.885  20.552  96.108  1.00  0.00           C
ATOM    159  CG1 ILE    27      74.330  20.256  94.670  1.00  0.00           C
ATOM    160  CG2 ILE    27      73.923  19.301  96.958  1.00  0.00           C
ATOM    161  CD1 ILE    27      75.830  19.958  94.503  1.00  0.00           C
ATOM    162  N   ALA    28      72.334  21.973  98.376  1.00  0.00           N
ATOM    163  CA  ALA    28      71.916  22.035  99.756  1.00  0.00           C
ATOM    164  C   ALA    28      70.418  22.380  99.893  1.00  0.00           C
ATOM    165  O   ALA    28      69.746  21.879 100.800  1.00  0.00           O
ATOM    166  CB  ALA    28      72.810  23.018 100.510  1.00  0.00           C
ATOM    167  N   ASP    29      69.912  23.222  98.991  1.00  0.00           N
ATOM    168  CA  ASP    29      68.502  23.566  98.934  1.00  0.00           C
ATOM    169  C   ASP    29      67.682  22.347  98.569  1.00  0.00           C
ATOM    170  O   ASP    29      66.739  21.994  99.281  1.00  0.00           O
ATOM    171  CB  ASP    29      68.294  24.662  97.907  1.00  0.00           C
ATOM    172  CG  ASP    29      66.843  25.143  97.805  1.00  0.00           C
ATOM    173  OD1 ASP    29      66.048  25.004  98.753  1.00  0.00           O
ATOM    174  OD2 ASP    29      66.526  25.710  96.760  1.00  0.00           O
ATOM    175  N   VAL    30      68.075  21.691  97.483  1.00  0.00           N
ATOM    176  CA  VAL    30      67.402  20.504  96.997  1.00  0.00           C
ATOM    177  C   VAL    30      67.402  19.424  98.062  1.00  0.00           C
ATOM    178  O   VAL    30      66.349  18.833  98.363  1.00  0.00           O
ATOM    179  CB  VAL    30      68.075  19.950  95.717  1.00  0.00           C
ATOM    180  CG1 VAL    30      67.525  18.592  95.278  1.00  0.00           C
ATOM    181  CG2 VAL    30      67.911  20.860  94.499  1.00  0.00           C
ATOM    182  N   ALA    31      68.558  19.194  98.680  1.00  0.00           N
ATOM    183  CA  ALA    31      68.637  18.110  99.663  1.00  0.00           C
ATOM    184  C   ALA    31      67.758  18.418 100.902  1.00  0.00           C
ATOM    185  O   ALA    31      67.080  17.540 101.425  1.00  0.00           O
ATOM    186  CB  ALA    31      70.095  17.802 100.076  1.00  0.00           C
ATOM    187  N   SER    32      67.780  19.659 101.371  1.00  0.00           N
ATOM    188  CA  SER    32      66.961  20.068 102.514  1.00  0.00           C
ATOM    189  C   SER    32      65.488  19.878 102.242  1.00  0.00           C
ATOM    190  O   SER    32      64.749  19.487 103.120  1.00  0.00           O
ATOM    191  CB  SER    32      67.254  21.519 102.914  1.00  0.00           C
ATOM    192  OG  SER    32      68.583  21.632 103.400  1.00  0.00           O
ATOM    193  N   GLU    33      65.051  20.153 101.014  1.00  0.00           N
ATOM    194  CA  GLU    33      63.660  19.959 100.665  1.00  0.00           C
ATOM    195  C   GLU    33      63.292  18.459 100.676  1.00  0.00           C
ATOM    196  O   GLU    33      62.232  18.084 101.170  1.00  0.00           O
ATOM    197  CB  GLU    33      63.336  20.621  99.330  1.00  0.00           C
ATOM    198  CG  GLU    33      63.350  22.150  99.388  1.00  0.00           C
ATOM    199  CD  GLU    33      63.140  22.677  97.975  1.00  0.00           C
ATOM    200  OE1 GLU    33      63.070  21.839  97.036  1.00  0.00           O
ATOM    201  OE2 GLU    33      63.047  23.923  97.816  1.00  0.00           O
ATOM    202  N   CYS    34      64.183  17.618 100.175  1.00  0.00           N
ATOM    203  CA  CYS    34      63.969  16.171 100.143  1.00  0.00           C
ATOM    204  C   CYS    34      63.921  15.571 101.561  1.00  0.00           C
ATOM    205  O   CYS    34      63.031  14.780 101.880  1.00  0.00           O
ATOM    206  CB  CYS    34      65.116  15.510  99.354  1.00  0.00           C
ATOM    207  SG  CYS    34      65.054  15.795  97.964  1.00  0.00           S
ATOM    208  N   HIS    35      64.879  15.938 102.400  1.00  0.00           N
ATOM    209  CA  HIS    35      64.986  15.312 103.726  1.00  0.00           C
ATOM    210  C   HIS    35      63.822  15.750 104.626  1.00  0.00           C
ATOM    211  O   HIS    35      63.247  14.907 105.316  1.00  0.00           O
ATOM    212  CB  HIS    35      66.323  15.575 104.411  1.00  0.00           C
ATOM    213  CG  HIS    35      66.438  14.907 105.749  1.00  0.00           C
ATOM    214  ND1 HIS    35      66.542  13.542 105.923  1.00  0.00           N
ATOM    215  CD2 HIS    35      66.467  15.425 106.999  1.00  0.00           C
ATOM    216  CE1 HIS    35      66.631  13.247 107.184  1.00  0.00           C
ATOM    217  NE2 HIS    35      66.588  14.371 107.872  1.00  0.00           N
ATOM    218  N   ARG    36      63.423  17.027 104.556  1.00  0.00           N
ATOM    219  CA  ARG    36      62.284  17.524 105.337  1.00  0.00           C
ATOM    220  C   ARG    36      60.996  16.852 104.900  1.00  0.00           C
ATOM    221  O   ARG    36      60.189  16.441 105.728  1.00  0.00           O
ATOM    222  CB  ARG    36      62.122  19.089 105.276  1.00  0.00           C
ATOM    223  CG  ARG    36      63.210  19.845 106.041  1.00  0.00           C
ATOM    224  CD  ARG    36      63.096  21.367 105.925  1.00  0.00           C
ATOM    225  NE  ARG    36      64.228  21.961 106.689  1.00  0.00           N
ATOM    226  CZ  ARG    36      64.418  23.313 106.689  1.00  0.00           C
ATOM    227  NH1 ARG    36      63.438  23.870 105.918  1.00  0.00           N
ATOM    228  NH2 ARG    36      65.512  23.579 107.460  1.00  0.00           N
ATOM    229  N   VAL    37      60.809  16.700 103.601  1.00  0.00           N
ATOM    230  CA  VAL    37      59.586  16.057 103.093  1.00  0.00           C
ATOM    231  C   VAL    37      59.487  14.606 103.564  1.00  0.00           C
ATOM    232  O   VAL    37      58.413  14.139 103.939  1.00  0.00           O
ATOM    233  CB  VAL    37      59.571  16.067 101.548  1.00  0.00           C
ATOM    234  CG1 VAL    37      58.430  15.245 100.943  1.00  0.00           C
ATOM    235  CG2 VAL    37      59.417  17.467 100.948  1.00  0.00           C
ATOM    236  N   ALA    38      60.607  13.903 103.499  1.00  0.00           N
ATOM    237  CA  ALA    38      60.644  12.475 103.848  1.00  0.00           C
ATOM    238  C   ALA    38      60.504  12.287 105.354  1.00  0.00           C
ATOM    239  O   ALA    38      59.792  11.372 105.823  1.00  0.00           O
ATOM    240  CB  ALA    38      61.913  11.834 103.321  1.00  0.00           C
ATOM    241  N   ARG    39      61.133  13.175 106.116  1.00  0.00           N
ATOM    242  CA  ARG    39      60.938  13.187 107.560  1.00  0.00           C
ATOM    243  C   ARG    39      59.457  13.344 107.902  1.00  0.00           C
ATOM    244  O   ARG    39      58.960  12.636 108.757  1.00  0.00           O
ATOM    245  CB  ARG    39      61.741  14.297 108.251  1.00  0.00           C
ATOM    246  CG  ARG    39      61.607  14.288 109.775  1.00  0.00           C
ATOM    247  CD  ARG    39      62.331  15.449 110.460  1.00  0.00           C
ATOM    248  NE  ARG    39      61.646  16.707 110.054  1.00  0.00           N
ATOM    249  CZ  ARG    39      60.465  17.061 110.639  1.00  0.00           C
ATOM    250  NH1 ARG    39      60.146  16.095 111.549  1.00  0.00           N
ATOM    251  NH2 ARG    39      60.064  18.243 110.086  1.00  0.00           N
ATOM    252  N   LEU    40      58.768  14.276 107.247  1.00  0.00           N
ATOM    253  CA  LEU    40      57.331  14.481 107.477  1.00  0.00           C
ATOM    254  C   LEU    40      56.512  13.219 107.110  1.00  0.00           C
ATOM    255  O   LEU    40      55.700  12.748 107.910  1.00  0.00           O
ATOM    256  CB  LEU    40      56.812  15.686 106.690  1.00  0.00           C
ATOM    257  CG  LEU    40      55.306  15.974 106.798  1.00  0.00           C
ATOM    258  CD1 LEU    40      54.906  16.267 108.246  1.00  0.00           C
ATOM    259  CD2 LEU    40      54.858  17.098 105.864  1.00  0.00           C
ATOM    260  N   GLY    41      56.764  12.653 105.928  1.00  0.00           N
ATOM    261  CA  GLY    41      55.974  11.514 105.439  1.00  0.00           C
ATOM    262  C   GLY    41      56.158  10.327 106.398  1.00  0.00           C
ATOM    263  O   GLY    41      55.187   9.694 106.793  1.00  0.00           O
ATOM    264  N   LEU    42      57.395  10.085 106.810  1.00  0.00           N
ATOM    265  CA  LEU    42      57.708   9.003 107.732  1.00  0.00           C
ATOM    266  C   LEU    42      57.112   9.190 109.118  1.00  0.00           C
ATOM    267  O   LEU    42      56.751   8.206 109.750  1.00  0.00           O
ATOM    268  CB  LEU    42      59.218   8.768 107.844  1.00  0.00           C
ATOM    269  CG  LEU    42      59.846   8.213 106.565  1.00  0.00           C
ATOM    270  CD1 LEU    42      61.370   8.108 106.586  1.00  0.00           C
ATOM    271  CD2 LEU    42      59.399   6.803 106.184  1.00  0.00           C
ATOM    272  N   ASP    43      57.022  10.434 109.592  1.00  0.00           N
ATOM    273  CA  ASP    43      56.424  10.735 110.896  1.00  0.00           C
ATOM    274  C   ASP    43      54.914  10.644 110.779  1.00  0.00           C
ATOM    275  O   ASP    43      54.221  10.089 111.634  1.00  0.00           O
ATOM    276  CB  ASP    43      56.820  12.163 111.396  1.00  0.00           C
ATOM    277  CG  ASP    43      58.287  12.129 111.801  1.00  0.00           C
ATOM    278  OD1 ASP    43      58.834  11.004 111.947  1.00  0.00           O
ATOM    279  OD2 ASP    43      58.878  13.229 111.970  1.00  0.00           O
ATOM    280  N   ARG    44      54.402  11.196 109.699  1.00  0.00           N
ATOM    281  CA  ARG    44      52.969  11.197 109.450  1.00  0.00           C
ATOM    282  C   ARG    44      52.426   9.790 109.221  1.00  0.00           C
ATOM    283  O   ARG    44      51.324   9.472 109.666  1.00  0.00           O
ATOM    284  CB  ARG    44      52.670  12.072 108.227  1.00  0.00           C
ATOM    285  CG  ARG    44      51.227  12.450 108.074  1.00  0.00           C
ATOM    286  CD  ARG    44      51.064  13.480 106.989  1.00  0.00           C
ATOM    287  NE  ARG    44      51.066  14.847 107.504  1.00  0.00           N
ATOM    288  CZ  ARG    44      50.730  15.910 106.780  1.00  0.00           C
ATOM    289  NH1 ARG    44      50.373  15.771 105.508  1.00  0.00           N
ATOM    290  NH2 ARG    44      50.732  17.110 107.331  1.00  0.00           N
ATOM    291  N   ASP    45      53.201   8.962 108.522  1.00  0.00           N
ATOM    292  CA  ASP    45      52.732   7.658 108.058  1.00  0.00           C
ATOM    293  C   ASP    45      53.738   6.574 108.455  1.00  0.00           C
ATOM    294  O   ASP    45      54.527   6.111 107.616  1.00  0.00           O
ATOM    295  CB  ASP    45      52.550   7.672 106.529  1.00  0.00           C
ATOM    296  CG  ASP    45      51.909   6.354 106.119  1.00  0.00           C
ATOM    297  OD1 ASP    45      51.621   5.529 107.026  1.00  0.00           O
ATOM    298  OD2 ASP    45      51.699   6.154 104.893  1.00  0.00           O
ATOM    299  N   LEU    46      53.732   6.174 109.737  1.00  0.00           N
ATOM    300  CA  LEU    46      54.720   5.188 110.221  1.00  0.00           C
ATOM    301  C   LEU    46      54.769   3.914 109.370  1.00  0.00           C
ATOM    302  O   LEU    46      55.849   3.353 109.168  1.00  0.00           O
ATOM    303  CB  LEU    46      54.244   4.866 111.638  1.00  0.00           C
ATOM    304  CG  LEU    46      54.394   6.037 112.612  1.00  0.00           C
ATOM    305  CD1 LEU    46      53.802   5.800 114.002  1.00  0.00           C
ATOM    306  CD2 LEU    46      55.834   6.452 112.907  1.00  0.00           C
ATOM    307  N   ASP    47      53.620   3.501 108.835  1.00  0.00           N
ATOM    308  CA  ASP    47      53.526   2.259 108.057  1.00  0.00           C
ATOM    309  C   ASP    47      53.645   2.483 106.555  1.00  0.00           C
ATOM    310  O   ASP    47      53.365   1.580 105.780  1.00  0.00           O
ATOM    311  CB  ASP    47      52.184   1.574 108.332  1.00  0.00           C
ATOM    312  CG  ASP    47      52.020   1.183 109.781  1.00  0.00           C
ATOM    313  OD1 ASP    47      53.017   0.780 110.416  1.00  0.00           O
ATOM    314  OD2 ASP    47      50.890   1.307 110.290  1.00  0.00           O
ATOM    315  N   ILE    48      54.054   3.694 106.169  1.00  0.00           N
ATOM    316  CA  ILE    48      54.167   4.106 104.772  1.00  0.00           C
ATOM    317  C   ILE    48      54.757   3.007 103.927  1.00  0.00           C
ATOM    318  O   ILE    48      55.807   2.470 104.253  1.00  0.00           O
ATOM    319  CB  ILE    48      55.078   5.333 104.650  1.00  0.00           C
ATOM    320  CG1 ILE    48      55.079   5.959 103.244  1.00  0.00           C
ATOM    321  CG2 ILE    48      56.554   5.035 104.957  1.00  0.00           C
ATOM    322  CD1 ILE    48      55.748   7.331 103.189  1.00  0.00           C
ATOM    323  N   VAL    49      54.079   2.676 102.842  1.00  0.00           N
ATOM    324  CA  VAL    49      54.619   1.762 101.846  1.00  0.00           C
ATOM    325  C   VAL    49      54.700   2.442 100.485  1.00  0.00           C
ATOM    326  O   VAL    49      53.933   3.363 100.190  1.00  0.00           O
ATOM    327  CB  VAL    49      53.771   0.485 101.738  1.00  0.00           C
ATOM    328  CG1 VAL    49      53.741  -0.338 103.027  1.00  0.00           C
ATOM    329  CG2 VAL    49      52.303   0.755 101.401  1.00  0.00           C
ATOM    330  N   GLU    50      55.653   1.994  99.681  1.00  0.00           N
ATOM    331  CA  GLU    50      55.836   2.478  98.328  1.00  0.00           C
ATOM    332  C   GLU    50      54.700   1.988  97.449  1.00  0.00           C
ATOM    333  O   GLU    50      54.068   0.959  97.703  1.00  0.00           O
ATOM    334  CB  GLU    50      57.168   1.960  97.778  1.00  0.00           C
ATOM    335  CG  GLU    50      58.385   2.449  98.567  1.00  0.00           C
ATOM    336  CD  GLU    50      59.618   1.753  98.008  1.00  0.00           C
ATOM    337  OE1 GLU    50      59.457   0.924  97.072  1.00  0.00           O
ATOM    338  OE2 GLU    50      60.737   2.040  98.509  1.00  0.00           O
ATOM    339  N   LEU    70      54.387   2.774  96.436  1.00  0.00           N
ATOM    340  CA  LEU    70      53.487   2.309  95.416  1.00  0.00           C
ATOM    341  C   LEU    70      54.167   1.143  94.699  1.00  0.00           C
ATOM    342  O   LEU    70      55.362   1.181  94.407  1.00  0.00           O
ATOM    343  CB  LEU    70      53.149   3.447  94.458  1.00  0.00           C
ATOM    344  CG  LEU    70      52.324   4.563  95.103  1.00  0.00           C
ATOM    345  CD1 LEU    70      52.077   5.779  94.212  1.00  0.00           C
ATOM    346  CD2 LEU    70      50.920   4.154  95.544  1.00  0.00           C
ATOM    347  N   GLU    71      53.404   0.093  94.445  1.00  0.00           N
ATOM    348  CA  GLU    71      53.917  -1.068  93.776  1.00  0.00           C
ATOM    349  C   GLU    71      54.385  -0.767  92.356  1.00  0.00           C
ATOM    350  O   GLU    71      53.652  -0.148  91.554  1.00  0.00           O
ATOM    351  CB  GLU    71      52.856  -2.160  93.708  1.00  0.00           C
ATOM    352  CG  GLU    71      53.363  -3.466  93.093  1.00  0.00           C
ATOM    353  CD  GLU    71      54.258  -4.152  94.115  1.00  0.00           C
ATOM    354  OE1 GLU    71      54.281  -3.688  95.286  1.00  0.00           O
ATOM    355  OE2 GLU    71      54.931  -5.149  93.739  1.00  0.00           O
ATOM    356  N   THR    72      55.577  -1.253  92.045  1.00  0.00           N
ATOM    357  CA  THR    72      56.103  -1.216  90.679  1.00  0.00           C
ATOM    358  C   THR    72      56.264  -2.620  90.118  1.00  0.00           C
ATOM    359  O   THR    72      56.957  -3.459  90.703  1.00  0.00           O
ATOM    360  CB  THR    72      57.450  -0.497  90.612  1.00  0.00           C
ATOM    361  OG1 THR    72      57.309   0.846  91.050  1.00  0.00           O
ATOM    362  CG2 THR    72      57.961  -0.508  89.161  1.00  0.00           C
ATOM    363  N   ASN    73      55.630  -2.851  88.975  1.00  0.00           N
ATOM    364  CA  ASN    73      55.689  -4.103  88.254  1.00  0.00           C
ATOM    365  C   ASN    73      56.498  -3.952  86.976  1.00  0.00           C
ATOM    366  O   ASN    73      56.032  -3.311  86.034  1.00  0.00           O
ATOM    367  CB  ASN    73      54.266  -4.550  87.888  1.00  0.00           C
ATOM    368  CG  ASN    73      54.360  -5.908  87.208  1.00  0.00           C
ATOM    369  OD1 ASN    73      55.411  -6.289  86.697  1.00  0.00           O
ATOM    370  ND2 ASN    73      53.265  -6.714  87.166  1.00  0.00           N
ATOM    371  N   THR    74      57.689  -4.589  86.907  1.00  0.00           N
ATOM    372  CA  THR    74      58.451  -4.604  85.660  1.00  0.00           C
ATOM    373  C   THR    74      57.672  -5.187  84.486  1.00  0.00           C
ATOM    374  O   THR    74      57.897  -4.791  83.341  1.00  0.00           O
ATOM    375  CB  THR    74      59.656  -5.487  85.980  1.00  0.00           C
ATOM    376  OG1 THR    74      60.421  -4.908  87.027  1.00  0.00           O
ATOM    377  CG2 THR    74      60.533  -5.626  84.725  1.00  0.00           C
ATOM    378  N   LYS    75      56.737  -6.086  84.770  1.00  0.00           N
ATOM    379  CA  LYS    75      55.928  -6.724  83.725  1.00  0.00           C
ATOM    380  C   LYS    75      54.758  -5.880  83.209  1.00  0.00           C
ATOM    381  O   LYS    75      54.106  -6.244  82.225  1.00  0.00           O
ATOM    382  CB  LYS    75      55.426  -8.066  84.238  1.00  0.00           C
ATOM    383  CG  LYS    75      56.542  -9.084  84.474  1.00  0.00           C
ATOM    384  CD  LYS    75      56.042 -10.433  84.996  1.00  0.00           C
ATOM    385  CE  LYS    75      57.157 -11.454  85.226  1.00  0.00           C
ATOM    386  NZ  LYS    75      56.591 -12.711  85.766  1.00  0.00           N
ATOM    387  N   TYR    76      54.498  -4.757  83.865  1.00  0.00           N
ATOM    388  CA  TYR    76      53.464  -3.842  83.409  1.00  0.00           C
ATOM    389  C   TYR    76      52.050  -4.341  83.627  1.00  0.00           C
ATOM    390  O   TYR    76      51.135  -3.875  82.957  1.00  0.00           O
ATOM    391  CB  TYR    76      53.665  -3.545  81.916  1.00  0.00           C
ATOM    392  CG  TYR    76      55.075  -3.100  81.734  1.00  0.00           C
ATOM    393  CD1 TYR    76      55.728  -2.410  82.764  1.00  0.00           C
ATOM    394  CD2 TYR    76      55.785  -3.362  80.541  1.00  0.00           C
ATOM    395  CE1 TYR    76      57.061  -1.976  82.631  1.00  0.00           C
ATOM    396  CE2 TYR    76      57.141  -2.927  80.388  1.00  0.00           C
ATOM    397  CZ  TYR    76      57.761  -2.235  81.448  1.00  0.00           C
ATOM    398  OH  TYR    76      59.064  -1.794  81.344  1.00  0.00           O
ATOM    399  N   VAL    77      51.871  -5.281  84.567  1.00  0.00           N
ATOM    400  CA  VAL    77      50.552  -5.876  84.841  1.00  0.00           C
ATOM    401  C   VAL    77      49.863  -5.432  86.138  1.00  0.00           C
ATOM    402  O   VAL    77      48.649  -5.276  86.166  1.00  0.00           O
ATOM    403  CB  VAL    77      50.670  -7.393  84.861  1.00  0.00           C
ATOM    404  CG1 VAL    77      49.372  -8.101  85.253  1.00  0.00           C
ATOM    405  CG2 VAL    77      51.060  -7.992  83.508  1.00  0.00           C
ATOM    406  N   VAL    78      50.608  -5.221  87.208  1.00  0.00           N
ATOM    407  CA  VAL    78      49.988  -4.930  88.494  1.00  0.00           C
ATOM    408  C   VAL    78      49.878  -3.433  88.763  1.00  0.00           C
ATOM    409  O   VAL    78      50.770  -2.666  88.397  1.00  0.00           O
ATOM    410  CB  VAL    78      50.796  -5.569  89.629  1.00  0.00           C
ATOM    411  CG1 VAL    78      50.902  -7.091  89.522  1.00  0.00           C
ATOM    412  CG2 VAL    78      52.242  -5.073  89.703  1.00  0.00           C
ATOM    413  N   ASP    79      48.804  -3.033  89.447  1.00  0.00           N
ATOM    414  CA  ASP    79      48.593  -1.651  89.829  1.00  0.00           C
ATOM    415  C   ASP    79      49.409  -1.235  91.036  1.00  0.00           C
ATOM    416  O   ASP    79      50.245  -2.001  91.545  1.00  0.00           O
ATOM    417  CB  ASP    79      47.090  -1.300  89.959  1.00  0.00           C
ATOM    418  CG  ASP    79      46.452  -1.832  91.221  1.00  0.00           C
ATOM    419  OD1 ASP    79      47.164  -2.348  92.109  1.00  0.00           O
ATOM    420  OD2 ASP    79      45.223  -1.710  91.319  1.00  0.00           O
ATOM    421  N   ILE    80      49.221   0.003  91.459  1.00  0.00           N
ATOM    422  CA  ILE    80      50.034   0.594  92.531  1.00  0.00           C
ATOM    423  C   ILE    80      49.821  -0.074  93.901  1.00  0.00           C
ATOM    424  O   ILE    80      50.553   0.202  94.835  1.00  0.00           O
ATOM    425  CB  ILE    80      49.775   2.109  92.636  1.00  0.00           C
ATOM    426  CG1 ILE    80      48.288   2.381  92.901  1.00  0.00           C
ATOM    427  CG2 ILE    80      50.292   2.790  91.377  1.00  0.00           C
ATOM    428  CD1 ILE    80      47.907   3.817  93.340  1.00  0.00           C
ATOM    429  N   PHE    81      48.802  -0.924  93.994  1.00  0.00           N
ATOM    430  CA  PHE    81      48.554  -1.761  95.191  1.00  0.00           C
ATOM    431  C   PHE    81      48.925  -3.205  94.991  1.00  0.00           C
ATOM    432  O   PHE    81      48.615  -4.055  95.830  1.00  0.00           O
ATOM    433  CB  PHE    81      47.075  -1.679  95.553  1.00  0.00           C
ATOM    434  CG  PHE    81      46.773  -0.258  95.884  1.00  0.00           C
ATOM    435  CD1 PHE    81      46.091   0.592  94.984  1.00  0.00           C
ATOM    436  CD2 PHE    81      47.169   0.272  97.125  1.00  0.00           C
ATOM    437  CE1 PHE    81      45.803   1.948  95.312  1.00  0.00           C
ATOM    438  CE2 PHE    81      46.893   1.627  97.479  1.00  0.00           C
ATOM    439  CZ  PHE    81      46.208   2.469  96.565  1.00  0.00           C
ATOM    440  N   GLY    82      49.586  -3.491  93.873  1.00  0.00           N
ATOM    441  CA  GLY    82      50.026  -4.825  93.559  1.00  0.00           C
ATOM    442  C   GLY    82      48.926  -5.763  93.108  1.00  0.00           C
ATOM    443  O   GLY    82      49.087  -6.976  93.203  1.00  0.00           O
ATOM    444  N   GLN    83      47.835  -5.213  92.573  1.00  0.00           N
ATOM    445  CA  GLN    83      46.697  -6.003  92.128  1.00  0.00           C
ATOM    446  C   GLN    83      46.536  -6.032  90.620  1.00  0.00           C
ATOM    447  O   GLN    83      46.921  -5.096  89.923  1.00  0.00           O
ATOM    448  CB  GLN    83      45.422  -5.448  92.745  1.00  0.00           C
ATOM    449  CG  GLN    83      45.437  -5.444  94.275  1.00  0.00           C
ATOM    450  CD  GLN    83      45.503  -6.889  94.748  1.00  0.00           C
ATOM    451  OE1 GLN    83      44.737  -7.739  94.298  1.00  0.00           O
ATOM    452  NE2 GLN    83      46.424  -7.246  95.684  1.00  0.00           N
ATOM    453  N   THR    84      45.905  -7.086  90.121  1.00  0.00           N
ATOM    454  CA  THR    84      45.638  -7.233  88.700  1.00  0.00           C
ATOM    455  C   THR    84      44.394  -6.445  88.323  1.00  0.00           C
ATOM    456  O   THR    84      43.671  -6.001  89.211  1.00  0.00           O
ATOM    457  CB  THR    84      45.417  -8.705  88.377  1.00  0.00           C
ATOM    458  OG1 THR    84      44.274  -9.190  89.065  1.00  0.00           O
ATOM    459  CG2 THR    84      46.653  -9.512  88.810  1.00  0.00           C
ATOM    460  N   HIS    85      44.150  -6.298  87.022  1.00  0.00           N
ATOM    461  CA  HIS    85      42.958  -5.608  86.515  1.00  0.00           C
ATOM    462  C   HIS    85      41.739  -6.392  86.921  1.00  0.00           C
ATOM    463  O   HIS    85      41.693  -7.600  86.712  1.00  0.00           O
ATOM    464  CB  HIS    85      42.984  -5.493  84.986  1.00  0.00           C
ATOM    465  CG  HIS    85      41.947  -4.552  84.451  1.00  0.00           C
ATOM    466  ND1 HIS    85      40.610  -4.868  84.322  1.00  0.00           N
ATOM    467  CD2 HIS    85      42.050  -3.277  84.005  1.00  0.00           C
ATOM    468  CE1 HIS    85      39.945  -3.864  83.838  1.00  0.00           C
ATOM    469  NE2 HIS    85      40.793  -2.874  83.630  1.00  0.00           N
ATOM    470  N   PRO    86      40.757  -5.723  87.509  1.00  0.00           N
ATOM    471  CA  PRO    86      39.586  -6.440  87.983  1.00  0.00           C
ATOM    472  C   PRO    86      38.771  -6.936  86.802  1.00  0.00           C
ATOM    473  O   PRO    86      38.873  -6.416  85.691  1.00  0.00           O
ATOM    474  CB  PRO    86      38.727  -5.588  88.921  1.00  0.00           C
ATOM    475  CG  PRO    86      38.839  -4.085  88.654  1.00  0.00           C
ATOM    476  CD  PRO    86      40.239  -3.643  88.223  1.00  0.00           C
ATOM    477  N   PRO    87      38.004  -7.992  87.027  1.00  0.00           N
ATOM    478  CA  PRO    87      37.234  -8.544  85.946  1.00  0.00           C
ATOM    479  C   PRO    87      36.013  -7.660  85.705  1.00  0.00           C
ATOM    480  O   PRO    87      35.123  -7.551  86.556  1.00  0.00           O
ATOM    481  CB  PRO    87      36.829  -9.991  86.220  1.00  0.00           C
ATOM    482  CG  PRO    87      36.668 -10.308  87.708  1.00  0.00           C
ATOM    483  CD  PRO    87      37.646  -9.547  88.606  1.00  0.00           C
ATOM    484  N   VAL    88      36.048  -6.950  84.586  1.00  0.00           N
ATOM    485  CA  VAL    88      34.853  -6.373  84.007  1.00  0.00           C
ATOM    486  C   VAL    88      34.661  -7.258  82.768  1.00  0.00           C
ATOM    487  O   VAL    88      35.649  -7.598  82.097  1.00  0.00           O
ATOM    488  CB  VAL    88      35.058  -4.885  83.677  1.00  0.00           C
ATOM    489  CG1 VAL    88      33.846  -4.237  83.003  1.00  0.00           C
ATOM    490  CG2 VAL    88      35.341  -4.021  84.908  1.00  0.00           C
ATOM    491  N   ALA    89      33.426  -7.664  82.473  1.00  0.00           N
ATOM    492  CA  ALA    89      32.222  -7.059  83.038  1.00  0.00           C
ATOM    493  C   ALA    89      31.646  -7.702  84.306  1.00  0.00           C
ATOM    494  O   ALA    89      30.445  -7.943  84.368  1.00  0.00           O
ATOM    495  CB  ALA    89      31.136  -7.018  81.961  1.00  0.00           C
ATOM    496  N   SER    90      32.481  -7.908  85.323  1.00  0.00           N
ATOM    497  CA  SER    90      32.045  -8.448  86.622  1.00  0.00           C
ATOM    498  C   SER    90      31.457  -7.416  87.596  1.00  0.00           C
ATOM    499  O   SER    90      30.732  -7.777  88.508  1.00  0.00           O
ATOM    500  CB  SER    90      33.224  -9.109  87.338  1.00  0.00           C
ATOM    501  OG  SER    90      33.193  -8.783  88.723  1.00  0.00           O
ATOM    502  N   GLU    91      31.805  -6.143  87.438  1.00  0.00           N
ATOM    503  CA  GLU    91      31.369  -5.107  88.392  1.00  0.00           C
ATOM    504  C   GLU    91      30.016  -4.489  88.032  1.00  0.00           C
ATOM    505  O   GLU    91      29.657  -4.424  86.869  1.00  0.00           O
ATOM    506  CB  GLU    91      32.411  -3.996  88.417  1.00  0.00           C
ATOM    507  CG  GLU    91      33.791  -4.463  88.886  1.00  0.00           C
ATOM    508  CD  GLU    91      34.716  -3.255  88.901  1.00  0.00           C
ATOM    509  OE1 GLU    91      34.254  -2.151  88.507  1.00  0.00           O
ATOM    510  OE2 GLU    91      35.898  -3.419  89.308  1.00  0.00           O
ATOM    511  N   VAL    92      29.296  -3.985  89.015  1.00  0.00           N
ATOM    512  CA  VAL    92      28.044  -3.307  88.732  1.00  0.00           C
ATOM    513  C   VAL    92      27.956  -2.015  89.506  1.00  0.00           C
ATOM    514  O   VAL    92      28.643  -1.833  90.523  1.00  0.00           O
ATOM    515  CB  VAL    92      26.850  -4.217  89.068  1.00  0.00           C
ATOM    516  CG1 VAL    92      26.808  -5.501  88.236  1.00  0.00           C
ATOM    517  CG2 VAL    92      26.829  -4.684  90.525  1.00  0.00           C
ATOM    518  N   PHE    93      27.047  -1.156  89.050  1.00  0.00           N
ATOM    519  CA  PHE    93      26.759   0.118  89.663  1.00  0.00           C
ATOM    520  C   PHE    93      25.263   0.170  89.920  1.00  0.00           C
ATOM    521  O   PHE    93      24.482  -0.220  89.049  1.00  0.00           O
ATOM    522  CB  PHE    93      27.129   1.275  88.690  1.00  0.00           C
ATOM    523  CG  PHE    93      26.781   2.557  89.365  1.00  0.00           C
ATOM    524  CD1 PHE    93      27.613   3.134  90.351  1.00  0.00           C
ATOM    525  CD2 PHE    93      25.592   3.228  89.026  1.00  0.00           C
ATOM    526  CE1 PHE    93      27.274   4.363  90.989  1.00  0.00           C
ATOM    527  CE2 PHE    93      25.229   4.460  89.649  1.00  0.00           C
ATOM    528  CZ  PHE    93      26.074   5.028  90.637  1.00  0.00           C
ATOM    529  N   ASN    94      24.870   0.667  91.097  1.00  0.00           N
ATOM    530  CA  ASN    94      23.459   0.908  91.430  1.00  0.00           C
ATOM    531  C   ASN    94      23.056   2.278  90.899  1.00  0.00           C
ATOM    532  O   ASN    94      23.582   3.282  91.354  1.00  0.00           O
ATOM    533  CB  ASN    94      23.243   0.867  92.960  1.00  0.00           C
ATOM    534  CG  ASN    94      21.750   0.990  93.227  1.00  0.00           C
ATOM    535  OD1 ASN    94      21.003   1.532  92.413  1.00  0.00           O
ATOM    536  ND2 ASN    94      21.233   0.494  94.383  1.00  0.00           N
ATOM    537  N   CYS    95      22.147   2.315  89.922  1.00  0.00           N
ATOM    538  CA  CYS    95      21.778   3.576  89.267  1.00  0.00           C
ATOM    539  C   CYS    95      20.862   4.334  90.234  1.00  0.00           C
ATOM    540  O   CYS    95      19.800   3.888  90.543  1.00  0.00           O
ATOM    541  CB  CYS    95      21.092   3.320  87.885  1.00  0.00           C
ATOM    542  SG  CYS    95      20.310   4.767  86.973  1.00  0.00           S
ATOM    543  N   MET    96      21.322   5.487  90.691  1.00  0.00           N
ATOM    544  CA  MET    96      20.567   6.358  91.584  1.00  0.00           C
ATOM    545  C   MET    96      19.296   6.917  90.898  1.00  0.00           C
ATOM    546  O   MET    96      18.344   7.266  91.579  1.00  0.00           O
ATOM    547  CB  MET    96      21.482   7.499  92.097  1.00  0.00           C
ATOM    548  CG  MET    96      22.591   7.018  93.035  1.00  0.00           C
ATOM    549  SD  MET    96      21.999   6.176  94.533  1.00  0.00           S
ATOM    550  CE  MET    96      21.234   7.657  95.255  1.00  0.00           C
ATOM    551  N   ASN    97      19.255   6.935  89.561  1.00  0.00           N
ATOM    552  CA  ASN    97      18.085   7.471  88.828  1.00  0.00           C
ATOM    553  C   ASN    97      16.894   6.530  88.735  1.00  0.00           C
ATOM    554  O   ASN    97      15.748   6.991  88.777  1.00  0.00           O
ATOM    555  CB  ASN    97      18.470   7.997  87.414  1.00  0.00           C
ATOM    556  CG  ASN    97      17.362   8.881  86.784  1.00  0.00           C
ATOM    557  OD1 ASN    97      16.955   9.868  87.371  1.00  0.00           O
ATOM    558  ND2 ASN    97      16.870   8.504  85.605  1.00  0.00           N
ATOM    559  N   CYS    98      17.136   5.221  88.659  1.00  0.00           N
ATOM    560  CA  CYS    98      16.060   4.238  88.488  1.00  0.00           C
ATOM    561  C   CYS    98      16.077   3.090  89.519  1.00  0.00           C
ATOM    562  O   CYS    98      15.171   2.266  89.536  1.00  0.00           O
ATOM    563  CB  CYS    98      16.133   3.653  87.074  1.00  0.00           C
ATOM    564  SG  CYS    98      17.519   2.548  86.808  1.00  0.00           S
ATOM    565  N   GLY    99      17.132   3.004  90.339  1.00  0.00           N
ATOM    566  CA  GLY    99      17.235   1.942  91.371  1.00  0.00           C
ATOM    567  C   GLY    99      17.660   0.551  90.889  1.00  0.00           C
ATOM    568  O   GLY    99      17.535  -0.418  91.637  1.00  0.00           O
ATOM    569  N   ARG   100      18.108   0.412  89.639  1.00  0.00           N
ATOM    570  CA  ARG   100      18.537  -0.903  89.165  1.00  0.00           C
ATOM    571  C   ARG   100      20.050  -1.023  89.225  1.00  0.00           C
ATOM    572  O   ARG   100      20.776  -0.023  89.103  1.00  0.00           O
ATOM    573  CB  ARG   100      18.052  -1.158  87.736  1.00  0.00           C
ATOM    574  CG  ARG   100      16.528  -1.080  87.552  1.00  0.00           C
ATOM    575  CD  ARG   100      16.182  -1.028  86.069  1.00  0.00           C
ATOM    576  NE  ARG   100      14.824  -0.560  85.837  1.00  0.00           N
ATOM    577  CZ  ARG   100      14.516   0.552  85.189  1.00  0.00           C
ATOM    578  NH1 ARG   100      15.477   1.310  84.661  1.00  0.00           N
ATOM    579  NH2 ARG   100      13.241   0.877  85.041  1.00  0.00           N
ATOM    580  N   GLN   101      20.512  -2.254  89.388  1.00  0.00           N
ATOM    581  CA  GLN   101      21.931  -2.549  89.228  1.00  0.00           C
ATOM    582  C   GLN   101      22.175  -2.671  87.709  1.00  0.00           C
ATOM    583  O   GLN   101      21.408  -3.343  86.989  1.00  0.00           O
ATOM    584  CB  GLN   101      22.325  -3.867  89.905  1.00  0.00           C
ATOM    585  CG  GLN   101      22.225  -3.823  91.431  1.00  0.00           C
ATOM    586  CD  GLN   101      22.624  -5.190  91.969  1.00  0.00           C
ATOM    587  OE1 GLN   101      22.911  -6.111  91.207  1.00  0.00           O
ATOM    588  NE2 GLN   101      22.664  -5.395  93.313  1.00  0.00           N
ATOM    589  N   ILE   102      23.281  -2.072  87.272  1.00  0.00           N
ATOM    590  CA  ILE   102      23.709  -1.999  85.900  1.00  0.00           C
ATOM    591  C   ILE   102      25.173  -2.423  85.812  1.00  0.00           C
ATOM    592  O   ILE   102      25.972  -2.022  86.678  1.00  0.00           O
ATOM    593  CB  ILE   102      23.558  -0.508  85.414  1.00  0.00           C
ATOM    594  CG1 ILE   102      22.120   0.027  85.511  1.00  0.00           C
ATOM    595  CG2 ILE   102      23.967  -0.297  83.947  1.00  0.00           C
ATOM    596  CD1 ILE   102      21.144  -0.673  84.566  1.00  0.00           C
ATOM    597  N   VAL   103      25.524  -3.242  84.808  1.00  0.00           N
ATOM    598  CA  VAL   103      26.907  -3.668  84.609  1.00  0.00           C
ATOM    599  C   VAL   103      27.722  -2.384  84.395  1.00  0.00           C
ATOM    600  O   VAL   103      27.325  -1.506  83.620  1.00  0.00           O
ATOM    601  CB  VAL   103      27.051  -4.579  83.397  1.00  0.00           C
ATOM    602  CG1 VAL   103      28.501  -4.939  83.072  1.00  0.00           C
ATOM    603  CG2 VAL   103      26.332  -5.921  83.553  1.00  0.00           C
ATOM    604  N   ALA   104      28.834  -2.269  85.107  1.00  0.00           N
ATOM    605  CA  ALA   104      29.586  -0.992  85.127  1.00  0.00           C
ATOM    606  C   ALA   104      30.009  -0.613  83.722  1.00  0.00           C
ATOM    607  O   ALA   104      29.919   0.567  83.347  1.00  0.00           O
ATOM    608  CB  ALA   104      30.803  -1.078  86.064  1.00  0.00           C
ATOM    609  N   GLY   105      30.392  -1.596  82.900  1.00  0.00           N
ATOM    610  CA  GLY   105      30.872  -1.286  81.546  1.00  0.00           C
ATOM    611  C   GLY   105      29.744  -0.936  80.570  1.00  0.00           C
ATOM    612  O   GLY   105      29.971  -0.689  79.381  1.00  0.00           O
ATOM    613  N   ARG   106      28.515  -0.850  81.084  1.00  0.00           N
ATOM    614  CA  ARG   106      27.394  -0.473  80.257  1.00  0.00           C
ATOM    615  C   ARG   106      26.646   0.694  80.858  1.00  0.00           C
ATOM    616  O   ARG   106      25.500   0.963  80.476  1.00  0.00           O
ATOM    617  CB  ARG   106      26.438  -1.656  80.112  1.00  0.00           C
ATOM    618  CG  ARG   106      26.958  -2.767  79.192  1.00  0.00           C
ATOM    619  CD  ARG   106      27.026  -2.336  77.725  1.00  0.00           C
ATOM    620  NE  ARG   106      25.720  -2.054  77.165  1.00  0.00           N
ATOM    621  CZ  ARG   106      25.488  -1.824  75.879  1.00  0.00           C
ATOM    622  NH1 ARG   106      26.487  -1.818  75.018  1.00  0.00           N
ATOM    623  NH2 ARG   106      24.259  -1.601  75.455  1.00  0.00           N
ATOM    624  N   PHE   107      27.250   1.394  81.826  1.00  0.00           N
ATOM    625  CA  PHE   107      26.521   2.474  82.478  1.00  0.00           C
ATOM    626  C   PHE   107      26.198   3.593  81.514  1.00  0.00           C
ATOM    627  O   PHE   107      25.109   4.175  81.571  1.00  0.00           O
ATOM    628  CB  PHE   107      27.286   2.999  83.673  1.00  0.00           C
ATOM    629  CG  PHE   107      26.478   4.099  84.273  1.00  0.00           C
ATOM    630  CD1 PHE   107      25.366   3.842  85.105  1.00  0.00           C
ATOM    631  CD2 PHE   107      26.820   5.438  84.017  1.00  0.00           C
ATOM    632  CE1 PHE   107      24.602   4.900  85.678  1.00  0.00           C
ATOM    633  CE2 PHE   107      26.072   6.518  84.578  1.00  0.00           C
ATOM    634  CZ  PHE   107      24.956   6.245  85.411  1.00  0.00           C
ATOM    635  N   ALA   108      27.139   3.933  80.629  1.00  0.00           N
ATOM    636  CA  ALA   108      26.884   5.019  79.705  1.00  0.00           C
ATOM    637  C   ALA   108      25.685   4.693  78.789  1.00  0.00           C
ATOM    638  O   ALA   108      24.818   5.535  78.584  1.00  0.00           O
ATOM    639  CB  ALA   108      28.180   5.393  78.890  1.00  0.00           C
ATOM    640  N   PRO   109      25.609   3.456  78.323  1.00  0.00           N
ATOM    641  CA  PRO   109      24.505   2.961  77.497  1.00  0.00           C
ATOM    642  C   PRO   109      23.212   3.047  78.283  1.00  0.00           C
ATOM    643  O   PRO   109      22.195   3.497  77.767  1.00  0.00           O
ATOM    644  CB  PRO   109      24.768   1.497  77.044  1.00  0.00           C
ATOM    645  CG  PRO   109      26.253   1.155  76.914  1.00  0.00           C
ATOM    646  CD  PRO   109      27.122   1.770  78.014  1.00  0.00           C
ATOM    647  N   HIS   110      23.246   2.603  79.542  1.00  0.00           N
ATOM    648  CA  HIS   110      22.081   2.655  80.411  1.00  0.00           C
ATOM    649  C   HIS   110      21.585   4.105  80.615  1.00  0.00           C
ATOM    650  O   HIS   110      20.386   4.406  80.557  1.00  0.00           O
ATOM    651  CB  HIS   110      22.392   2.069  81.800  1.00  0.00           C
ATOM    652  CG  HIS   110      21.247   2.210  82.751  1.00  0.00           C
ATOM    653  ND1 HIS   110      20.084   1.497  82.583  1.00  0.00           N
ATOM    654  CD2 HIS   110      21.027   3.056  83.787  1.00  0.00           C
ATOM    655  CE1 HIS   110      19.220   1.843  83.521  1.00  0.00           C
ATOM    656  NE2 HIS   110      19.770   2.786  84.269  1.00  0.00           N
ATOM    657  N   LEU   111      22.506   5.019  80.869  1.00  0.00           N
ATOM    658  CA  LEU   111      22.108   6.400  81.154  1.00  0.00           C
ATOM    659  C   LEU   111      21.376   7.023  79.951  1.00  0.00           C
ATOM    660  O   LEU   111      20.475   7.808  80.146  1.00  0.00           O
ATOM    661  CB  LEU   111      23.310   7.254  81.565  1.00  0.00           C
ATOM    662  CG  LEU   111      24.006   6.916  82.889  1.00  0.00           C
ATOM    663  CD1 LEU   111      25.202   7.813  83.130  1.00  0.00           C
ATOM    664  CD2 LEU   111      23.078   6.997  84.065  1.00  0.00           C
ATOM    665  N   GLU   112      21.753   6.638  78.730  1.00  0.00           N
ATOM    666  CA  GLU   112      21.090   7.099  77.491  1.00  0.00           C
ATOM    667  C   GLU   112      19.612   6.697  77.485  1.00  0.00           C
ATOM    668  O   GLU   112      18.778   7.390  76.885  1.00  0.00           O
ATOM    669  CB  GLU   112      21.684   6.416  76.261  1.00  0.00           C
ATOM    670  CG  GLU   112      23.104   6.881  75.931  1.00  0.00           C
ATOM    671  CD  GLU   112      23.619   6.037  74.774  1.00  0.00           C
ATOM    672  OE1 GLU   112      22.885   5.104  74.351  1.00  0.00           O
ATOM    673  OE2 GLU   112      24.752   6.315  74.297  1.00  0.00           O
ATOM    674  N   LYS   113      19.329   5.511  78.041  1.00  0.00           N
ATOM    675  CA  LYS   113      17.957   5.000  78.109  1.00  0.00           C
ATOM    676  C   LYS   113      17.271   5.367  79.420  1.00  0.00           C
ATOM    677  O   LYS   113      16.109   5.076  79.555  1.00  0.00           O
ATOM    678  CB  LYS   113      17.884   3.456  78.065  1.00  0.00           C
ATOM    679  CG  LYS   113      18.357   2.861  76.737  1.00  0.00           C
ATOM    680  CD  LYS   113      18.325   1.331  76.706  1.00  0.00           C
ATOM    681  CE  LYS   113      18.790   0.736  75.375  1.00  0.00           C
ATOM    682  NZ  LYS   113      18.700  -0.741  75.422  1.00  0.00           N
ATOM    683  N   CYS   114      17.997   5.868  80.414  1.00  0.00           N
ATOM    684  CA  CYS   114      17.468   6.088  81.774  1.00  0.00           C
ATOM    685  C   CYS   114      17.290   7.568  82.116  1.00  0.00           C
ATOM    686  O   CYS   114      16.273   7.942  82.684  1.00  0.00           O
ATOM    687  CB  CYS   114      18.366   5.444  82.837  1.00  0.00           C
ATOM    688  SG  CYS   114      17.698   5.617  84.503  1.00  0.00           S
ATOM    689  N   MET   115      18.226   8.419  81.698  1.00  0.00           N
ATOM    690  CA  MET   115      18.150   9.850  82.033  1.00  0.00           C
ATOM    691  C   MET   115      17.116  10.631  81.162  1.00  0.00           C
ATOM    692  O   MET   115      16.815  11.782  81.430  1.00  0.00           O
ATOM    693  CB  MET   115      19.516  10.489  81.891  1.00  0.00           C
ATOM    694  CG  MET   115      20.532   9.992  82.921  1.00  0.00           C
ATOM    695  SD  MET   115      20.061  10.293  84.651  1.00  0.00           S
ATOM    696  CE  MET   115      20.254  12.096  84.556  1.00  0.00           C
ATOM    697  N   GLY   116      16.633  10.009  80.099  1.00  0.00           N
ATOM    698  CA  GLY   116      15.714  10.691  79.199  1.00  0.00           C
ATOM    699  C   GLY   116      14.290  10.596  79.721  1.00  0.00           C
[truncated: 802 more chars]
